# Supplementary material for: Codon-Dependent Transcriptional Changes in Response to Tryptophan Limitation in the Tryptophan Auxotrophic Pathogens Chlamydia trachomatis and Streptococcus pyogenes
Source: mSystems. 2021 Dec 14;6(6):e01269-21. doi: 10.1128/mSystems.01269-21 (PMC8670374; doi:10.1128/mSystems.01269-21)
Supplement: TABLE S1 [file msystems.01269-21-st001.xlsx]

## Sheet: Sheet1
Name	Quintile	# ORFs		Avg Fold change	Avg P-value				Quintile	Gene length	%F	%L	%I	%V	%S	%P	%T	%A	%Y	%H	%Q	%N	%K	%D	%E	%C	%R	%G	%M	%W
14U/10U	1	172		2.09421	0.228182			14U/10U	1	991.075	4.91502	11.4377	6.66176	6.75457	8.04488	3.98727	4.58033	7.85924	2.91241	2.10883	4.13499	3.28063	5.88892	4.33852	6.578	1.8458	4.76695	6.73374	2.19789	0.972543
(U=UTD)	2	174		1.18197	0.639669				2	1114.55	4.6885	11.0225	6.33334	6.95382	7.79837	4.22258	4.83627	7.6524	2.76128	2.26807	4.07638	3.28536	6.52614	4.39161	6.73	1.52752	5.37644	6.50736	2.15463	0.887446
	3	175		0.0427983	0.903333				3	1153.71	4.50466	10.7543	6.48978	6.91764	7.53728	4.08735	4.85313	7.82575	2.86124	2.35381	4.23448	3.25165	6.51492	4.56174	6.81363	1.68196	5.28404	6.39459	2.17628	0.901804
	4	175		-1.19576	0.602364				4	1021.57	4.87025	11.1796	6.76845	6.80605	7.85047	4.33178	4.98929	7.07538	3.01755	2.29937	4.14833	3.30891	6.16065	4.43306	6.80769	1.73608	5.12093	6.09851	2.13012	0.867557
	5	175		-1.87573	0.231246				5	1023.65	5.14945	12.16	6.69293	5.93568	8.75796	4.69832	5.20473	7.37186	3.06736	2.23966	4.20126	3.53091	5.55406	4.15235	5.87285	1.99262	4.91331	5.42049	2.03558	1.04861
14IFN/10U	1	173		3.79147	0.117884			14IFN/10U	1	884.624	4.98677	11.48	6.18116	6.89338	7.91896	3.82301	4.46929	7.77945	2.84553	2.22805	4.06276	3.10855	6.19353	4.36839	6.53308	1.87128	5.26482	6.52704	2.31042	1.15452
(IFN=interferon-gamma)	2	175		1.3547	0.454401				2	947.829	4.71221	11.2117	6.3833	7.36856	7.563	4.18854	4.68821	7.57111	2.90521	2.12459	4.02584	3.02652	6.1656	4.38504	6.68366	1.84455	5.44866	6.63561	2.07702	0.991047
	3	175		-0.234055	0.837612				3	1176.82	4.69241	10.6175	6.66448	7.04597	7.98058	4.26344	4.86971	7.67869	2.89995	2.15969	3.91431	3.57825	6.19866	4.46924	6.67657	1.71335	5.15959	6.44614	2.0937	0.87781
	4	175		-1.47316	0.417718				4	1110.46	4.77062	11.2325	6.93757	6.38702	7.89734	4.41083	5.10705	7.33337	2.8448	2.24166	4.43281	3.28758	6.01897	4.47792	6.84514	1.72529	5.00929	6.07019	2.18176	0.788262
	5	175		-3.64903	0.140191				5	1178.11	4.98561	12.0413	6.76093	5.66895	8.64023	4.61546	5.33487	7.40021	3.13067	2.50415	4.38131	3.6701	6.05698	4.15193	6.08187	1.63252	4.57714	5.48186	2.02058	0.863331
14Indol/10U	1	172		2.74883	0.180563			14Indol/10U	1	850.378	4.83029	11.369	6.36035	7.23735	7.90634	3.79464	4.53616	8.12613	2.78396	1.99205	4.14849	3.09534	6.10935	4.29532	6.61099	1.912	5.00412	6.71804	2.21549	0.954603
(Indol=indolmycin)	2	175		1.30071	0.57233				2	984.349	4.87257	11.0768	6.32145	7.12616	7.85671	4.18977	4.69822	7.47689	2.81031	2.26284	3.93918	3.32703	6.12699	4.39413	6.56495	1.77767	5.34382	6.54262	2.31132	0.98055
	3	175		0.133366	0.887175				3	1103.43	4.59832	10.8034	6.72642	6.71502	7.68883	4.33207	4.86209	7.52773	2.97793	2.23568	4.0419	3.25965	6.37114	4.43738	6.53261	1.71417	5.41255	6.58886	2.16869	1.00555
	4	175		-1.25945	0.612671				4	1188.43	5.01077	11.4879	6.84373	6.51904	7.93819	4.24706	4.94706	7.39279	3.05164	2.32359	4.20949	3.3586	6.05641	4.30883	6.62422	1.75502	5.10586	5.87636	2.03558	0.907865
	5	175		-2.13021	0.265526				5	1174.85	4.81577	11.8181	6.69101	5.77732	8.59792	4.75912	5.41802	7.26684	2.99466	2.45267	4.45693	3.61363	5.98094	4.44057	6.46908	1.62808	4.5959	5.42983	1.96399	0.829574
14AN/10U	1	173		3.56711	0.0652124			14AN/10U	1	777.624	4.59715	11.3552	6.13697	7.49883	8.105	3.55768	4.45611	7.93417	2.6579	1.93172	3.91065	3.02624	6.58421	4.23084	6.67409	1.94485	5.46756	6.84753	2.19941	0.883851
(AN=AN3365)	2	175		1.49244	0.344519				2	958.531	4.8021	10.5626	6.28829	7.1335	7.52613	4.19343	4.59866	7.7741	2.85018	2.23512	4.076	3.21959	6.19767	4.59121	6.79818	1.80584	5.34114	6.7075	2.31946	0.979284
	3	175		-0.068106	0.78822				3	1035.87	4.63253	10.7814	6.63599	6.91741	7.89847	4.2475	4.85087	7.4346	2.78669	2.29368	4.07065	3.37871	6.23552	4.5516	6.77903	1.67819	5.3033	6.44754	2.13905	0.937296
	4	175		-1.52437	0.381096				4	1261.54	5.05676	11.4998	6.85927	6.23676	7.85969	4.43995	5.01249	7.4291	3.24818	2.33025	4.37634	3.53171	5.62524	4.413	6.48788	1.7831	4.94623	5.90446	1.98742	0.972335
	5	175		-3.48569	0.0790301				5	1263.03	5.05555	12.3611	7.00687	5.60833	8.56745	4.87136	5.51656	7.20477	3.09319	2.46399	4.34759	3.47953	5.99604	4.06431	6.08393	1.5644	4.43903	5.30505	2.03686	0.934099
24U/14U	1	174		8.22385	0.0328639			24U/14U	1	1127.16	4.60343	11.2664	6.52365	5.974	8.78422	4.294	5.47522	7.54973	3.04249	2.21034	4.73962	3.80664	6.10044	4.26318	6.33778	1.74488	4.47501	5.7141	2.17373	0.921175
	2	175		1.50976	0.272967				2	1188.07	5.27703	12.037	6.83689	6.39413	7.91633	4.45613	4.89965	7.45098	3.12102	2.45546	4.12506	3.31077	5.43835	4.2051	6.57099	1.72362	4.62078	6.0892	2.04744	1.02405
	3	175		0.326664	0.806742				3	1102.46	4.91438	11.4955	6.95688	6.50607	8.0526	4.46772	4.78848	7.30731	2.97113	2.41923	4.08155	3.29058	5.91497	4.53634	6.43337	1.60116	5.11525	6.17355	2.06681	0.907113
	4	175		-1.266	0.476625				4	1041.74	4.92962	11.2828	6.5265	6.77768	7.72102	4.45276	4.69319	7.39719	2.94982	2.25874	4.06907	3.19287	5.99864	4.60255	6.77311	1.84014	5.29312	6.26278	2.06375	0.914712
	5	175		-2.20157	0.113438				5	835.611	4.43913	10.5045	6.07347	7.72568	7.49727	3.62319	4.5928	8.04685	2.56155	1.90154	3.79405	3.05637	7.16875	4.2198	6.72494	1.86578	5.97905	6.97257	2.31777	0.934978
24IFN/14IFN	1	167		2.46334	0.294923			24IFN/14IFN	1	1010.53	4.84272	11.1572	6.37221	6.39304	8.1458	4.21229	5.12823	7.72355	2.99931	2.19737	4.10784	3.36998	6.25763	4.16671	6.31597	1.82266	5.0366	6.43262	2.27249	1.04574
	2	175		1.22311	0.583673				2	1089.38	4.64956	10.8754	6.38468	6.97467	7.75432	4.13606	4.65991	7.51432	2.84914	2.25931	4.30401	3.40526	6.31919	4.73776	6.71773	1.47887	5.20752	6.66	2.20812	0.904188
	3	175		-0.0705806	0.893737				3	1151.01	4.85831	11.0647	6.57726	7.07306	7.48324	4.17593	4.9541	7.57076	2.72471	2.15639	3.98088	3.20525	6.1066	4.49353	6.64547	1.76266	5.4322	6.61107	2.15341	0.970485
	4	175		-1.25402	0.558512				4	1100.38	4.84188	11.547	6.55031	6.90631	8.02455	3.94326	4.65542	7.56244	3.0399	2.26378	4.07703	3.13788	6.18357	4.45848	6.89405	1.76361	5.10936	6.02314	2.06162	0.956391
	5	175		-2.37559	0.301832				5	967.731	4.87873	11.8443	7.05192	6.08298	8.43567	4.77068	5.11343	7.35317	3.05916	2.34216	4.30415	3.4921	5.75017	4.05212	6.31611	1.9559	4.80033	5.56435	1.97774	0.854786
24Indol/14Indol	1	173		2.49051	0.222615			24Indol/14Indol	1	925.647	4.80538	10.9755	6.01228	7.06119	8.27271	4.08692	4.56575	7.65179	2.79664	2.15123	3.93816	3.10028	6.35275	4.38807	6.41179	1.757	5.47788	6.95619	2.24183	0.996623
	2	175		1.28336	0.561641				2	989.314	4.64754	10.5717	6.39813	7.53616	7.47136	3.94398	4.65636	7.73622	2.83618	2.19098	3.85963	3.23538	6.35392	4.70611	6.69458	1.80761	5.45919	6.87676	2.14213	0.876088
	3	175		-0.327393	0.859159				3	1095.54	4.61348	11.25	6.41275	6.7904	7.98038	4.18614	4.80479	7.51016	2.90496	2.23251	4.24164	3.36288	6.01011	4.55083	6.85865	1.79186	5.21916	6.19015	2.10967	0.979505
	4	175		-1.5137	0.436121				4	1106.55	4.84434	11.3709	6.86875	6.31429	7.78537	4.26429	5.07235	7.52544	2.93459	2.33128	4.48603	3.49932	6.2571	4.31221	6.91078	1.72038	4.8679	5.62427	2.10116	0.909202
	5	175		-3.78234	0.1153				5	1181.25	5.23574	12.3876	7.23406	5.68779	8.44884	4.83464	5.33671	7.3499	3.16536	2.35127	4.2561	3.43876	5.66215	3.89552	5.9443	1.6974	4.47325	5.56596	2.0879	0.946736
24AN/14AN	1	173		3.0322	0.183176			24AN/14AN	1	1074.78	5.09595	11.9808	6.90719	6.21565	8.13888	4.42608	4.88858	7.44186	3.0817	2.34113	4.18937	3.21031	5.76786	4.29824	6.38055	1.79213	4.8777	6.02068	1.9643	0.981022
	2	175		1.33022	0.548575				2	1079.59	4.72791	10.9109	6.29445	7.00288	7.98652	4.11352	4.93808	7.23572	2.79699	2.24885	4.12405	3.26654	6.33444	4.62407	6.89046	1.7693	5.25313	6.44441	2.12082	0.917006
	3	175		0.0182953	0.887722				3	1043.97	4.75778	11.2211	6.58418	6.86019	7.74311	4.1297	5.06835	7.76534	2.88284	2.15445	4.06472	3.43141	6.4983	4.19122	6.39162	1.66333	5.07439	6.3792	2.27706	0.861696
	4	175		-1.31335	0.562169				4	1101.87	4.71956	11.2519	6.54666	6.90997	8.04385	4.30918	4.75926	7.38792	2.98448	2.24981	4.07419	3.35912	6.12073	4.31451	6.48276	1.76781	5.18373	6.43471	2.12032	0.979543
	5	175		-2.35865	0.181606				5	998.149	4.87082	11.2157	6.59136	6.40227	8.06279	4.32181	4.79618	7.93181	2.89435	2.25347	4.33868	3.35	5.90739	4.40802	6.7002	1.78568	5.10877	5.91847	2.17746	0.964795
24IFN/10U	1	174		3.27569	0.115776			24IFN/10U	1	933.092	4.92949	11.2899	5.98315	7.03719	7.72403	3.77662	4.42086	7.59599	2.92092	2.22178	4.00196	3.07606	6.07052	4.41072	6.91923	1.75537	5.4304	6.88382	2.31062	1.2414
	2	174		1.28021	0.519309				2	1023.4	4.63203	10.9639	6.23439	7.39551	7.83688	4.07592	4.8303	7.98591	2.76163	2.10579	4.06645	3.23694	6.28959	4.35856	6.41727	1.82269	5.29794	6.65873	2.09438	0.935185
	3	174		-0.803171	0.759816				3	1084.6	4.71445	10.8755	6.65466	6.76225	7.90153	4.17095	4.86115	7.38803	2.99576	2.32618	4.18823	3.38163	6.34258	4.50927	6.54751	1.8028	5.23159	6.21334	2.23944	0.893158
	4	175		-1.65063	0.263783				4	1067.85	4.94435	11.2939	6.97591	6.30354	7.89598	4.3419	5.01406	7.41162	2.85279	2.16567	4.21423	3.53447	6.20884	4.47989	6.7436	1.68513	4.9441	6.07582	2.10244	0.81174
	5	175		-4.06973	0.0991324				5	1190.79	4.94183	12.136	7.08036	5.89879	8.5775	4.95609	5.29959	7.40281	3.10961	2.43114	4.30458	3.3982	5.72579	4.10538	6.18888	1.70426	4.57982	5.3912	1.94083	0.827324
24Indol/10U	1	173		4.38474	0.0562392			24Indol/10U	1	881.532	4.82304	11.2711	5.94256	7.51308	7.95919	3.67641	4.25793	7.97766	2.82589	2.04133	3.90402	3.10143	6.22164	4.29404	6.48866	1.90063	5.40686	7.09174	2.23906	1.06368
	2	175		1.49328	0.335016				2	1041.67	4.60015	10.5029	6.36399	7.1568	7.68745	4.10262	4.77532	7.4139	2.80206	2.28336	4.11649	3.19003	6.40886	4.70966	6.84064	1.59418	5.49714	6.7097	2.26013	0.984637
	3	175		-0.0254922	0.777506				3	981.377	4.73518	11.3427	6.72647	6.68385	7.87219	4.28396	4.89062	7.50077	2.93699	2.25571	4.08791	3.33159	6.08462	4.38077	6.85395	1.96345	5.19212	6.09113	1.97708	0.80889
	4	175		-1.68345	0.288569				4	1085.04	4.83447	11.3282	6.83279	6.46211	7.91021	4.39619	5.04448	7.73359	2.87567	2.18854	4.22715	3.43201	6.11928	4.35514	6.44218	1.79987	4.96228	5.96997	2.2052	0.880667
	5	175		-4.56864	0.036989				5	1308.17	5.15384	12.1142	7.05935	5.57916	8.52604	4.85209	5.46409	7.15131	3.19746	2.48707	4.44559	3.58158	5.80012	4.11206	6.19555	1.51776	4.43817	5.35235	2.00119	0.971048
24AN/10U	1	173		3.30383	0.0810889			24AN/10U	1	875.029	4.69708	11.6317	6.5039	7.26655	8.32691	3.87904	4.64076	8.01499	2.75311	1.98699	4.12676	3.05191	6.05187	4.03639	6.47492	2.0052	4.93655	6.70317	2.052	0.860168
	2	175		1.48199	0.360359				2	955.851	4.73887	10.9399	6.26497	7.10341	7.59269	4.00503	4.71749	7.21011	2.76924	2.24906	3.94895	3.20167	6.48474	4.80271	6.95172	1.86173	5.52954	6.47871	2.32114	0.828331
	3	175		0.0667791	0.815055				3	1059.42	4.67664	10.7288	6.49538	6.92345	7.85606	4.15036	4.6579	7.45484	2.98195	2.27628	3.7623	3.41688	6.46509	4.4022	6.42146	1.74926	5.67094	6.71564	2.17798	1.01656
	4	175		-1.51675	0.382301				4	1118.66	5.05498	11.3568	6.71573	6.47323	7.84166	4.44365	4.86751	7.62779	3.05097	2.28801	4.46867	3.37922	5.77148	4.4258	6.76204	1.67359	4.84401	5.84282	2.05783	1.05421
	5	175		-3.74351	0.0757477				5	1288.78	4.97674	11.9275	6.95113	5.60151	8.38743	4.82385	5.58743	7.45779	3.06983	2.45505	4.51109	3.62067	5.85894	4.18164	6.20952	1.49874	4.47472	5.42252	2.07157	0.912338
								Proteome Average		1058.93	4.83298	11.3173	6.58355	6.67631	7.99339	4.25872	4.8892	7.55041	2.92907	2.24911	4.16121	3.3309	6.12426	4.36551	6.5683	1.75512	5.09735	6.24304	2.13385	0.940428
% Change from Proteome Average																									Percentage Change from Proteome
																										Quintile	Gene length	%F	%L	%I	%V	%S	%P	%T	%A	%Y	%H	%Q	%N	%K	%D	%E	%C	%R	%G	%M	%W
																									14U/10U	1	93.5922	101.697	101.064	101.188	101.172	100.644	93.6261	93.6827	104.09	99.4313	93.7631	99.3699	98.4909	96.1573	99.3818	100.148	105.167	93.5182	107.86	103.001	103.415
																										2	105.253	97.0106	97.3951	96.1995	104.157	97.5603	99.1514	98.9174	101.351	94.2714	100.843	97.9615	98.6328	106.562	100.598	102.462	87.0321	105.475	104.234	100.974	94.3662
																										3	108.951	93.2068	95.0253	98.5757	103.615	94.294	95.9759	99.2623	103.647	97.6841	104.655	101.761	97.6206	106.379	104.495	103.735	95.8316	103.662	102.427	101.988	95.893
																										4	96.4716	100.771	98.7832	102.809	101.943	98.212	101.716	102.047	93.7085	103.021	102.235	99.6906	99.3397	100.594	101.547	103.645	98.9147	100.463	97.6848	99.8249	92.2514
																										5	96.6686	106.548	107.446	101.661	88.9065	109.565	110.322	106.454	97.6351	104.721	99.5798	100.962	106.005	90.6896	95.1172	89.412	113.532	96.3894	86.8244	95.3947	111.504
																									14IFN/10U	1	83.5395	103.182	101.438	93.888	103.251	99.0688	89.7691	91.4116	103.033	97.1477	99.0637	97.6342	93.3247	101.131	100.066	99.4638	106.618	103.285	104.549	108.275	122.766
																										2	89.5082	97.5012	99.0672	96.9583	110.369	94.6157	98.3521	95.889	100.274	99.1853	94.4638	96.7469	90.8619	100.675	100.447	101.756	105.095	106.892	106.288	97.3366	105.383
																										3	111.133	97.0915	93.8162	101.229	105.537	99.8398	100.111	99.6014	101.699	99.0057	96.0245	94.0667	107.426	101.215	102.376	101.648	97.6197	101.221	103.253	98.1182	93.3416
																										4	104.867	98.7097	99.2509	105.377	95.6669	98.7984	103.572	104.456	97.1255	97.123	99.669	106.527	98.6995	98.2809	102.575	104.215	98.3	98.2724	97.2312	102.245	83.8196
																										5	111.255	103.158	106.397	102.694	84.9113	108.092	108.377	109.115	98.0107	106.883	111.34	105.289	110.183	98.9015	95.1075	92.5943	93.0144	89.7944	87.8075	94.6914	91.802
																									14Indol/10U	1	80.3055	99.9444	100.457	96.6098	108.403	98.911	89.1028	92.7792	107.625	95.0457	88.5708	99.6945	92.9281	99.7566	98.3922	100.65	108.938	98.171	107.608	103.826	101.507
																										2	92.957	100.819	97.8752	96.019	106.738	98.2902	98.381	96.0937	99.0263	95.9454	100.611	94.6644	99.8839	100.045	100.656	99.949	101.284	104.835	104.799	108.317	104.266
																										3	104.203	95.1446	95.4594	102.17	100.58	96.1898	101.722	99.4454	99.6995	101.668	99.403	97.1329	97.8608	104.031	101.646	99.4566	97.6666	106.183	105.539	101.632	106.925
																										4	112.229	103.679	101.507	103.952	97.6443	99.3095	99.7263	101.183	97.9124	104.185	103.312	101.16	100.832	98.8922	98.7016	100.851	99.9941	100.167	94.1264	95.3944	96.5375
																										5	110.947	99.6439	104.426	101.632	86.5345	107.563	111.75	110.816	96.2442	102.239	109.051	107.107	108.488	97.6599	101.719	98.4895	92.7618	90.1626	86.974	92.0394	88.2125
																									14AN/10U	1	73.435	95.1205	100.335	93.2168	112.32	101.396	83.5387	91.1419	105.083	90.7421	85.8883	93.9788	90.8534	107.51	96.9151	101.611	110.81	107.263	109.683	103.072	93.984
																										2	90.5189	99.3611	93.3316	95.5152	106.848	94.1544	98.4669	94.0576	102.963	97.3067	99.3781	97.9524	96.6583	101.199	105.17	103.5	102.89	104.783	107.44	108.698	104.132
																										3	97.8228	95.8526	95.2645	100.797	103.611	98.8126	99.7366	99.2161	98.4661	95.1391	101.982	97.8238	101.435	101.817	104.263	103.208	95.6168	104.04	103.276	100.244	99.667
																										4	119.134	104.63	101.613	104.188	93.4162	98.3274	104.256	102.522	98.3933	110.894	103.608	105.17	106.029	91.8518	101.088	98.7756	101.594	97.0353	94.5766	93.1378	103.393
																										5	119.275	104.605	109.223	106.43	84.0034	107.182	114.386	112.832	95.4223	105.603	109.554	104.479	104.462	97.9064	93.1005	92.6256	89.1335	87.0851	84.9754	95.4546	99.3271
																									24U/14U	1	106.443	95.2503	99.55	99.0902	89.4805	109.894	100.828	111.986	99.991	103.872	98.2763	113.9	114.283	99.6112	97.6559	96.4904	99.4161	87.7909	91.5274	101.869	97.9527
																										2	112.195	109.188	106.36	103.848	95.7734	99.036	104.635	100.214	98.683	106.553	109.175	99.1313	99.3955	88.8002	96.3254	100.041	98.2047	90.6506	97.5358	95.9501	108.892
																										3	104.111	101.684	101.575	105.671	97.4501	100.741	104.908	97.94	96.7803	101.436	107.564	98.0857	98.7896	96.5826	103.913	97.9458	91.2276	100.351	98.8868	96.8579	96.4575
																										4	98.377	102	99.6949	99.1335	101.518	96.5926	104.556	95.9911	97.9706	100.708	100.428	97.7857	95.8559	97.9488	105.43	103.118	104.844	103.841	100.316	96.7148	97.2655
																										5	78.911	91.8508	92.818	92.2522	115.718	93.7935	85.077	93.9376	106.575	87.4526	84.5463	91.1766	91.758	117.055	96.6622	102.385	106.305	117.297	111.685	108.619	99.4206
																									24IFN/14IFN	1	95.4297	100.202	98.5857	96.7899	95.757	101.907	98.9098	104.889	102.293	102.398	97.6996	98.7175	101.173	102.178	95.4462	96.1583	103.848	98.8082	103.037	106.497	111.199
																										2	102.875	96.2048	96.0953	96.9794	104.469	97.0092	97.1198	95.3104	99.5219	97.2709	100.454	103.432	102.232	103.183	108.527	102.275	84.26	102.161	106.679	103.48	96.1464
																										3	108.696	100.524	97.768	99.9046	105.943	93.6179	98.0559	101.327	100.27	93.023	95.8775	95.6665	96.2276	99.7117	102.932	101.175	100.43	106.569	105.895	100.917	103.196
																										4	103.915	100.184	102.03	99.4952	103.445	100.39	92.5926	95.2184	100.159	103.784	100.652	97.9771	94.2052	100.969	102.13	104.959	100.483	100.236	96.4776	96.615	101.697
																										5	91.3877	100.947	104.657	107.114	91.1128	105.533	112.021	104.586	97.3876	104.441	104.137	103.435	104.84	93.8918	92.8212	96.1605	111.439	94.1731	89.1289	92.684	90.8934
																									24Indol/14Indol	1	87.4135	99.429	96.9802	91.3228	105.765	103.494	95.966	93.3843	101.343	95.4786	95.6481	94.6399	93.0763	103.731	100.517	97.6172	100.107	107.465	111.423	105.06	105.976
																										2	93.4259	96.163	93.412	97.1836	112.879	93.4693	92.6094	95.2377	102.461	96.8285	97.4156	92.7526	97.1322	103.75	107.802	101.923	102.99	107.099	110.151	100.388	93.1585
																										3	103.457	95.4582	99.4053	97.4057	101.709	99.8373	98.2956	98.2736	99.4669	99.1769	99.262	101.933	100.96	98.1362	104.245	104.421	102.093	102.39	99.1527	98.8667	104.155
																										4	104.497	100.235	100.474	104.332	94.5774	97.3977	100.131	103.746	99.6692	100.188	103.654	107.806	105.056	102.169	98.7792	105.214	98.0202	95.4985	90.0887	98.4681	96.6797
																										5	111.551	108.334	109.457	109.881	85.1936	105.698	113.523	109.153	97.3444	108.067	104.543	102.28	103.238	92.4545	89.2341	90.4998	96.7111	87.7563	89.1545	97.8463	100.671
																									24AN/14AN	1	101.497	105.441	105.863	104.916	93.1001	101.82	103.93	99.9873	98.5623	105.211	104.092	100.677	96.3796	94.1806	98.4591	97.1416	102.108	95.6908	96.4383	92.054	104.317
																										2	101.951	97.8261	96.4089	95.6087	104.891	99.9141	96.5905	101	95.8322	95.4905	99.9884	99.107	98.0676	103.432	105.923	104.905	100.808	103.056	103.226	99.389	97.5094
																										3	98.5869	98.4441	99.1503	100.01	102.754	96.8689	96.9704	103.664	102.847	98.4217	95.7912	97.6812	103.017	106.108	96.0077	97.31	94.7697	99.5496	102.181	106.711	91.6281
																										4	104.056	97.6533	99.4223	99.4397	103.5	100.631	101.185	97.3423	97.8479	101.892	100.031	97.9087	100.847	99.9424	98.8318	98.6976	100.723	101.695	103.07	99.3657	104.159
																										5	94.2602	100.783	99.1022	100.119	95.8953	100.868	101.481	98.0974	105.051	98.8146	100.194	104.265	100.573	96.459	100.974	102.008	101.741	100.224	94.801	102.044	102.591
																									24IFN/10U	1	88.1166	101.997	99.7578	90.8803	105.405	96.6303	88.6798	90.4209	100.604	99.7216	98.7849	96.173	92.349	99.1227	101.036	105.343	100.014	106.534	110.264	108.284	132.004
																										2	96.6445	95.8422	96.8775	94.6965	110.772	98.0421	95.7076	98.7953	105.768	94.2833	93.628	97.7229	97.179	102.7	99.8407	97.7007	103.85	103.935	106.658	98.1502	99.4426
																										3	102.425	97.5475	96.0963	101.08	101.287	98.8509	97.9391	99.4262	97.8493	102.277	103.427	100.649	101.523	103.565	103.293	99.6835	102.717	102.633	99.5242	104.948	94.9736
																										4	100.842	102.304	99.7936	105.96	94.4165	98.7813	101.953	102.554	98.1617	97.3956	96.2901	101.274	106.112	101.381	102.62	102.669	96.0122	96.9936	97.3215	98.5277	86.316
																										5	112.453	102.252	107.234	107.546	88.354	107.307	116.375	108.394	98.0451	106.164	108.094	103.445	102.02	93.4937	94.0414	94.2234	97.1018	89.8471	86.3554	90.9543	87.9732
																									24Indol/10U	1	83.2475	99.7944	99.5923	90.2639	112.533	99.5722	86.3267	87.0884	105.659	96.4773	90.7618	93.8193	93.1108	101.59	98.3629	98.7875	108.29	106.072	113.594	104.93	113.106
																										2	98.3705	95.1825	92.8039	96.6651	107.197	96.1727	96.3346	97.6707	98.192	95.6637	101.523	98.9253	95.7707	104.647	107.883	104.146	90.83	107.843	107.475	105.918	104.701
																										3	92.6764	97.9765	100.225	102.171	100.113	98.4838	100.593	100.029	99.3425	100.27	100.293	98.2387	100.021	99.3528	100.35	104.349	111.87	101.859	97.5666	92.653	86.013
																										4	102.466	100.031	100.096	103.786	96.7916	98.9594	103.228	103.176	102.426	98.1767	97.3072	101.585	103.035	99.9188	99.7625	98.0799	102.549	97.3502	95.6259	103.344	93.6453
																										5	123.537	106.639	107.041	107.227	83.5664	106.664	113.933	111.758	94.7141	109.163	110.58	106.834	107.526	94.7074	94.1943	94.325	86.4758	87.0681	85.733	93.783	103.256
																									24AN/10U	1	82.6334	97.1881	102.778	98.7903	108.841	104.173	91.0847	94.9186	106.153	93.9925	88.3457	99.1722	91.624	98.818	92.4609	98.5783	114.248	96.8454	107.37	96.1639	91.4656
																										2	90.2659	98.0528	96.6655	95.1611	106.397	94.9871	94.0431	96.488	95.4929	94.5432	99.9977	94.8991	96.1203	105.886	110.015	105.837	106.074	108.479	103.775	108.777	88.0803
																										3	100.046	96.7652	94.8002	98.6608	103.702	98.282	97.4556	95.2692	98.7343	101.805	101.208	90.4135	102.581	105.565	100.84	97.7644	99.6657	111.253	107.57	102.068	108.096
																										4	105.64	104.593	100.349	102.008	96.9581	98.1018	104.342	99.5564	101.025	104.162	101.73	107.389	101.451	94.2398	101.381	102.95	95.3546	95.0298	93.5893	96.4375	112.099
																										5	121.706	102.975	105.392	105.583	83.9012	104.93	113.27	114.281	98.7733	104.806	109.157	108.408	108.7	95.6678	95.7881	94.5377	85.392	87.7851	86.857	97.0814	97.0131
