# Supplementary material for: Codon-Dependent Transcriptional Changes in Response to Tryptophan Limitation in the Tryptophan Auxotrophic Pathogens Chlamydia trachomatis and Streptococcus pyogenes
Source: mSystems. 2021 Dec 14;6(6):e01269-21. doi: 10.1128/mSystems.01269-21 (PMC8670374; doi:10.1128/mSystems.01269-21)
Supplement: TABLE S2 [file msystems.01269-21-st002.xlsx]

## Sheet: Sheet1
UP	14U/10U	24U/14U	14IFN/10U	24IFN/10U	24Ind/14Ind	24Ind/10U	14AN/10U	24AN/10U
	CTL0476/ct223	glgA	trpR	trpB	CTL0580/ct326.2	trpR	CTL0476/ct223	incA
	trpB	omcA	trpB	trpR	trpR	trpB	incG	CTL0610/ct356
	trpR	hctA	trpA	trpA	pgk	trpA	CTL0184/ct813	incG
	trpA	CTL0186/ct814.1	CTL0191/ct819	CTL0191/ct819	CTL0395/ct140	CTL0828/ct565	incB	CTL0476/ct223
	CTL0184/ct813	CTL0087/ct718	CTL0184/ct813	secG	CTL0093/ct724	CTL0476/ct223	incF	mviN
	CTL0639/ct383	CTL0885/ct621	CTL0013/ct645	CTL0184/ct813	mviN	CTL0191/ct819	incA	incF
	CTL0475/ct222	CTL0255	CTL0476/ct223	ssb	gltT	CTL0610/ct356	CTL0480/ct228	ruvC
	cpaf	CTL0638/ct382.1	ssb	murF	pmpI	murF	CTL0500A	pth
	pmpC	ltuB	CTL0610/ct356	CTL0610/ct356	CTL0828/ct565	secG	CTL0164/ct795	CTL0448/ct196
	CTL0191/ct819	hct2	CTL0309/ct053	CTL0297/ct041	CTL0680/ct421.2	CTL0184/ct813	murF	CTL0659/ct402
	CTL0064/ct695	omcB	secG	rodZ	ispE	cpa	CTL0475/ct222	ruvA
	CTL0089/ct720	copB	CTL0748/ct487	rpmG	CTL0610/ct356	pmpI	CTL0404/ct149	CTL0063/ct694
	pmpD	sucC	CTL0680/ct421.	sucD	metG	CTL0475/ct222	incE	CTL0479/ct227
	murF	CTL0808/ct546	murF	CTL0256/ct001	CTL0709/ct449	CTL0395/ct140	cpa	ispE
	ldh	scc1	secE	CTL0476/ct223	rplT	incF	CTL0507/ct255	CTL0675/ct418
DOWN	14U/10U	24U/14U	14IFN/10U	24IFN/10U	24Ind/14Ind	24Ind/10U	14AN/10U	24AN/10U
	CTL0430/ct178	trpB	CTL0430/ct178	CTL0016/ct648	nqrD	oppD	lcrH1	mfd
	CTL0883/ct619	CTL0639/ct383	aroE	CTL0810/ct548	CTL0852/ct589	nqrD	nth	oppD
	lplA_1/ct285	trpA	nqrE	oppF	nqrC	oppF	CTL0603/ct349	CTL0861/ct597
	CTL0252/ct873	CTL0611A/ct357	CTL0685/ct426	rpoN	CTL0089/ct720	CTL0818/ct555	oppD	ytgD
	CTL0360/ct105	euo	dxr	oppD	oppD	mfd	CTL0810/ct548	oppC2
	omcA	trpR	CTL0174/ct805	oppC	oppC2	CTL0734/ct473	oppF	CTL0682/ct423
	CTL0081/ct712	rplW	CTL0515/ct263	copB2	ytgD	CTL0016/ct648	CTL0818/ct555	CTL0818/ct555
	CTL0397/ct142	CTL0184/ct813	CTL0307/ct051	CTL0430/ct178	oppF	nqrC	CTL0227/ct854	dxr
	rpoN	rpsC	truA	CTL0818/ct555	CTL0738/ct477	copB1	CTL0647/ct391	lcrH1
	CTL0246/ct867	hisS	pknD	aroE	lpxB	ytgD	CTL0015/ct647	CTL0096/ct727
	glgC	rplX	CTL0818/ct555	gspF	lipA	oppC2	CTL0016/ct648	oppF
	CTL0384/ct129	rplD	CTL0017/ct649	CTL0210/ct838	CTL0639/ct383	CTL0335/ct079	oppC2	CTL0738/ct477
	trmB	CTL0836/ct573	rpoN	CTL0386/ct131	copB1	aroE	dnaB	CTL0148/ct779
	mutL	rpsQ	oppF	recB	mfd	dxr	CTL0682/ct423	CTL0815/ct553
	CTL0709/ct449	CTL0309/ct053	ubiE	pknD	pdhC	grpE	CTL0734/ct473	copB1
*inc genes
