# Supplementary material for: Codon-Dependent Transcriptional Changes in Response to Tryptophan Limitation in the Tryptophan Auxotrophic Pathogens Chlamydia trachomatis and Streptococcus pyogenes
Source: mSystems. 2021 Dec 14;6(6):e01269-21. doi: 10.1128/mSystems.01269-21 (PMC8670374; doi:10.1128/mSystems.01269-21)
Supplement: TABLE S7 [file msystems.01269-21-st007.xlsx]

## Sheet: Explanation
Supplemental Table S7
GAS Rif dataset +W -W		Contains all RNAseq read data for three replicates (R1, R2, R3) each of Streptococcus +/-Rif +/-W culture conditions
HL<10		Data filtered to exclude any ORF with a half-life greater than 10 minutes in normal (+W) culture conditions
HL<3		Data filtered to exclude any ORF with a half-life greater than 3 minutes in normal (+W) culture conditions
3<HL<10		Data filtered to include only ORFs with half-lives between 3 and 10 minutes in normal (+W) cultures conditions
TPM calculated HL		Contains all RNAseq TPM normalized data for three replicates (R1, R2, R3) each of Streptococcus +/-Rif +/-W culture conditions
TPM HL<10		Data filtered to exclude any ORF with a half-life greater than 10 minutes as calculated by TPM in normal (+W) culture conditions
Stability vs mRNA levels		Using fold-change in transcript stability from HL<10 column Y, the 200 highest and 200 lowest change in stability are listed.
		The 200 most increased and decreased transcripts from the bulk RNAseq analysis during +W/-W culture conditions are also listed.
		These lists were used to generate a Venn diagram (Supplemental Figure S1) to determine overlap between these sets.

## Sheet: GAS Rif dataset +W -W
Name	Chromosome	Region	Gene ID	Gene length	Biotype	Reads -W-R 1	Reads -W-R 2	Reads -W-R 3	Avg Reads -W-R	Reads -W+R 1	Reads -W+R 2	Reads -W+R 3	Avg Reads -W+R	Half-life -W (Reads)	Reads +W-R 1	Reads +W-R 2	Reads +W-R 3	Avg Reads +W-R	Reads +W+R 1	Reads +W+R 2	Reads +W+R 3	Avg Reads +W+R	Half-life +W (Reads)		Length	W percentage
dnaA	CP000829	232..1587	Spy49_0001	1356	protein_coding	3513	2920	2656	3029.67	183	200	48	143.667	3.41036	4470	4883	4601	4651.33	19	21	17	19	1.89024		-	-
dnaN	CP000829	1742..2878	Spy49_0002	1137	protein_coding	3377	2676	2779	2944	303	401	125	276.333	4.39458	6707	6491	7432	6876.67	61	54	28	47.6667	2.0913		378	0
Spy49_0003	CP000829	2953..3150	Spy49_0003	198	protein_coding	112	86	111	103	8	13	2	7.66667	4.00224	13	22	19	18	1	1	0	0.666667	3.15465		65	1.53846
Spy49_0004	CP000829	3480..4595	Spy49_0004	1116	protein_coding	2178	1988	1921	2029	430	491	243	388	6.28499	790	887	898	858.333	26	33	6	21.6667	2.82593		371	0.269542
pth	CP000829	4665..5234	Spy49_0005	570	protein_coding	976	997	766	913	178	171	57	135.333	5.44643	305	444	352	367	4	13	0	5.66667	2.49288		189	0
trcF	CP000829	5321..8740	Spy49_0006	3420	protein_coding	5161	5854	4796	5270.33	1163	1294	513	990	6.21789	3601	3913	3253	3589	53	107	18	59.3333	2.53439		1139	0.0877963
Spy49_0008	CP000829	8902..9174	Spy49_0008	273	protein_coding	148	136	168	150.667	39	22	24	28.3333	6.22203	101	122	91	104.667	2	0	1	1	2.23558		90	0
divIC	CP000829	9161..9532	Spy49_0009	372	protein_coding	266	299	322	295.667	55	52	27	44.6667	5.50115	204	201	166	190.333	4	2	0	2	2.28228		123	0.813008
Spy49_0010	CP000829	9667..10953	Spy49_0010	1287	protein_coding	1602	1524	1990	1705.33	313	354	187	284.667	5.80786	1119	1161	1348	1209.33	18	31	8	19	2.50331		428	0.700935
mesJ	CP000829	10950..12236	Spy49_0011	1287	protein_coding	1604	1463	1973	1680	404	455	243	367.333	6.83901	894	1004	1048	982	23	37	12	24	2.80132		428	0.46729
hpt	CP000829	12241..12783	Spy49_0012	543	protein_coding	1835	1527	2011	1791	239	249	131	206.333	4.81121	552	559	756	622.333	18	18	13	16.3333	2.85617		180	0
ftsH	CP000829	12805..14784	Spy49_0013	1980	protein_coding	15860	12259	18285	15468	4355	4496	2844	3898.33	7.54392	9023	8976	10818	9605.67	637	577	442	552	3.63976		659	0.151745
Spy49_0014	CP000829	15041..16501	Spy49_0014	1461	protein_coding	10476	7914	12487	10292.3	3535	3458	2790	3261	9.04604	758	763	872	797.667	26	38	15	26.3333	3.04827		486	1.23457
Spy49_0015	CP000829	31169..32365	Spy49_0015	1197	protein_coding	56042	44145	59295	53160.7	13072	14595	9228	12298.3	7.10262	24046	21403	27652	24367	289	229	115	211	2.18929		398	1.50754
prsA	CP000829	32618..33580	Spy49_0016	963	protein_coding	659	518	707	628	230	220	149	199.667	9.07347	527	448	638	537.667	12	14	9	11.6667	2.71432		320	0
recO	CP000829	33766..34521	Spy49_0017	756	protein_coding	319	269	297	295	47	43	27	39	5.13845	144	170	175	163	2	3	0	1.66667	2.26868		251	0.398406
Spy49_0018	CP000829	34624..35631	Spy49_0018	1008	protein_coding	726	508	784	672.667	93	77	36	68.6667	4.55621	480	479	682	547	10	10	4	8	2.46087		335	0
acp	CP000829	35624..35866	Spy49_0019	243	protein_coding	83	46	101	76.6667	10	12	7	9.66667	5.02091	69	91	124	94.6667	1	1	1	1	2.28492		80	0
purC	CP000829	35987..36721	Spy49_0020	735	protein_coding	535	556	675	588.667	146	177	129	150.667	7.62935	2640	2523	2851	2671.33	22	31	14	22.3333	2.17321		244	0.819672
purL	CP000829	36798..40571	Spy49_0021	3774	protein_coding	5862	5812	9044	6906	4352	4706	5226	4761.33	27.9598	23916	21677	28682	24758.3	440	624	158	407.333	2.53141		1257	0.636436
purF	CP000829	40805..42259	Spy49_0022	1455	protein_coding	4118	3667	6426	4737	4077	4281	5571	4643	120	13094	12259	18689	14680.7	363	424	117	301.333	2.67551		484	0.619835
purM	CP000829	42287..43309	Spy49_0023	1023	protein_coding	1241	1217	2045	1501	1490	1577	1950	1672.33	120	4679	4300	5757	4912	141	159	52	117.333	2.78416		340	0
purN	CP000829	43477..44031	Spy49_0024	555	protein_coding	902	833	1353	1029.33	1099	1093	1368	1186.67	120	3088	2616	3492	3065.33	91	132	40	87.6667	2.92519		184	1.08696
purH	CP000829	44215..45762	Spy49_0025	1548	protein_coding	3073	2677	4201	3317	3396	3370	4431	3732.33	120	8540	7144	9345	8343	282	358	111	250.333	2.96522		515	0.776699
Spy49_0026c	CP000829	complement(45820..46944)	Spy49_0026c	1125	protein_coding	168	142	149	153	141	158	65	121.333	44.8356	14	8	8	10	3	2	0	1.66667	5.80279		374	2.13904
purD	CP000829	47107..48462	Spy49_0027	1356	protein_coding	1402	1333	1955	1563.33	1596	1691	1980	1755.67	120	3329	2858	3823	3336.67	164	207	66	145.667	3.3203		451	0.665188
purE	CP000829	48621..49232	Spy49_0028	612	protein_coding	582	614	792	662.667	667	758	891	772	120	1370	1140	1498	1336	88	85	22	65	3.43931		203	0.985222
purK	CP000829	49216..50292	Spy49_0029	1077	protein_coding	1419	1289	1825	1511	1713	1733	1975	1807	120	3220	2428	3451	3033	287	260	104	217	3.9422		358	0
Spy49_0030	CP000829	50394..51875	Spy49_0030	1482	protein_coding	1941	1727	2801	2156.33	1160	1219	1344	1241	18.8188	2203	2264	2948	2471.67	78	129	55	87.3333	3.11022		493	0.811359
purB	CP000829	52048..53340	Spy49_0031	1293	protein_coding	1634	1209	2237	1693.33	986	957	1253	1065.33	22.4362	879	851	1389	1039.67	63	54	44	53.6667	3.50799		430	1.62791
Spy49_0032	CP000829	53471..54391	Spy49_0032	921	protein_coding	215	199	339	251	132	160	136	142.667	18.404	73	83	118	91.3333	8	14	3	8.33333	4.34257		306	0.980392
ruvB	CP000829	54617..55615	Spy49_0033	999	protein_coding	3439	3788	3325	3517.33	2473	2828	1601	2300.67	24.4926	329	383	368	360	41	52	22	38.3333	4.64206		332	0
Spy49_0035	CP000829	55753..56190	Spy49_0035	438	protein_coding	2445	2865	2171	2493.67	1703	1904	964	1523.67	21.1053	262	317	244	274.333	20	22	3	15	3.57748		145	2.75862
Spy49_0036	CP000829	56213..56614	Spy49_0036	402	protein_coding	3490	3645	2891	3342	1946	2220	1163	1776.33	16.4508	383	461	351	398.333	27	26	4	19	3.41693		133	1.50376
Spy49_0037	CP000829	56611..58386	Spy49_0037	1776	protein_coding	16964	15334	13925	15407.7	10409	10951	6337	9232.33	20.301	3522	3712	3597	3610.33	150	187	33	123.333	3.07914		591	1.52284
adhE	CP000829	58695..61337	Spy49_0038	2643	protein_coding	8753	7718	5864	7445	2406	2495	1131	2010.67	7.9424	839	1116	1037	997.333	251	495	52	266	7.8672		880	0.795455
adhP	CP000829	61589..62605	Spy49_0039	1017	protein_coding	3247	2793	2441	2827	1031	1083	554	889.333	8.99024	919	929	1228	1025.33	66	93	21	60	3.66302		338	0.591716
norM	CP000829	62993..64282	Spy49_0040	1290	protein_coding	993	847	1013	951	327	330	172	276.333	8.41262	105	105	118	109.333	13	13	8	11.3333	4.58703		429	1.8648
rpsJ	CP000829	64481..64789	Spy49_0044	309	protein_coding	5229	4949	6187	5455	1771	1949	1081	1600.33	8.47838	2639	3098	2025	2587.33	42	58	15	38.3333	2.46844		102	0
rplC	CP000829	65037..65663	Spy49_0045	627	protein_coding	14862	13340	16620	14940.7	4540	4857	2638	4011.67	7.90734	10012	10814	7680	9502	132	203	54	129.667	2.42117		208	0
rplD	CP000829	65687..66310	Spy49_0046	624	protein_coding	50661	49548	61330	53846.3	28178	31047	22135	27120	15.1593	11344	13525	10766	11878.3	233	297	85	205	2.56123		207	0.966184
rplW	CP000829	66310..66540	Spy49_0048	231	protein_coding	23943	25230	27108	25427	15012	16502	10828	14114	17.663	4611	5348	3936	4631.67	95	118	22	78.3333	2.54852		76	1.31579
rplB	CP000829	66625..67458	Spy49_0049	834	protein_coding	125676	130435	140091	132067	83926	90467	60418	78270.3	19.8745	29453	34905	25599	29985.7	581	855	188	541.333	2.58995		277	0.722022
rpsS	CP000829	67597..67875	Spy49_0050	279	protein_coding	56310	56520	59692	57507.3	41458	41801	29609	37622.7	24.504	12886	14516	11235	12879	294	406	108	269.333	2.68842		92	1.08696
rplV	CP000829	67891..68235	Spy49_0052	345	protein_coding	69667	71163	72338	71056	53013	54439	37984	48478.7	27.1933	16502	18571	14497	16523.3	380	543	136	353	2.70334		114	0
rpsC	CP000829	68275..68901	Spy49_0053	627	protein_coding	99690	95740	108586	101339	87198	87241	65843	80094	44.1932	22204	23620	20099	21974.3	651	711	264	542	2.80826		208	1.92308
rplP	CP000829	68905..69318	Spy49_0054	414	protein_coding	36137	30729	43023	36629.7	33510	35581	31180	33423.7	113.514	7865	8448	7206	7839.67	319	291	121	243.667	2.99532		137	2.18978
rpmC	CP000829	69328..69534	Spy49_0055	207	protein_coding	20535	16413	23966	20304.7	18593	19517	17020	18376.7	104.213	3907	4646	4213	4255.33	182	149	96	142.333	3.06002		68	0
rpsQ	CP000829	69560..69820	Spy49_0056	261	protein_coding	15129	11641	22507	16425.7	14913	16014	15608	15511.7	120	3449	4266	3865	3860	156	160	66	127.333	3.04759		86	0
rplN	CP000829	69845..70213	Spy49_0057	369	protein_coding	23004	18029	34531	25188	22765	23803	22353	22973.7	112.99	5332	6399	6304	6011.67	300	281	105	228.667	3.18036		122	0
rplX	CP000829	70292..70597	Spy49_0058	306	protein_coding	22428	17063	29483	22991.3	21482	22476	20815	21591	120	5400	6618	5551	5856.33	277	271	108	218.667	3.16243		101	0
rplE	CP000829	70621..71163	Spy49_0059	543	protein_coding	32821	25607	46617	35015	31401	33231	30040	31557.3	100.001	7908	9937	8860	8901.67	454	439	157	350	3.21292		180	0
rpsN.1	CP000829	71179..71364	Spy49_0060	186	protein_coding	9684	7932	13904	10506.7	9065	9755	8362	9060.67	70.2195	2524	3101	2813	2812.67	135	120	43	99.3333	3.10976		61	1.63934
rpsH	CP000829	71515..71913	Spy49_0061	399	protein_coding	30441	25438	41786	32555	27009	28243	22807	26019.7	46.3999	7395	9159	8032	8195.33	363	399	140	300.667	3.1456		132	0.757576
rplF	CP000829	72116..72652	Spy49_0062	537	protein_coding	44023	40167	60852	48347.3	36249	38598	27894	34247	30.1533	9132	10823	9908	9954.33	474	480	140	364.667	3.14421		178	0
rplR	CP000829	72757..73113	Spy49_0064	357	protein_coding	28200	26607	41336	32047.7	23442	25080	19409	22643.7	29.9334	6242	7184	6933	6786.33	297	263	76	212	2.9997		118	0
rpsE	CP000829	73132..73626	Spy49_0065	495	protein_coding	46963	45023	69448	53811.3	39265	41784	31783	37610.7	29.0266	10292	12045	11799	11378.7	483	450	107	346.667	2.97818		164	0
rpmD	CP000829	73641..73823	Spy49_0066	183	protein_coding	17629	16947	25780	20118.7	14705	15630	11814	14049.7	28.9576	3986	4466	4591	4347.67	189	143	57	129.667	2.96012		60	0
rplO	CP000829	74038..74478	Spy49_0067	441	protein_coding	68794	56925	103034	76251	54761	55638	44301	51566.7	26.5808	15419	16153	19564	17045.3	737	600	249	528.667	2.99349		146	0
secY	CP000829	74495..75799	Spy49_0068	1305	protein_coding	153804	130944	145689	143479	120497	124260	82860	109206	38.0912	42806	40388	38380	40524.7	1081	1245	318	881.333	2.71593		434	0.691244
adk	CP000829	75949..76587	Spy49_0069	639	protein_coding	1037	835	1406	1092.67	184	216	73	157.667	5.37075	1218	1333	1354	1301.67	51	49	18	39.3333	2.9712		212	0
infA	CP000829	76705..76923	Spy49_0070	219	protein_coding	3960	3265	5582	4269	1592	1658	914	1388	9.25417	4367	4447	5052	4622	103	87	35	75	2.52292		72	0
rpmJ	CP000829	76949..77065	Spy49_0071	117	protein_coding	2097	1550	2192	1946.33	749	851	422	674	9.80432	2641	2531	2564	2578.67	70	59	6	45	2.56825		38	0
rpsM	CP000829	77083..77448	Spy49_0072	366	protein_coding	6636	5078	10428	7380.67	2527	2437	1280	2081.33	8.21358	7258	7787	9556	8200.33	220	193	54	155.667	2.62277		121	0
rpsK	CP000829	77466..77849	Spy49_0073	384	protein_coding	4227	3576	5630	4477.67	1354	1504	601	1153	7.6634	4041	4361	4397	4266.33	143	104	28	91.6667	2.70736		127	0.787402
rpoA	CP000829	77895..78833	Spy49_0074	939	protein_coding	21650	16656	28276	22194	7707	8119	3126	6317.33	8.27457	17651	15912	18739	17434	647	524	193	454.667	2.8512		312	0
rplQ	CP000829	78848..79234	Spy49_0075	387	protein_coding	2099	1494	2678	2090.33	1202	1266	452	973.333	13.6026	2139	1211	1801	1717	109	52	14	58.3333	3.07413		128	0
Spy49_0078	CP000829	87367..87615	Spy49_0078	249	protein_coding	356	323	405	361.333	144	150	104	132.667	10.3769	142	202	126	156.667	2	4	0	2	2.38415		82	3.65854
Spy49_0079	CP000829	87670..87882	Spy49_0079	213	protein_coding	410	349	447	402	142	147	113	134	9.46395	144	175	186	168.333	1	1	1	1	2.02835		70	0
adrR	CP000829	87992..88435	Spy49_0080	444	protein_coding	816	708	1073	865.667	367	322	222	303.667	9.92508	480	489	513	494	9	18	1	9.33333	2.61964		147	0
adrC	CP000829	88439..89158	Spy49_0081	720	protein_coding	690	571	939	733.333	281	313	236	276.667	10.6661	327	388	459	391.333	5	3	1	3	2.13453		239	1.25523
adrB	CP000829	89151..89966	Spy49_0082	816	protein_coding	358	250	605	404.333	175	200	181	185.333	13.3283	157	149	240	182	8	4	9	7	3.19119		271	0
Spy49_0083c	CP000829	complement(90006..90389)	Spy49_0083c	384	protein_coding	297	222	265	261.333	143	134	66	114.333	12.5771	67	41	70	59.3333	4	0	1	1.66667	2.91047		127	1.5748
tyrS	CP000829	complement(90440..91696)	Spy49_0084	1257	protein_coding	6794	5317	5509	5873.33	1863	2103	1036	1667.33	8.25702	1706	1457	1614	1592.33	28	19	15	20.6667	2.39323		418	1.19617
pbp1b	CP000829	91800..94100	Spy49_0086	2301	protein_coding	4931	4367	5249	4849	2640	2909	1494	2347.67	14.334	2553	2155	2288	2332	67	86	22	58.3333	2.81896		766	1.17493
rpoB	CP000829	94364..97930	Spy49_0087	3567	protein_coding	37626	39216	33606	36816	19013	22484	14772	18756.3	15.417	26050	23546	19631	23075.7	724	787	196	569	2.80804		1188	0.420875
rpoC	CP000829	98048..101662	Spy49_0088	3615	protein_coding	45398	39719	49045	44720.7	38253	40980	33678	37637	60.2918	20658	19133	20584	20125	2210	1987	1050	1749	4.25606		1204	0.581395
Spy49_0089	CP000829	101814..102179	Spy49_0089	366	protein_coding	812	881	988	893.667	148	139	135	140.667	5.62333	697	728	631	685.333	2	3	1	2	1.78133		121	6.61157
comYA	CP000829	102272..103210	Spy49_0090	939	protein_coding	38	42	32	37.3333	21	19	14	18	14.2522	5	5	8	6	0	1	0	0.333333	3.59719		312	0.641026
comYB	CP000829	103305..104180	Spy49_0091	876	protein_coding	56	37	58	50.3333	32	38	24	31.3333	21.9357	13	20	16	16.3333	1	1	0	0.666667	3.25048		291	1.37457
comYC	CP000829	104182..104508	Spy49_0092	327	protein_coding	13	24	21	19.3333	10	14	6	10	15.7714	1	3	4	2.66667	0	0	0	0	120		108	0.925926
Spy49_0093	CP000829	104483..104911	Spy49_0093	429	protein_coding	19	18	27	21.3333	10	20	11	13.6667	23.3482	13	7	5	8.33333	0	0	1	0.333333	3.23007		142	0
Spy49_0094	CP000829	104868..105152	Spy49_0094	285	protein_coding	6	3	2	3.66667	7	2	0	3	51.8123	1	0	0	0.333333	0	0	0	0	120		94	0
comYD	CP000829	105145..105579	Spy49_0095	435	protein_coding	10	6	10	8.66667	6	3	3	4	13.4472	2	4	0	2	0	0	0	0	120		144	1.38889
Spy49_0096	CP000829	105599..105889	Spy49_0096	291	protein_coding	7	6	11	8	2	3	3	2.66667	9.46395	2	1	0	1	0	1	0	0.333333	9.46395		96	1.04167
Spy49_0097	CP000829	105987..106940	Spy49_0097	954	protein_coding	3766	3433	4149	3782.67	974	1145	631	916.667	7.3352	920	960	1133	1004.33	7	3	2	4	1.88158		317	0.946372
ackA	CP000829	106999..108195	Spy49_0098	1197	protein_coding	5532	4445	6799	5592	1744	1777	1307	1609.33	8.3477	1713	1710	2383	1935.33	64	53	61	59.3333	2.98353		398	0.502513
Spy49_0099	CP000829	108381..108623	Spy49_0099	243	protein_coding	19	29	37	28.3333	18	23	24	21.6667	38.7574	9	6	12	9	0	3	0	1	4.73197		80	0
proC	CP000829	complement(108772..109542)	Spy49_0100	771	protein_coding	1147	889	1461	1165.67	566	634	346	515.333	12.738	373	369	518	420	12	11	11	11.3333	2.87811		256	0
pepA	CP000829	complement(109590..110657)	Spy49_0101	1068	protein_coding	3804	3740	3342	3628.67	1472	1621	798	1297	10.106	2338	1970	1822	2043.33	38	48	14	33.3333	2.52618		355	0.56338
Spy49_0103	CP000829	112439..112732	Spy49_0103	294	protein_coding	203	184	181	189.333	20	23	4	15.6667	4.17228	109	99	98	102	0	3	0	1	2.24806		97	0
trx.1	CP000829	112729..113046	Spy49_0104	318	protein_coding	195	139	188	174	12	29	11	17.3333	4.50793	67	74	62	67.6667	1	1	1	1	2.46695		105	1.90476
Spy49_0105	CP000829	113064..113708	Spy49_0105	645	protein_coding	750	555	786	697	134	152	104	130	6.19157	255	246	293	264.667	3	5	1	3	2.32088		214	0.934579
ssb	CP000829	113842..114237	Spy49_0107	396	protein_coding	1	0	0	0.333333	1	0	0	0.333333	120	0	1	0	0.333333	0	0	0	0	120		131	0.763359
Spy49_0108c	CP000829	complement(114497..115138)	Spy49_0108c	642	protein_coding	2125	1577	2638	2113.33	1386	1503	1064	1317.67	22.0091	880	768	991	879.667	29	30	16	25	2.92002		213	0.469484
Spy49_0109c	CP000829	complement(115158..116135)	Spy49_0109c	978	protein_coding	5113	4314	5826	5084.33	3205	3347	1963	2838.33	17.8356	2656	2352	2744	2584	64	78	33	58.3333	2.74266		325	0.615385
Spy49_0110c	CP000829	complement(116122..116994)	Spy49_0110c	873	protein_coding	1746	1690	1939	1791.67	1078	1290	643	1003.67	17.9421	850	874	880	868	17	26	5	16	2.60347		290	0
nra	CP000829	complement(117120..118655)	Spy49_0111	1536	protein_coding	1696	1622	1904	1740.67	1303	1574	767	1214.67	28.8973	307	353	307	322.333	14	17	4	11.6667	3.13277		511	0.782779
cbp	CP000829	119085..121319	Spy49_0112	2235	protein_coding	50	36	50	45.3333	2	16	4	7.33333	5.70769	80	74	96	83.3333	3	4	2	3	3.1277		744	0.672043
lepA-1	CP000829	121312..121833	Spy49_0113	522	protein_coding	10	6	11	9	6	2	3	3.66667	11.5789	15	16	25	18.6667	1	0	0	0.333333	2.58293		173	0
Spy49_0114	CP000829	121855..122889	Spy49_0114	1035	protein_coding	25	16	30	23.6667	8	12	6	8.66667	10.3498	30	28	35	31	2	2	1	1.66667	3.55684		344	0.290698
Spy49_0116	CP000829	122905..123630	Spy49_0116	726	protein_coding	19	15	22	18.6667	7	9	5	7	10.6004	29	16	23	22.6667	1	2	1	1.33333	3.66976		241	0.829876
Spy49_0117	CP000829	123665..124234	Spy49_0117	570	protein_coding	16	4	19	13	2	8	2	4	8.82125	6	11	11	9.33333	3	0	3	2	6.74948		189	0
msmR	CP000829	complement(124394..125599)	Spy49_0118	1206	protein_coding	1163	1259	1238	1220	504	604	232	446.667	10.3476	778	806	749	777.667	11	21	1	11	2.44157		401	0.249377
prtF	CP000829	125984..129466	Spy49_0119	3483	protein_coding	49404	49709	66464	55192.3	28279	29445	19144	25622.7	13.5496	14545	16503	14678	15242	400	587	183	390	2.83638		1160	0.948276
Spy49_0120c	CP000829	complement(129731..130396)	Spy49_0120c	666	protein_coding	431	318	496	415	282	290	198	256.667	21.6383	75	84	66	75	0	5	0	1.66667	2.73132		221	4.0724
atoE	CP000829	130750..132156	Spy49_0121	1407	protein_coding	19	39	24	27.3333	17	23	27	22.3333	51.4645	3	7	3	4.33333	0	2	0	0.666667	5.55465		468	1.49573
Spy49_0122c	CP000829	complement(132231..133142)	Spy49_0122c	912	protein_coding	460	524	336	440	203	245	59	169	10.8658	148	171	148	155.667	7	12	2	7	3.35198		303	0.660066
Spy49_0123	CP000829	133263..134447	Spy49_0123	1185	protein_coding	2	6	8	5.33333	3	2	1	2	10.6004	2	1	2	1.66667	0	0	0	0	120		394	0.253807
atoD.2	CP000829	134459..135118	Spy49_0124	660	protein_coding	4	1	4	3	2	3	2	2.33333	41.3713	1	0	1	0.666667	0	0	0	0	120		219	0
Spy49_0125	CP000829	135121..135768	Spy49_0125	648	protein_coding	1	1	1	1	1	1	5	2.33333	120	1	1	0	0.666667	0	0	0	0	120		215	0
Spy49_0126c	CP000829	complement(135890..136570)	Spy49_0126c	681	protein_coding	1276	1178	896	1116.67	138	131	48	105.667	4.40968	905	716	786	802.333	8	16	3	9	2.31548		226	0.442478
Spy49_0127	CP000829	136745..137110	Spy49_0127	366	protein_coding	64	65	59	62.6667	12	21	8	13.6667	6.82738	197	176	214	195.667	1	2	1	1.33333	2.08414		121	0
sloR	CP000829	137147..138166	Spy49_0128	1020	protein_coding	85	60	96	80.3333	28	31	17	25.3333	9.00922	138	173	199	170	4	0	2	2	2.34032		339	0.294985
Spy49_0129	CP000829	138620..138940	Spy49_0129	321	protein_coding	12	4	7	7.66667	2	4	2	2.66667	9.84535	10	15	19	14.6667	0	2	0	0.666667	3.36366		106	0
ntpI	CP000829	138930..140930	Spy49_0130	2001	protein_coding	52	46	49	49	23	27	28	26	16.4065	42	62	68	57.3333	0	2	0	0.666667	2.33417		666	1.5015
ntpK	CP000829	140932..141411	Spy49_0131	480	protein_coding	19	26	30	25	10	28	21	19.6667	43.3306	26	24	23	24.3333	0	1	0	0.333333	2.42333		159	0.628931
ntpE	CP000829	141479..142063	Spy49_0132	585	protein_coding	30	42	46	39.3333	41	69	37	49	120	34	36	29	33	1	1	0	0.666667	2.6646		194	0
ntpC	CP000829	142079..143077	Spy49_0133	999	protein_coding	83	99	108	96.6667	93	93	50	78.6667	50.4599	58	62	50	56.6667	3	4	0	2.33333	3.25943		332	0.903614
ntpG	CP000829	143074..143394	Spy49_0134	321	protein_coding	36	27	42	35	36	30	32	32.6667	120	18	31	26	25	3	1	1	1.66667	3.83937		106	0
ntpA	CP000829	143595..145370	Spy49_0135	1776	protein_coding	349	397	367	371	363	450	281	364.667	120	175	188	156	173	8	15	2	8.33333	3.428		591	1.01523
ntpB	CP000829	145371..146786	Spy49_0136	1416	protein_coding	444	469	403	438.667	543	579	361	494.333	120	205	194	177	192	6	12	6	8	3.27156		471	0.212314
ntpD	CP000829	146831..147457	Spy49_0137	627	protein_coding	68	56	52	58.6667	73	64	51	62.6667	120	25	24	23	24	1	5	3	3	5		208	0.480769
Spy49_0138c	CP000829	complement(147577..148839)	Spy49_0138c	1263	protein_coding	4225	3898	4348	4157	1452	1530	907	1296.33	8.9227	3229	2957	3056	3080.67	77	95	35	69	2.73698		420	0.238095
Spy49_0139c	CP000829	complement(148852..149730)	Spy49_0139c	879	protein_coding	1735	1943	1863	1847	391	416	199	335.333	6.09381	684	644	635	654.333	10	26	5	13.6667	2.68755		292	0.684932
purA	CP000829	150168..151460	Spy49_0141	1293	protein_coding	4264	3910	4769	4314.33	1467	1612	970	1349.67	8.94703	7396	6725	8914	7678.33	384	364	272	340	3.33542		430	0.930233
Spy49_0142	CP000829	151787..152830	Spy49_0142	1044	protein_coding	7492	7036	6870	7132.67	2847	3017	1591	2485	9.86066	5126	4857	4958	4980.33	112	174	46	110.667	2.73127		347	0.864553
nusG	CP000829	152988..153542	Spy49_0143	555	protein_coding	185	125	266	192	55	49	30	44.6667	7.12983	91	82	112	95	0	2	0	0.666667	2.09649		184	1.08696
nga	CP000829	153917..155272	Spy49_0144	1356	protein_coding	2943	3123	4342	3469.33	1355	1395	881	1210.33	9.87327	335	402	253	330	9	9	1	6.33333	2.63003		451	0.665188
Spy49_0145	CP000829	155277..155762	Spy49_0145	486	protein_coding	2013	2042	2913	2322.67	1060	1254	768	1027.33	12.7456	226	270	192	229.333	13	10	4	9	3.21104		161	0
slo	CP000829	155786..157501	Spy49_0146	1716	protein_coding	3890	3434	5826	4383.33	2103	2295	1451	1949.67	12.8337	552	647	452	550.333	19	28	3	16.6667	2.97308		571	1.22592
Spy49_0147	CP000829	157756..158184	Spy49_0147	429	protein_coding	0	0	2	0.666667	0	0	1	0.333333	15	0	0	0	0	0	0	0	0	120		142	2.8169
Spy49_0148	CP000829	158408..158701	Spy49_0148	294	protein_coding	0	0	0	0	0	0	0	0	120	1	0	0	0.333333	0	0	0	0	120		97	1.03093
Spy49_0149c	CP000829	complement(158998..159165)	Spy49_0149c	168	protein_coding	9	5	9	7.66667	1	7	6	4.66667	20.9437	2	2	3	2.33333	1	5	0	2	67.4483		55	3.63636
Spy49_0150c	CP000829	complement(159350..159676)	Spy49_0150c	327	protein_coding	7	3	9	6.33333	0	1	0	0.333333	3.53113	1	1	4	2	0	1	0	0.333333	5.80279		108	3.7037
metB	CP000829	159929..161299	Spy49_0151	1371	protein_coding	3758	3525	2944	3409	1241	1313	673	1075.67	9.01379	2026	2104	2105	2078.33	30	69	16	38.3333	2.60386		456	0.219298
leuS	CP000829	161510..164011	Spy49_0152	2502	protein_coding	11824	9730	8239	9931	6174	6861	3203	5412.67	17.1311	5550	4827	4719	5032	212	273	73	186	3.15275		833	3.0012
Spy49_0153	CP000829	164318..165751	Spy49_0153	1434	protein_coding	29	20	17	22	17	21	6	14.6667	25.6427	6	4	1	3.66667	0	1	0	0.333333	4.33597		477	1.25786
Spy49_0154	CP000829	165822..166100	Spy49_0154	279	protein_coding	7	7	5	6.33333	9	2	2	4.33333	27.3979	1	4	3	2.66667	0	0	0	0	120		92	0
Spy49_0155	CP000829	166223..166708	Spy49_0155	486	protein_coding	14	17	9	13.3333	21	19	7	15.6667	120	0	2	2	1.33333	1	1	0	0.666667	15		161	0.621118
Spy49_0156	CP000829	166799..167461	Spy49_0156	663	protein_coding	21	15	10	15.3333	6	15	5	8.66667	18.2233	1	1	0	0.666667	1	2	0	1	120		220	2.27273
Spy49_0157	CP000829	167466..168329	Spy49_0157	864	protein_coding	30	28	20	26	28	31	12	23.6667	110.575	6	10	1	5.66667	0	2	0	0.666667	4.85836		287	2.43902
araD	CP000829	168331..169035	Spy49_0158	705	protein_coding	33	33	18	28	25	39	22	28.6667	120	4	4	2	3.33333	1	2	0	1	8.63575		234	1.7094
Spy49_0159	CP000829	169361..171007	Spy49_0159	1647	protein_coding	1443	1318	1504	1421.67	1299	1254	893	1148.67	48.761	383	510	437	443.333	23	37	12	24	3.56524		548	0.364964
Spy49_0160	CP000829	171261..172352	Spy49_0160	1092	protein_coding	158	126	183	155.667	119	148	108	125	47.3886	48	41	48	45.6667	2	6	1	3	3.81863		363	3.30579
opuAA	CP000829	172842..174038	Spy49_0161	1197	protein_coding	6715	6221	5668	6201.33	2538	2847	746	2043.67	9.3667	2887	2774	2722	2794.33	123	184	32	113	3.24106		398	0
opuABC	CP000829	174054..175781	Spy49_0162	1728	protein_coding	12484	10003	12458	11648.3	7888	7821	3673	6460.67	17.6394	6157	5505	7163	6275	273	356	99	242.667	3.19654		575	2.6087
polA	CP000829	175912..178554	Spy49_0163	2643	protein_coding	3952	3549	3332	3611	2102	2405	1034	1847	15.5085	2538	2502	2797	2612.33	117	148	29	98	3.16695		880	0.227273
Spy49_0164	CP000829	178732..179187	Spy49_0164	456	protein_coding	2647	2385	2401	2477.67	855	948	488	763.667	8.83409	1214	1233	1397	1281.33	33	42	11	28.6667	2.73616		151	0.662252
Spy49_0165	CP000829	179239..179706	Spy49_0165	468	protein_coding	2349	1834	1995	2059.33	797	809	438	681.333	9.4	884	867	1138	963	43	36	21	33.3333	3.09119		155	0
Spy49_0166	CP000829	179862..180161	Spy49_0166	300	protein_coding	555	491	553	533	263	339	157	253	13.9535	158	193	196	182.333	12	11	3	8.66667	3.413		99	1.0101
Spy49_0167	CP000829	180383..181717	Spy49_0167	1335	protein_coding	2788	2399	2764	2650.33	1442	1631	1044	1372.33	15.7971	866	816	995	892.333	51	58	10	39.6667	3.33958		444	2.92793
Spy49_0168	CP000829	181710..182090	Spy49_0168	381	protein_coding	118	71	116	101.667	63	86	85	78	39.2361	35	39	80	51.3333	10	11	28	16.3333	9.07948		126	0
Spy49_0169	CP000829	182234..182443	Spy49_0169	210	protein_coding	4	2	1	2.33333	3	0	1	1.33333	18.5792	0	0	1	0.333333	1	0	0	0.333333	120		69	0
Spy49_0170c	CP000829	complement(182570..182785)	Spy49_0170c	216	protein_coding	13	15	11	13	1	8	1	3.33333	7.63952	19	11	16	15.3333	0	0	0	0	120		71	0
Spy49_0173c	CP000829	complement(183427..183720)	Spy49_0173c	294	protein_coding	44	31	40	38.3333	23	14	12	16.3333	12.1874	37	33	40	36.6667	19	11	7	12.3333	9.54255		97	1.03093
Spy49_0176	CP000829	185332..186204	Spy49_0176	873	protein_coding	494	432	375	433.667	285	369	144	266	21.2718	130	112	71	104.333	8	6	1	5	3.42221		-	-
Spy49_0178c	CP000829	complement(186865..187311)	Spy49_0178c	447	protein_coding	0	2	0	0.666667	0	0	0	0	120	0	0	0	0	0	0	0	0	120		148	0
Spy49_0180c	CP000829	complement(187933..188796)	Spy49_0180c	864	protein_coding	2664	2222	2932	2606	672	761	502	645	7.44614	645	571	734	650	17	14	9	13.3333	2.67507		287	1.74216
tgt	CP000829	189015..190157	Spy49_0181	1143	protein_coding	3044	2465	3067	2858.67	947	973	620	846.667	8.54469	1010	910	816	912	16	19	5	13.3333	2.46066		380	0.789474
Spy49_0182	CP000829	190374..190685	Spy49_0182	312	protein_coding	120	80	145	115	40	45	21	35.3333	8.81041	8	8	9	8.33333	1	1	2	1.33333	5.67353		103	0
bioY	CP000829	190689..191228	Spy49_0183	540	protein_coding	153	131	151	145	66	86	44	65.3333	13.0416	18	12	6	12	3	0	0	1	4.18414		179	1.11732
Spy49_0184	CP000829	191368..192147	Spy49_0184	780	protein_coding	259	175	184	206	59	70	45	58	8.20336	280	265	315	286.667	2	2	1	1.66667	2.01986		259	1.1583
Spy49_0185	CP000829	192147..192662	Spy49_0185	516	protein_coding	185	131	172	162.667	45	42	33	40	7.41163	210	187	249	215.333	1	3	2	2	2.22208		171	0.584795
Spy49_0186c	CP000829	complement(193276..194496)	Spy49_0186c	1221	protein_coding	235	210	229	224.667	36	50	23	36.3333	5.70685	75	91	73	79.6667	3	6	0	3	3.17062		406	1.23153
speG	CP000829	194908..195612	Spy49_0187	705	protein_coding	106	99	159	121.333	83	63	39	61.6667	15.3623	31	32	41	34.6667	3	6	0	3	4.24867		234	0
pgi	CP000829	196067..197416	Spy49_0188	1350	protein_coding	5339	4227	6555	5373.67	1933	2063	1524	1840	9.7012	2621	2425	2675	2573.67	50	37	29	38.6667	2.47664		449	0.890869
Spy49_0189c	CP000829	complement(197875..199272)	Spy49_0189c	1398	protein_coding	833	866	1070	923	540	549	244	444.333	14.2222	179	242	138	186.333	94	149	5	82.6667	12.7931		465	0.645161
Spy49_0190	CP000829	199964..200635	Spy49_0190	672	protein_coding	1972	1343	2030	1781.67	580	600	404	528	8.54887	61	59	97	72.3333	9	11	5	8.33333	4.81125		223	1.34529
hasC.2	CP000829	complement(200734..201633)	Spy49_0191c	900	protein_coding	2788	2573	2350	2570.33	865	961	448	758	8.51457	4849	3727	3690	4088.67	80	82	36	66	2.51973		299	0
gpdA	CP000829	complement(201666..202682)	Spy49_0192c	1017	protein_coding	3463	3119	2894	3158.67	785	942	420	715.667	7.00294	4197	3721	3372	3763.33	39	60	21	40	2.28803		338	1.18343
Spy49_0193	CP000829	203220..203426	Spy49_0193	207	protein_coding	555	689	438	560.667	459	564	239	420.667	36.1912	55	64	50	56.3333	6	6	0	4	3.9309		68	0
Spy49_0194	CP000829	203419..205125	Spy49_0194	1707	protein_coding	8856	9669	6318	8281	7553	8591	3938	6694	48.8701	2680	2676	2459	2605	95	153	27	91.6667	3.1064		568	0.528169
Spy49_0195	CP000829	205128..206912	Spy49_0195	1785	protein_coding	2867	2311	2142	2440	2112	2418	1297	1942.33	45.5802	1255	1089	1224	1189.33	48	64	34	48.6667	3.25304		594	0.505051
Spy49_0198	CP000829	207105..207797	Spy49_0198	693	protein_coding	182	158	174	171.333	46	57	23	42	7.39519	84	44	91	73	7	1	2	3.33333	3.36862		230	0.434783
dut	CP000829	207907..208365	Spy49_0199	459	protein_coding	559	644	453	552	99	115	34	82.6667	5.47587	121	160	123	134.667	2	3	0	1.66667	2.36732		152	1.31579
radA	CP000829	208402..209796	Spy49_0200	1395	protein_coding	6707	7848	5173	6576	2441	2926	1236	2201	9.49938	2085	2461	1708	2084.67	64	74	7	48.3333	2.7621		464	0.215517
Spy49_0201	CP000829	209985..210482	Spy49_0201	498	protein_coding	5729	6185	4628	5514	1424	1477	672	1191	6.78449	5281	5246	5037	5188	39	42	7	29.3333	2.00898		165	0
Spy49_0202	CP000829	210613..211323	Spy49_0202	711	protein_coding	304	360	291	318.333	50	62	13	41.6667	5.11322	281	254	332	289	4	8	0	4	2.42918		236	0.423729
gluS	CP000829	211506..212996	Spy49_0203	1491	protein_coding	10424	9383	11960	10589	4018	4198	2886	3700.67	9.88983	5102	5435	6001	5512.67	75	117	48	80	2.45636		496	1.41129
fasB	CP000829	213347..214693	Spy49_0204	1347	protein_coding	2691	2670	3052	2804.33	1581	1617	991	1396.33	14.9103	366	498	391	418.333	23	39	3	21.6667	3.51197		448	0.446429
Spy49_0205	CP000829	214690..215973	Spy49_0205	1284	protein_coding	4138	4249	4582	4323	2619	2863	1756	2412.67	17.8273	783	921	809	837.667	80	95	12	62.3333	4.00181		427	1.17096
fasA	CP000829	215977..216717	Spy49_0206	741	protein_coding	1196	990	1529	1238.33	724	749	511	661.333	16.5755	198	202	203	201	7	19	11	12.3333	3.72526		246	0.813008
rnpA	CP000829	217257..217616	Spy49_0207	360	protein_coding	1237	1515	1132	1294.67	56	81	21	52.6667	3.24707	487	471	486	481.333	4	8	2	4.66667	2.24266		119	0
Spy49_0208	CP000829	217600..218409	Spy49_0208	810	protein_coding	7556	8763	6051	7456.67	1054	1184	444	894	4.90167	1994	2169	1846	2003	28	48	22	32.6667	2.52602		269	1.85874
Spy49_0209	CP000829	218421..219335	Spy49_0209	915	protein_coding	10663	10786	8673	10040.7	2026	2070	833	1643	5.74393	5366	5047	5096	5169.67	30	73	27	43.3333	2.1744		304	0
rpmH	CP000829	219650..219784	Spy49_0210	135	protein_coding	39	16	63	39.3333	15	13	17	15	10.7852	26	13	42	27	0	0	2	0.666667	2.80907		44	0
Spy49_0211	CP000829	220058..220762	Spy49_0211	705	protein_coding	106	95	89	96.6667	27	24	9	20	6.59915	25	33	49	35.6667	4	3	0	2.33333	3.8128		234	0
Spy49_0212	CP000829	220811..222130	Spy49_0212	1320	protein_coding	197	187	214	199.333	108	105	48	87	12.5408	102	85	108	98.3333	1	4	1	2	2.66923		439	1.82232
Spy49_0213	CP000829	222235..223122	Spy49_0213	888	protein_coding	66	69	66	67	41	34	25	33.3333	14.8928	21	19	27	22.3333	1	3	0	1.33333	3.68905		295	2.0339
Spy49_0214	CP000829	223135..223965	Spy49_0214	831	protein_coding	68	82	74	74.6667	60	60	40	53.3333	30.9006	23	27	20	23.3333	0	2	0	0.666667	2.92439		276	2.53623
Spy49_0215	CP000829	224179..224784	Spy49_0215	606	protein_coding	76	86	62	74.6667	61	57	38	52	28.7382	28	20	16	21.3333	2	3	0	1.66667	4.07822		201	0.995025
nanH	CP000829	224796..225710	Spy49_0216	915	protein_coding	71	89	89	83	82	86	48	72	73.1299	32	41	20	31	2	2	1	1.66667	3.55684		304	0.328947
Spy49_0217	CP000829	225732..226670	Spy49_0217	939	protein_coding	120	141	131	130.667	124	142	84	116.667	91.7438	45	57	42	48	5	9	1	5	4.59695		312	0.320513
Spy49_0218c	CP000829	complement(226781..227611)	Spy49_0218c	831	protein_coding	1046	902	976	974.667	261	258	79	199.333	6.551	231	201	240	224	7	7	4	6	2.87225		276	0.362319
Spy49_0219	CP000829	227863..228687	Spy49_0219	825	protein_coding	1054	999	1187	1080	275	301	152	242.667	6.96384	187	161	205	184.333	6	7	5	6	3.03569		274	1.09489
Spy49_0220	CP000829	228659..229249	Spy49_0220	591	protein_coding	1223	1155	1435	1271	474	496	265	411.667	9.22274	236	195	324	251.667	5	12	3	6.66667	2.86347		196	0
ksgA	CP000829	229363..230235	Spy49_0221	873	protein_coding	2105	1929	2101	2045	887	963	480	776.667	10.7393	562	523	731	605.333	19	30	11	20	3.04899		290	0.344828
engC	CP000829	230662..231534	Spy49_0223	873	protein_coding	4181	3934	3011	3708.67	1339	1548	614	1167	8.99229	2090	1996	2033	2039.67	55	95	19	56.3333	2.89676		290	0.344828
rpe	CP000829	231544..232206	Spy49_0224	663	protein_coding	1179	1257	1008	1148	529	638	313	493.333	12.3103	367	377	291	345	16	39	5	20	3.65095		220	0.454545
Spy49_0225	CP000829	232199..232831	Spy49_0225	633	protein_coding	1726	1651	1485	1620.67	842	1019	506	789	14.444	471	479	398	449.333	28	42	10	26.6667	3.68127		210	0.47619
Spy49_0226	CP000829	232833..234104	Spy49_0226	1272	protein_coding	4597	4227	4634	4486	2588	2923	1567	2359.33	16.1804	1634	1376	1660	1556.67	87	137	27	83.6667	3.55647		423	0
cbf	CP000829	234094..235032	Spy49_0227	939	protein_coding	2971	3065	2725	2920.33	1799	2124	1023	1648.67	18.1855	1412	1283	1291	1328.67	55	78	24	52.3333	3.21467		312	0.641026
purR	CP000829	235298..236137	Spy49_0228	840	protein_coding	5767	6025	5515	5769	1774	2054	868	1565.33	7.97087	3112	3093	3316	3173.67	47	83	20	50	2.50498		279	0.716846
prgA	CP000829	236128..238749	Spy49_0229	2622	protein_coding	28491	27347	25582	27140	8552	9176	4217	7315	7.93025	34751	35226	33501	34492.7	564	671	317	517.333	2.47563		873	0
rpsL	CP000829	238900..239367	Spy49_0230	468	protein_coding	25904	26246	29939	27363	18846	19504	11960	16770	21.2361	10659	11546	7642	9949	137	234	63	144.667	2.45751		155	0
rpsG	CP000829	239388..239858	Spy49_0231	471	protein_coding	47068	46651	55636	49785	37316	36907	25824	33349	25.9485	20210	20864	15923	18999	381	593	167	380.333	2.65839		156	1.28205
fusA	CP000829	240225..242303	Spy49_0233	2079	protein_coding	132801	122885	159042	138243	118622	121057	106663	115447	57.6994	34974	33929	32707	33870	945	1074	429	816	2.79054		692	0.578035
plr	CP000829	242651..243661	Spy49_0234	1011	protein_coding	65721	62689	58881	62430.3	12599	12647	5131	10125.7	5.71596	91517	96903	87554	91991.3	1578	1661	544	1261	2.42371		336	0.595238
Spy49_0235c	CP000829	complement(243887..244003)	Spy49_0235c	117	protein_coding	0	0	0	0	0	0	0	0	120	0	0	0	0	0	0	0	0	120		38	0
Spy49_0236c	CP000829	complement(244145..244885)	Spy49_0236c	741	protein_coding	1802	1271	1503	1525.33	749	843	560	717.333	13.7816	403	357	406	388.667	12	28	5	15	3.19455		246	0.406504
Spy49_0237c	CP000829	complement(244951..246447)	Spy49_0237c	1497	protein_coding	8690	7212	7402	7768	2780	2910	1760	2483.33	9.11707	1437	1412	1425	1424.67	33	38	25	32	2.73902		498	1.20482
Spy49_0238	CP000829	246645..248459	Spy49_0238	1815	protein_coding	1012	819	1048	959.667	324	384	277	328.333	9.69385	440	351	473	421.333	16	6	10	10.6667	2.82817		604	1.3245
bacA	CP000829	248637..249476	Spy49_0239	840	protein_coding	104	94	143	113.667	64	90	77	77	26.6961	56	64	76	65.3333	3	5	5	4.33333	3.83213		279	1.79211
mecA	CP000829	249622..250383	Spy49_0240	762	protein_coding	664	630	627	640.333	127	124	43	98	5.53921	182	201	188	190.333	15	15	9	13	3.87402		253	0
rgpG	CP000829	250390..251559	Spy49_0241	1170	protein_coding	858	840	751	816.333	266	295	131	230.667	8.22662	264	275	238	259	9	14	4	9	3.09477		389	1.02828
Spy49_0242	CP000829	251681..252451	Spy49_0242	771	protein_coding	1908	1947	1912	1922.33	555	694	257	502	7.74354	1569	1696	1713	1659.33	25	24	10	19.6667	2.34422		256	0
Spy49_0243	CP000829	252546..253808	Spy49_0243	1263	protein_coding	3287	3162	3238	3229	1286	1329	774	1129.67	9.89975	3200	3118	3411	3243	44	66	19	43	2.40506		420	0.714286
Spy49_0244	CP000829	253839..255065	Spy49_0244	1227	protein_coding	1606	1417	1704	1575.67	794	864	512	723.333	13.3543	1372	1296	1638	1435.33	30	47	7	28	2.64093		408	0.980392
Spy49_0245	CP000829	255052..255531	Spy49_0245	480	protein_coding	855	715	956	842	442	489	295	408.667	14.383	725	593	779	699	23	17	4	14.6667	2.69074		159	0.628931
Spy49_0246	CP000829	255524..256942	Spy49_0246	1419	protein_coding	1318	1061	1631	1336.67	821	951	564	778.667	19.2416	788	635	876	766.333	26	25	16	22.3333	2.94077		472	1.27119
pbp7	CP000829	complement(257094..258275)	Spy49_0247	1182	protein_coding	8940	7556	9024	8506.67	3350	3653	1380	2794.33	9.33945	1907	1738	1899	1848	34	34	16	28	2.48164		393	0.508906
dacA	CP000829	complement(258489..259676)	Spy49_0248c	1188	protein_coding	1565	1387	1734	1562	192	254	85	177	4.77468	380	322	363	355	6	7	1	4.66667	2.40028		395	0.759494
oppA	CP000829	260007..261977	Spy49_0249	1971	protein_coding	20247	21319	18095	19887	6064	6795	3078	5312.33	7.87646	27548	28717	22845	26370	298	463	85	282	2.29111		656	1.67683
oppB	CP000829	262042..263544	Spy49_0250	1503	protein_coding	32945	34935	31064	32981.3	20285	22189	12552	18342	17.72	23766	25792	18663	22740.3	461	674	152	429	2.61865		500	1.2
oppC	CP000829	263544..264470	Spy49_0251	927	protein_coding	12372	13694	12964	13010	10165	11813	7567	9848.33	37.3441	8529	10033	6935	8499	249	329	49	209	2.80598		308	2.5974
oppD	CP000829	264479..265549	Spy49_0252	1071	protein_coding	23223	24366	24212	23933.7	19692	22001	14637	18776.7	42.8448	15874	17354	13229	15485.7	480	547	147	391.333	2.82678		356	1.1236
oppF	CP000829	265542..266465	Spy49_0253	924	protein_coding	19710	18238	19541	19163	17116	16922	11258	15098.7	43.617	11202	11170	9750	10707.3	499	480	209	396	3.15328		307	0.325733
Spy49_0254c	CP000829	complement(266613..266852)	Spy49_0254c	240	protein_coding	2	6	4	4	0	0	0	0	120	1	0	0	0.333333	0	0	0	0	120		79	0
comX1	CP000829	272853..273338	Spy49_0256	486	protein_coding	3	6	4	4.33333	4	4	4	4	120	2	2	0	1.33333	0	0	0	0	120		161	1.86335
Spy49_0257	CP000829	273839..274423	Spy49_0257	585	protein_coding	2095	1795	1982	1957.33	297	317	103	239	4.94428	621	709	819	716.333	7	6	1	4.66667	2.06552		194	2.06186
Spy49_0258	CP000829	274423..275544	Spy49_0258	1122	protein_coding	2614	2353	2988	2651.67	585	593	249	475.667	6.05113	912	1043	1113	1022.67	13	8	4	8.33333	2.16162		373	0.80429
Spy49_0259	CP000829	275569..275877	Spy49_0259	309	protein_coding	545	482	726	584.333	134	158	70	120.667	6.59119	204	243	285	244	3	4	1	2.66667	2.30213		102	0
Spy49_0260	CP000829	275946..276578	Spy49_0260	633	protein_coding	816	629	919	788	215	229	131	191.667	7.3544	318	364	446	376	4	4	2	3.33333	2.20018		210	0.952381
Spy49_0261	CP000829	276575..277168	Spy49_0261	594	protein_coding	674	455	698	609	210	239	143	197.333	9.22618	164	199	209	190.667	3	3	3	3	2.5042		197	1.01523
Spy49_0262	CP000829	277168..277545	Spy49_0262	378	protein_coding	206	166	234	202	126	103	83	104	15.6614	48	47	64	53	2	3	2	2.33333	3.32924		125	1.6
Spy49_0263	CP000829	277593..278336	Spy49_0263	744	protein_coding	711	513	726	650	341	374	258	324.333	14.9557	131	153	170	151.333	3	6	3	4	2.86173		247	1.21457
Spy49_0264	CP000829	278558..279664	Spy49_0264	1107	protein_coding	648	512	799	653	444	475	393	437.333	25.9359	114	117	155	128.667	5	2	3	3.33333	2.84601		368	1.3587
Spy49_0265	CP000829	280146..280862	Spy49_0265	717	protein_coding	321	248	403	324	126	119	135	126.667	11.0705	179	169	217	188.333	6	3	2	3.66667	2.6396		238	0.420168
atmA	CP000829	281260..281907	Spy49_0266	648	protein_coding	2249	1726	2198	2057.67	233	243	154	210	4.55574	2367	2015	2387	2256.33	13	20	10	14.3333	2.05523		215	0.465116
atmB	CP000829	282234..283079	Spy49_0268	846	protein_coding	1892	1859	1858	1869.67	581	648	394	541	8.38419	1072	1098	1056	1075.33	10	14	2	8.66667	2.15669		281	2.13523
atmD	CP000829	283329..284393	Spy49_0269	1065	protein_coding	2582	2313	2332	2409	1196	1321	827	1114.67	13.4914	1537	1522	1560	1539.67	18	40	15	24.3333	2.50688		354	0
atmE	CP000829	284394..285086	Spy49_0270	693	protein_coding	1277	1216	1162	1218.33	709	697	532	646	16.388	637	520	623	593.333	15	16	17	16	2.87759		230	2.6087
braB	CP000829	complement(285140..286474)	Spy49_0271c	1335	protein_coding	1059	792	1452	1101	749	716	639	701.333	23.0541	34	46	43	41	2	3	1	2	3.4423		444	1.12613
Spy49_0272	CP000829	286820..287959	Spy49_0272	1140	protein_coding	7272	6875	8098	7415	1608	1784	879	1423.67	6.30031	1379	1637	1544	1520	19	38	15	24	2.50631		379	0.791557
Spy49_0273c	CP000829	complement(288014..288688)	Spy49_0273c	675	protein_coding	655	558	703	638.667	268	256	119	214.333	9.52256	279	267	340	295.333	10	9	8	9	2.97839		224	0.446429
Spy49_0274c	CP000829	complement(288698..290089)	Spy49_0274c	1392	protein_coding	1719	1318	1894	1643.67	474	463	237	391.333	7.24481	600	534	780	638	15	10	8	11	2.56061		463	0.647948
gidB	CP000829	complement(290158..290871)	Spy49_0275	714	protein_coding	382	266	394	347.333	39	54	11	34.6667	4.51169	89	84	168	113.667	0	1	0	0.333333	1.78282		237	0.421941
lemA	CP000829	291021..291578	Spy49_0276	558	protein_coding	3638	3207	4084	3643	573	575	313	487	5.16683	1828	1810	1964	1867.33	10	21	6	12.3333	2.07117		185	1.08108
htpX	CP000829	291625..292521	Spy49_0277	897	protein_coding	5222	4491	5405	5039.33	1325	1476	918	1239.67	7.4137	3422	3120	3330	3290.67	33	24	18	25	2.13059		298	0.33557
Spy49_0278	CP000829	292755..293288	Spy49_0278	534	protein_coding	1506	1470	1769	1581.67	569	573	332	491.333	8.89325	622	643	491	585.333	12	14	0	8.66667	2.46806		177	0.564972
csrR	CP000829	293555..294241	Spy49_0279	687	protein_coding	4941	4437	5012	4796.67	1531	1562	715	1269.33	7.8208	1834	1812	1678	1774.67	17	29	10	18.6667	2.28278		228	0.438596
csrS	CP000829	294247..295749	Spy49_0280	1503	protein_coding	6415	6242	6287	6314.67	2254	2415	1046	1905	8.67596	1461	1559	1388	1469.33	36	34	16	28.6667	2.64101		500	0.6
nrdR.1	CP000829	295964..296458	Spy49_0281	495	protein_coding	1397	1460	1412	1423	414	469	208	363.667	7.62099	425	367	433	408.333	7	12	1	6.66667	2.52668		164	0
dnaB	CP000829	296442..297617	Spy49_0282	1176	protein_coding	3727	3979	3595	3767	1486	1594	616	1232	9.30282	1241	1476	1272	1329.67	21	36	3	20	2.47732		391	0.511509
dnaI	CP000829	297618..298520	Spy49_0283	903	protein_coding	4430	4526	3787	4247.67	2411	2646	1329	2128.67	15.0494	1415	1559	1277	1417	70	108	32	70	3.45675		300	1
engA	CP000829	298583..299893	Spy49_0284	1311	protein_coding	16999	16210	15166	16125	12504	13288	7948	11246.7	28.8572	4607	4849	4345	4600.33	164	186	80	143.333	2.99743		436	0.688073
snf	CP000829	300100..303198	Spy49_0285	3099	protein_coding	9552	10286	8582	9473.33	4866	5274	2549	4229.67	12.894	3186	3727	3099	3337.33	70	101	13	61.3333	2.60151		1032	0.872093
Spy49_0286	CP000829	303442..304044	Spy49_0286	603	protein_coding	4295	4158	4189	4214	1496	1652	632	1260	8.61195	1587	1763	1671	1673.67	30	40	6	25.3333	2.48105		200	0
murC1	CP000829	304084..305412	Spy49_0287	1329	protein_coding	7590	7962	7224	7592	3471	3767	1563	2933.67	10.9347	2312	2419	2286	2339	41	97	24	54	2.75898		442	0
Spy49_0288	CP000829	305458..305940	Spy49_0288	483	protein_coding	3148	3405	2770	3107.67	1676	1825	770	1423.67	13.3189	905	1267	938	1036.67	21	46	6	24.3333	2.77117		160	1.25
Spy49_0289	CP000829	306058..307626	Spy49_0289	1569	protein_coding	19469	19133	18222	18941.3	7334	7720	3319	6124.33	9.20859	7555	8475	8007	8012.33	150	237	70	152.333	2.62379		522	0
greA	CP000829	307651..308181	Spy49_0290	531	protein_coding	399	374	478	417	147	202	92	147	9.97187	192	189	226	202.333	1	6	2	3	2.46888		176	0
oxaA	CP000829	complement(308800..309723)	Spy49_0291	924	protein_coding	8077	6118	7544	7246.33	1602	1837	1102	1513.67	6.63951	1673	1333	1746	1584	17	14	12	14.3333	2.20976		307	1.30293
Spy49_0292c	CP000829	complement(309805..310083)	Spy49_0292c	279	protein_coding	460	340	455	418.333	82	91	34	69	5.76926	143	138	180	153.667	1	0	0	0.333333	1.69518		92	2.17391
Spy49_0293	CP000829	310344..311081	Spy49_0293	738	protein_coding	1179	891	1083	1051	231	289	128	216	6.57128	282	306	270	286	9	21	4	11.3333	3.2207		245	0.816327
Spy49_0294	CP000829	311120..311620	Spy49_0294	501	protein_coding	1890	1378	2046	1771.33	394	451	299	381.333	6.76984	323	326	409	352.667	1	5	2	2.66667	2.12853		166	3.61446
Spy49_0295	CP000829	311635..312324	Spy49_0295	690	protein_coding	3525	2453	3798	3258.67	1132	1138	1051	1107	9.63004	1020	1036	1372	1142.67	15	23	30	22.6667	2.6522		229	0.436681
Spy49_0296	CP000829	312502..312744	Spy49_0296	243	protein_coding	561	623	483	555.667	77	130	32	79.6667	5.35299	132	154	110	132	0	2	2	1.33333	2.26266		80	1.25
glr	CP000829	312922..313716	Spy49_0297	795	protein_coding	3136	3418	2619	3057.67	544	580	228	450.667	5.43026	1241	1433	1126	1266.67	25	39	15	26.3333	2.68432		264	1.13636
Spy49_0298	CP000829	313713..314699	Spy49_0298	987	protein_coding	3338	3285	3121	3248	670	776	322	589.333	6.09163	1802	1870	1854	1842	49	55	26	43.3333	2.77282		328	1.82927
Spy49_0299	CP000829	314678..315199	Spy49_0299	522	protein_coding	1457	1152	1412	1340.33	379	340	159	292.667	6.8329	718	780	861	786.333	24	22	19	21.6667	2.89486		173	1.7341
Spy49_0300	CP000829	315196..315657	Spy49_0300	462	protein_coding	556	563	635	584.667	155	174	94	141	7.31023	300	348	354	334	9	15	1	8.33333	2.817		153	0.653595
xerD	CP000829	315654..316400	Spy49_0301	747	protein_coding	927	1110	1094	1043.67	289	319	143	250.333	7.28248	543	737	657	645.667	22	14	4	13.3333	2.67968		248	0.806452
Spy49_0302	CP000829	316400..317104	Spy49_0302	705	protein_coding	1286	1483	1517	1428.67	407	463	198	356	7.48234	788	988	862	879.333	23	32	11	22	2.81911		234	0.42735
Spy49_0303	CP000829	317101..317652	Spy49_0303	552	protein_coding	1225	1252	1436	1304.33	369	419	188	325.333	7.48756	680	893	719	764	16	29	13	19.3333	2.82784		183	0
rluB	CP000829	317773..318495	Spy49_0304	723	protein_coding	1741	1722	2079	1847.33	571	615	299	495	7.89497	1280	1387	1369	1345.33	43	44	20	35.6667	2.8641		240	0.833333
Spy49_0305	CP000829	318495..318755	Spy49_0305	261	protein_coding	211	207	227	215	57	58	29	48	6.93407	156	159	174	163	4	2	1	2.33333	2.44845		86	0
Spy49_0306	CP000829	318933..319481	Spy49_0306	549	protein_coding	2602	2168	1840	2203.33	329	307	130	255.333	4.82434	458	380	382	406.667	10	13	6	9.66667	2.78051		182	0.549451
Spy49_0307	CP000829	319792..320328	Spy49_0307	537	protein_coding	178	223	272	224.333	106	118	76	100	12.8684	15	22	18	18.3333	4	2	0	2	4.69278		178	0.561798
Spy49_0308	CP000829	320553..321011	Spy49_0308	459	protein_coding	391	462	484	445.667	194	236	122	184	11.7531	43	58	54	51.6667	3	3	3	3	3.65301		152	1.31579
Spy49_0309	CP000829	321303..322223	Spy49_0309	921	protein_coding	1980	2120	2047	2049	634	751	433	606	8.5347	531	556	643	576.667	10	20	2	10.6667	2.60572		306	0.980392
Spy49_0310	CP000829	322262..322816	Spy49_0310	555	protein_coding	1080	1196	1181	1152.33	373	443	262	359.333	8.92239	348	413	380	380.333	4	14	6	8	2.69246		184	0
hlyX	CP000829	322950..324284	Spy49_0311	1335	protein_coding	1965	1883	2419	2089	573	613	406	530.667	7.5875	557	599	666	607.333	12	22	3	12.3333	2.66816		444	0.45045
pflC	CP000829	324290..325153	Spy49_0312	864	protein_coding	1376	1154	1377	1302.33	225	228	137	196.667	5.5	1239	1350	2416	1668.33	9	10	3	7.33333	1.91578		287	1.39373
Spy49_0313	CP000829	325284..326219	Spy49_0313	936	protein_coding	279	177	256	237.333	68	74	22	54.6667	7.08155	185	165	266	205.333	9	2	3	4.66667	2.74754		311	0
Spy49_0314	CP000829	326295..326948	Spy49_0314	654	protein_coding	162	147	163	157.333	30	32	8	23.3333	5.44789	96	71	76	81	4	2	2	2.66667	3.0458		217	0
fhuG	CP000829	complement(326993..328030)	Spy49_0315	1038	protein_coding	93	96	102	97	96	131	110	112.333	120	3	6	6	5	2	0	1	1	6.46015		345	1.15942
fhuB1	CP000829	complement(327991..329043)	Spy49_0316	1053	protein_coding	913	830	1214	985.667	889	927	770	862	77.5547	103	104	109	105.333	10	8	8	8.66667	4.1628		350	1.42857
fhuD	CP000829	complement(329033..329965)	Spy49_0317c	933	protein_coding	484	452	578	504.667	348	356	272	325.333	23.6813	54	59	64	59	2	5	1	2.66667	3.3575		310	1.29032
fhuC1	CP000829	complement(329991..330773)	Spy49_0318	783	protein_coding	199	187	226	204	75	89	68	77.3333	10.7188	29	38	31	32.6667	0	4	0	1.33333	3.25048		260	0.769231
murE	CP000829	complement(331019..332464)	Spy49_0319c	1446	protein_coding	550	429	530	503	92	108	43	81	5.69354	739	583	904	742	11	10	4	8.33333	2.31611		481	0
Spy49_0320	CP000829	332552..334186	Spy49_0320	1635	protein_coding	6426	6147	5806	6126.33	2141	2186	1326	1884.33	8.8185	4018	4104	3804	3975.33	34	66	18	39.3333	2.25253		544	1.47059
upp	CP000829	334353..334982	Spy49_0322	630	protein_coding	412	361	441	404.667	104	117	66	95.6667	7.2093	359	356	370	361.667	8	4	3	5	2.42852		209	0
clpP	CP000829	335206..335796	Spy49_0323	591	protein_coding	1812	1459	1729	1666.67	311	344	146	267	5.6774	1850	1725	2080	1885	27	34	21	27.3333	2.45589		196	0.510204
Spy49_0325	CP000829	336288..336563	Spy49_0325	276	protein_coding	583	623	486	564	157	171	57	128.333	7.02313	207	257	205	223	1	12	0	4.33333	2.63833		91	0
tmk	CP000829	336812..337447	Spy49_0326	636	protein_coding	769	705	728	734	220	215	87	174	7.22302	204	206	236	215.333	4	5	6	5	2.76319		211	0.473934
Spy49_0327	CP000829	337465..338340	Spy49_0327	876	protein_coding	954	830	881	888.333	289	367	178	278	8.94979	244	262	320	275.333	14	6	8	9.33333	3.07211		291	0.687285
Spy49_0328	CP000829	338688..338849	Spy49_0328	162	protein_coding	103	95	110	102.667	36	61	30	42.3333	11.7362	25	33	20	26	2	2	0	1.33333	3.50025		53	1.88679
Spy49_0329	CP000829	339004..339327	Spy49_0329	324	protein_coding	355	349	296	333.333	121	150	71	114	9.69035	101	106	99	102	4	10	1	5	3.44788		107	0
Spy49_0330	CP000829	339332..340195	Spy49_0330	864	protein_coding	573	469	514	518.667	219	264	122	201.667	11.0065	184	171	188	181	5	13	4	7.33333	3.24298		287	0
Spy49_0331	CP000829	340222..340614	Spy49_0331	393	protein_coding	75	71	121	89	49	68	46	54.3333	21.0684	20	10	23	17.6667	2	1	0	1	3.6206		130	3.07692
Spy49_0332c	CP000829	complement(340661..341290)	Spy49_0332c	630	protein_coding	57	49	49	51.6667	21	19	7	15.6667	8.71315	75	37	61	57.6667	1	2	0	1	2.56425		209	0
Spy49_0333	CP000829	341597..341953	Spy49_0333	357	protein_coding	762	601	755	706	178	170	111	153	6.79922	135	148	166	149.667	14	9	7	10	3.84253		118	0.847458
exoA	CP000829	complement(342027..342938)	Spy49_0334c	912	protein_coding	667	487	727	627	118	121	59	99.3333	5.6431	280	261	294	278.333	2	2	1	1.66667	2.0315		303	2.31023
lctO	CP000829	343088..344269	Spy49_0335	1182	protein_coding	199	169	170	179.333	8	7	4	6.33333	3.10975	373	275	726	458	5	5	2	4	2.19324		393	0.508906
prtS	CP000829	344611..349476	Spy49_0336	4866	protein_coding	899	896	1112	969	749	909	540	732.667	37.1895	91	110	64	88.3333	16	16	1	11	4.99093		1621	0.616903
Spy49_0337	CP000829	350303..350956	Spy49_0337	654	protein_coding	1203	1318	1002	1174.33	459	504	150	371	9.02337	128	131	77	112	3	22	2	9	4.12379		217	0.921659
metS	CP000829	351196..353196	Spy49_0338	2001	protein_coding	20702	17727	18488	18972.3	13819	14257	9471	12515.7	24.9933	2516	2379	2401	2432	101	134	68	101	3.26818		666	1.65165
nrdF.2	CP000829	353694..354707	Spy49_0339	1014	protein_coding	11942	13718	8423	11361	5210	5641	1715	4188.67	10.4201	1239	1296	856	1130.33	44	123	14	60.3333	3.54807		337	2.07715
nrdI.2	CP000829	354711..355199	Spy49_0340	489	protein_coding	8259	8905	5844	7669.33	4616	4745	1558	3639.67	13.9497	906	918	806	876.667	44	123	15	60.6667	3.89302		162	0
nrdE.2	CP000829	355166..357346	Spy49_0341	2181	protein_coding	27594	24728	20149	24157	18130	19938	8618	15562	23.6439	3000	2565	2353	2639.33	259	400	151	270	4.56046		726	0.137741
Spy49_0342c	CP000829	complement(357508..358260)	Spy49_0342c	753	protein_coding	5247	4847	5281	5125	4537	4500	3828	4288.33	58.3351	1400	1426	1513	1446.33	258	344	212	271.333	6.21308		250	1.2
Spy49_0343	CP000829	358946..359164	Spy49_0343	219	protein_coding	30	21	53	34.6667	12	16	17	15	12.4112	14	25	24	21	2	1	0	1	3.41505		72	0
Spy49_0344	CP000829	359112..359315	Spy49_0344	204	protein_coding	52	23	52	42.3333	20	15	16	17	11.3959	27	17	36	26.6667	1	1	3	1.66667	3.75		67	2.98507
Spy49_0345c	CP000829	complement(359568..359765)	Spy49_0345c	198	protein_coding	4	5	3	4	0	2	1	1	7.5	0	1	0	0.333333	0	0	0	0	120		65	0
Spy49_0346c	CP000829	complement(360026..360859)	Spy49_0346c	834	protein_coding	21	26	19	22	9	4	1	4.66667	6.70529	11	5	2	6	1	0	0	0.333333	3.59719		277	0.722022
Spy49_0347	CP000829	361343..361612	Spy49_0347	270	protein_coding	73	53	87	71	30	22	7	19.6667	8.09906	64	79	57	66.6667	2	4	0	2	2.96508		89	0
Spy49_0348	CP000829	362242..362646	Spy49_0348	405	protein_coding	81	71	134	95.3333	68	79	64	70.3333	34.1863	25	18	12	18.3333	0	3	0	1	3.57449		134	2.98507
Spy49_0349c	CP000829	complement(363232..363621)	Spy49_0349c	390	protein_coding	31	23	35	29.6667	5	7	9	7	7.19971	3	7	4	4.66667	0	1	0	0.333333	3.93974		129	3.87597
Spy49_0350c	CP000829	complement(364340..365032)	Spy49_0350c	693	protein_coding	1381	1398	1041	1273.33	120	167	78	121.667	4.42791	819	887	752	819.333	8	12	2	7.33333	2.20464		230	0
Spy49_0351c	CP000829	complement(365190..365372)	Spy49_0351c	183	protein_coding	128	157	98	127.667	28	29	13	23.3333	6.11766	33	35	21	29.6667	0	0	0	0	120		60	1.66667
Spy49_0352c	CP000829	complement(365511..365696)	Spy49_0352c	186	protein_coding	108	125	51	94.6667	21	16	12	16.3333	5.91707	10	15	12	12.3333	1	1	0	0.666667	3.56341		61	1.63934
Spy49_0353c	CP000829	complement(365740..366108)	Spy49_0353c	369	protein_coding	188	223	164	191.667	26	31	13	23.3333	4.93724	51	41	38	43.3333	1	0	0	0.333333	2.13603		122	1.63934
Spy49_0354c	CP000829	complement(366083..366256)	Spy49_0354c	174	protein_coding	40	40	31	37	10	8	2	6.66667	6.06676	12	11	10	11	0	1	0	0.333333	2.9736		57	1.75439
Spy49_0355c	CP000829	complement(366619..367032)	Spy49_0355c	414	protein_coding	145	161	128	144.667	13	22	13	16	4.72205	43	42	26	37	2	3	0	1.66667	3.35384		137	0.729927
Spy49_0356c	CP000829	complement(367138..367644)	Spy49_0356c	507	protein_coding	23	38	27	29.3333	6	17	3	8.66667	8.52761	12	16	15	14.3333	1	3	0	1.33333	4.37795		168	1.19048
Spy49_0357c	CP000829	complement(367681..368010)	Spy49_0357c	330	protein_coding	23	15	11	16.3333	7	3	1	3.66667	6.95966	4	11	7	7.33333	0	3	0	1	5.21835		109	0.917431
Spy49_0358c	CP000829	complement(368000..368602)	Spy49_0358c	603	protein_coding	36	40	41	39	12	5	0	5.66667	5.39006	28	14	8	16.6667	2	2	1	1.66667	4.51545		200	0.5
Spy49_0359c	CP000829	complement(368868..369134)	Spy49_0359c	267	protein_coding	2	2	5	3	9	8	5	7.33333	120	2	3	3	2.66667	2	2	1	1.66667	22.1215		88	0
Spy49_0360c	CP000829	complement(369315..369488)	Spy49_0360c	174	protein_coding	10	14	15	13	11	15	9	11.6667	96.0804	8	1	13	7.33333	0	4	0	1.33333	6.09897		57	0
Spy49_0361c	CP000829	complement(369776..371464)	Spy49_0361c	1689	protein_coding	301	261	231	264.333	165	200	95	153.333	19.0916	130	133	115	126	54	55	19	42.6667	9.60158		562	1.06762
Spy49_0362c	CP000829	complement(371433..372290)	Spy49_0362c	858	protein_coding	63	66	53	60.6667	26	25	11	20.6667	9.65501	44	49	36	43	17	15	5	12.3333	8.32513		285	1.05263
Spy49_0363c	CP000829	complement(372434..372712)	Spy49_0363c	279	protein_coding	9	10	9	9.33333	5	3	2	3.33333	10.0981	11	17	3	10.3333	2	6	2	3.33333	9.18967		92	1.08696
Spy49_0364c	CP000829	complement(372715..372828)	Spy49_0364c	114	protein_coding	3	0	2	1.66667	1	1	0	0.666667	11.3471	2	3	1	2	3	0	1	1.33333	25.6427		37	0
Spy49_0365c	CP000829	complement(373055..373249)	Spy49_0365c	195	protein_coding	6	6	8	6.66667	1	4	1	2	8.63575	3	4	4	3.66667	3	4	4	3.66667	120		64	0
Spy49_0366c	CP000829	complement(373246..373455)	Spy49_0366c	210	protein_coding	1	8	4	4.33333	0	0	1	0.333333	4.05357	6	8	6	6.66667	2	7	1	3.33333	15		69	0
Spy49_0367c	CP000829	complement(373980..374228)	Spy49_0367c	249	protein_coding	51	40	28	39.6667	27	21	8	18.6667	13.7936	29	26	29	28	13	21	5	13	13.5512		82	1.21951
Spy49_0368c	CP000829	complement(374244..374429)	Spy49_0368c	186	protein_coding	26	13	10	16.3333	15	10	1	8.66667	16.4065	20	17	14	17	12	11	2	8.33333	14.5834		61	0
Spy49_0369	CP000829	374597..375265	Spy49_0369	669	protein_coding	739	711	655	701.667	77	107	35	73	4.59444	396	530	463	463	4	0	1	1.66667	1.84777		222	0.45045
Spy49_0370	CP000829	375347..376492	Spy49_0370	1146	protein_coding	2045	1712	1908	1888.33	441	432	317	396.667	6.66337	1548	1605	1606	1586.33	50	62	22	44.6667	2.91242		381	0.524934
Spy49_0371	CP000829	377362..377598	Spy49_0371	237	protein_coding	837	858	618	771	155	174	72	133.667	5.93333	149	143	121	137.667	2	9	3	4.66667	3.07211		78	3.84615
Spy49_0372	CP000829	377591..378289	Spy49_0372	699	protein_coding	5817	6185	4713	5571.67	2630	3092	1434	2385.33	12.2557	654	733	529	638.667	14	27	9	16.6667	2.8517		-	-
Spy49_0373	CP000829	378365..379324	Spy49_0373	960	protein_coding	9494	10267	7049	8936.67	6066	6730	3103	5299.67	19.8982	1632	1585	1135	1450.67	58	81	38	59	3.24685		319	0
glpT	CP000829	379657..380994	Spy49_0374	1338	protein_coding	967	938	909	938	794	820	440	684.667	33.0261	104	122	76	100.667	20	34	7	20.3333	6.50007		445	2.47191
glmU	CP000829	381167..382549	Spy49_0375	1383	protein_coding	6000	5505	5616	5707	2876	3319	1786	2660.33	13.6224	4683	4498	4805	4662	280	280	88	216	3.38459		460	0
Spy49_0376	CP000829	382580..383134	Spy49_0376	555	protein_coding	1493	1301	1376	1390	851	1012	542	801.667	18.8914	1376	1314	1421	1370.33	101	72	27	66.6667	3.43925		184	0
Spy49_0377	CP000829	383134..383385	Spy49_0377	252	protein_coding	676	562	581	606.333	406	464	276	382	22.5043	611	543	637	597	36	39	18	31	3.51503		83	0
pfs	CP000829	383405..384100	Spy49_0378	696	protein_coding	1986	1798	1439	1741	1427	1711	1002	1380	44.743	2061	1683	1704	1816	302	229	153	228	5.01059		231	0
Spy49_0379	CP000829	384251..384592	Spy49_0379	342	protein_coding	465	348	420	411	253	332	224	269.667	24.6726	386	348	419	384.333	87	51	49	62.3333	5.71585		113	0
Spy49_0380c	CP000829	complement(384689..385336)	Spy49_0380c	648	protein_coding	4632	3968	3858	4152.67	277	258	131	222	3.54995	5000	4579	5007	4862	22	7	4	11	1.70689		215	0.465116
mtsA	CP000829	385590..386414	Spy49_0381	825	protein_coding	8527	7693	8643	8287.67	1341	1434	552	1109	5.16937	1968	2096	2271	2111.67	18	5	8	10.3333	1.95441		274	1.45985
mtsB	CP000829	386478..387203	Spy49_0382	726	protein_coding	5880	5139	4831	5283.33	1631	1674	745	1350	7.62006	1275	1262	1097	1211.33	10	8	0	6	1.95888		241	0
mtsC	CP000829	387204..388058	Spy49_0383	855	protein_coding	1248	963	1164	1125	572	572	351	498.333	12.7688	208	229	231	222.667	5	2	3	3.33333	2.47452		284	0.704225
cypB	CP000829	complement(388206..389012)	Spy49_0384c	807	protein_coding	548	465	533	515.333	78	64	43	61.6667	4.89725	309	257	330	298.667	7	2	3	4	2.41065		268	0.373134
ftsK	CP000829	389229..391634	Spy49_0385	2406	protein_coding	1737	1585	1814	1712	1110	1201	867	1059.33	21.6598	420	415	443	426	32	47	18	32.3333	4.03252		801	0.62422
Spy49_0386c	CP000829	complement(391704..392054)	Spy49_0386c	351	protein_coding	284	220	331	278.333	35	53	28	38.6667	5.2675	124	115	172	137	0	4	1	1.66667	2.3581		116	0.862069
rplK	CP000829	392301..392726	Spy49_0387	426	protein_coding	4466	3371	5735	4524	1583	1663	1050	1432	9.0385	2371	2255	2411	2345.67	30	42	24	32	2.421		141	0
rplA	CP000829	392832..393521	Spy49_0388	690	protein_coding	1899	1215	2515	1876.33	1005	1002	817	941.333	15.0733	804	798	928	843.333	24	34	28	28.6667	3.07462		229	0.436681
pyrH	CP000829	393843..394571	Spy49_0390	729	protein_coding	3697	3192	3920	3603	740	930	592	754	6.64728	1038	1033	1146	1072.33	6	12	2	6.66667	2.0465		242	0.413223
rrf	CP000829	394600..395157	Spy49_0391	558	protein_coding	1691	1238	1857	1595.33	514	602	393	503	9.00778	646	609	790	681.667	20	16	12	16	2.77115		185	0
Spy49_0392	CP000829	395266..396123	Spy49_0392	858	protein_coding	1547	1471	1664	1560.67	868	909	606	794.333	15.3949	412	382	395	396.333	11	14	7	10.6667	2.87602		285	1.40351
mrsA	CP000829	396196..396705	Spy49_0394	510	protein_coding	5071	5931	3958	4986.67	3272	3787	1821	2960	19.9341	1013	1245	920	1059.33	20	44	4	22.6667	2.70444		169	1.77515
Spy49_0395	CP000829	396702..396917	Spy49_0395	216	protein_coding	2216	2739	1778	2244.33	1676	1877	878	1477	24.8502	530	688	426	548	9	19	3	10.3333	2.61835		71	2.8169
Spy49_0396	CP000829	397073..398242	Spy49_0396	1170	protein_coding	59555	60757	50517	56943	27057	28413	16942	24137.3	12.1138	6677	7017	6273	6655.67	196	271	79	182	2.88874		389	0.771208
Spy49_0398	CP000829	398517..400328	Spy49_0398	1812	protein_coding	8223	7955	7560	7912.67	4449	4774	2917	4046.67	15.505	7038	6341	9474	7617.67	129	110	61	100	2.39951		603	1.82421
phoH	CP000829	400487..401539	Spy49_0399	1053	protein_coding	845	812	685	780.667	221	305	139	221.667	8.25848	895	806	802	834.333	10	9	1	6.66667	2.15285		350	0
Spy49_0400	CP000829	401585..402160	Spy49_0400	576	protein_coding	733	798	724	751.667	338	418	215	323.667	12.3397	491	528	503	507.333	5	8	2	5	2.25061		191	2.6178
Spy49_0401	CP000829	402319..402816	Spy49_0401	498	protein_coding	2650	2393	2211	2418	827	916	508	750.333	8.88515	1756	1635	1644	1678.33	13	30	7	16.6667	2.25431		165	0
dgk	CP000829	402797..403204	Spy49_0402	408	protein_coding	1321	1415	1554	1430	508	546	301	451.667	9.02155	559	644	706	636.333	9	17	3	9.66667	2.48319		135	2.22222
era	CP000829	403324..404220	Spy49_0403	897	protein_coding	5729	5122	6272	5707.67	2185	2201	1305	1897	9.43882	2867	2816	3305	2996	118	97	54	89.6667	2.96307		298	0.671141
Spy49_0404	CP000829	404241..404717	Spy49_0404	477	protein_coding	61	40	80	60.3333	40	30	28	32.6667	16.9465	16	11	27	18	0	2	0	0.666667	3.15465		158	0.632911
Spy49_0405c	CP000829	complement(405023..405277)	Spy49_0405c	255	protein_coding	32	37	29	32.6667	8	10	4	7.33333	6.95966	18	14	16	16	1	0	0	0.333333	2.68578		84	0
Spy49_0406	CP000829	405910..406092	Spy49_0406	183	protein_coding	10	13	18	13.6667	13	19	12	14.6667	120	6	4	12	7.33333	0	2	3	1.66667	7.01753		60	0
Spy49_0407c	CP000829	complement(406430..406579)	Spy49_0407c	150	protein_coding	1	0	1	0.666667	0	1	0	0.333333	15	1	0	4	1.66667	0	0	0	0	120		49	2.04082
Spy49_0408c	CP000829	complement(406576..406998)	Spy49_0408c	423	protein_coding	16	18	19	17.6667	4	8	4	5.33333	8.68096	9	4	8	7	0	0	0	0	120		140	0
Spy49_0409	CP000829	407316..407543	Spy49_0409	228	protein_coding	133	120	143	132	30	33	21	28	6.70529	29	54	37	40	1	3	1	1.66667	3.27156		75	2.66667
Spy49_0410	CP000829	408295..408555	Spy49_0410	261	protein_coding	124	156	150	143.333	64	67	29	53.3333	10.517	52	53	47	50.6667	1	6	0	2.33333	3.37794		86	2.32558
Spy49_0411	CP000829	408771..409142	Spy49_0411	372	protein_coding	120	148	196	154.667	74	60	40	58	10.6004	48	70	62	60	0	3	0	1	2.53941		123	2.43902
Spy49_0412	CP000829	409427..410494	Spy49_0412	1068	protein_coding	544	559	627	576.667	346	412	198	318.667	17.5297	141	139	152	144	9	10	3	7.33333	3.49206		355	0.84507
Spy49_0413	CP000829	410587..410985	Spy49_0413	399	protein_coding	59	54	110	74.3333	46	61	55	54	32.5344	7	13	15	11.6667	0	0	2	0.666667	3.63259		132	0
Spy49_0414c	CP000829	complement(411333..411602)	Spy49_0414c	270	protein_coding	21	29	18	22.6667	10	9	4	7.66667	9.5914	6	10	9	8.33333	1	1	0	0.666667	4.11652		89	0
mutR	CP000829	412673..413539	Spy49_0415	867	protein_coding	256	221	238	238.333	98	119	83	100	11.9715	92	84	102	92.6667	0	0	1	0.333333	1.84753		288	0.694444
fpg	CP000829	413711..414538	Spy49_0416	828	protein_coding	451	439	532	474	262	316	207	261.667	17.4997	221	173	243	212.333	8	1	3	4	2.61772		275	0.363636
Spy49_0417	CP000829	414517..415128	Spy49_0417	612	protein_coding	528	507	552	529	357	402	295	351.333	25.4053	216	201	287	234.667	9	9	5	7.66667	3.03898		203	0.985222
Spy49_0418	CP000829	415318..416820	Spy49_0418	1503	protein_coding	4448	4612	4706	4588.67	2361	2736	1731	2276	14.8284	1610	1482	1578	1556.67	42	39	19	33.3333	2.70497		500	0.6
Spy49_0419	CP000829	416942..418135	Spy49_0419	1194	protein_coding	7082	7709	7886	7559	5396	6038	3740	5058	25.8787	1238	1659	1402	1433	64	95	24	61	3.29375		397	1.25945
Spy49_0420	CP000829	418132..418278	Spy49_0420	147	protein_coding	1276	1269	1413	1319.33	855	941	576	790.667	20.3068	242	255	293	263.333	8	3	7	6	2.74938		48	0
Spy49_0421	CP000829	418324..418560	Spy49_0421	237	protein_coding	958	854	1190	1000.67	317	326	177	273.333	8.01184	324	320	524	389.333	4	9	4	5.66667	2.45806		78	1.28205
vacB	CP000829	418654..420987	Spy49_0422	2334	protein_coding	9952	10338	10291	10193.7	4323	4714	2527	3854.67	10.6914	2844	3123	2733	2900	83	142	35	86.6667	2.96183		777	0
smpB	CP000829	420990..421457	Spy49_0423	468	protein_coding	1251	1115	1593	1319.67	610	601	367	526	11.3034	330	392	280	334	14	22	2	12.6667	3.17747		155	1.29032
Spy49_0424	CP000829	421472..422182	Spy49_0424	711	protein_coding	537	394	665	532	257	269	170	232	12.5282	104	101	110	105	4	11	3	6	3.63259		236	1.69492
pcp	CP000829	complement(422300..422947)	Spy49_0425c	648	protein_coding	3020	2453	2632	2701.67	1538	1581	998	1372.33	15.3497	639	647	704	663.333	14	10	13	12.3333	2.6091		215	0
Spy49_0426c	CP000829	complement(422998..423924)	Spy49_0426c	927	protein_coding	4312	3849	4130	4097	1569	1763	1080	1470.67	10.1482	919	913	839	890.333	16	13	10	13	2.45992		308	0.649351
Spy49_0427c	CP000829	complement(423924..424607)	Spy49_0427c	684	protein_coding	2150	1905	1774	1943	296	403	160	286.333	5.42983	720	697	669	695.333	7	3	0	3.33333	1.94689		227	0.440529
Spy49_0428c	CP000829	complement(424818..425744)	Spy49_0428c	927	protein_coding	930	800	820	850	136	142	63	113.667	5.16769	238	221	232	230.333	4	4	2	3.33333	2.45475		308	1.62338
gloA	CP000829	complement(425889..426266)	Spy49_0429c	378	protein_coding	364	272	314	316.667	174	177	124	158.333	15	434	330	437	400.333	9	13	1	7.66667	2.6286		125	0
Spy49_0430c	CP000829	complement(426277..426942)	Spy49_0430c	666	protein_coding	3155	3416	2663	3078	1490	1651	912	1351	12.6266	4789	4479	4052	4440	61	72	18	50.3333	2.32094		221	1.80995
pepQ	CP000829	complement(426991..428076)	Spy49_0431c	1086	protein_coding	3922	4305	3080	3769	1224	1380	582	1062	8.20839	7205	6533	5620	6452.67	52	59	24	45	2.09385		361	0.277008
ccpA	CP000829	428250..429251	Spy49_0432	1002	protein_coding	1228	994	1143	1121.67	513	484	263	420	10.5844	3350	2904	3137	3130.33	55	28	20	34.3333	2.30395		333	0
Spy49_0433	CP000829	429382..430380	Spy49_0433	999	protein_coding	1953	1629	1862	1814.67	480	540	325	448.333	7.43656	550	562	614	575.333	13	23	5	13.6667	2.78001		332	1.50602
Spy49_0434	CP000829	430382..431716	Spy49_0434	1335	protein_coding	1453	1348	1518	1439.67	612	658	514	594.667	11.7593	358	318	391	355.667	15	17	6	12.6667	3.11758		444	0
thrS	CP000829	432138..434081	Spy49_0435	1944	protein_coding	1925	1808	1749	1827.33	1397	1458	1094	1316.33	31.6981	1260	1308	1257	1275	25	28	22	25	2.64437		647	1.08192
tagH	CP000829	434222..435214	Spy49_0436	993	protein_coding	77	60	80	72.3333	30	43	29	34	13.7725	22	16	40	26	3	0	1	1.33333	3.50025		330	0.606061
Spy49_0437	CP000829	435216..436034	Spy49_0437	819	protein_coding	41	30	35	35.3333	26	44	25	31.6667	94.8978	11	10	11	10.6667	0	0	1	0.333333	3		272	2.57353
Spy49_0438	CP000829	436036..436821	Spy49_0438	786	protein_coding	20	9	22	17	11	8	12	10.3333	20.8847	4	2	6	4	1	0	1	0.666667	5.80279		261	2.68199
Spy49_0439	CP000829	437022..437171	Spy49_0439	150	protein_coding	0	1	0	0.333333	0	0	1	0.333333	120	0	0	0	0	0	0	0	0	120		49	0
Spy49_0440	CP000829	437566..438714	Spy49_0440	1149	protein_coding	253	268	198	239.667	147	161	86	131.333	17.2852	74	103	93	90	24	13	5	14	5.58764		382	0.78534
Spy49_0441	CP000829	438671..439918	Spy49_0441	1248	protein_coding	299	304	294	299	255	306	142	234.333	42.6641	67	87	70	74.6667	16	15	3	11.3333	5.51492		415	2.40964
Spy49_0442	CP000829	439974..441008	Spy49_0442	1035	protein_coding	1110	1017	1150	1092.33	505	608	378	497	13.2031	367	354	401	374	13	20	10	14.3333	3.1877		344	2.32558
vicR	CP000829	441170..441880	Spy49_0444	711	protein_coding	1202	971	1309	1160.67	395	480	348	407.667	9.93712	530	547	656	577.667	10	15	6	10.3333	2.58404		236	0.423729
vicK	CP000829	441873..443225	Spy49_0445	1353	protein_coding	3161	2221	3271	2884.33	870	968	610	816	8.23453	949	946	1448	1114.33	32	25	9	22	2.64899		450	0.666667
vicX	CP000829	443229..444038	Spy49_0446	810	protein_coding	1271	886	1476	1211	425	443	331	399.667	9.37893	402	338	521	420.333	9	11	7	9	2.70491		269	0.743494
acpA	CP000829	444483..445175	Spy49_0447	693	protein_coding	127	148	163	146	5	6	4	5	3.08141	304	403	355	354	0	5	1	2	2.00868		230	0
smc	CP000829	445176..448715	Spy49_0448	3540	protein_coding	1334	1310	1382	1342	233	253	97	194.333	5.38063	2712	2866	2960	2846	42	62	21	41.6667	2.46148		1179	0.169635
Spy49_0449c	CP000829	complement(448963..449814)	Spy49_0449c	852	protein_coding	91	90	121	100.667	49	49	21	39.6667	11.1641	22	16	28	22	0	0	2	0.666667	2.9736		283	0.353357
aroE.2	CP000829	450088..450960	Spy49_0450	873	protein_coding	25	38	31	31.3333	5	8	1	4.66667	5.46004	89	103	53	81.6667	3	2	0	1.66667	2.67155		290	1.03448
Spy49_0451	CP000829	450957..451793	Spy49_0451	837	protein_coding	86	94	103	94.3333	42	47	30	39.6667	12.0015	190	196	157	181	5	7	0	4	2.72735		278	1.07914
Spy49_0453	CP000829	451795..452529	Spy49_0453	735	protein_coding	139	156	130	141.667	75	74	45	64.6667	13.2578	348	297	246	297	6	7	1	4.66667	2.50337		244	0.409836
Spy49_0454	CP000829	452522..453508	Spy49_0454	987	protein_coding	181	158	180	173	88	105	73	88.6667	15.5552	336	336	287	319.667	6	4	1	3.66667	2.32704		328	0.304878
Spy49_0455	CP000829	453518..454717	Spy49_0455	1200	protein_coding	75	97	89	87	43	65	34	47.3333	17.0812	168	218	113	166.333	8	5	1	4.66667	2.90949		399	0.75188
Spy49_0456	CP000829	454701..455603	Spy49_0456	903	protein_coding	166	180	155	167	100	101	59	86.6667	15.8512	228	262	170	220	5	13	0	6	2.88662		300	0.666667
Spy49_0457	CP000829	455724..456713	Spy49_0457	990	protein_coding	362	358	341	353.667	235	203	131	189.667	16.6866	373	502	319	398	15	13	4	10.6667	2.87269		329	0.911854
Spy49_0458	CP000829	457116..457382	Spy49_0458	267	protein_coding	151	147	167	155	120	126	74	106.667	27.8211	161	200	107	156	9	4	1	4.66667	2.96266		88	1.13636
Spy49_0459	CP000829	457406..458563	Spy49_0459	1158	protein_coding	510	553	426	496.333	418	405	211	344.667	28.5113	526	613	344	494.333	21	47	4	24	3.43692		385	0.25974
Spy49_0460	CP000829	458648..459817	Spy49_0460	1170	protein_coding	291	327	125	247.667	235	237	124	198.667	47.1624	379	403	162	314.667	17	40	6	21	3.84087		389	0.257069
Spy49_0461c	CP000829	complement(459958..460167)	Spy49_0461c	210	protein_coding	51	47	57	51.6667	20	29	13	20.6667	11.3471	7	4	2	4.33333	0	0	0	0	120		69	2.89855
Spy49_0462c	CP000829	complement(460157..461815)	Spy49_0462c	1659	protein_coding	2148	2157	1960	2088.33	1059	1168	464	897	12.3034	116	115	107	112.667	8	18	1	9	4.11411		552	0.362319
Spy49_0463c	CP000829	complement(461806..462030)	Spy49_0463c	225	protein_coding	312	354	298	321.333	152	188	60	133.333	11.82	14	9	6	9.66667	0	2	0	0.666667	3.88804		74	0
Spy49_0464c	CP000829	complement(462034..462924)	Spy49_0464c	891	protein_coding	1226	1383	1118	1242.33	654	679	266	533	12.2866	56	58	34	49.3333	2	2	2	2	3.2436		296	0.337838
Spy49_0465	CP000829	462958..463116	Spy49_0465	159	protein_coding	0	0	0	0	0	2	0	0.666667	120	0	0	0	0	0	0	0	0	120		52	0
Spy49_0466	CP000829	463171..463473	Spy49_0466	303	protein_coding	87	61	67	71.6667	4	9	2	5	3.90493	57	79	70	68.6667	0	2	0	0.666667	2.24333		100	0
Spy49_0467	CP000829	463602..463778	Spy49_0467	177	protein_coding	50	46	62	52.6667	12	11	2	8.33333	5.63926	39	69	51	53	2	0	0	0.666667	2.37609		58	1.72414
Spy49_0468	CP000829	464174..464626	Spy49_0468	453	protein_coding	0	2	0	0.666667	2	0	0	0.666667	120	0	0	1	0.333333	0	0	0	0	120		150	1.33333
Spy49_0469	CP000829	464692..465000	Spy49_0469	309	protein_coding	4	1	2	2.33333	0	3	0	1	12.271	0	0	1	0.333333	0	0	0	0	120		102	1.96078
Spy49_0470c	CP000829	complement(465238..465426)	Spy49_0470c	189	protein_coding	195	207	192	198	73	68	29	56.6667	8.31058	24	36	39	33	0	0	0	0	120		62	0
Spy49_0471	CP000829	465417..465740	Spy49_0471	324	protein_coding	48	46	35	43	1	1	1	1	2.76433	17	14	34	21.6667	1	0	0	0.333333	2.49071		107	0
Spy49_0473	CP000829	465785..466456	Spy49_0473	672	protein_coding	79	64	81	74.6667	11	4	3	6	4.12379	34	47	22	34.3333	0	1	0	0.333333	2.24333		223	0.44843
Spy49_0474	CP000829	466617..467864	Spy49_0474	1248	protein_coding	458	446	528	477.333	52	60	27	46.3333	4.45782	278	267	328	291	0	5	3	2.66667	2.21571		415	0.963855
Spy49_0475	CP000829	468092..468808	Spy49_0475	717	protein_coding	673	647	664	661.333	140	194	72	135.333	6.55348	554	520	536	536.667	16	11	2	9.66667	2.5885		238	1.68067
Spy49_0476	CP000829	468984..469943	Spy49_0476	960	protein_coding	957	877	828	887.333	203	229	85	172.333	6.34444	652	535	567	584.667	10	9	4	7.66667	2.3989		319	0.940439
Spy49_0477c	CP000829	complement(470313..471116)	Spy49_0477c	804	protein_coding	82	87	101	90	25	26	14	21.6667	7.30123	62	46	42	50	0	2	1	1	2.65776		267	0.749064
Spy49_0478c	CP000829	complement(471164..471439)	Spy49_0478c	276	protein_coding	30	41	32	34.3333	9	8	6	7.66667	6.93501	21	14	13	16	0	0	0	0	120		91	1.0989
Spy49_0479	CP000829	471459..471677	Spy49_0479	219	protein_coding	13	8	15	12	4	2	1	2.33333	6.34902	7	4	3	4.66667	0	0	0	0	120		72	1.38889
Spy49_0480	CP000829	471744..472541	Spy49_0480	798	protein_coding	2290	1812	2277	2126.33	591	609	398	532.667	7.51103	751	647	793	730.333	13	16	4	11	2.47812		265	0.377358
Spy49_0481	CP000829	472545..473369	Spy49_0481	825	protein_coding	2483	2138	2503	2374.67	985	1126	670	927	11.0531	685	662	775	707.333	22	11	11	14.6667	2.68251		274	0.364964
ftsY	CP000829	473369..474919	Spy49_0482	1551	protein_coding	3564	2805	3742	3370.33	1904	2127	1459	1830	17.0252	1090	966	1307	1121	53	43	35	43.6667	3.20368		516	0.193798
Spy49_0483c	CP000829	complement(474973..476340)	Spy49_0483c	1368	protein_coding	932	746	1074	917.333	410	426	314	383.333	11.9157	296	283	397	325.333	7	11	2	6.66667	2.67436		455	0.879121
bglG	CP000829	476668..477510	Spy49_0484	843	protein_coding	35	27	35	32.3333	29	28	19	25.3333	42.6154	3	5	5	4.33333	0	1	0	0.333333	4.05357		280	0.357143
Spy49_0485	CP000829	477512..479374	Spy49_0485	1863	protein_coding	157	160	134	150.333	129	146	66	113.667	37.188	41	40	31	37.3333	3	1	0	1.33333	3.12022		620	0.645161
bglA	CP000829	479393..480817	Spy49_0487	1425	protein_coding	204	158	173	178.333	132	171	115	139.333	42.1306	47	62	46	51.6667	2	1	1	1.33333	2.843		474	2.1097
Spy49_0488c	CP000829	complement(480916..481731)	Spy49_0488c	816	protein_coding	779	726	625	710	259	313	106	226	9.08267	526	545	569	546.667	7	8	6	7	2.38581		271	0.738007
Spy49_0489c	CP000829	complement(481731..482633)	Spy49_0489c	903	protein_coding	677	673	455	601.667	136	172	69	125.667	6.63904	691	761	561	671	0	3	2	1.66667	1.73346		300	0.333333
Spy49_0490	CP000829	483170..485302	Spy49_0490	2133	protein_coding	2880	2377	3198	2818.33	1222	1437	908	1189	12.0473	763	688	826	759	23	35	16	24.6667	3.03431		710	0.422535
Spy49_0491	CP000829	485244..485726	Spy49_0491	483	protein_coding	312	206	321	279.667	222	212	179	204.333	33.1284	72	47	85	68	43	50	48	47	28.1492		160	1.25
Spy49_0493	CP000829	485790..486062	Spy49_0493	273	protein_coding	356	340	299	331.667	158	166	82	135.333	11.599	137	139	224	166.667	7	11	13	10.3333	3.73917		90	3.33333
ptsK	CP000829	486367..487359	Spy49_0494	993	protein_coding	8676	9831	6731	8412.67	1785	1945	752	1494	6.01592	4074	4563	3981	4206	47	71	11	43	2.26861		330	0.606061
lgt	CP000829	487356..488135	Spy49_0495	780	protein_coding	6268	6768	4773	5936.33	1849	1829	808	1495.33	7.54108	3010	3442	2930	3127.33	56	49	17	40.6667	2.39428		259	2.7027
Spy49_0496	CP000829	488157..488564	Spy49_0496	408	protein_coding	771	562	674	669	198	198	101	165.667	7.44889	346	367	470	394.333	9	7	2	6	2.48414		135	0
Spy49_0497	CP000829	488557..488985	Spy49_0497	429	protein_coding	753	553	717	674.333	208	217	92	172.333	7.62094	717	603	757	692.333	6	3	3	4	2.0174		142	0
Spy49_0498	CP000829	489044..489313	Spy49_0498	270	protein_coding	189	157	161	169	65	48	25	46	7.99012	115	124	135	124.667	2	4	0	2	2.51596		89	0
Spy49_0499	CP000829	489631..490557	Spy49_0499	927	protein_coding	3016	2898	2618	2844	1000	1137	563	900	9.03656	1448	1572	1398	1472.67	27	33	4	21.3333	2.45532		308	0.649351
Spy49_0500	CP000829	490659..491945	Spy49_0500	1287	protein_coding	3764	3353	3315	3477.33	1876	1942	1091	1636.33	13.7929	1297	1367	1272	1312	42	53	23	39.3333	2.9645		428	0.934579
Spy49_0501	CP000829	492146..492373	Spy49_0501	228	protein_coding	176	121	213	170	25	36	24	28.3333	5.80279	126	90	112	109.333	0	0	0	0	120		75	4
Spy49_0502c	CP000829	complement(492470..492610)	Spy49_0502c	141	protein_coding	119	120	114	117.667	14	21	11	15.3333	5.10211	53	46	57	52	0	1	0	0.333333	2.05891		46	2.17391
lysS	CP000829	complement(492746..494239)	Spy49_0503c	1494	protein_coding	5557	4496	5285	5112.67	1127	1301	518	982	6.30178	2506	2496	2652	2551.33	22	29	21	24	2.22814		497	0.201207
Spy49_0504	CP000829	494413..495315	Spy49_0504	903	protein_coding	1154	881	1159	1064.67	258	292	193	247.667	7.12951	342	343	365	350	8	8	4	6.66667	2.62502		300	1.33333
Spy49_0505c	CP000829	complement(495423..496046)	Spy49_0505c	624	protein_coding	1007	733	1030	923.333	184	227	104	171.667	6.17985	200	202	243	215	2	1	1	1.33333	2.0455		207	1.44928
Spy49_0506c	CP000829	complement(496387..496866)	Spy49_0506c	480	protein_coding	2235	2266	1723	2074.67	333	382	123	279.333	5.18525	516	547	467	510	3	3	1	2.33333	1.93001		159	0
Spy49_0507c	CP000829	complement(496957..497520)	Spy49_0507c	564	protein_coding	454	297	363	371.333	69	67	37	57.6667	5.58263	51	53	78	60.6667	1	2	0	1	2.53257		187	2.6738
Spy49_0508c	CP000829	complement(497789..498637)	Spy49_0508c	849	protein_coding	2451	2422	2344	2405.67	302	341	137	260	4.67311	984	995	1013	997.333	5	16	0	7	2.09656		282	1.06383
Spy49_0509	CP000829	498962..499465	Spy49_0509	504	protein_coding	85	68	128	93.6667	23	28	20	23.6667	7.5579	32	29	41	34	0	0	1	0.333333	2.24806		167	2.99401
Spy49_0510	CP000829	499449..499835	Spy49_0510	387	protein_coding	117	81	172	123.333	43	41	50	44.6667	10.2369	21	14	27	20.6667	0	0	1	0.333333	2.51923		128	0.78125
Spy49_0511c	CP000829	complement(499881..500360)	Spy49_0511c	480	protein_coding	417	340	433	396.667	159	204	123	162	11.6105	308	242	336	295.333	4	3	5	4	2.41694		159	1.25786
pepF	CP000829	complement(500353..502152)	Spy49_0512c	1800	protein_coding	2353	2100	2228	2227	611	625	342	526	7.20473	2353	1740	2046	2046.33	14	30	15	19.6667	2.23842		599	1.16861
ppc	CP000829	502311..505109	Spy49_0513	2799	protein_coding	13556	14644	10918	13039.3	7970	8777	4312	7019.67	16.7899	19770	18408	20757	19645	150	213	64	142.333	2.11008		932	1.18026
ftsW	CP000829	505279..506187	Spy49_0514	909	protein_coding	2013	1771	1981	1921.67	597	714	489	600	8.93217	299	284	315	299.333	4	8	5	5.66667	2.62095		302	3.31126
tufA	CP000829	506912..508108	Spy49_0515	1197	protein_coding	40018	31533	37270	36273.7	10150	11283	5598	9010.33	7.4654	73367	64613	75517	71165.7	1113	942	434	829.667	2.33554		398	0
tpi	CP000829	508349..509107	Spy49_0516	759	protein_coding	4928	3985	4319	4410.67	527	545	188	420	4.42147	8292	8295	8650	8412.33	90	105	21	72	2.18393		-	-
murN	CP000829	complement(509207..510442)	Spy49_0517c	1236	protein_coding	7995	7141	8179	7771.67	4317	4863	3367	4182.33	16.7801	3977	3084	3476	3512.33	74	65	38	59	2.54428		411	0.486618
murM.1	CP000829	complement(510429..511655)	Spy49_0518c	1227	protein_coding	10675	10562	9133	10123.3	3495	4220	2359	3358	9.42205	6367	5298	5078	5581	72	54	22	49.3333	2.19883		408	1.22549
Spy49_0519c	CP000829	complement(511655..512464)	Spy49_0519c	810	protein_coding	3088	3131	2511	2910	787	925	448	720	7.44435	2562	2297	2310	2389.67	19	21	1	13.6667	2.01342		269	0.371747
Spy49_0520c	CP000829	complement(512920..514221)	Spy49_0520c	1302	protein_coding	3289	3069	2801	3053	955	1073	527	851.667	8.14391	1801	1802	1853	1818.67	31	43	13	29	2.51227		433	0.461894
Spy49_0521	CP000829	514303..514689	Spy49_0521	387	protein_coding	450	432	455	445.667	208	198	90	165.333	10.4852	61	97	72	76.6667	6	4	1	3.66667	3.41993		128	1.5625
pacL	CP000829	514920..517601	Spy49_0522	2682	protein_coding	11528	10767	13036	11777	5918	6528	3547	5331	13.1177	5576	6190	5731	5832.33	146	251	98	165	2.91628		893	0.447928
regR	CP000829	complement(517687..518682)	Spy49_0523c	996	protein_coding	562	450	431	481	70	107	40	72.3333	5.48786	279	230	268	259	6	3	2	3.66667	2.44207		331	1.20846
Spy49_0524c	CP000829	complement(518746..520653)	Spy49_0524c	1908	protein_coding	65	82	64	70.3333	64	80	28	57.3333	50.876	21	16	15	17.3333	3	3	1	2.33333	5.18478		635	1.25984
agaD	CP000829	complement(520740..521561)	Spy49_0525c	822	protein_coding	43	36	26	35	21	34	27	27.3333	42.0529	13	21	15	16.3333	0	2	0	0.666667	3.25048		273	0.732601
agaW	CP000829	complement(521548..522330)	Spy49_0526c	783	protein_coding	48	31	22	33.6667	18	32	22	24	30.7197	2	7	7	5.33333	0	4	0	1.33333	7.5		260	1.15385
agaV	CP000829	complement(522349..522837)	Spy49_0527c	489	protein_coding	23	25	17	21.6667	7	19	7	11	15.3378	6	2	3	3.66667	0	2	0	0.666667	6.09897		162	0.617284
ugl	CP000829	complement(522873..524072)	Spy49_0528c	1200	protein_coding	29	40	34	34.3333	21	25	14	20	19.2404	6	6	2	4.66667	1	1	1	1	6.74948		399	3.00752
agaF	CP000829	complement(524072..524509)	Spy49_0529c	438	protein_coding	21	33	34	29.3333	10	7	3	6.66667	7.01753	9	10	16	11.6667	0	0	0	0	120		145	0.689655
Spy49_0530	CP000829	524844..525638	Spy49_0530	795	protein_coding	78	104	75	85.6667	45	70	25	46.6667	17.1166	17	25	23	21.6667	2	1	0	1	3.38035		264	0.378788
Spy49_0531	CP000829	525663..526304	Spy49_0531	642	protein_coding	206	262	197	221.667	140	184	79	134.333	20.7591	41	61	42	48	3	8	0	3.66667	4.04259		213	0.469484
kdgK	CP000829	526333..527334	Spy49_0532	1002	protein_coding	728	813	734	758.333	673	698	360	577	38.0459	224	221	162	202.333	4	20	5	9.66667	3.41875		333	0.3003
kdgA	CP000829	527339..527974	Spy49_0533	636	protein_coding	86	68	109	87.6667	97	83	63	81	120	14	6	10	10	4	1	3	2.66667	7.86621		211	0.473934
Spy49_0534	CP000829	528272..528922	Spy49_0534	651	protein_coding	362	421	324	369	90	115	52	85.6667	7.11975	307	335	270	304	1	5	2	2.66667	2.19526		216	0.462963
Spy49_0535	CP000829	529618..530742	Spy49_0535	1125	protein_coding	4375	5166	3996	4512.33	1030	1124	510	888	6.39593	3208	3416	3202	3275.33	33	47	13	31	2.23107		374	1.06952
prfB	CP000829	530928..531908	Spy49_0536	981	protein_coding	10967	11893	10426	11095.3	3346	3600	1956	2967.33	7.88348	7006	7355	6595	6985.33	56	84	19	53	2.13002		326	1.22699
ftsE	CP000829	531927..532619	Spy49_0537	693	protein_coding	7747	7541	7326	7538	3072	3399	1888	2786.33	10.447	4121	4039	3870	4010	38	64	9	37	2.21896		230	0.434783
ftsX	CP000829	532612..533541	Spy49_0538	930	protein_coding	8190	7488	8306	7994.67	3655	3824	2450	3309.67	11.7892	5095	4483	5036	4871.33	83	74	41	66	2.41713		309	1.61812
Spy49_0539c	CP000829	complement(533851..534429)	Spy49_0539c	579	protein_coding	326	269	299	298	58	61	26	48.3333	5.71598	254	176	197	209	2	1	0	1	1.94619		192	1.04167
Spy49_0540	CP000829	534718..535482	Spy49_0540	765	protein_coding	1178	963	1339	1160	266	298	191	251.667	6.80414	1960	1787	3970	2572.33	11	9	13	11	1.90611		254	0.787402
dinG	CP000829	535590..538091	Spy49_0541	2502	protein_coding	1867	2202	1826	1965	893	1083	533	836.333	12.1716	799	874	833	835.333	17	12	4	11	2.40124		833	0.720288
aspC	CP000829	538426..539619	Spy49_0543	1194	protein_coding	9322	11617	8032	9657	4472	5183	2643	4099.33	12.1341	2506	2993	2126	2541.67	32	77	10	39.6667	2.49929		397	0.755668
asnS	CP000829	539640..540986	Spy49_0544	1347	protein_coding	28197	29760	23187	27048	15621	16898	9635	14051.3	15.8761	7004	7221	5641	6622	109	148	46	101	2.48557		448	0.892857
Spy49_0545	CP000829	541401..542291	Spy49_0545	891	protein_coding	3539	3639	3622	3600	2707	3056	1758	2507	28.7337	1311	1420	1262	1331	47	52	22	40.3333	2.9736		296	0.337838
Spy49_0546	CP000829	542288..543265	Spy49_0546	978	protein_coding	4279	4467	4595	4447	3622	3897	2519	3346	36.5502	1723	1916	1727	1788.67	63	64	22	49.6667	2.90109		325	0
Spy49_0547	CP000829	543262..544173	Spy49_0547	912	protein_coding	1783	1589	1829	1733.67	1501	1559	1034	1364.67	43.4433	674	637	743	684.667	22	30	12	21.3333	2.99747		303	0
pepD	CP000829	544306..545703	Spy49_0548	1398	protein_coding	2069	1540	2919	2176	1070	1081	966	1039	14.0649	541	479	768	596	9	7	7	7.66667	2.38832		465	1.72043
adcA	CP000829	545855..547402	Spy49_0549	1548	protein_coding	833	811	927	857	731	755	556	680.667	45.1336	242	233	292	255.667	8	6	0	4.66667	2.59708		515	1.5534
Spy49_0550	CP000829	547552..548274	Spy49_0550	723	protein_coding	1533	1625	1166	1441.33	221	285	66	190.667	5.14001	568	512	560	546.667	1	7	1	3	1.99746		240	0
agaS	CP000829	548294..549493	Spy49_0551	1200	protein_coding	2790	2333	2102	2408.33	730	740	338	602.667	7.50524	1356	1077	1518	1317	14	23	13	16.6667	2.37939		399	0.250627
rpmE	CP000829	complement(549590..549850)	Spy49_0552c	261	protein_coding	1145	784	1373	1100.67	160	206	84	150	5.21677	1763	1615	2282	1886.67	16	15	10	13.6667	2.10999		86	0
Spy49_0554c	CP000829	complement(549965..550906)	Spy49_0554c	942	protein_coding	2108	1532	1994	1878	412	502	158	357.333	6.26604	601	522	605	576	10	15	4	9.66667	2.54371		313	0.638978
flaV	CP000829	551300..551749	Spy49_0555	450	protein_coding	328	290	366	328	52	63	20	45	5.23433	73	68	93	78	0	2	1	1	2.38648		149	0
Spy49_0556	CP000829	551925..552209	Spy49_0556	285	protein_coding	121	113	69	101	47	32	8	29	8.33227	13	23	16	17.3333	2	1	0	1	3.64478		94	0
Spy49_0557	CP000829	552202..553464	Spy49_0557	1263	protein_coding	676	562	381	539.667	203	254	79	178.667	9.40558	116	108	103	109	10	14	11	11.6667	4.6528		420	1.19048
rplS	CP000829	553579..553926	Spy49_0558	348	protein_coding	450	275	651	458.667	186	205	133	174.667	10.7693	276	315	362	317.667	39	43	13	31.6667	4.50928		115	0
Spy49_0559	CP000829	554947..555516	Spy49_0559	570	protein_coding	2580	2577	2036	2397.67	223	185	63	157	3.81408	846	907	860	871	3	11	2	5.33333	2.0404		189	1.0582
gyrB	CP000829	555517..557469	Spy49_0560	1953	protein_coding	14928	14626	13156	14236.7	4737	5055	2610	4134	8.40807	4365	4702	4642	4569.67	87	131	35	84.3333	2.60424		650	0.307692
ezrA	CP000829	557837..559561	Spy49_0561	1725	protein_coding	21009	19125	22433	20855.7	6283	6436	3460	5393	7.68726	6389	6886	7322	6865.67	136	177	61	124.667	2.5937		574	0.348432
Spy49_0562c	CP000829	complement(559693..560151)	Spy49_0562c	459	protein_coding	228	232	188	216	15	16	2	11	3.49206	443	352	343	379.333	2	1	0	1	1.75084		152	1.31579
eno	CP000829	560384..561691	Spy49_0563	1308	protein_coding	10484	8606	10259	9783	1947	2091	1248	1762	6.06535	15187	14365	15067	14873	220	190	109	173	2.33435		435	0.689655
Spy49_0564c	CP000829	complement(562280..562855)	Spy49_0564c	576	protein_coding	507	423	437	455.667	147	144	92	127.667	8.17173	221	187	180	196	0	1	0	0.333333	1.63049		191	0
Spy49_0565c	CP000829	complement(562941..563102)	Spy49_0565c	162	protein_coding	134	114	161	136.333	47	39	23	36.3333	7.86257	54	53	64	57	0	0	0	0	120		53	0
Spy49_0566c	CP000829	complement(563464..565005)	Spy49_0566c	1542	protein_coding	3728	3676	3340	3581.33	526	614	319	486.333	5.20747	2056	1958	2196	2070	19	13	7	13	2.05059		513	0.779727
Spy49_0567	CP000829	565552..568944	Spy49_0567	3393	protein_coding	733	648	667	682.667	465	474	316	418.333	21.2306	205	189	165	186.333	11	18	3	10.6667	3.63486		1130	0.442478
sagA_1	CP000829	569809..569970	Spy49_0568	162	protein_coding	128	127	128	127.667	97	121	122	113.333	87.3059	159	198	191	182.667	53	51	97	67	10.3664		53	0
sagB	CP000829	570192..571142	Spy49_0569	951	protein_coding	1172	1222	1247	1213.67	677	760	430	622.333	15.5664	1688	2239	1626	1851	161	171	42	124.667	3.8539		316	0
sagC	CP000829	571139..572197	Spy49_0570	1059	protein_coding	1640	1764	1692	1698.67	1034	1179	662	958.333	18.1641	3002	3528	2776	3102	219	260	67	182	3.66642		352	0.284091
sagD	CP000829	572217..573575	Spy49_0572	1359	protein_coding	4730	4832	3865	4475.67	2563	2750	1279	2197.33	14.6149	7906	7553	6512	7323.67	610	602	246	486	3.83285		452	0.884956
sagE	CP000829	573550..574221	Spy49_0573	672	protein_coding	373	401	464	412.667	246	278	173	232.333	18.0989	734	782	736	750.667	86	65	24	58.3333	4.06969		223	2.69058
sagF	CP000829	574218..574901	Spy49_0574	684	protein_coding	535	519	689	581	333	369	200	300.667	15.7833	924	805	897	875.333	87	63	33	61	3.90325		227	3.96476
sagG	CP000829	574924..575847	Spy49_0575	924	protein_coding	940	764	865	856.333	544	592	342	492.667	18.8073	1096	1117	1024	1079	115	99	51	88.3333	4.15444		307	0.325733
sagH	CP000829	575856..576983	Spy49_0576	1128	protein_coding	1153	1010	1015	1059.33	579	687	399	555	16.0841	1240	1244	1174	1219.33	145	134	66	115	4.40349		375	0.8
sagI	CP000829	576980..578098	Spy49_0577	1119	protein_coding	1071	951	835	952.333	610	762	405	592.333	21.896	1122	1057	973	1050.67	100	117	59	92	4.26921		372	1.07527
Spy49_0578	CP000829	578669..581401	Spy49_0578	2733	protein_coding	8523	7080	12235	9279.33	5013	5146	4656	4938.33	16.4836	5204	5430	6040	5558	203	155	107	155	2.9046		910	0.43956
Spy49_0579	CP000829	581679..582179	Spy49_0579	501	protein_coding	832	590	1255	892.333	461	505	455	473.667	16.4166	538	488	638	554.667	62	61	59	60.6667	4.6983		166	0.60241
lig	CP000829	582373..584331	Spy49_0580	1959	protein_coding	849	769	885	834.333	208	233	120	187	6.95222	747	753	822	774	25	16	10	17	2.72295		652	0.613497
Spy49_0581	CP000829	584345..585367	Spy49_0581	1023	protein_coding	308	269	309	295.333	119	97	59	91.6667	8.88691	304	292	317	304.333	6	4	5	5	2.53054		340	0
Spy49_0582	CP000829	585762..585959	Spy49_0582	198	protein_coding	850	898	920	889.333	108	104	48	86.6667	4.46538	868	847	864	859.667	4	3	3	3.33333	1.8725		65	0
Spy49_0583	CP000829	585994..586710	Spy49_0583	717	protein_coding	7806	7497	7662	7655	1605	1854	964	1474.33	6.31223	5952	6419	5989	6120	56	41	7	34.6667	2.00969		238	2.52101
Spy49_0584	CP000829	586728..587222	Spy49_0584	495	protein_coding	5855	5975	5777	5869	2035	2381	1289	1901.67	9.22594	3648	4278	3747	3891	43	49	9	33.6667	2.18893		164	0.609756
Spy49_0585	CP000829	587222..587758	Spy49_0585	537	protein_coding	6581	6788	6183	6517.33	2538	2938	1628	2368	10.2697	4202	4870	3791	4287.67	48	44	5	32.3333	2.12735		178	0
Spy49_0586	CP000829	587774..589282	Spy49_0586	1509	protein_coding	23715	24617	22588	23640	11782	13480	7697	10986.3	13.5683	20327	21942	18843	20370.7	368	366	103	279	2.42323		502	0
Spy49_0587	CP000829	589298..590173	Spy49_0587	876	protein_coding	15469	17579	13497	15515	8783	10068	5511	8120.67	16.0601	15114	16410	11740	14421.3	327	349	82	252.667	2.57077		291	0
Spy49_0588	CP000829	590335..591741	Spy49_0588	1407	protein_coding	37275	37954	30498	35242.3	22015	23198	13143	19452	17.4949	35225	34226	29024	32825	870	939	266	691.667	2.69369		468	0.213675
Spy49_0589	CP000829	591754..592170	Spy49_0589	417	protein_coding	7922	6810	7534	7422	4773	4714	2988	4158.33	17.9468	6225	5506	6719	6150	195	178	113	162	2.85904		138	0.724638
Spy49_0590	CP000829	592436..592693	Spy49_0590	258	protein_coding	922	705	694	773.667	382	390	211	327.667	12.1018	272	272	309	284.333	7	5	5	5.66667	2.65537		85	1.17647
murA	CP000829	592758..594029	Spy49_0591	1272	protein_coding	5682	4651	4193	4842	1988	2192	1104	1761.33	10.2815	1818	1642	1798	1752.67	53	51	30	44.6667	2.83328		423	0.236407
Spy49_0592	CP000829	594033..594221	Spy49_0592	189	protein_coding	410	357	287	351.333	163	168	74	135	10.8705	82	118	101	100.333	3	3	0	2	2.6555		62	3.22581
pheS	CP000829	595077..596120	Spy49_0596	1044	protein_coding	447	368	434	416.333	151	171	92	138	9.41578	467	432	526	475	5	8	4	5.66667	2.34768		347	0.288184
pheT	CP000829	596330..598735	Spy49_0597	2406	protein_coding	1141	1028	1147	1105.33	575	704	411	563.333	15.4254	1200	1125	1116	1147	21	17	10	16	2.43362		801	0.499376
Spy49_0598	CP000829	598845..599222	Spy49_0598	378	protein_coding	75	68	62	68.3333	23	16	5	14.6667	6.75661	45	31	39	38.3333	0	1	0	0.333333	2.19122		125	0
Spy49_0599	CP000829	599215..599601	Spy49_0599	387	protein_coding	224	146	179	183	40	37	21	32.6667	6.0339	69	58	82	69.6667	3	2	1	2	2.92832		128	3.125
Spy49_0600	CP000829	599674..600750	Spy49_0600	1077	protein_coding	1644	1499	1851	1664.67	433	445	313	397	7.25331	960	989	1179	1042.67	13	9	5	9	2.18782		358	1.11732
Spy49_0601	CP000829	600760..601428	Spy49_0601	669	protein_coding	218	145	274	212.333	90	102	85	92.3333	12.4854	99	116	129	114.667	3	0	2	1.66667	2.45727		222	0
Spy49_0602c	CP000829	complement(601532..602449)	Spy49_0602c	918	protein_coding	1055	781	1090	975.333	356	354	286	332	9.64809	472	406	523	467	31	15	30	25.3333	3.56776		305	1.31148
rexB	CP000829	602600..605815	Spy49_0603	3216	protein_coding	6956	6926	7304	7062	3360	3624	1820	2934.67	11.8401	3433	3711	3324	3489.33	43	55	16	38	2.30033		1071	0.466853
rexA	CP000829	605776..609444	Spy49_0604	3669	protein_coding	7271	7533	7608	7470.67	5074	5354	3215	4547.67	20.9465	4942	5554	4499	4998.33	106	137	42	95	2.62358		1222	0.327332
Spy49_0605	CP000829	609584..610204	Spy49_0605	621	protein_coding	1847	1855	1838	1846.67	1260	1332	881	1157.67	22.265	962	1102	1051	1038.33	26	44	14	28	2.87759		206	0.485437
rpsU	CP000829	610543..610719	Spy49_0606	177	protein_coding	9998	9326	10975	10099.7	2199	2454	1547	2066.67	6.55328	15196	14911	15523	15210	439	438	271	382.667	2.82338		58	0
mscL	CP000829	complement(610847..611209)	Spy49_0607c	363	protein_coding	1182	912	1197	1097	197	169	96	154	5.29556	1556	1068	1513	1379	10	3	6	6.33333	1.93139		120	0.833333
dnaG	CP000829	611339..613153	Spy49_0608	1815	protein_coding	5745	5680	5681	5702	1328	1534	583	1148.33	6.4881	2438	2268	2218	2308	49	48	14	37	2.51552		604	0.331126
rpoD	CP000829	613162..614271	Spy49_0609	1110	protein_coding	9512	9750	10810	10024	3533	3914	2005	3150.67	8.98349	2979	3384	2936	3099.67	65	80	19	54.6667	2.57497		369	0.542005
Spy49_0610	CP000829	614507..614845	Spy49_0610	339	protein_coding	3429	3387	3592	3469.33	1825	1726	1167	1572.67	13.1412	999	1037	982	1006	22	22	18	20.6667	2.6761		112	1.78571
rmlD	CP000829	614983..615837	Spy49_0611	855	protein_coding	2302	1894	2309	2168.33	1440	1445	1410	1431.67	25.0463	748	713	654	705	8	28	11	15.6667	2.73132		284	1.76056
rgpAc	CP000829	615956..617110	Spy49_0612	1155	protein_coding	3333	3167	3480	3326.67	698	830	444	657.333	6.41195	1438	1415	1314	1389	22	11	4	12.3333	2.20092		384	1.30208
rgpBc	CP000829	617100..618032	Spy49_0613	933	protein_coding	2129	2181	2396	2235.33	793	880	552	741.667	9.4242	1079	1209	958	1082	10	12	3	8.33333	2.13657		310	2.90323
rgpCc	CP000829	618035..618838	Spy49_0614	804	protein_coding	2753	2801	3189	2914.33	1305	1348	916	1189.67	11.6044	1300	1630	1242	1390.67	17	28	4	16.3333	2.33943		267	1.87266
rgpDc	CP000829	618838..620058	Spy49_0615	1221	protein_coding	3833	3919	4872	4208	2452	2651	1975	2359.33	17.9693	2366	2770	2171	2435.67	36	52	11	33	2.41713		406	0.246305
rgpEc	CP000829	620069..621076	Spy49_0617	1008	protein_coding	4643	4958	5763	5121.33	3290	3495	2790	3191.67	21.9874	3327	3871	3245	3481	63	63	15	47	2.41519		335	1.79104
rgpFc	CP000829	621073..622818	Spy49_0618	1746	protein_coding	14496	16385	17217	16032.7	12487	13272	10051	11936.7	35.2432	10920	12935	10445	11433.3	186	298	57	180.333	2.50566		581	1.89329
Spy49_0619	CP000829	622815..625289	Spy49_0619	2475	protein_coding	5180	4721	6626	5509	4717	4832	4882	4810.33	76.6661	3965	4434	4537	4312	128	118	43	96.3333	2.73514		824	1.33495
Spy49_0620	CP000829	625468..626163	Spy49_0620	696	protein_coding	877	727	1251	951.667	864	938	1153	985	120	763	1001	985	916.333	24	21	10	18.3333	2.658		231	0.4329
Spy49_0621	CP000829	626165..626506	Spy49_0621	342	protein_coding	385	325	563	424.333	393	454	485	444	120	282	395	352	343	10	12	4	8.66667	2.82668		113	1.76991
Spy49_0622	CP000829	626499..627785	Spy49_0622	1287	protein_coding	1893	1736	3053	2227.33	2086	2228	2463	2259	120	1199	1687	1751	1545.67	73	81	39	64.3333	3.27045		428	0.700935
Spy49_0623	CP000829	627766..629262	Spy49_0623	1497	protein_coding	2760	2554	4508	3274	3174	3443	3696	3437.67	120	1662	1878	2255	1931.67	113	107	60	93.3333	3.43147		498	0.60241
pepT	CP000829	629356..630579	Spy49_0624	1224	protein_coding	4714	4262	4301	4425.67	1780	1943	1324	1682.33	10.7494	4080	4048	4274	4134	82	79	31	64	2.49446		407	0
Spy49_0625	CP000829	630620..631108	Spy49_0625	489	protein_coding	1529	1474	1362	1455	716	823	534	691	13.9631	1807	1901	1702	1803.33	38	35	16	29.6667	2.53136		162	2.46914
Spy49_0626c	CP000829	complement(631095..631292)	Spy49_0626c	198	protein_coding	11	9	12	10.6667	4	4	1	3	8.19639	4	8	8	6.66667	0	0	0	0	120		65	0
Spy49_0627	CP000829	631341..631817	Spy49_0627	477	protein_coding	1934	1800	1628	1787.33	914	1015	685	871.333	14.4716	2286	1913	2020	2073	54	48	18	40	2.63362		158	1.89873
cmk	CP000829	631832..632512	Spy49_0628	681	protein_coding	732	615	552	633	352	337	198	295.667	13.6583	654	583	524	587	19	17	9	15	2.83536		226	0.442478
infC	CP000829	632674..633204	Spy49_0629	531	protein_coding	2198	1667	3404	2423	621	669	272	520.667	6.76174	244	238	216	232.667	29	26	2	19	4.1503		176	0
rpmI	CP000829	633246..633443	Spy49_0630	198	protein_coding	706	507	1009	740.667	148	202	76	142	6.29476	75	80	84	79.6667	8	16	0	8	4.52365		65	0
rplT	CP000829	633502..633861	Spy49_0631	360	protein_coding	3611	2417	6088	4038.67	823	1128	684	878.333	6.81496	168	154	205	175.667	21	25	1	15.6667	4.30161		119	0.840336
Spy49_0632c	CP000829	complement(634152..636362)	Spy49_0632c	2211	protein_coding	11711	11648	10838	11399	1881	1971	1218	1690	5.44699	11073	10914	9988	10658.3	32	56	18	35.3333	1.82111		736	0.951087
Spy49_0633	CP000829	636470..637633	Spy49_0633	1164	protein_coding	3259	2897	2931	3029	678	737	321	578.667	6.28131	702	720	771	731	16	37	4	19	2.84857		387	0.516796
aroD	CP000829	637630..638316	Spy49_0634	687	protein_coding	1058	1046	941	1015	287	351	149	262.333	7.6844	286	277	286	283	5	16	2	7.66667	2.88126		228	0.877193
aroF	CP000829	638410..639576	Spy49_0635	1167	protein_coding	1485	1257	1352	1364.67	429	509	241	393	8.35214	411	395	422	409.333	31	43	22	32	4.07927		388	0.773196
Spy49_0636	CP000829	639637..639978	Spy49_0636	342	protein_coding	265	224	253	247.333	100	105	62	89	10.1724	79	69	80	76	13	9	1	7.66667	4.53264		113	0
gor	CP000829	640200..641552	Spy49_0637	1353	protein_coding	932	765	960	885.667	433	562	340	445	15.1064	361	340	444	381.667	23	38	18	26.3333	3.88868		450	0.444444
folC.2	CP000829	complement(641640..642908)	Spy49_0638c	1269	protein_coding	3242	3163	2990	3131.67	1387	1387	670	1148	10.3605	2135	2164	2099	2132.67	51	52	13	38.6667	2.59272		422	1.18483
Spy49_0639c	CP000829	complement(642938..643378)	Spy49_0639c	441	protein_coding	1480	1415	1204	1366.33	430	461	137	342.667	7.51717	1064	943	966	991	13	13	4	10	2.26217		146	0
nifS	CP000829	643613..644755	Spy49_0640	1143	protein_coding	1594	1328	1426	1449.33	397	433	198	342.667	7.20976	548	497	453	499.333	8	16	4	9.33333	2.61257		380	0.526316
thiI	CP000829	644767..645981	Spy49_0641	1215	protein_coding	898	807	951	885.333	404	440	251	365	11.7341	321	367	313	333.667	13	12	2	9	2.87779		404	0
Spy49_0642	CP000829	646019..647287	Spy49_0642	1269	protein_coding	3479	3587	3316	3460.67	894	990	503	795.667	7.07276	959	982	978	973	26	31	8	21.6667	2.73279		422	0.7109
rplU	CP000829	647526..647840	Spy49_0643	315	protein_coding	6697	6770	8883	7450	3284	3299	2266	2949.67	11.2218	4910	4516	4113	4513	107	116	49	90.6667	2.66081		104	0
Spy49_0644	CP000829	647852..648178	Spy49_0644	327	protein_coding	1570	1116	2608	1764.67	708	764	570	680.667	10.914	984	852	1101	979	31	22	17	23.3333	2.7825		108	0
rpmA	CP000829	648206..648499	Spy49_0645	294	protein_coding	832	542	1736	1036.67	353	403	377	377.667	10.2968	536	464	1113	704.333	18	12	19	16.3333	2.76224		97	0
Spy49_0646	CP000829	648847..649761	Spy49_0646	915	protein_coding	698	675	665	679.333	140	138	66	114.667	5.84414	159	212	151	174	1	2	0	1	2.01533		304	0
lsp	CP000829	649758..650216	Spy49_0647	459	protein_coding	598	486	486	523.333	136	146	71	117.667	6.96694	104	124	123	117	2	0	0	0.666667	2.01198		152	2.63158
Spy49_0648	CP000829	650206..651096	Spy49_0648	891	protein_coding	1670	1413	1573	1552	533	570	303	468.667	8.6831	290	308	347	315	5	5	5	5	2.5095		296	0
pyrR	CP000829	651492..652013	Spy49_0650	522	protein_coding	91	106	116	104.333	70	60	67	65.6667	22.4562	1821	2125	2538	2161.33	45	56	7	36	2.53902		173	0
pyrP	CP000829	652029..653288	Spy49_0651	1260	protein_coding	902	939	1319	1053.33	888	970	1647	1168.33	120	9987	11819	14545	12117	405	500	112	339	2.9072		419	0.477327
pyrB	CP000829	653349..654284	Spy49_0652	936	protein_coding	1174	1196	2047	1472.33	1417	1395	2614	1808.67	120	11523	13532	18942	14665.7	623	705	223	517	3.10808		311	0.321543
carA	CP000829	654328..655410	Spy49_0653	1083	protein_coding	1253	1285	2210	1582.67	1560	1642	3185	2129	120	10775	13066	17281	13707.3	672	700	197	523	3.18337		360	0.555556
carB	CP000829	655656..658832	Spy49_0654	3177	protein_coding	3195	3032	5334	3853.67	4182	4261	8702	5715	120	30380	33729	43718	35942.3	2292	2530	871	1897.67	3.53491		1058	0.094518
Spy49_0655	CP000829	659041..660312	Spy49_0655	1272	protein_coding	4038	4496	3707	4080.33	1476	1701	931	1369.33	9.52252	2945	3524	3606	3358.33	98	105	38	80.3333	2.7852		423	0.70922
Spy49_0656	CP000829	660312..661022	Spy49_0656	711	protein_coding	2709	2946	2633	2762.67	1272	1375	760	1135.67	11.6957	2149	2470	2605	2408	61	87	48	65.3333	2.88247		236	0
Spy49_0657	CP000829	661034..662254	Spy49_0657	1221	protein_coding	2405	2450	2227	2360.67	1194	1319	702	1071.67	13.1655	1801	2016	2146	1987.67	81	86	38	68.3333	3.08493		406	0.738916
Spy49_0658	CP000829	662508..664241	Spy49_0658	1734	protein_coding	1969	1532	1876	1792.33	1271	1341	955	1189	25.334	1181	1468	1540	1396.33	61	64	66	63.6667	3.36703		577	1.38648
rpsP	CP000829	664368..664640	Spy49_0659	273	protein_coding	2386	2109	2895	2463.33	259	270	124	217.667	4.2852	388	374	470	410.667	9	12	6	9	2.72139		90	1.11111
Spy49_0660	CP000829	664650..664889	Spy49_0660	240	protein_coding	255	152	351	252.667	47	56	31	44.6667	6.00008	26	21	28	25	0	0	0	0	120		79	0
Spy49_0661	CP000829	665821..668847	Spy49_0661	3027	protein_coding	3386	2887	3247	3173.33	1097	1284	668	1016.33	9.13172	693	781	685	719.667	12	23	12	15.6667	2.71662		1008	0.396825
Spy49_0662	CP000829	668867..669268	Spy49_0662	402	protein_coding	303	194	343	280	125	133	89	115.667	11.7605	43	42	67	50.6667	1	2	1	1.33333	2.85827		133	1.50376
czcD	CP000829	complement(669448..670323)	Spy49_0663c	876	protein_coding	474	520	365	453	49	57	23	43	4.41553	218	229	194	213.667	1	4	0	1.66667	2.14217		291	1.71821
Spy49_0664	CP000829	670459..670980	Spy49_0664	522	protein_coding	133	108	133	124.667	41	37	20	32.6667	7.76323	46	34	28	36	0	0	0	0	120		173	1.15607
rimM	CP000829	671195..671713	Spy49_0665	519	protein_coding	981	840	1048	956.333	136	142	70	116	4.92872	364	330	334	342.667	0	4	0	1.33333	1.87368		172	0.581395
trmD	CP000829	671700..672434	Spy49_0667	735	protein_coding	722	627	819	722.667	265	253	135	217.667	8.66446	246	236	249	243.667	2	5	0	2.33333	2.23668		244	0.409836
Spy49_0668	CP000829	672434..673426	Spy49_0668	993	protein_coding	555	462	613	543.333	224	245	140	203	10.5607	134	131	147	137.333	3	6	1	3.33333	2.79612		330	0.606061
Spy49_0669	CP000829	673603..674661	Spy49_0669	1059	protein_coding	4428	3698	3825	3983.67	1653	1759	1089	1500.33	10.6473	912	920	743	858.333	14	22	10	15.3333	2.58318		352	1.13636
apbA	CP000829	674674..675597	Spy49_0671	924	protein_coding	6785	6049	5927	6253.67	4256	4683	3144	4027.67	23.6311	1476	1226	967	1223	31	21	8	20	2.52769		307	0.977199
fruR	CP000829	675853..676566	Spy49_0672	714	protein_coding	1706	1486	1829	1673.67	1110	1086	753	983	19.5376	444	469	631	514.667	1	5	2	2.66667	1.97565		237	0
fruK	CP000829	676563..677474	Spy49_0673	912	protein_coding	978	799	1160	979	799	852	595	748.667	38.7612	348	307	352	335.667	4	3	2	3	2.20396		303	0.330033
fruA	CP000829	677471..679417	Spy49_0674	1947	protein_coding	1435	1147	1388	1323.33	1263	1348	974	1195	101.926	502	466	553	507	12	22	9	14.3333	2.91571		648	0
Spy49_0675	CP000829	679516..680109	Spy49_0675	594	protein_coding	503	454	361	439.333	235	270	102	202.333	13.4098	126	114	107	115.667	0	1	0	0.333333	1.77751		197	1.52284
Spy49_0676	CP000829	680261..680968	Spy49_0676	708	protein_coding	12899	10552	10124	11191.7	1160	1340	700	1066.67	4.42316	609	574	480	554.333	21	17	17	18.3333	3.04989		235	1.2766
Spy49_0677c	CP000829	complement(681025..681243)	Spy49_0677c	219	protein_coding	0	0	0	0	0	0	0	0	120	1	0	0	0.333333	0	0	0	0	120		72	0
mac	CP000829	complement(681925..682944)	Spy49_0679	1020	protein_coding	9	16	18	14.3333	1	4	4	3	6.64793	1	1	1	1	0	0	0	0	120		339	1.76991
Spy49_0680	CP000829	683850..684230	Spy49_0680	381	protein_coding	6769	6373	6261	6467.67	1090	1182	491	921	5.33433	1920	2029	2022	1990.33	19	7	6	10.6667	1.9884		126	0.793651
Spy49_0681	CP000829	684230..685078	Spy49_0681	849	protein_coding	1821	1798	1849	1822.67	556	684	311	517	8.25167	295	379	366	346.667	10	6	8	8	2.75867		282	0.70922
papS	CP000829	685252..686412	Spy49_0682	1161	protein_coding	4537	4226	4327	4363.33	1763	2146	875	1594.67	10.3293	910	829	789	842.667	27	30	9	22	2.85204		386	0.777202
Spy49_0683	CP000829	686409..688286	Spy49_0683	1878	protein_coding	4123	3741	3950	3938	2002	2061	1024	1695.67	12.3395	838	798	819	818.333	27	23	12	20.6667	2.82629		625	0.64
Spy49_0684	CP000829	689180..689590	Spy49_0684	411	protein_coding	1541	1568	1307	1472	371	471	154	332	6.98154	182	198	200	193.333	12	13	7	10.6667	3.58859		136	1.47059
Spy49_0686c	CP000829	complement(689672..691684)	Spy49_0686c	2013	protein_coding	417	415	700	510.667	104	122	50	92	6.0663	4691	3952	3814	4152.33	31	46	10	29	2.09447		670	0.298507
Spy49_0687	CP000829	691904..692554	Spy49_0687	651	protein_coding	2757	2536	2586	2626.33	1096	1289	563	982.667	10.5762	309	355	366	343.333	10	9	4	7.66667	2.7348		216	0.462963
Spy49_0688	CP000829	692557..693225	Spy49_0688	669	protein_coding	2786	2360	2661	2602.33	1085	1132	510	909	9.88498	405	448	508	453.667	10	12	6	9.33333	2.67709		222	1.35135
Spy49_0689	CP000829	693234..694466	Spy49_0689	1233	protein_coding	2912	2757	2918	2862.33	1353	1516	736	1201.67	11.9793	465	549	589	534.333	15	17	6	12.6667	2.77848		410	0.243902
mvaK1	CP000829	694760..695638	Spy49_0690	879	protein_coding	2522	2580	1992	2364.67	1354	1525	754	1211	15.537	904	979	937	940	11	17	3	10.3333	2.30511		292	0.342466
mvaD	CP000829	695620..696564	Spy49_0691	945	protein_coding	4465	4418	3719	4200.67	2636	2830	1537	2334.33	17.6969	1786	1959	1941	1895.33	25	37	5	22.3333	2.34115		314	0.955414
mvaK2	CP000829	696557..697570	Spy49_0692	1014	protein_coding	3858	3445	3640	3647.67	2443	2654	1527	2208	20.7115	1396	1347	1517	1420	29	23	11	21	2.46737		337	1.48368
Spy49_0693	CP000829	697557..698546	Spy49_0693	990	protein_coding	2265	1984	2299	2182.67	1505	1647	1065	1405.67	23.6281	684	637	735	685.333	17	26	6	16.3333	2.78246		329	0.911854
mvaS1	CP000829	complement(698776..700053)	Spy49_0694c	1278	protein_coding	2627	2446	2081	2384.67	606	646	293	515	6.78382	2524	2546	2045	2371.67	28	38	10	25.3333	2.29052		425	0.705882
mvaS2	CP000829	complement(700040..701215)	Spy49_0695c	1176	protein_coding	1282	1326	1082	1230	220	250	93	187.667	5.53013	865	893	816	858	8	13	0	7	2.16217		391	0.511509
thyA	CP000829	701424..702263	Spy49_0696	840	protein_coding	824	794	835	817.667	173	232	117	174	6.71915	546	528	517	530.333	0	5	0	1.66667	1.80423		279	2.15054
dyr	CP000829	702343..702840	Spy49_0697	498	protein_coding	1292	1219	1275	1262	345	347	165	285.667	6.99853	1149	1118	1103	1123.33	10	6	1	5.66667	1.96565		165	1.81818
Spy49_0698	CP000829	702860..703060	Spy49_0698	201	protein_coding	188	156	210	184.667	43	54	41	46	7.48048	117	118	115	116.667	2	1	1	1.33333	2.32514		66	1.51515
clpX	CP000829	703161..704390	Spy49_0700	1230	protein_coding	1112	963	1191	1088.67	421	543	242	402	10.4363	1128	916	1114	1052.67	17	5	5	9	2.18344		409	0
engB	CP000829	704400..704999	Spy49_0701	600	protein_coding	384	340	397	373.667	196	161	127	161.333	12.3792	303	304	307	304.667	7	0	5	4	2.39958		199	1.50754
Spy49_0702	CP000829	705147..705890	Spy49_0702	744	protein_coding	6206	4824	5340	5456.67	2207	2456	1392	2018.33	10.454	974	937	1041	984	13	6	7	8.66667	2.19715		247	0.404858
clpL	CP000829	complement(705948..708047)	Spy49_0703c	2100	protein_coding	2401	2079	1977	2152.33	1120	1150	310	860	11.3336	2837	2664	2799	2766.67	459	477	29	321.667	4.83168		699	0
rpiA	CP000829	708425..709108	Spy49_0704	684	protein_coding	3091	3041	2996	3042.67	1867	2081	1177	1708.33	18.0127	903	932	792	875.667	19	17	16	17.3333	2.65076		227	0.440529
deoB	CP000829	709185..710396	Spy49_0705	1212	protein_coding	11323	10443	11376	11047.3	7644	8411	5268	7107.67	23.5756	4163	3831	4337	4110.33	63	61	18	47.3333	2.3291		403	0.496278
arsC	CP000829	710415..710855	Spy49_0706	441	protein_coding	2861	2605	2826	2764	2144	2351	1473	1989.33	31.6141	1068	1011	1094	1057.67	15	20	6	13.6667	2.39079		146	0
punA	CP000829	710839..711648	Spy49_0707	810	protein_coding	6080	5762	5358	5733.33	4552	5155	3167	4291.33	35.8896	2165	2220	2057	2147.33	45	33	17	31.6667	2.46571		269	0.371747
deoD2	CP000829	712176..712946	Spy49_0708	771	protein_coding	5195	4853	4293	4780.33	4331	4736	2734	3933.67	53.3359	1804	1734	1503	1680.33	98	95	61	84.6667	3.47962		256	0
Spy49_0709	CP000829	712939..713727	Spy49_0709	789	protein_coding	4886	4441	3808	4378.33	4531	4579	2853	3987.67	111.245	1700	1611	1544	1618.33	202	196	112	170	4.6141		262	1.14504
cpsY	CP000829	complement(713807..714712)	Spy49_0710c	906	protein_coding	1558	1496	1206	1420	151	143	44	112.667	4.10312	1056	934	1041	1010.33	7	6	0	4.33333	1.90715		301	0.332226
Spy49_0711	CP000829	714934..715470	Spy49_0711	537	protein_coding	1235	1200	1235	1223.33	194	225	134	184.333	5.49364	607	671	850	709.333	8	2	1	3.66667	1.97476		178	1.1236
pyrF	CP000829	715747..716439	Spy49_0712	693	protein_coding	79	74	85	79.3333	40	65	65	56.6667	30.9006	554	647	877	692.667	12	18	5	11.6667	2.54596		230	0.434783
pyrE	CP000829	716497..717126	Spy49_0713	630	protein_coding	149	172	258	193	115	152	264	177	120	1335	1760	2011	1702	33	53	15	33.6667	2.65029		209	0.956938
amiC	CP000829	717323..718777	Spy49_0714	1455	protein_coding	2914	2663	4004	3193.67	2091	2018	3034	2381	35.4069	8980	9959	12301	10413.3	270	326	111	235.667	2.74447		484	1.03306
Spy49_0715	CP000829	718895..719758	Spy49_0715	864	protein_coding	1830	1764	2890	2161.33	1111	1102	1618	1277	19.7586	3521	3627	5279	4142.33	162	188	116	155.333	3.16656		287	0.696864
Spy49_0716	CP000829	719787..720437	Spy49_0716	651	protein_coding	317	271	380	322.667	205	225	247	225.667	29.0782	437	505	609	517	25	16	11	17.3333	3.06213		216	1.38889
ung	CP000829	720570..721223	Spy49_0717	654	protein_coding	1229	1303	1227	1253	378	438	294	370	8.52375	1473	1543	1509	1508.33	9	19	7	11.6667	2.13845		217	2.30415
pyrC	CP000829	721355..722623	Spy49_0718	1269	protein_coding	2853	2835	2736	2808	1176	1229	873	1092.67	11.0157	4167	4328	4133	4209.33	68	81	34	61	2.45554		422	0
Spy49_0719c	CP000829	complement(722681..723322)	Spy49_0719c	642	protein_coding	832	661	423	638.667	161	145	82	129.333	6.5105	155	144	103	134	4	3	2	3	2.73666		213	0.938967
parE	CP000829	723457..725406	Spy49_0720	1950	protein_coding	10733	9946	10457	10378.7	5562	6004	3686	5084	14.569	3440	3477	3529	3482	44	48	26	39.3333	2.3191		649	0.770416
parC	CP000829	725497..727956	Spy49_0721	2460	protein_coding	9812	8214	11291	9772.33	6901	7597	5516	6671.33	27.2367	2970	2836	3646	3150.67	118	91	97	102	3.03091		819	0.4884
bcaT	CP000829	728079..729101	Spy49_0722	1023	protein_coding	2654	2317	2308	2426.33	578	545	245	456	6.21975	1741	1801	1519	1687	40	25	4	23	2.42065		340	0.882353
Spy49_0723	CP000829	729165..729395	Spy49_0723	231	protein_coding	62	43	66	57	27	28	12	22.3333	11.0966	24	6	12	14	0	0	0	0	120		76	0
rpsA	CP000829	729786..730991	Spy49_0724	1206	protein_coding	25168	21121	24427	23572	6825	6492	3872	5729.67	7.35096	9255	8109	8394	8586	66	70	48	61.3333	2.10403		401	0.498753
Spy49_0725c	CP000829	complement(731493..731795)	Spy49_0725c	303	protein_coding	175	158	225	186	49	51	36	45.3333	7.36501	131	101	205	145.667	0	0	0	0	120		100	1
Spy49_0726	CP000829	731996..732982	Spy49_0726	987	protein_coding	963	778	1149	963.333	319	329	266	304.667	9.03177	474	459	521	484.667	9	9	5	7.66667	2.50742		328	1.82927
Spy49_0727	CP000829	733293..733700	Spy49_0727	408	protein_coding	379	335	426	380	263	277	208	249.333	24.6742	207	216	231	218	8	3	5	5.33333	2.80209		135	0
Spy49_0728	CP000829	733950..734858	Spy49_0728	909	protein_coding	1226	831	1180	1079	571	622	515	569.333	16.2628	401	317	414	377.333	9	11	6	8.66667	2.75522		302	2.98013
Spy49_0729c	CP000829	complement(734976..735152)	Spy49_0729c	177	protein_coding	110	76	84	90	1	4	3	2.66667	2.95461	243	159	299	233.667	0	0	2	0.666667	1.77446		58	0
miaA	CP000829	735286..736185	Spy49_0730	900	protein_coding	646	740	567	651	208	266	104	192.667	8.53946	320	318	267	301.667	1	6	1	2.66667	2.19884		299	0.668896
hflX	CP000829	736258..737496	Spy49_0731	1239	protein_coding	5795	6861	5701	6119	2757	3101	1505	2454.33	11.3812	2142	2611	1934	2229	50	62	4	38.6667	2.56447		412	0.242718
Spy49_0732	CP000829	737489..738124	Spy49_0732	636	protein_coding	6478	6991	6328	6599	3533	3690	1711	2978	13.0673	2664	2848	2301	2604.33	34	66	10	36.6667	2.4389		211	0.473934
Spy49_0733	CP000829	738139..739068	Spy49_0733	930	protein_coding	4230	4256	4397	4294.33	2314	2339	1256	1969.67	13.3395	1505	1570	1370	1481.67	20	34	13	22.3333	2.47857		309	0.323625
Spy49_0734	CP000829	739228..739833	Spy49_0734	606	protein_coding	1237	1311	1307	1285	812	1009	633	818	23.0204	425	493	380	432.667	11	7	0	6	2.43027		201	0
recJ	CP000829	739830..742040	Spy49_0735	2211	protein_coding	8190	9177	8110	8492.33	6617	7244	4012	5957.67	29.3305	2923	3316	2567	2935.33	93	112	23	76	2.84555		736	0.543478
apt	CP000829	742190..742708	Spy49_0736	519	protein_coding	936	838	864	879.333	515	613	306	478	17.0571	464	332	338	378	11	8	4	7.66667	2.66731		172	0
dnaD	CP000829	742789..743472	Spy49_0737	684	protein_coding	712	530	703	648.333	302	348	182	277.333	12.2438	253	205	219	225.667	6	4	1	3.66667	2.52373		227	1.76211
nth	CP000829	743469..744125	Spy49_0738	657	protein_coding	441	240	531	404	166	177	101	148	10.3537	106	70	103	93	5	3	1	3	3.02774		218	1.37615
Spy49_0739	CP000829	744197..744883	Spy49_0739	687	protein_coding	1250	1062	999	1103.67	238	284	129	217	6.3924	450	366	399	405	5	4	2	3.66667	2.21001		228	0.877193
Spy49_0740	CP000829	744873..745661	Spy49_0740	789	protein_coding	1651	1667	1457	1591.67	531	645	321	499	8.96364	462	425	451	446	3	4	1	2.66667	2.03091		262	1.14504
Spy49_0741	CP000829	745701..746825	Spy49_0741	1125	protein_coding	2828	2967	2744	2846.33	1472	1811	1030	1437.67	15.2226	529	489	460	492.667	21	8	4	11	2.73471		374	1.06952
rmlA	CP000829	746864..747733	Spy49_0742	870	protein_coding	6632	6596	6546	6591.33	2561	2995	1740	2432	10.4281	3403	3143	2970	3172	24	29	14	22.3333	2.09789		289	0.346021
rmlC	CP000829	747733..748326	Spy49_0744	594	protein_coding	11991	11421	11722	11711.3	5873	6368	4246	5495.67	13.7421	4562	4091	3804	4152.33	66	54	20	46.6667	2.31646		197	2.53807
rmlB	CP000829	748570..749610	Spy49_0745	1041	protein_coding	11665	10069	12169	11301	6805	7167	5179	6383.67	18.204	3955	3188	3500	3547.67	69	49	36	51.3333	2.45466		346	2.02312
Spy49_0746c	CP000829	complement(749693..750832)	Spy49_0746c	1140	protein_coding	690	623	482	598.333	354	400	114	289.333	14.31	293	236	280	269.667	42	22	5	23	4.2236		379	1.31926
Spy49_0747c	CP000829	complement(750960..751226)	Spy49_0747c	267	protein_coding	14	26	7	15.6667	3	1	1	1.66667	4.64014	14	10	27	17	0	0	0	0	120		88	0
Spy49_0748c	CP000829	complement(751238..751624)	Spy49_0748c	387	protein_coding	35	36	22	31	5	2	0	2.33333	4.0195	29	21	27	25.6667	1	0	0	0.333333	2.39357		128	0
Spy49_0749c	CP000829	complement(751627..751977)	Spy49_0749c	351	protein_coding	66	43	36	48.3333	1	2	1	1.33333	2.8958	41	50	39	43.3333	0	1	0	0.333333	2.13603		116	0
Spy49_0750	CP000829	752273..752443	Spy49_0750	171	protein_coding	7	2	2	3.66667	8	11	0	6.33333	120	11	10	3	8	9	8	1	6	36.1413		56	3.57143
Spy49_0751c	CP000829	complement(752469..753257)	Spy49_0751c	789	protein_coding	106	67	87	86.6667	5	3	5	4.33333	3.47067	32	28	26	28.6667	0	0	0	0	120		262	1.14504
Spy49_0752	CP000829	753308..753499	Spy49_0752	192	protein_coding	2	5	0	2.33333	3	8	1	4	120	4	12	6	7.33333	8	11	0	6.33333	70.9206		63	0
Spy49_0753	CP000829	753578..753889	Spy49_0753	312	protein_coding	9	9	0	6	8	13	3	8	120	16	25	18	19.6667	17	12	3	10.6667	16.9944		103	2.91262
Spy49_0754	CP000829	753891..754061	Spy49_0754	171	protein_coding	4	3	1	2.66667	2	5	1	2.66667	120	11	9	9	9.66667	5	9	3	5.66667	19.4674		56	1.78571
Spy49_0755	CP000829	754054..754257	Spy49_0755	204	protein_coding	5	5	1	3.66667	4	5	0	3	51.8123	9	13	9	10.3333	6	5	2	4.33333	11.964		67	1.49254
Spy49_0756	CP000829	754254..754640	Spy49_0756	387	protein_coding	22	8	4	11.3333	18	11	2	10.3333	112.556	34	35	27	32	29	24	8	20.3333	22.9279		128	3.125
Spy49_0757	CP000829	754786..754989	Spy49_0757	204	protein_coding	1	6	2	3	4	7	1	4	120	12	14	7	11	12	12	2	8.66667	43.6104		67	1.49254
Spy49_0759	CP000829	755077..755376	Spy49_0759	300	protein_coding	14	20	4	12.6667	12	12	1	8.33333	24.8315	45	61	18	41.3333	38	32	9	26.3333	23.0622		99	0
Spy49_0760	CP000829	755376..756533	Spy49_0760	1158	protein_coding	60	79	20	53	68	70	13	50.3333	120	153	183	102	146	148	146	38	110.667	37.5237		385	1.55844
Spy49_0761	CP000829	756548..757105	Spy49_0761	558	protein_coding	45	53	20	39.3333	58	46	17	40.3333	120	99	104	66	89.6667	79	89	11	59.6667	25.5255		185	1.08108
Spy49_0762	CP000829	757148..759070	Spy49_0762	1923	protein_coding	192	281	96	189.667	283	276	76	211.667	120	310	404	218	310.667	197	308	43	182.667	19.5783		640	1.5625
Spy49_0763	CP000829	759075..761459	Spy49_0763	2385	protein_coding	235	283	99	205.667	304	345	97	248.667	120	352	466	233	350.333	226	355	46	209	20.1281		794	1.51134
Spy49_0764	CP000829	761827..762120	Spy49_0764	294	protein_coding	32	29	10	23.6667	27	36	8	23.6667	120	35	44	32	37	30	40	7	25.6667	28.429		97	2.06186
Spy49_0765	CP000829	762117..763439	Spy49_0765	1323	protein_coding	139	151	54	114.667	164	208	49	140.333	120	200	188	135	174.333	122	194	42	119.333	27.4298		440	2.27273
Spy49_0766	CP000829	763603..763875	Spy49_0766	273	protein_coding	10	3	3	5.33333	14	9	9	10.6667	120	6	11	7	8	7	6	8	7	77.8634		90	0
Spy49_0767	CP000829	764008..764424	Spy49_0767	417	protein_coding	14	12	6	10.6667	17	5	5	9	61.1964	2	6	10	6	5	11	11	9	120		138	2.89855
Spy49_0768	CP000829	764496..764966	Spy49_0768	471	protein_coding	21	33	8	20.6667	16	15	2	11	16.4871	33	45	20	32.6667	2	5	0	2.33333	3.93974		156	0.641026
Spy49_0769	CP000829	764956..766233	Spy49_0769	1278	protein_coding	38	40	14	30.6667	23	25	7	18.3333	20.2101	91	102	29	74	6	18	2	8.66667	4.84813		425	0.705882
Spy49_0770	CP000829	766249..767781	Spy49_0770	1533	protein_coding	38	55	20	37.6667	29	25	6	20	16.4242	79	91	33	67.6667	13	8	0	7	4.58293		510	0.392157
Spy49_0771	CP000829	767747..769189	Spy49_0771	1443	protein_coding	39	44	12	31.6667	30	32	4	22	28.5463	76	107	44	75.6667	11	17	2	10	5.13759		480	0.833333
Spy49_0772	CP000829	769410..769802	Spy49_0772	393	protein_coding	29	25	2	18.6667	16	24	5	15	47.5433	68	64	27	53	18	17	2	12.3333	7.13121		130	0.769231
Spy49_0773	CP000829	769845..770414	Spy49_0773	570	protein_coding	51	73	18	47.3333	61	52	14	42.3333	93.1316	245	289	102	212	90	130	12	77.3333	10.31		189	0.529101
Spy49_0774	CP000829	770427..771314	Spy49_0774	888	protein_coding	115	117	33	88.3333	91	138	27	85.3333	120	475	578	143	398.667	147	274	17	146	10.3504		295	1.01695
Spy49_0775	CP000829	771326..771682	Spy49_0775	357	protein_coding	75	85	20	60	75	63	12	50	57.0268	280	275	96	217	108	141	19	89.3333	11.7149		118	0.847458
Spy49_0776	CP000829	771693..771971	Spy49_0776	279	protein_coding	26	25	10	20.3333	24	34	11	23	120	83	109	45	79	48	51	4	34.3333	12.4767		92	0
Spy49_0777	CP000829	771968..772312	Spy49_0777	345	protein_coding	57	52	16	41.6667	53	62	17	44	120	155	223	64	147.333	92	105	11	69.3333	13.7936		114	1.75439
Spy49_0778	CP000829	772316..772675	Spy49_0778	360	protein_coding	13	30	6	16.3333	19	24	5	16	120	89	110	25	74.6667	23	46	1	23.3333	8.93883		119	0
Spy49_0779	CP000829	772687..773286	Spy49_0779	600	protein_coding	41	48	10	33	39	65	13	39	120	166	209	63	146	82	102	6	63.3333	12.4488		199	0.502513
Spy49_0780	CP000829	773393..773794	Spy49_0780	402	protein_coding	27	30	12	23	33	30	12	25	120	112	123	30	88.3333	50	61	5	38.6667	12.5853		133	0
Spy49_0781	CP000829	773869..774102	Spy49_0781	234	protein_coding	24	14	8	15.3333	13	23	4	13.3333	74.3923	57	77	21	51.6667	28	30	2	20	10.955		77	0
Spy49_0782	CP000829	774117..778499	Spy49_0782	4383	protein_coding	667	780	206	551	741	1008	247	665.333	120	2205	2792	800	1932.33	1454	2121	194	1256.33	24.1497		1460	0.479452
Spy49_0783	CP000829	778511..779353	Spy49_0783	843	protein_coding	58	76	21	51.6667	74	97	23	64.6667	120	161	243	64	156	128	198	13	113	32.2426		280	0.714286
Spy49_0784	CP000829	779363..781342	Spy49_0784	1980	protein_coding	186	249	67	167.333	259	342	79	226.667	120	673	749	218	546.667	452	659	73	394.667	31.9131		659	1.21396
Spy49_0785	CP000829	781339..783582	Spy49_0785	2244	protein_coding	238	301	85	208	382	436	126	314.667	120	746	846	290	627.333	672	841	120	544.333	73.263		747	0.401606
Spy49_0786	CP000829	783594..783755	Spy49_0786	162	protein_coding	8	13	4	8.33333	13	4	3	6.66667	46.5943	34	28	13	25	19	19	6	14.6667	19.496		53	0
Spy49_0788	CP000829	783758..784369	Spy49_0788	612	protein_coding	64	64	17	48.3333	56	77	21	51.3333	120	123	135	57	105	125	162	20	102.333	120		203	0.492611
Spy49_0789	CP000829	784379..784834	Spy49_0789	456	protein_coding	30	31	8	23	45	44	17	35.3333	120	72	76	27	58.3333	60	88	10	52.6667	101.743		151	0.662252
Spy49_0790	CP000829	784952..785704	Spy49_0790	753	protein_coding	21	18	5	14.6667	36	31	17	28	120	51	58	18	42.3333	81	78	15	58	120		250	2
Spy49_0791	CP000829	785870..786157	Spy49_0791	288	protein_coding	8	2	6	5.33333	7	3	2	4	36.1413	4	4	4	4	4	3	0	2.33333	19.2899		95	3.15789
speH	CP000829	786363..787073	Spy49_0792	711	protein_coding	7	11	13	10.3333	7	4	1	4	10.955	3	4	0	2.33333	7	1	1	3	120		236	0.847458
mutX	CP000829	787677..788153	Spy49_0793	477	protein_coding	830	832	681	781	303	339	198	280	10.1358	341	300	290	310.333	4	1	1	2	2.0611		158	3.16456
Spy49_0794	CP000829	788211..789392	Spy49_0794	1182	protein_coding	4333	4232	3683	4082.67	2685	3150	1811	2548.67	22.0663	1508	1132	1209	1283	39	26	9	24.6667	2.6312		393	1.52672
Spy49_0795	CP000829	789382..790629	Spy49_0795	1248	protein_coding	5337	4460	4174	4657	3759	4246	2541	3515.33	36.9695	2381	1489	2158	2009.33	78	51	24	51	2.83015		415	0.240964
Spy49_0796c	CP000829	complement(790688..792340)	Spy49_0796c	1653	protein_coding	3096	2914	2261	2757	300	318	106	241.333	4.26864	1477	1479	1324	1426.67	15	11	5	10.3333	2.10994		550	0.181818
Spy49_0797	CP000829	792694..793692	Spy49_0797	999	protein_coding	6775	5973	4943	5897	751	691	198	546.667	4.37159	863	904	695	820.667	2	1	2	1.66667	1.67716		332	0
Spy49_0798	CP000829	793643..793861	Spy49_0798	219	protein_coding	621	506	453	526.667	94	103	33	76.6667	5.39526	99	117	99	105	0	0	1	0.333333	1.8074		72	0
Spy49_0799	CP000829	794037..794906	Spy49_0799	870	protein_coding	4290	3624	3187	3700.33	821	834	284	646.333	5.95875	707	750	633	696.667	9	3	4	5.33333	2.13393		289	1.03806
Spy49_0800	CP000829	794903..795661	Spy49_0800	759	protein_coding	2851	2176	2030	2352.33	673	766	295	578	7.40759	597	521	455	524.333	5	5	1	3.66667	2.09501		252	0.396825
Spy49_0801	CP000829	795865..797526	Spy49_0801	1662	protein_coding	4503	4553	3290	4115.33	1317	1454	749	1173.33	8.28548	2785	2754	2680	2739.67	55	37	17	36.3333	2.40517		553	0.180832
estA	CP000829	797659..798444	Spy49_0803	786	protein_coding	2588	2614	1659	2287	962	1156	539	885.667	10.9599	1085	828	790	901	24	14	4	14	2.49666		261	3.06513
Spy49_0804	CP000829	798474..798800	Spy49_0804	327	protein_coding	887	808	745	813.333	391	470	329	396.667	14.4799	228	257	256	247	13	7	3	7.66667	2.99415		108	1.85185
Spy49_0805	CP000829	798846..800753	Spy49_0805	1908	protein_coding	3829	3388	3057	3424.67	1184	1296	637	1039	8.71704	864	880	746	830	19	17	7	14.3333	2.56162		635	0.787402
acoA	CP000829	801026..802006	Spy49_0807	981	protein_coding	6057	6528	5657	6080.67	1468	1755	744	1322.33	6.81464	10220	9240	7534	8998	34	18	3	18.3333	1.67804		326	1.22699
acoB	CP000829	802062..803063	Spy49_0808	1002	protein_coding	12213	13470	11953	12545.3	5888	7001	3846	5578.33	12.8288	13604	14618	11317	13179.7	51	94	34	59.6667	1.92624		333	0.3003
acoC	CP000829	803248..804657	Spy49_0809	1410	protein_coding	17552	18569	18250	18123.7	10997	12898	8010	10635	19.5045	19188	19040	17552	18593.3	185	233	83	167	2.20627		469	0.21322
acoL	CP000829	804984..806747	Spy49_0810	1764	protein_coding	16755	15539	19041	17111.7	11577	13872	9039	11496	26.1393	17872	15934	17797	17201	399	296	155	283.333	2.53214		587	0.340716
hylA	CP000829	complement(807422..809839)	Spy49_0811c	2418	protein_coding	6062	5892	5662	5872	2113	2254	962	1776.33	8.69591	3142	3145	2896	3061	23	35	6	21.3333	2.09358		805	1.24224
Spy49_0812	CP000829	810072..811061	Spy49_0812	990	protein_coding	1862	1263	1792	1639	255	322	146	241	5.42356	1104	968	1214	1095.33	8	10	3	7	2.05767		329	0.911854
cobQ	CP000829	complement(811170..811961)	Spy49_0813c	792	protein_coding	770	775	613	719.333	171	186	60	139	6.32491	745	851	724	773.333	11	4	1	5.33333	2.08916		263	0
murC2	CP000829	complement(811961..813304)	Spy49_0814c	1344	protein_coding	1287	1123	916	1108.67	244	291	71	202	6.1065	1040	948	898	962	8	7	4	6.33333	2.06984		447	0.447427
Spy49_0815	CP000829	813406..814257	Spy49_0815	852	protein_coding	791	845	967	867.667	249	290	186	241.667	8.13395	101	121	137	119.667	2	0	1	1	2.17301		283	1.06007
Spy49_0816	CP000829	814254..815210	Spy49_0816	957	protein_coding	1149	1123	1285	1185.67	474	547	378	466.333	11.1419	280	253	244	259	3	2	2	2.33333	2.2077		318	0.314465
Spy49_0817	CP000829	815264..816616	Spy49_0817	1353	protein_coding	1357	1202	1352	1303.67	524	572	361	485.667	10.5297	621	450	481	517.333	16	12	7	11.6667	2.74191		450	0
Spy49_0818	CP000829	816739..817380	Spy49_0818	642	protein_coding	297	295	270	287.333	128	100	68	98.6667	9.72705	118	169	112	133	0	1	0	0.333333	1.73606		213	0
hemN	CP000829	817377..818573	Spy49_0819	1197	protein_coding	2005	1816	1808	1876.33	290	350	163	267.667	5.33921	1546	1496	1475	1505.67	6	2	1	3	1.67201		398	0.753769
Spy49_0820	CP000829	818583..819335	Spy49_0820	753	protein_coding	797	694	701	730.667	243	250	94	195.667	7.89135	522	456	518	498.667	4	1	1	2	1.88396		250	1.2
Spy49_0821	CP000829	819335..820099	Spy49_0821	765	protein_coding	923	867	751	847	321	379	203	301	10.0496	453	471	386	436.667	7	5	2	4.66667	2.29078		254	0.393701
Spy49_0822	CP000829	820096..820731	Spy49_0822	636	protein_coding	1377	1159	1200	1245.33	624	606	396	542	12.4983	626	593	555	591.333	9	7	2	6	2.26488		211	4.73934
Spy49_0823	CP000829	821210..825316	Spy49_0823	4107	protein_coding	857	730	1027	871.333	158	180	88	142	5.73102	959	1136	1171	1088.67	31	20	4	18.3333	2.54585		1368	0.511696
Spy49_0825	CP000829	825316..826185	Spy49_0825	870	protein_coding	90	71	95	85.3333	43	48	13	34.6667	11.5424	100	132	125	119	7	13	3	7.66667	3.7915		289	1.03806
Spy49_0826	CP000829	826182..826523	Spy49_0826	342	protein_coding	32	35	29	32	11	9	8	9.33333	8.43831	32	42	41	38.3333	2	2	0	1.33333	3.09566		113	0
Spy49_0827	CP000829	826513..827175	Spy49_0827	663	protein_coding	69	75	70	71.3333	23	31	20	24.6667	9.79104	99	92	113	101.333	1	1	0	0.666667	2.06956		220	0
Spy49_0828	CP000829	827952..828122	Spy49_0828	171	protein_coding	76	84	43	67.6667	30	36	7	24.3333	10.166	25	23	15	21	4	16	0	6.66667	9.06152		56	1.78571
lepA-2	CP000829	828223..830055	Spy49_0829	1833	protein_coding	9831	9495	6944	8756.67	2285	2532	992	1936.33	6.89004	5960	5943	5016	5639.67	262	314	94	223.333	3.22003		610	0
sclB	CP000829	830338..831435	Spy49_0830	1098	protein_coding	16690	15841	15257	15929.3	7138	7500	3566	6068	10.7728	16958	16367	13783	15702.7	481	641	154	425.333	2.88114		365	0
csrA	CP000829	831620..832057	Spy49_0831	438	protein_coding	408	553	382	447.667	344	355	146	281.667	22.4404	119	177	100	132	13	27	0	13.3333	4.53525		145	1.37931
Spy49_0832	CP000829	832187..833206	Spy49_0832	1020	protein_coding	7267	7625	5934	6942	3445	3693	1794	2977.33	12.2817	2377	2577	2065	2339.67	59	114	16	63	2.87642		339	1.47493
Spy49_0833	CP000829	833413..833838	Spy49_0833	426	protein_coding	56	38	32	42	5	10	6	7	5.80279	55	64	71	63.3333	1	4	0	1.66667	2.85827		141	0
Spy49_0834	CP000829	833865..834356	Spy49_0834	492	protein_coding	62	64	43	56.3333	21	31	5	19	9.56639	114	121	114	116.333	2	2	0	1.33333	2.32663		163	0.613497
Spy49_0835	CP000829	834449..835183	Spy49_0835	735	protein_coding	10	20	6	12	4	13	4	7	19.2899	44	27	25	32	5	3	0	2.66667	4.18414		244	0.819672
Spy49_0836	CP000829	835180..836019	Spy49_0836	840	protein_coding	12	11	5	9.33333	12	8	2	7.33333	43.113	17	15	6	12.6667	1	1	0	0.666667	3.53113		279	2.15054
Spy49_0837	CP000829	836144..837793	Spy49_0837	1650	protein_coding	451	435	392	426	86	90	28	68	5.66626	152	142	149	147.667	5	6	0	3.66667	2.81335		549	0.182149
Spy49_0839	CP000829	837797..838585	Spy49_0839	789	protein_coding	238	245	190	224.333	74	75	37	62	8.08493	87	96	63	82	0	4	0	1.33333	2.52418		262	1.14504
Spy49_0840	CP000829	838579..839625	Spy49_0840	1047	protein_coding	510	531	484	508.333	220	259	117	198.667	11.0666	255	259	231	248.333	3	8	1	4	2.51841		348	0.574713
Spy49_0841	CP000829	839741..841138	Spy49_0841	1398	protein_coding	1514	1353	1392	1419.67	1048	1088	674	936.667	25.0023	821	886	898	868.333	28	30	8	22	2.82876		465	1.07527
uvrC	CP000829	841239..843035	Spy49_0842	1797	protein_coding	3149	3325	2958	3144	2050	2278	1304	1877.33	20.1636	1787	1777	1683	1749	39	56	9	34.6667	2.65166		598	0.334448
Spy49_0843	CP000829	843221..843823	Spy49_0843	603	protein_coding	2034	1680	1849	1854.33	717	760	420	632.333	9.66406	1149	1035	1078	1087.33	14	21	12	15.6667	2.4522		200	0.5
Spy49_0844	CP000829	843948..845357	Spy49_0844	1410	protein_coding	4260	3536	4270	4022	1916	1954	1349	1739.67	12.4059	2131	1855	2098	2028	67	39	30	45.3333	2.73556		469	0.426439
trmE	CP000829	complement(845425..846801)	Spy49_0845c	1377	protein_coding	1043	897	1232	1057.33	170	175	104	149.667	5.31801	521	396	488	468.333	25	16	17	19.3333	3.26202		458	0.218341
rplJ	CP000829	847136..847636	Spy49_0846	501	protein_coding	1138	890	2441	1489.67	545	590	408	514.333	9.77699	7022	7537	9110	7889.67	112	140	48	100	2.38024		166	0
Spy49_0847	CP000829	847701..847799	Spy49_0847	99	protein_coding	5	6	20	10.3333	2	8	5	5	14.3225	34	35	44	37.6667	1	0	5	2	3.54173		32	0
rplL	CP000829	847874..848065	Spy49_0848	192	protein_coding	11	16	42	23	13	16	18	15.6667	27.079	44	96	118	86	1	1	4	2	2.76433		63	0
dacA1	CP000829	848292..849605	Spy49_0849	1314	protein_coding	111	73	111	98.3333	17	22	14	17.6667	6.05657	34	34	29	32.3333	2	1	0	1	2.99106		437	0.457666
Spy49_0850c	CP000829	complement(849658..850620)	Spy49_0850c	963	protein_coding	1496	1295	1297	1362.67	184	176	97	152.333	4.74514	546	532	510	529.333	5	2	4	3.66667	2.09101		320	0.625
folC1	CP000829	850952..852229	Spy49_0851	1278	protein_coding	2803	2759	2652	2738	1999	2228	1545	1924	29.4688	1555	1531	1879	1655	664	411	837	637.333	10.8955		425	1.41176
folE	CP000829	852264..852848	Spy49_0852	585	protein_coding	1379	1361	1202	1314	915	969	448	777.333	19.8056	668	642	766	692	10	6	1	5.66667	2.16384		194	0
folP	CP000829	852857..853657	Spy49_0853	801	protein_coding	1655	1824	1489	1656	1194	1246	641	1027	21.7623	754	854	799	802.333	5	6	4	5	2.04747		266	0.75188
folQ	CP000829	853664..854023	Spy49_0854	360	protein_coding	988	1093	888	989.667	719	727	374	606.667	21.2453	480	489	496	488.333	4	8	5	5.66667	2.3331		119	0
folK	CP000829	854020..854520	Spy49_0855	501	protein_coding	872	742	853	822.333	569	595	336	500	20.8973	334	282	396	337.333	8	8	3	6.33333	2.61549		166	1.20482
murB	CP000829	854670..855557	Spy49_0856	888	protein_coding	4132	3788	4278	4066	3943	4232	2834	3669.67	101.378	1295	1260	1009	1188	22	17	3	14	2.3412		295	0.338983
potA	CP000829	855603..856757	Spy49_0857	1155	protein_coding	4581	3972	5193	4582	4738	5007	3742	4495.67	120	1568	1531	1451	1516.67	44	41	10	31.6667	2.68731		384	0.520833
potB	CP000829	856741..857535	Spy49_0858	795	protein_coding	1978	1907	2247	2044	2212	2392	1906	2170	120	694	614	525	611	20	18	7	15	2.80471		264	2.27273
potC	CP000829	857532..858308	Spy49_0859	777	protein_coding	1892	1683	2448	2007.67	2215	2239	2029	2161	120	566	606	527	566.333	28	20	9	19	3.06274		258	0
potD	CP000829	858301..859374	Spy49_0860	1074	protein_coding	2841	2261	3878	2993.33	3321	3318	3210	3283	120	697	710	785	730.667	36	24	28	29.3333	3.23373		357	1.68067
Spy49_0861c	CP000829	complement(859429..860094)	Spy49_0861c	666	protein_coding	182	170	176	176	86	96	41	74.3333	12.0628	39	31	25	31.6667	0	1	0	0.333333	2.28316		221	1.35747
Spy49_0862c	CP000829	complement(860075..861616)	Spy49_0862c	1542	protein_coding	1254	1209	1052	1171.67	613	638	249	500	12.2094	275	277	262	271.333	2	10	1	4.33333	2.51322		513	0.389864
malP	CP000829	861777..863108	Spy49_0863	1332	protein_coding	292	257	294	281	299	264	181	248	83.227	48	66	57	57	5	6	2	4.33333	4.03506		443	1.12867
Spy49_0864	CP000829	863140..864306	Spy49_0864	1167	protein_coding	305	247	242	264.667	254	271	207	244	120	57	61	50	56	5	1	1	2.33333	3.27156		388	0.257732
Spy49_0865c	CP000829	complement(864388..865437)	Spy49_0865c	1050	protein_coding	110	82	141	111	43	39	34	38.6667	9.85936	26	29	43	32.6667	1	2	0	1	2.98226		349	0.573066
Spy49_0866	CP000829	865673..866404	Spy49_0866	732	protein_coding	84	68	82	78	72	59	35	55.3333	30.2831	99	94	123	105.333	10	4	8	7.33333	3.90183		243	0.411523
Spy49_0867	CP000829	866582..868114	Spy49_0867	1533	protein_coding	2878	3298	2567	2914.33	1703	1998	1118	1606.33	17.4541	877	904	657	812.667	14	17	4	11.6667	2.4501		510	1.76471
Spy49_0868	CP000829	868277..868891	Spy49_0868	615	protein_coding	2571	2895	1999	2488.33	1686	1789	986	1487	20.1945	1252	1223	725	1066.67	14	13	5	10.6667	2.25772		204	0.490196
Spy49_0869	CP000829	869071..870180	Spy49_0869	1110	protein_coding	2733	2096	2654	2494.33	1226	1216	847	1096.33	12.6479	709	688	678	691.667	6	8	4	6	2.19011		369	1.08401
radC	CP000829	870247..870927	Spy49_0870	681	protein_coding	31	28	15	24.6667	15	17	6	12.6667	15.6002	11	7	7	8.33333	1	0	0	0.333333	3.23007		226	0
Spy49_0871c	CP000829	complement(870929..871624)	Spy49_0871c	696	protein_coding	2531	2224	1826	2193.67	676	747	259	560.667	7.62145	1304	1379	1382	1355	4	11	5	6.66667	1.95641		231	1.2987
Spy49_0872c	CP000829	complement(871634..872278)	Spy49_0872c	645	protein_coding	3163	2839	2654	2885.33	671	755	250	558.667	6.33265	2045	2111	2203	2119.67	12	14	5	10.3333	1.95303		214	0
Spy49_0873c	CP000829	complement(872530..872877)	Spy49_0873c	348	protein_coding	936	1007	798	913.667	268	262	89	206.333	6.9875	828	861	774	821	4	4	2	3.33333	1.88815		115	0
Spy49_0874c	CP000829	complement(872867..873994)	Spy49_0874c	1128	protein_coding	4277	4345	4232	4284.67	990	1124	458	857.333	6.46202	3754	3896	4430	4026.67	19	16	17	17.3333	1.90842		375	0
prs	CP000829	complement(873991..874971)	Spy49_0875c	981	protein_coding	4153	4063	3823	4013	597	700	262	519.667	5.08643	4139	3929	4092	4053.33	17	14	3	11.3333	1.76837		326	0.306748
Spy49_0876c	CP000829	complement(875111..875689)	Spy49_0876c	579	protein_coding	143	157	154	151.333	12	25	8	15	4.49816	95	72	126	97.6667	0	1	0	0.333333	1.83044		192	0
Spy49_0877	CP000829	875777..876448	Spy49_0877	672	protein_coding	988	906	917	937	109	125	45	93	4.50079	562	637	617	605.333	2	4	2	2.66667	1.91655		223	0.896861
Spy49_0878	CP000829	876423..877259	Spy49_0878	837	protein_coding	1286	1188	1239	1237.67	215	239	130	194.667	5.62104	1161	1313	1314	1262.67	14	17	5	12	2.23304		278	0.359712
rluD	CP000829	877256..878161	Spy49_0879	906	protein_coding	287	307	302	298.667	114	99	53	88.6667	8.56129	324	351	328	334.333	5	8	4	5.66667	2.54987		301	0
pta	CP000829	878165..879160	Spy49_0880	996	protein_coding	697	591	678	655.333	96	114	56	88.6667	5.19793	1098	1093	1687	1292.67	12	12	7	10.3333	2.15304		331	0
Spy49_0881	CP000829	879286..880041	Spy49_0881	756	protein_coding	347	396	386	376.333	211	232	115	186	14.7535	717	801	672	730	10	9	0	6.33333	2.19017		251	1.19522
Spy49_0882c	CP000829	complement(880235..880924)	Spy49_0882c	690	protein_coding	248	177	212	212.333	34	41	15	30	5.31294	120	97	123	113.333	0	0	0	0	120		229	0.873362
proV	CP000829	881350..882078	Spy49_0883	729	protein_coding	5991	5791	5359	5713.67	3067	3036	1457	2520	12.7012	2203	2140	2104	2149	24	34	12	23.3333	2.29881		242	0.413223
proX	CP000829	882071..883597	Spy49_0884	1527	protein_coding	4801	3944	4373	4372.67	2266	2592	1393	2083.67	14.0267	1291	1221	1393	1301.67	26	17	5	16	2.36364		508	0.590551
Spy49_0885	CP000829	883875..884858	Spy49_0885	984	protein_coding	1456	1282	1633	1457	889	1080	622	863.667	19.8819	1020	934	1240	1064.67	9	6	6	7	2.0693		327	0.917431
Spy49_0886c	CP000829	complement(884895..885152)	Spy49_0886c	258	protein_coding	20	13	4	12.3333	2	0	2	1.33333	4.67369	2	3	2	2.33333	0	0	0	0	120		85	0
xpt	CP000829	885163..885744	Spy49_0887	582	protein_coding	2432	2153	2073	2219.33	1130	1334	811	1091.67	14.6542	649	518	566	577.667	13	8	3	8	2.42951		193	0
Spy49_0888	CP000829	885744..887027	Spy49_0888	1284	protein_coding	3819	3215	3392	3475.33	1896	2103	1412	1803.67	15.8526	1161	900	1275	1112	20	23	17	20	2.58754		427	0.234192
Spy49_0891c	CP000829	complement(887091..888029)	Spy49_0891c	939	protein_coding	264	250	176	230	52	42	23	39	5.85917	78	60	42	60	3	0	0	1	2.53941		312	0.641026
Spy49_0892c	CP000829	complement(888082..888267)	Spy49_0892c	186	protein_coding	71	60	55	62	10	8	2	6.66667	4.66239	20	13	16	16.3333	0	0	0	0	120		61	0
tdk	CP000829	888405..888974	Spy49_0893	570	protein_coding	483	466	495	481.333	41	45	22	36	4.00966	163	194	168	175	0	0	0	0	120		189	0
prfA	CP000829	889009..890088	Spy49_0894	1080	protein_coding	4210	4020	4222	4150.67	1524	1640	969	1377.67	9.42734	932	943	981	952	8	9	1	6	2.05202		359	0.278552
hemK	CP000829	890088..890927	Spy49_0895	840	protein_coding	4096	4138	4216	4150	1993	2245	1381	1873	13.0689	983	983	910	958.667	3	5	1	3	1.8029		279	0.716846
Spy49_0896	CP000829	890911..891501	Spy49_0896	591	protein_coding	3117	3069	3185	3123.67	1690	1882	1205	1592.33	15.4305	735	745	603	694.333	7	2	4	4.33333	2.04806		196	0.510204
Spy49_0897	CP000829	891519..891971	Spy49_0897	453	protein_coding	2543	2474	2679	2565.33	1511	1640	1110	1420.33	17.5867	574	623	503	566.667	9	8	6	7.66667	2.41633		150	0
Spy49_0898	CP000829	891961..893217	Spy49_0898	1257	protein_coding	9078	8939	8692	8903	5857	6365	3905	5375.67	20.6087	2017	2199	1839	2018.33	25	23	8	18.6667	2.22007		418	0.239234
Spy49_0899	CP000829	893224..894201	Spy49_0899	978	protein_coding	7308	7530	6935	7257.67	5213	5945	3442	4866.67	26.0158	2127	2002	1764	1964.33	18	19	12	16.3333	2.17074		325	0.307692
Spy49_0900	CP000829	894202..894801	Spy49_0900	600	protein_coding	2438	2633	2178	2416.33	2007	2135	1271	1804.33	35.5996	744	924	542	736.667	9	4	2	5	2.08248		199	0.502513
Spy49_0901	CP000829	894811..896535	Spy49_0901	1725	protein_coding	5906	5778	5929	5871	4954	5188	3277	4473	38.2299	1564	1779	1396	1579.67	19	24	5	16	2.26401		574	1.39373
Spy49_0902	CP000829	896532..898247	Spy49_0902	1716	protein_coding	2999	2833	2812	2881.33	3074	3484	2104	2887.33	120	421	411	412	414.667	21	25	4	16.6667	3.23491		571	1.05079
nox1	CP000829	898500..899870	Spy49_0903	1371	protein_coding	9633	7965	9547	9048.33	2932	2951	1865	2582.67	8.29283	9445	9323	8715	9161	38	20	28	28.6667	1.80289		456	0.219298
ldh	CP000829	complement(900029..901012)	Spy49_0904c	984	protein_coding	22150	16578	21114	19947.3	9072	9243	7068	8461	12.1232	10414	10659	10234	10435.7	61	56	27	48	1.93193		327	0.917431
gyrA	CP000829	901203..903689	Spy49_0905	2487	protein_coding	16540	15756	15198	15831.3	3549	3594	1853	2998.67	6.24899	5471	5536	5721	5576	31	33	9	24.3333	1.91323		828	0.241546
Spy49_0906	CP000829	903709..904458	Spy49_0906	750	protein_coding	1656	1365	1512	1511	479	530	375	461.333	8.76362	678	703	754	711.667	7	6	2	5	2.09698		249	0.401606
Spy49_0907	CP000829	904538..904954	Spy49_0907	417	protein_coding	217	191	183	197	99	120	53	90.6667	13.3982	74	70	75	73	0	1	2	1	2.42333		138	0
Spy49_0908	CP000829	905603..906007	Spy49_0908	405	protein_coding	912	623	769	768	166	153	88	135.667	5.9975	822	766	1233	940.333	10	16	2	9.33333	2.25407		134	0.746269
Spy49_0909c	CP000829	complement(906057..906968)	Spy49_0909c	912	protein_coding	2316	1735	2001	2017.33	763	857	628	749.333	10.4985	875	775	978	876	14	9	6	9.66667	2.30706		303	0.330033
hlyIII	CP000829	complement(907220..907735)	Spy49_0910c	516	protein_coding	1444	1220	1395	1353	160	153	132	148.333	4.7033	838	744	998	860	5	6	1	4	1.93594		171	1.75439
Spy49_0911c	CP000829	complement(907732..908172)	Spy49_0911c	441	protein_coding	1274	1182	1380	1278.67	39	33	13	28.3333	2.72926	662	824	860	782	3	2	1	2	1.74195		146	1.36986
Spy49_0912	CP000829	908391..909239	Spy49_0912	849	protein_coding	677	578	628	627.667	192	211	57	153.333	7.37707	376	343	403	374	13	25	1	13	3.09505		282	1.41844
rnh	CP000829	909229..910020	Spy49_0913	792	protein_coding	626	475	519	540	269	263	146	226	11.9366	478	389	490	452.333	42	36	5	27.6667	3.72101		263	0
smf	CP000829	910085..910921	Spy49_0914	837	protein_coding	131	105	76	104	74	92	11	59	18.342	49	55	23	42.3333	7	23	0	10	7.20532		278	0
topA	CP000829	911028..913157	Spy49_0915	2130	protein_coding	2662	2228	2513	2467.67	486	536	299	440.333	6.03263	778	715	713	735.333	16	22	2	13.3333	2.59278		709	0.846262
Spy49_0916c	CP000829	complement(913233..913715)	Spy49_0916c	483	protein_coding	110	80	63	84.3333	49	44	34	42.3333	15.0859	4	3	4	3.66667	0	0	1	0.333333	4.33597		160	1.25
Spy49_0917c	CP000829	complement(913722..913844)	Spy49_0917c	123	protein_coding	20	18	11	16.3333	14	6	1	7	12.271	1	1	0	0.666667	0	0	0	0	120		40	0
Spy49_0918	CP000829	914130..914696	Spy49_0918	567	protein_coding	23	19	19	20.3333	18	24	8	16.6667	52.2865	5	5	0	3.33333	2	4	0	2	20.3537		188	1.06383
Spy49_0919	CP000829	914711..915703	Spy49_0919	993	protein_coding	27	27	26	26.6667	20	25	13	19.3333	32.3313	9	6	4	6.33333	7	2	0	3	13.9146		330	0.606061
Spy49_0920	CP000829	915808..916473	Spy49_0920	666	protein_coding	701	581	627	636.333	474	556	332	454	30.7951	75	80	117	90.6667	6	2	0	2.66667	2.94842		221	1.35747
Spy49_0921	CP000829	916466..917182	Spy49_0921	717	protein_coding	1078	911	1070	1019.67	922	1057	725	901.333	84.2863	142	92	131	121.667	12	4	3	6.33333	3.51797		238	2.52101
gid	CP000829	917333..918679	Spy49_0922	1347	protein_coding	1690	1567	1740	1665.67	501	587	282	456.667	8.03477	944	795	851	863.333	21	22	10	17.6667	2.67341		448	0.223214
Spy49_0923	CP000829	918856..920238	Spy49_0923	1383	protein_coding	470	450	406	442	96	120	56	90.6667	6.5634	125	119	115	119.667	2	2	3	2.33333	2.64062		460	0.434783
Spy49_0924	CP000829	920281..920595	Spy49_0924	315	protein_coding	110	118	122	116.667	37	25	13	25	6.74948	30	39	19	29.3333	0	0	0	0	120		104	0
Spy49_0925	CP000829	920595..920945	Spy49_0925	351	protein_coding	123	137	99	119.667	30	38	20	29.3333	7.39496	37	52	26	38.3333	1	0	0	0.333333	2.19122		116	0
Spy49_0926	CP000829	920955..922085	Spy49_0926	1131	protein_coding	435	465	335	411.667	160	164	77	133.667	9.24307	224	288	189	233.667	2	7	0	3	2.38726		376	0
citG	CP000829	complement(922286..923170)	Spy49_0927c	885	protein_coding	438	520	395	451	258	329	156	247.667	17.3465	108	135	90	111	6	2	0	2.66667	2.78843		294	0.340136
Spy49_0928c	CP000829	complement(923163..923858)	Spy49_0928c	696	protein_coding	485	449	418	450.667	165	172	86	141	8.94793	122	142	111	125	2	2	0	1.33333	2.28982		231	0.4329
Spy49_0929c	CP000829	complement(924016..925422)	Spy49_0929c	1407	protein_coding	43	39	26	36	27	56	26	36.3333	120	0	7	4	3.66667	1	1	0	0.666667	6.09897		468	1.06838
Spy49_0930	CP000829	925799..926122	Spy49_0930	324	protein_coding	9	13	9	10.3333	2	6	3	3.66667	10.035	1	1	2	1.33333	0	0	0	0	120		107	1.86916
Spy49_0933	CP000829	926611..927732	Spy49_0933	1122	protein_coding	37	60	47	48	17	16	10	14.3333	8.60259	20	18	22	20	1	1	1	1	3.47067		373	0
citD	CP000829	927920..928228	Spy49_0934	309	protein_coding	17	19	17	17.6667	5	5	3	4.33333	7.39834	8	22	9	13	0	0	0	0	120		102	1.96078
citE	CP000829	928216..929103	Spy49_0936	888	protein_coding	197	227	187	203.667	131	161	97	129.667	23.0272	67	53	52	57.3333	0	5	0	1.66667	2.93868		295	0.338983
citF	CP000829	929106..930638	Spy49_0937	1533	protein_coding	270	345	332	315.667	274	318	173	255	48.7164	141	150	141	144	4	5	1	3.33333	2.76093		510	0
citX	CP000829	930535..931209	Spy49_0938	675	protein_coding	146	174	144	154.667	146	190	126	154	120	99	79	82	86.6667	2	3	0	1.66667	2.63138		224	0.446429
oadA	CP000829	931224..932618	Spy49_0939	1395	protein_coding	335	345	356	345.333	340	368	267	325	120	198	167	145	170	8	7	1	5.33333	3.00339		464	0.431034
citC	CP000829	complement(932729..933781)	Spy49_0940c	1053	protein_coding	5621	5404	5000	5341.67	2658	2690	1320	2222.67	11.8577	2103	2039	1864	2002	69	111	11	63.6667	3.01522		350	0.571429
Spy49_0942c	CP000829	complement(933968..934351)	Spy49_0942c	384	protein_coding	1622	1657	1584	1621	714	819	344	625.667	10.9217	599	621	515	578.333	17	32	1	16.6667	2.93148		127	0.787402
Spy49_0943c	CP000829	complement(935045..936115)	Spy49_0943c	1071	protein_coding	1611	1843	1515	1656.33	784	928	332	681.333	11.7045	143	162	162	155.667	18	42	1	20.3333	5.10805		356	0.561798
Spy49_0944	CP000829	936585..937283	Spy49_0944	699	protein_coding	554	399	828	593.667	125	119	66	103.333	5.94684	13	21	22	18.6667	0	0	0	0	120		232	1.2931
ffh	CP000829	complement(937400..938962)	Spy49_0945c	1563	protein_coding	3513	2982	3011	3168.67	523	532	192	415.667	5.1188	1442	1331	1474	1415.67	16	20	9	15	2.28645		520	0
Spy49_0946c	CP000829	complement(938977..939318)	Spy49_0946c	342	protein_coding	769	728	712	736.333	118	109	35	87.3333	4.87685	176	197	145	172.667	0	1	0	0.333333	1.66356		113	0
Spy49_0947c	CP000829	complement(939407..940105)	Spy49_0947c	699	protein_coding	1419	1277	1170	1288.67	242	312	97	217	5.83632	386	315	279	326.667	0	2	0	0.666667	1.67848		232	0.431034
Spy49_0948c	CP000829	complement(940188..941477)	Spy49_0948c	1290	protein_coding	940	944	811	898.333	160	196	72	142.667	5.65056	196	220	192	202.667	1	1	2	1.33333	2.06956		429	1.1655
guaA	CP000829	941789..943351	Spy49_0949	1563	protein_coding	6805	5150	5725	5893.33	739	811	343	631	4.65351	2509	2511	2589	2536.33	31	20	19	23.3333	2.21755		520	0.961538
murM2	CP000829	complement(943393..944604)	Spy49_0951c	1212	protein_coding	945	900	942	929	261	233	114	202.667	6.82883	109	113	100	107.333	4	7	3	4.66667	3.31597		403	0.992556
Spy49_0952c	CP000829	complement(944959..946524)	Spy49_0952c	1566	protein_coding	887	739	1021	882.333	211	200	117	176	6.44954	53	80	99	77.3333	4	8	0	4	3.5104		521	0.959693
Spy49_0953c	CP000829	complement(946637..947194)	Spy49_0953c	558	protein_coding	26	20	47	31	7	13	6	8.66667	8.15785	5	3	6	4.66667	0	0	0	0	120		185	1.08108
pdxK	CP000829	complement(947172..948038)	Spy49_0954c	867	protein_coding	254	223	308	261.667	50	62	17	43	5.75745	36	34	42	37.3333	4	1	0	1.66667	3.34416		288	0.694444
Spy49_0955	CP000829	948128..949396	Spy49_0955	1269	protein_coding	376	393	373	380.667	128	159	64	117	8.81306	236	227	261	241.333	0	7	2	3	2.3697		422	0
Spy49_0957c	CP000829	complement(949867..950223)	Spy49_0957c	357	protein_coding	765	637	876	759.333	166	136	68	123.333	5.72045	386	270	320	325.333	2	5	1	2.66667	2.16427		118	0.847458
Spy49_0958c	CP000829	complement(950545..952122)	Spy49_0958c	1578	protein_coding	3773	3374	3927	3691.33	2809	3165	2156	2710	33.6437	4444	3564	4000	4002.67	104	79	45	76	2.62292		525	1.52381
fhs1	CP000829	complement(952207..953877)	Spy49_0959c	1671	protein_coding	14853	15108	16472	15477.7	11649	12447	8928	11008	30.5104	18390	17273	17445	17702.7	274	257	128	219.667	2.36873		556	0.539568
lplA	CP000829	complement(954005..955024)	Spy49_0960c	1020	protein_coding	3717	3990	3884	3863.67	3002	3215	2066	2761	30.9419	2984	3467	2463	2971.33	51	70	16	45.6667	2.49011		339	0.884956
Spy49_0961c	CP000829	complement(955071..955952)	Spy49_0961c	882	protein_coding	2764	2760	2668	2730.67	1902	2158	1348	1802.67	25.0367	1900	2087	1586	1857.67	25	26	8	19.6667	2.28603		293	2.04778
Spy49_0962c	CP000829	complement(955945..956757)	Spy49_0962c	813	protein_coding	2446	2270	2258	2324.67	1538	1758	1041	1445.67	21.8886	1816	1957	1505	1759.33	29	17	4	16.6667	2.23151		270	1.48148
Spy49_0963c	CP000829	complement(956750..957082)	Spy49_0963c	333	protein_coding	529	478	502	503	253	290	139	227.333	13.0919	533	591	462	528.667	6	9	2	5.66667	2.29228		110	0.909091
Spy49_0964c	CP000829	complement(957124..958122)	Spy49_0964c	999	protein_coding	4926	4846	4610	4794	2250	2293	1155	1899.33	11.2298	5099	4798	4478	4791.67	60	62	16	46	2.23789		332	1.20482
Spy49_0965c	CP000829	complement(958119..959318)	Spy49_0965c	1200	protein_coding	4036	4603	3898	4179	1709	1739	866	1438	9.74599	3366	3963	2964	3431	34	41	9	28	2.1623		399	0.501253
Spy49_0966c	CP000829	complement(959315..960151)	Spy49_0966c	837	protein_coding	2963	3201	3126	3096.67	967	1095	522	861.333	8.12536	2106	2618	2477	2400.33	14	14	5	11	1.9306		278	0.719424
dpfB	CP000829	960347..961039	Spy49_0967	693	protein_coding	2856	2660	2228	2581.33	436	468	220	374.667	5.38709	842	846	889	859	7	5	6	6	2.09452		230	0.434783
dfp	CP000829	961032..961577	Spy49_0968	546	protein_coding	2160	1824	1762	1915.33	496	490	191	392.333	6.55754	908	836	948	897.333	4	5	0	3	1.82381		181	0.552486
Spy49_0969	CP000829	961636..962205	Spy49_0969	570	protein_coding	1955	1802	1656	1804.33	1035	1147	753	978.333	16.9862	394	386	351	377	7	7	3	5.66667	2.47691		189	0.529101
pgmA	CP000829	962381..964099	Spy49_0970	1719	protein_coding	8846	8477	7406	8243	4737	5629	3295	4553.67	17.5205	4890	3913	3837	4213.33	34	39	19	30.6667	2.11204		572	0.34965
Spy49_0971c	CP000829	complement(964312..965268)	Spy49_0971c	957	protein_coding	2526	2077	2871	2491.33	1544	1637	1285	1488.67	20.1912	1371	1289	1400	1353.33	37	18	19	24.6667	2.59614		318	0.943396
Spy49_0972c	CP000829	complement(965270..966334)	Spy49_0972c	1065	protein_coding	3554	3123	3396	3357.67	1561	1902	1198	1553.67	13.4919	2340	2551	2215	2368.67	38	14	16	22.6667	2.23635		354	1.41243
Spy49_0973c	CP000829	complement(966327..967859)	Spy49_0973c	1533	protein_coding	2893	2539	2851	2761	771	892	403	688.667	7.4876	2983	2959	2997	2979.67	52	61	44	52.3333	2.57234		510	0
Spy49_0974c	CP000829	complement(967998..969050)	Spy49_0974c	1053	protein_coding	7372	6518	9285	7725	2551	2854	1685	2363.33	8.77854	3133	3650	3677	3486.67	74	70	43	62.3333	2.58367		350	0.857143
cdd	CP000829	complement(969144..969533)	Spy49_0975c	390	protein_coding	1612	1678	2044	1778	355	447	129	310.333	5.95625	680	860	674	738	5	5	1	3.66667	1.96001		129	0
Spy49_0976c	CP000829	complement(970186..970779)	Spy49_0976c	594	protein_coding	984	930	1104	1006	109	127	54	96.6667	4.43857	499	605	628	577.333	0	0	0	0	120		197	0
coaA	CP000829	971047..971967	Spy49_0977	921	protein_coding	498	434	545	492.333	69	67	33	56.3333	4.79605	326	309	366	333.667	1	0	0	0.333333	1.50493		306	0.980392
prsT	CP000829	972036..972269	Spy49_0978	234	protein_coding	400	283	400	361	50	44	17	37	4.56426	358	279	315	317.333	1	2	0	1	1.80509		77	0
ciaH	CP000829	complement(972394..973704)	Spy49_0979c	1311	protein_coding	413	305	432	383.333	370	373	330	357.667	120	146	191	177	171.333	5	6	4	5	2.94191		436	0.688073
ciaR	CP000829	complement(973697..974371)	Spy49_0980c	675	protein_coding	308	256	351	305	320	356	329	335	120	153	176	157	162	3	6	0	3	2.60648		224	0.446429
pepN	CP000829	complement(974718..977255)	Spy49_0981c	2538	protein_coding	20570	17283	22164	20005.7	15224	16191	13466	14960.3	35.7768	6090	6788	6987	6621.67	136	117	107	120	2.59243		845	2.01183
phoU	CP000829	complement(977460..978113)	Spy49_0982c	654	protein_coding	8811	8348	10179	9112.67	7697	8480	6951	7709.33	62.1717	1633	1750	1894	1759	28	35	21	28	2.51122		217	0.460829
pstB	CP000829	complement(978182..978940)	Spy49_0983c	759	protein_coding	8254	8377	8783	8471.33	7549	8191	6275	7338.33	72.416	1472	1585	1447	1501.33	24	38	7	23	2.48819		252	0.396825
pstB2	CP000829	complement(978953..979756)	Spy49_0984c	804	protein_coding	9455	9006	10128	9529.67	7798	9344	6916	8019.33	60.2546	1578	1639	1588	1601.67	34	19	13	22	2.42486		267	0.749064
pstA	CP000829	complement(979772..980659)	Spy49_0985c	888	protein_coding	10556	10405	10551	10504	7824	8889	6373	7695.33	33.4163	1757	1846	1731	1778	32	29	17	26	2.46079		295	1.69492
pstC	CP000829	complement(980649..981584)	Spy49_0986	936	protein_coding	12207	11716	10245	11389.3	6746	6970	4556	6090.67	16.6111	2321	2432	1917	2223.33	44	41	15	33.3333	2.4754		311	1.28617
pstS	CP000829	complement(981595..982461)	Spy49_0987c	867	protein_coding	6297	6579	5381	6085.67	2243	2531	1176	1983.33	9.27364	1612	1654	1239	1501.67	22	26	7	18.3333	2.35999		288	1.38889
Spy49_0988c	CP000829	complement(982600..983910)	Spy49_0988c	1311	protein_coding	1620	1692	1450	1587.33	732	832	430	664.667	11.9436	496	545	432	491	15	17	5	12.3333	2.82215		436	1.37615
Spy49_0989c	CP000829	complement(983913..984701)	Spy49_0989c	789	protein_coding	792	713	716	740.333	268	299	143	236.667	9.11678	292	268	330	296.667	3	5	3	3.66667	2.36659		262	0.763359
Spy49_0990c	CP000829	complement(984691..984969)	Spy49_0990c	279	protein_coding	236	247	202	228.333	82	93	33	69.3333	8.72336	133	85	128	115.333	2	0	0	0.666667	2.01759		92	1.08696
Spy49_0991c	CP000829	complement(984971..985375)	Spy49_0991c	405	protein_coding	553	474	642	556.333	159	187	67	137.667	7.44502	277	209	295	260.333	3	3	0	2	2.13547		134	0.746269
Spy49_0992c	CP000829	complement(985418..986350)	Spy49_0992c	933	protein_coding	496	464	428	462.667	207	210	112	176.333	10.7784	280	255	280	271.667	4	5	2	3.66667	2.41498		310	0.967742
truB	CP000829	complement(986340..987263)	Spy49_0993c	924	protein_coding	706	632	694	677.333	229	237	148	204.667	8.68765	550	552	643	581.667	47	29	57	44.3333	4.03907		307	0
Spy49_0994c	CP000829	complement(987379..988719)	Spy49_0994c	1341	protein_coding	506	439	449	464.667	142	133	56	110.333	7.23126	311	367	380	352.667	5	1	4	3.33333	2.23042		446	0
Spy49_0995c	CP000829	complement(988816..989772)	Spy49_0995c	957	protein_coding	822	743	861	808.667	232	248	84	188	7.12653	108	144	161	137.667	1	6	0	2.33333	2.54987		318	0
Spy49_0996c	CP000829	complement(989783..990379)	Spy49_0996c	597	protein_coding	268	247	284	266.333	71	90	25	62	7.13303	36	43	52	43.6667	2	2	0	1.33333	2.98008		198	0.505051
Spy49_0997c	CP000829	complement(990471..993107)	Spy49_0997c	2637	protein_coding	359	347	426	377.333	271	308	160	246.333	24.3812	136	179	166	160.333	11	13	2	8.66667	3.56341		878	0.797267
Spy49_0998c	CP000829	complement(993122..993823)	Spy49_0998c	702	protein_coding	46	41	47	44.6667	30	27	10	22.3333	15	30	40	31	33.6667	1	7	0	2.66667	4.10036		233	0
Spy49_0999	CP000829	993941..994483	Spy49_0999	543	protein_coding	147	155	177	159.667	49	43	27	39.6667	7.46616	26	29	16	23.6667	0	0	0	0	120		180	0.555556
Spy49_1000c	CP000829	complement(994638..995267)	Spy49_1000c	630	protein_coding	1482	1138	1315	1311.67	767	710	449	642	14.5524	923	1031	1021	991.667	36	36	12	28	2.91468		209	0.478469
Spy49_1001c	CP000829	complement(995430..995918)	Spy49_1001c	489	protein_coding	2000	1734	1851	1861.67	1420	1374	834	1209.33	24.1009	1723	2213	2083	2006.33	57	52	22	43.6667	2.71646		162	0
Spy49_1002c	CP000829	complement(995929..996129)	Spy49_1002c	201	protein_coding	800	623	696	706.333	513	493	281	429	20.8515	695	885	898	826	29	23	2	18	2.71736		66	0
Spy49_1003c	CP000829	complement(996170..996709)	Spy49_1003c	540	protein_coding	4129	3499	3787	3805	2184	2259	1370	1937.67	15.4071	3791	4517	4654	4320.67	104	125	32	87	2.66236		179	0
Spy49_1004c	CP000829	complement(996722..996910)	Spy49_1004c	189	protein_coding	808	729	713	750	433	475	227	378.333	15.194	606	848	779	744.333	20	11	6	12.3333	2.53579		62	0
Spy49_1005c	CP000829	complement(996921..997508)	Spy49_1005c	588	protein_coding	13739	11797	10104	11880	5107	5625	2672	4468	10.632	13544	14049	12701	13431.3	200	237	32	156.333	2.33469		195	2.05128
Spy49_1006c	CP000829	complement(997569..997817)	Spy49_1006c	249	protein_coding	4910	4560	3423	4297.67	1041	1151	470	887.333	6.59049	5198	6119	4559	5292	59	63	5	42.3333	2.15335		82	3.65854
pcrA	CP000829	complement(998180..1000498)	Spy49_1007c	2319	protein_coding	4037	3675	3681	3797.67	1539	1685	848	1357.33	10.1055	2051	1907	2037	1998.33	70	53	31	51.3333	2.83943		772	0.777202
Spy49_1008	CP000829	1001027..1002349	Spy49_1008	1323	protein_coding	659	648	602	636.333	432	430	229	363.667	18.5835	218	244	169	210.333	3	8	5	5.33333	2.82939		440	1.59091
Spy49_1009	CP000829	1002469..1003704	Spy49_1009	1236	protein_coding	4172	3963	3947	4027.33	1725	1868	919	1504	10.5558	1235	1019	998	1084	14	13	4	10.3333	2.2345		411	1.21655
cfa	CP000829	complement(1004074..1004847)	Spy49_1010c	774	protein_coding	4394	3925	2064	3461	681	770	359	603.333	5.952	5779	5072	5090	5313.67	299	287	178	254.667	3.42229		257	0.389105
Spy49_1011c	CP000829	complement(1005217..1006053)	Spy49_1011c	837	protein_coding	1202	967	815	994.667	296	301	115	237.333	7.25585	118	115	96	109.667	9	7	0	5.33333	3.43883		278	1.43885
Spy49_1012c	CP000829	complement(1006069..1006698)	Spy49_1012c	630	protein_coding	3827	3744	2733	3434.67	840	960	303	701	6.54255	433	511	368	437.333	13	14	3	10	2.75196		209	0
Spy49_1013c	CP000829	complement(1006708..1007349)	Spy49_1013c	642	protein_coding	2355	2393	1515	2087.67	450	519	164	377.667	6.08098	146	161	141	149.333	7	4	1	4	2.87225		213	0.938967
Spy49_1014c	CP000829	complement(1007456..1007791)	Spy49_1014c	336	protein_coding	6567	6142	6914	6541	824	854	389	689	4.61974	423	404	423	416.667	5	14	3	7.33333	2.57366		111	0.900901
glmS	CP000829	complement(1007987..1009801)	Spy49_1015c	1815	protein_coding	13573	12891	11458	12640.7	5072	5314	2864	4416.67	9.88766	1746	1807	1800	1784.33	64	63	18	48.3333	2.88117		604	0.331126
sipC	CP000829	complement(1009977..1010534)	Spy49_1016c	558	protein_coding	519	359	533	470.333	99	131	47	92.3333	6.38635	138	117	192	149	2	3	2	2.33333	2.50134		185	0
pyk	CP000829	complement(1010752..1012254)	Spy49_1017c	1503	protein_coding	33813	29511	35946	33090	12485	13022	8833	11446.7	9.79453	18972	17173	18936	18360.3	253	232	155	213.333	2.33378		500	0.4
pfk	CP000829	complement(1012317..1013330)	Spy49_1018c	1014	protein_coding	18893	17235	19403	18510.3	4856	5253	3195	4434.67	7.27649	8861	9113	9370	9114.67	89	80	48	72.3333	2.1498		337	0.593472
dnaE	CP000829	complement(1013410..1016520)	Spy49_1019c	3111	protein_coding	3620	3816	3600	3678.67	1293	1590	876	1253	9.65377	2127	2357	2008	2164	23	21	12	18.6667	2.18752		1036	0.579151
Spy49_1020	CP000829	1016705..1017076	Spy49_1020	372	protein_coding	229	200	180	203	37	29	4	23.3333	4.80613	248	254	280	260.667	1	2	1	1.33333	1.97083		123	0.813008
Spy49_1021	CP000829	1017076..1017774	Spy49_1021	699	protein_coding	606	499	458	521	86	81	25	64	4.95845	843	835	958	878.667	2	3	4	3	1.83056		232	0
Spy49_1022	CP000829	1017784..1018569	Spy49_1022	786	protein_coding	628	600	553	593.667	151	183	68	134	6.98513	1278	1150	1471	1299.67	9	5	1	5	1.86986		261	0.383142
Spy49_1023c	CP000829	complement(1018706..1019311)	Spy49_1023c	606	protein_coding	1579	1431	1452	1487.33	123	122	45	96.6667	3.80366	538	569	604	570.333	1	1	0	0.666667	1.53994		201	1.99005
Spy49_1024	CP000829	1020050..1020670	Spy49_1024	621	protein_coding	470	396	475	447	49	44	18	37	4.17284	111	105	108	108	2	3	0	1.66667	2.49255		206	0.970874
glgP	CP000829	complement(1020927..1023191)	Spy49_1025c	2265	protein_coding	970	855	1132	985.667	678	713	533	641.333	24.1926	361	393	343	365.667	10	11	5	8.66667	2.77834		754	0.928382
malQ	CP000829	complement(1023226..1024719)	Spy49_1026c	1494	protein_coding	452	456	465	457.667	214	216	120	183.333	11.3651	92	146	147	128.333	1	3	1	1.66667	2.39357		497	2.8169
malR	CP000829	complement(1024834..1025853)	Spy49_1027c	1020	protein_coding	535	454	492	493.667	73	81	34	62.6667	5.03733	403	391	408	400.667	3	3	0	2	1.96174		339	0
malE	CP000829	1026097..1027344	Spy49_1028	1248	protein_coding	1030	952	1090	1024	333	304	165	267.333	7.74192	610	656	693	653	10	12	7	9.66667	2.46795		415	1.44578
malF	CP000829	1027618..1028979	Spy49_1029	1362	protein_coding	1167	1063	1036	1088.67	376	463	246	361.667	9.43497	482	470	423	458.333	9	14	2	8.33333	2.59455		453	2.20751
malG	CP000829	1028979..1029815	Spy49_1030	837	protein_coding	723	605	659	662.333	418	455	244	372.333	18.0514	235	202	206	214.333	4	2	2	2.66667	2.37016		278	1.79856
Spy49_1032	CP000829	1031207..1031431	Spy49_1032	225	protein_coding	2	2	4	2.66667	0	0	0	0	120	2	1	4	2.33333	0	0	0	0	120		74	0
Spy49_1033c	CP000829	complement(1031496..1032479)	Spy49_1033c	984	protein_coding	1434	1134	1483	1350.33	1490	1515	1211	1405.33	120	444	440	399	427.667	14	13	7	11.3333	2.86377		327	0.917431
dltD	CP000829	complement(1032510..1033760)	Spy49_1034c	1251	protein_coding	8384	7343	9359	8362	8045	8881	6669	7865	120	2670	2560	2816	2682	70	59	33	54	2.66231		416	1.68269
dltC	CP000829	complement(1033753..1033992)	Spy49_1035c	240	protein_coding	1173	1218	1317	1236	1112	1258	848	1072.67	73.3579	477	475	458	470	14	10	4	9.33333	2.65293		79	1.26582
dltB	CP000829	complement(1034010..1035266)	Spy49_1036c	1257	protein_coding	7126	6753	7523	7134	6054	6595	4569	5739.33	47.7969	2463	2743	2432	2546	53	62	22	45.6667	2.58578		418	2.15311
dltA	CP000829	complement(1035263..1036801)	Spy49_1037c	1539	protein_coding	5096	4803	5502	5133.67	3163	3735	2274	3057.33	20.0611	1580	1720	1696	1665.33	24	28	17	23	2.42796		512	0.585938
Spy49_1038c	CP000829	complement(1036813..1036956)	Spy49_1038c	144	protein_coding	209	211	156	192	88	119	44	83.6667	12.5169	74	96	81	83.6667	2	0	0	0.666667	2.1516		47	0
uvrB	CP000829	complement(1037219..1039210)	Spy49_1039c	1992	protein_coding	2538	2364	2674	2525.33	1085	1212	572	956.333	10.7075	1168	1115	1308	1197	8	8	4	6.66667	2.00314		663	0
glnP	CP000829	1039403..1041577	Spy49_1040	2175	protein_coding	25785	23741	26383	25303	9158	10387	5375	8306.67	9.33436	17147	14603	18016	16588.7	170	163	66	133	2.15436		724	0.414365
glnQ	CP000829	1041577..1042317	Spy49_1041	741	protein_coding	8780	6671	8639	8030	4542	4553	2654	3916.33	14.4802	6694	4749	6705	6049.33	79	72	61	70.6667	2.33659		246	0
Spy49_1042c	CP000829	complement(1042465..1042617)	Spy49_1042c	153	protein_coding	4	4	5	4.33333	1	6	1	2.66667	21.4151	0	0	0	0	0	0	0	0	120		50	0
Spy49_1043c	CP000829	complement(1042614..1043993)	Spy49_1043c	1380	protein_coding	69	70	77	72	45	66	43	51.3333	30.7313	9	15	18	14	1	3	0	1.33333	4.42176		459	1.52505
Spy49_1044c	CP000829	complement(1044171..1044620)	Spy49_1044c	450	protein_coding	34	54	33	40.3333	42	41	20	34.3333	64.5542	10	10	5	8.33333	0	2	0	0.666667	4.11652		149	0
Spy49_1045c	CP000829	complement(1044617..1044952)	Spy49_1045c	336	protein_coding	20	23	23	22	24	20	8	17.3333	43.6104	4	6	2	4	0	0	0	0	120		111	0
Spy49_1046c	CP000829	complement(1044955..1045266)	Spy49_1046c	312	protein_coding	31	26	26	27.6667	25	7	6	12.6667	13.3084	2	7	1	3.33333	0	0	0	0	120		103	0.970874
Spy49_1047c	CP000829	complement(1045289..1047283)	Spy49_1047c	1995	protein_coding	135	128	106	123	120	130	65	105	65.7119	18	25	26	23	1	2	1	1.33333	3.65095		664	0.60241
Spy49_1048c	CP000829	complement(1047389..1048483)	Spy49_1048c	1095	protein_coding	48	54	42	48	50	53	32	45	120	14	15	7	12	1	2	0	1	4.18414		364	1.0989
Spy49_1049c	CP000829	complement(1048492..1049892)	Spy49_1049c	1401	protein_coding	66	76	62	68	38	39	27	34.6667	15.4323	9	11	9	9.66667	1	0	0	0.333333	3.0877		466	2.7897
Spy49_1050	CP000829	1050117..1050812	Spy49_1050	696	protein_coding	2303	2021	1998	2107.33	994	1085	505	861.333	11.6209	187	182	178	182.333	7	6	3	5.33333	2.94383		231	2.1645
Spy49_1051c	CP000829	complement(1050817..1050975)	Spy49_1051c	159	protein_coding	3	2	5	3.33333	0	0	0	0	120	1	0	0	0.333333	1	0	0	0.333333	120		52	1.92308
Spy49_1053c	CP000829	complement(1051044..1052357)	Spy49_1053c	1314	protein_coding	409	319	472	400	159	118	108	128.333	9.14576	162	167	186	171.667	6	4	4	4.66667	2.88402		437	0.457666
Spy49_1054	CP000829	1052786..1053181	Spy49_1054	396	protein_coding	29	35	36	33.3333	11	10	8	9.66667	8.39924	3	4	6	4.33333	0	0	0	0	120		131	0.763359
Spy49_1055	CP000829	1053321..1054199	Spy49_1055	879	protein_coding	0	0	0	0	0	0	0	0	120	0	0	1	0.333333	0	0	0	0	120		292	0.342466
Spy49_1056	CP000829	1054597..1055097	Spy49_1056	501	protein_coding	0	0	0	0	0	0	0	0	120	0	0	0	0	0	0	0	0	120		-	-
Spy49_1057	CP000829	1055100..1055906	Spy49_1057	807	protein_coding	30	37	20	29	10	10	4	8	8.07328	12	10	2	8	2	0	0	0.666667	4.18414		-	-
Spy49_1059	CP000829	1057303..1058613	Spy49_1059	1311	protein_coding	2689	2761	1104	2184.67	1744	2082	562	1462.67	25.9151	544	485	270	433	50	56	13	39.6667	4.34988		-	-
Spy49_1060	CP000829	1058770..1058985	Spy49_1060	216	protein_coding	0	0	0	0	0	0	0	0	120	0	0	0	0	0	0	0	0	120		71	1.40845
Spy49_1061c	CP000829	183438..183638	Spy49_1061c	201	protein_coding	65	72	71	69.3333	44	53	14	37	16.5559	18	12	18	16	7	1	2	3.33333	6.62827		66	1.51515
Spy49_1062	CP000829	1059129..1059314	Spy49_1062	186	protein_coding	16	8	28	17.3333	10	8	4	7.33333	12.0869	17	16	25	19.3333	3	4	7	4.66667	7.31484		61	0
rsuA	CP000829	complement(1059757..1060488)	Spy49_1064c	732	protein_coding	415	327	375	372.333	102	126	56	94.6667	7.59238	113	98	120	110.333	1	3	4	2.66667	2.79294		-	-
Spy49_1065	CP000829	1060603..1060968	Spy49_1065	366	protein_coding	7	2	2	3.66667	0	6	1	2.33333	23.0034	11	6	15	10.6667	0	0	0	0	120		-	-
Spy49_1066c	CP000829	complement(1061088..1062308)	Spy49_1066c	1221	protein_coding	228	143	242	204.333	94	97	197	129.333	22.7331	157	136	272	188.333	18	19	14	17	4.32316		-	-
Spy49_1067	CP000829	1062720..1064165	Spy49_1067	1446	protein_coding	4228	3689	3575	3830.67	1442	1758	776	1325.33	9.79598	3167	2496	2518	2727	33	30	9	24	2.19679		481	0.2079
Spy49_1070c	CP000829	complement(1064270..1064671)	Spy49_1070c	402	protein_coding	76	45	108	76.3333	51	42	26	39.6667	15.8833	30	29	40	33	1	2	1	1.33333	3.24019		133	0
Spy49_1071c	CP000829	complement(1064835..1065269)	Spy49_1071c	435	protein_coding	183	127	216	175.333	67	84	59	70	11.3235	83	79	70	77.3333	3	5	1	3	3.19962		144	1.38889
Spy49_1072c	CP000829	complement(1065688..1067046)	Spy49_1072c	1359	protein_coding	1047	835	966	949.333	265	263	174	234	7.42425	915	843	858	872	7	13	8	9.33333	2.29155		452	0.221239
psr	CP000829	complement(1067128..1068579)	Spy49_1073c	1452	protein_coding	2279	1740	2629	2216	1558	1480	1343	1460.33	24.931	644	576	694	638	25	33	25	27.6667	3.31321		483	0.414079
aroK	CP000829	complement(1068787..1069278)	Spy49_1074c	492	protein_coding	889	771	1134	931.333	908	941	701	850	113.779	189	190	190	189.667	15	10	12	12.3333	3.80437		163	0
aroA1	CP000829	complement(1069271..1070554)	Spy49_1075c	1284	protein_coding	4124	3916	4537	4192.33	3814	4049	2973	3612	69.7819	763	736	794	764.333	69	61	43	57.6667	4.02318		427	0.234192
Spy49_1076c	CP000829	complement(1070665..1071630)	Spy49_1076c	966	protein_coding	4697	4086	5250	4677.67	3412	3761	2688	3287	29.4685	782	839	881	834	35	32	7	24.6667	2.9531		321	1.24611
map	CP000829	complement(1071632..1072492)	Spy49_1077c	861	protein_coding	3831	3481	4403	3905	1818	2043	1333	1731.33	12.7829	716	811	863	796.667	11	11	6	9.33333	2.33811		286	1.74825
Spy49_1078c	CP000829	complement(1072508..1073791)	Spy49_1078c	1284	protein_coding	7270	6044	6761	6691.67	2228	2343	1242	1937.67	8.38905	2183	1961	2233	2125.67	36	44	12	30.6667	2.45294		427	0
Spy49_1079c	CP000829	complement(1073800..1074342)	Spy49_1079c	543	protein_coding	2891	2771	2693	2785	827	893	462	727.333	7.74398	853	833	817	834.333	3	5	2	3.33333	1.88264		180	2.22222
grab	CP000829	complement(1074609..1075148)	Spy49_1080c	540	protein_coding	951	974	1058	994.333	419	389	215	341	9.71529	255	282	230	255.667	1	5	2	2.66667	2.27857		179	0.558659
murZ	CP000829	complement(1075506..1076765)	Spy49_1082c	1260	protein_coding	571	464	702	579	98	97	45	80	5.25304	232	248	294	258	6	2	2	3.33333	2.39072		419	0
metK	CP000829	complement(1076939..1078135)	Spy49_1083c	1197	protein_coding	2035	1833	1912	1926.67	522	537	242	433.667	6.97205	1494	1514	1317	1441.67	10	20	8	12.6667	2.19601		398	0.251256
inlA	CP000829	complement(1078672..1081050)	Spy49_1084c	2379	protein_coding	116	136	147	133	65	85	35	61.6667	13.5274	30	41	27	32.6667	1	9	0	3.33333	4.55542		792	0.378788
birA	CP000829	1081425..1082195	Spy49_1085	771	protein_coding	1700	1553	1642	1631.67	209	190	83	160.667	4.48537	702	650	880	744	4	1	2	2.33333	1.80359		256	1.17188
Spy49_1086c	CP000829	complement(1082170..1082373)	Spy49_1086c	204	protein_coding	38	26	27	30.3333	12	15	5	10.6667	9.9483	14	18	30	20.6667	0	2	0	0.666667	3.02774		67	1.49254
dnaX	CP000829	complement(1082469..1084139)	Spy49_1087c	1671	protein_coding	1460	1125	1320	1301.67	318	361	155	278	6.7349	1200	1084	1369	1217.67	22	30	18	23.3333	2.629		556	0.359712
Spy49_1088c	CP000829	complement(1084139..1084636)	Spy49_1088c	498	protein_coding	386	280	345	337	58	60	28	48.6667	5.37299	207	297	356	286.667	7	7	1	5	2.56792		165	0
Spy49_1089	CP000829	1084842..1085591	Spy49_1089	750	protein_coding	310	265	228	267.667	88	103	56	82.3333	8.81892	23	31	35	29.6667	1	0	0	0.333333	2.31634		249	2.00803
udk	CP000829	complement(1085989..1086615)	Spy49_1090c	627	protein_coding	181	145	169	165	29	31	13	24.3333	5.43191	60	103	74	79	1	5	1	2.33333	2.95195		208	0
deaD2	CP000829	1086713..1087798	Spy49_1091	1086	protein_coding	1353	1085	1154	1197.33	318	283	146	249	6.62074	1037	826	1092	985	7	11	1	6.33333	2.06015		361	0.554017
Spy49_1092c	CP000829	complement(1087909..1089183)	Spy49_1092c	1275	protein_coding	5575	4749	4727	5017	613	605	183	467	4.37914	1474	1662	1636	1590.67	32	26	16	24.6667	2.49546		424	0.943396
gapN	CP000829	complement(1089304..1090707)	Spy49_1093c	1404	protein_coding	14492	13512	12481	13495	2002	2158	823	1661	4.96311	18471	15155	15628	16418	102	79	46	75.6667	1.93264		467	0.642398
ptsI	CP000829	complement(1090892..1092625)	Spy49_1094c	1734	protein_coding	9379	7411	9009	8599.67	2243	2462	969	1891.33	6.86537	9295	8646	9184	9041.67	208	120	78	135.333	2.47443		577	0.34662
ptsH	CP000829	complement(1092630..1092893)	Spy49_1095c	264	protein_coding	1893	1507	1831	1743.67	349	421	123	297.667	5.88153	1888	1678	2205	1923.67	44	32	13	29.6667	2.49216		87	0
nrdH	CP000829	1093253..1093504	Spy49_1096	252	protein_coding	1397	1543	1146	1362	72	64	15	50.3333	3.15254	519	526	487	510.667	2	1	0	1	1.66736		83	0
nrdE1	CP000829	1093524..1095683	Spy49_1097	2160	protein_coding	26881	30123	24125	27043	4372	4659	1806	3612.33	5.16484	17795	19944	16284	18007.7	62	118	40	73.3333	1.88919		719	0.417246
nrdF1	CP000829	1095664..1095981	Spy49_1098	318	protein_coding	4409	4339	4021	4256.33	735	797	354	628.667	5.43627	1988	2276	2126	2130	1	11	1	4.33333	1.67763		105	1.90476
Spy49_1099	CP000829	1096016..1096975	Spy49_1099	960	protein_coding	11638	10999	11116	11251	2736	2775	1267	2259.33	6.47645	4843	5006	4977	4942	24	32	12	22.6667	1.9309		319	2.19436
Spy49_1100	CP000829	1096950..1098263	Spy49_1100	1314	protein_coding	5569	5336	4883	5262.67	2236	2568	1216	2006.67	10.7837	1484	1264	1422	1390	23	27	16	22	2.50776		-	-
Spy49_1101	CP000829	1098401..1098694	Spy49_1101	294	protein_coding	0	0	0	0	0	0	0	0	120	0	0	0	0	0	0	0	0	120		-	-
Spy49_1103	CP000829	1099127..1099297	Spy49_1103	171	protein_coding	4	11	6	7	1	2	5	2.66667	10.7734	17	9	10	12	7	2	4	4.33333	10.2077		56	1.78571
Spy49_1104	CP000829	1099337..1099558	Spy49_1104	222	protein_coding	5	10	9	8	5	3	2	3.33333	11.8762	8	6	8	7.33333	8	0	3	3.66667	15		73	0
Spy49_1105c	CP000829	complement(1099651..1100346)	Spy49_1105c	696	protein_coding	463	396	316	391.667	224	264	118	202	15.7023	63	69	109	80.3333	5	4	3	4	3.46586		231	2.1645
Spy49_1106c	CP000829	complement(1100365..1101126)	Spy49_1106c	762	protein_coding	821	710	485	672	335	378	114	275.667	11.6683	155	160	193	169.333	14	9	3	8.66667	3.49793		253	0
Spy49_1107c	CP000829	complement(1101123..1101353)	Spy49_1107c	231	protein_coding	238	244	143	208.333	67	101	14	60.6667	8.42736	35	32	55	40.6667	0	1	0	0.333333	2.16427		76	0
alaS	CP000829	complement(1101699..1104317)	Spy49_1108c	2619	protein_coding	4011	3619	4144	3924.67	2346	2552	1610	2169.33	17.5373	3763	3461	3814	3679.33	45	45	22	37.3333	2.26489		872	1.14679
prtM1	CP000829	complement(1104704..1105759)	Spy49_1109c	1056	protein_coding	3306	2735	4078	3373	519	474	271	421.333	4.99834	2862	2769	3149	2926.67	14	18	10	14	1.94611		351	0.2849
Spy49_1110c	CP000829	complement(1105822..1106529)	Spy49_1110c	708	protein_coding	739	730	677	715.333	104	93	32	76.3333	4.64651	553	575	503	543.667	5	9	0	4.66667	2.18526		235	0
Spy49_1111c	CP000829	complement(1106595..1107791)	Spy49_1111c	1197	protein_coding	113	90	199	134	58	56	49	54.3333	11.5179	153	140	190	161	7	6	1	4.66667	2.93627		398	2.26131
pepB	CP000829	complement(1108168..1109973)	Spy49_1112c	1806	protein_coding	1122	997	1033	1050.67	526	535	253	438	11.883	532	548	535	538.333	54	61	17	44	4.15176		601	0.831947
Spy49_1113c	CP000829	complement(1109986..1110948)	Spy49_1113c	963	protein_coding	116	120	108	114.667	103	114	53	90	42.9247	95	114	68	92.3333	31	41	7	26.3333	8.28747		320	1.875
Spy49_1114c	CP000829	complement(1111245..1111961)	Spy49_1114c	717	protein_coding	1232	1156	770	1052.67	388	418	128	311.333	8.53477	639	742	509	630	81	129	22	77.3333	4.95673		238	0.420168
nagB	CP000829	complement(1112080..1112784)	Spy49_1115c	705	protein_coding	404	403	241	349.333	114	125	26	88.3333	7.56211	305	339	194	279.333	24	41	5	23.3333	4.18816		234	0
queA	CP000829	1112986..1114014	Spy49_1116	1029	protein_coding	4493	4665	3959	4372.33	1081	1154	569	934.667	6.73891	3450	3188	2557	3065	27	63	22	37.3333	2.35876		342	0.584795
Spy49_1117	CP000829	1114021..1115241	Spy49_1117	1221	protein_coding	4568	4028	4119	4238.33	1488	1559	896	1314.33	8.88012	1869	1667	1626	1720.67	18	24	9	17	2.25182		406	1.47783
Spy49_1119c	CP000829	complement(1115355..1115945)	Spy49_1119c	591	protein_coding	12	6	13	10.3333	8	6	5	6.33333	21.2384	9	8	13	10	2	0	0	0.666667	3.83937		196	1.02041
Spy49_1120c	CP000829	complement(1115942..1116190)	Spy49_1120c	249	protein_coding	2	6	5	4.33333	3	4	1	2.66667	21.4151	3	5	3	3.66667	0	2	0	0.666667	6.09897		82	0
Spy49_1121c	CP000829	complement(1116175..1116402)	Spy49_1121c	228	protein_coding	5	3	5	4.33333	3	3	2	2.66667	21.4151	0	3	4	2.33333	0	1	0	0.333333	5.34311		75	1.33333
sodM	CP000829	complement(1116524..1117168)	Spy49_1122c	645	protein_coding	17857	14327	19319	17167.7	3668	3777	2433	3292.67	6.29626	37652	36669	52258	42193	2195	1846	1120	1720.33	3.2494		214	1.86916
holA	CP000829	complement(1117265..1118305)	Spy49_1123c	1041	protein_coding	1550	1385	1493	1476	325	372	153	283.333	6.29956	518	601	604	574.333	7	5	4	5.33333	2.22199		346	0
comEC	CP000829	complement(1118376..1120619)	Spy49_1124c	2244	protein_coding	159	195	153	169	80	113	59	84	14.8727	20	28	28	25.3333	3	1	1	1.66667	3.82068		747	1.47256
comE	CP000829	complement(1120600..1121262)	Spy49_1126c	663	protein_coding	28	38	21	29	10	16	4	10	9.76529	2	2	0	1.33333	0	0	0	0	120		220	0.454545
Spy49_1127c	CP000829	complement(1121462..1122202)	Spy49_1127c	741	protein_coding	1505	1074	1611	1396.67	491	471	367	443	9.05464	281	266	306	284.333	14	9	5	9.33333	3.04318		246	2.03252
Spy49_1128	CP000829	1122242..1123096	Spy49_1128	855	protein_coding	360	321	285	322	63	95	36	64.6667	6.47678	107	103	128	112.667	2	5	1	2.66667	2.77733		284	0
Spy49_1129	CP000829	1123086..1123364	Spy49_1129	279	protein_coding	100	70	79	83	15	20	10	15	6.07743	53	41	57	50.3333	1	0	0	0.333333	2.07228		92	0
kup	CP000829	complement(1123388..1125388)	Spy49_1130c	2001	protein_coding	1939	2003	1270	1737.33	602	666	318	528.667	8.739	400	430	433	421	13	12	4	9.66667	2.75499		666	1.35135
deaD1	CP000829	complement(1125516..1127135)	Spy49_1132c	1620	protein_coding	7078	6322	7732	7044	3288	3896	1927	3037	12.3584	3627	3427	3156	3403.33	53	47	26	42	2.36578		539	0
prfC	CP000829	complement(1127442..1128986)	Spy49_1133c	1545	protein_coding	12479	11624	12705	12269.3	6003	6491	2759	5084.33	11.8024	2130	2226	2053	2136.33	38	67	14	39.6667	2.60821		514	0.77821
Spy49_1135c	CP000829	complement(1129234..1129929)	Spy49_1135c	696	protein_coding	669	566	591	608.667	171	223	123	172.333	8.23972	141	115	109	121.667	2	5	6	4.33333	3.11765		231	0.865801
murF	CP000829	complement(1130009..1131400)	Spy49_1136c	1392	protein_coding	1894	1634	1861	1796.33	449	482	200	377	6.65951	625	532	634	597	14	12	3	9.66667	2.52162		463	0.215983
ddlA	CP000829	complement(1131591..1132637)	Spy49_1137c	1047	protein_coding	303	274	294	290.333	85	80	38	67.6667	7.1388	112	90	112	104.667	0	0	0	0	120		348	0.574713
recR	CP000829	complement(1132738..1133334)	Spy49_1138c	597	protein_coding	127	113	130	123.333	51	46	27	41.3333	9.51061	49	47	54	50	0	0	0	0	120		198	0
Spy49_1139c	CP000829	complement(1133381..1133572)	Spy49_1139c	192	protein_coding	403	341	346	363.333	143	127	54	108	8.57014	106	99	111	105.333	2	1	0	1	2.23254		63	0
fdhC	CP000829	complement(1134132..1134947)	Spy49_1140c	816	protein_coding	310	314	194	272.667	144	172	56	124	13.195	18	28	10	18.6667	1	2	0	1	3.55249		271	1.84502
Spy49_1141c	CP000829	complement(1135034..1135576)	Spy49_1141c	543	protein_coding	11254	10105	6346	9235	3090	3511	1133	2578	8.14837	2611	2694	2194	2499.67	104	117	19	80	3.02079		180	2.22222
Spy49_1142c	CP000829	complement(1135737..1136258)	Spy49_1142c	522	protein_coding	1762	1872	1287	1640.33	490	480	145	371.667	7.0031	575	633	618	608.667	11	9	1	7	2.32841		173	0.578035
gpmA	CP000829	complement(1136365..1137060)	Spy49_1143c	696	protein_coding	11238	9922	10279	10479.7	2720	2580	1363	2221	6.70148	5914	5421	5481	5605.33	58	66	27	50.3333	2.20616		231	2.5974
pyrD	CP000829	1137357..1138238	Spy49_1144	882	protein_coding	1162	1046	1017	1075	238	251	125	204.667	6.26831	788	823	896	835.667	23	17	9	16.3333	2.64222		293	0
Spy49_1145c	CP000829	complement(1138293..1138466)	Spy49_1145c	174	protein_coding	471	359	442	424	128	143	89	120	8.2371	311	252	312	291.667	28	6	10	14.6667	3.47729		57	0
cadA	CP000829	complement(1138538..1140400)	Spy49_1146c	1863	protein_coding	5825	5157	4960	5314	1523	1670	1030	1407.67	7.8268	3298	3237	2733	3089.33	131	128	47	102	3.04837		620	0.806452
Spy49_1147c	CP000829	complement(1140732..1141007)	Spy49_1147c	276	protein_coding	527	414	591	510.667	130	127	75	110.667	6.79914	492	464	656	537.333	14	5	2	7	2.39528		91	0
Spy49_1148c	CP000829	complement(1141106..1141693)	Spy49_1148c	588	protein_coding	993	734	945	890.667	246	277	132	218.333	7.39516	424	378	519	440.333	7	10	2	6.33333	2.45119		195	1.53846
Spy49_1149c	CP000829	complement(1141671..1142513)	Spy49_1149c	843	protein_coding	2397	2056	2352	2268.33	622	685	313	540	7.24427	1070	945	1020	1011.67	27	22	8	19	2.61571		280	0.357143
Spy49_1150c	CP000829	complement(1142506..1143357)	Spy49_1150c	852	protein_coding	3331	2913	3390	3211.33	755	805	418	659.333	6.56716	1370	1279	1462	1370.33	29	19	4	17.3333	2.37913		283	0.353357
Spy49_1151c	CP000829	complement(1143573..1144529)	Spy49_1151c	957	protein_coding	1477	1339	1576	1464	574	618	344	512	9.89642	585	598	732	638.333	27	14	13	18	2.91362		318	0.314465
recN	CP000829	complement(1144701..1146362)	Spy49_1152c	1662	protein_coding	3430	2978	3171	3193	1575	1788	904	1422.33	12.8573	2226	1938	2271	2145	50	60	25	45	2.69063		553	0
Spy49_1153c	CP000829	complement(1146383..1146853)	Spy49_1153c	471	protein_coding	858	842	782	827.333	440	462	207	369.667	12.9061	513	517	471	500.333	6	11	3	6.66667	2.40779		156	0.641026
Spy49_1154c	CP000829	complement(1146840..1147667)	Spy49_1154c	828	protein_coding	2131	2132	1842	2035	899	1016	481	798.667	11.1164	1501	1364	1412	1425.67	31	26	12	23	2.51937		275	0.363636
fps	CP000829	complement(1147867..1148532)	Spy49_1155c	666	protein_coding	1078	1123	937	1046	349	435	166	316.667	8.70147	602	729	637	656	12	10	8	10	2.48524		221	0
xseB	CP000829	complement(1148532..1148747)	Spy49_1156c	216	protein_coding	204	219	183	202	56	81	26	54.3333	7.91788	113	111	120	114.667	1	3	0	1.33333	2.33417		71	0
xseA	CP000829	complement(1148725..1150065)	Spy49_1157c	1341	protein_coding	1950	2145	1462	1852.33	349	460	136	315	5.86873	1319	1207	968	1164.67	10	17	5	10.6667	2.21544		446	0.896861
folD	CP000829	complement(1150218..1151072)	Spy49_1158c	855	protein_coding	91	47	89	75.6667	22	15	8	15	6.42482	30	27	32	29.6667	2	0	1	1	3.067		284	0.352113
Spy49_1159c	CP000829	complement(1151280..1152974)	Spy49_1159c	1695	protein_coding	2552	2316	2288	2385.33	992	1079	424	831.667	9.86768	1957	1867	1900	1908	19	20	10	16.3333	2.18401		564	0.531915
phr	CP000829	complement(1153152..1154561)	Spy49_1160c	1410	protein_coding	621	657	642	640	147	119	56	107.333	5.82304	786	795	690	757	5	3	1	3	1.87989		469	2.55864
gtr	CP000829	complement(1154710..1155444)	Spy49_1161c	735	protein_coding	370	225	310	301.667	176	137	83	132	12.5795	21	18	24	21	2	3	0	1.66667	4.10357		244	0
Spy49_1162c	CP000829	complement(1155444..1156130)	Spy49_1162c	687	protein_coding	455	426	374	418.333	162	173	95	143.333	9.70699	30	42	25	32.3333	0	0	0	0	120		228	2.19298
Spy49_1163c	CP000829	complement(1156257..1156487)	Spy49_1163c	231	protein_coding	49	18	81	49.3333	4	4	1	3	3.7133	32	21	34	29	0	0	1	0.333333	2.32813		76	0
clpE	CP000829	1156785..1159067	Spy49_1164	2283	protein_coding	5813	5281	4518	5204	1059	1186	388	877.667	5.8414	14867	13645	13781	14097.7	168	164	24	118.667	2.17631		760	0
mutT	CP000829	1159195..1159650	Spy49_1165	456	protein_coding	1884	1731	1506	1707	572	693	372	545.667	9.11648	988	956	1010	984.667	20	20	3	14.3333	2.45813		151	2.64901
Spy49_1166	CP000829	1159701..1160003	Spy49_1166	303	protein_coding	658	408	662	576	226	189	119	178	8.85378	384	344	479	402.333	6	2	3	3.66667	2.21311		100	0
ileS	CP000829	complement(1160268..1163024)	Spy49_1167c	2757	protein_coding	18044	16410	15349	16601	18902	20713	14232	17949	120	8347	8434	9329	8703.33	321	346	163	276.667	3.01486		918	2.50545
divIVA	CP000829	complement(1163342..1164100)	Spy49_1168c	759	protein_coding	9195	7153	9640	8662.67	2862	3119	1487	2489.33	8.33773	4566	4414	5341	4773.67	71	64	45	60	2.37568		252	0.396825
Spy49_1169c	CP000829	complement(1164110..1164901)	Spy49_1169c	792	protein_coding	9557	8195	9928	9226.67	3143	3172	1403	2572.67	8.14091	5051	5283	5550	5294.67	90	74	37	67	2.37935		263	0
Spy49_1170c	CP000829	complement(1164901..1165155)	Spy49_1170c	255	protein_coding	1784	1562	1795	1713.67	476	602	261	446.333	7.7284	852	1066	1010	976	15	11	6	10.6667	2.30213		84	1.19048
Spy49_1171c	CP000829	complement(1165160..1165828)	Spy49_1171c	669	protein_coding	23735	23257	21242	22744.7	6579	6626	2681	5295.33	7.13357	15446	16912	13462	15273.3	154	173	63	130	2.18139		222	0
Spy49_1172c	CP000829	complement(1165828..1166499)	Spy49_1172c	672	protein_coding	17873	19129	16122	17708	4976	5303	2170	4149.67	7.1656	12525	15366	10376	12755.7	131	111	33	91.6667	2.10659		223	0.44843
ftsZ	CP000829	complement(1166502..1167821)	Spy49_1173c	1320	protein_coding	26596	28079	23405	26026.7	6178	6526	2503	5069	6.35535	27075	29058	24769	26967.3	329	405	124	286	2.28692		439	0.455581
ftsA	CP000829	complement(1167845..1169209)	Spy49_1174c	1365	protein_coding	9590	11052	8799	9813.67	1419	1564	457	1146.67	4.84286	6301	7346	5887	6511.33	36	37	16	29.6667	1.92852		454	0
ftsQ	CP000829	complement(1169420..1170568)	Spy49_1175c	1149	protein_coding	7870	7182	7300	7450.67	3425	4084	2220	3243	12.4996	4061	3208	3377	3548.67	107	85	46	79.3333	2.73563		382	0.78534
murG	CP000829	complement(1170569..1171651)	Spy49_1176c	1083	protein_coding	5607	5711	5588	5635.33	2399	2856	1625	2293.33	11.5647	2766	2872	2552	2730	52	75	28	51.6667	2.62076		360	0.555556
murD	CP000829	complement(1171651..1173009)	Spy49_1177c	1359	protein_coding	5798	5903	5047	5582.67	1415	1660	885	1320	7.21009	3266	2949	3002	3072.33	55	70	14	46.3333	2.47887		452	0.442478
Spy49_1178c	CP000829	complement(1173365..1173616)	Spy49_1178c	252	protein_coding	55	58	61	58	25	29	17	23.6667	11.5992	22	24	36	27.3333	3	1	1	1.66667	3.7169		83	0
Spy49_1179c	CP000829	complement(1173738..1175579)	Spy49_1179c	1842	protein_coding	12230	10501	12832	11854.3	3047	3183	2142	2790.67	7.18827	8500	8810	9554	8954.67	686	566	357	536.333	3.69327		613	0.326264
Spy49_1180c	CP000829	complement(1175762..1176151)	Spy49_1180c	390	protein_coding	4232	4087	3948	4089	1612	1659	1026	1432.33	9.91158	902	887	858	882.333	21	30	9	20	2.74562		129	2.32558
Spy49_1181c	CP000829	complement(1176161..1177132)	Spy49_1181c	972	protein_coding	7286	7291	6404	6993.67	1933	2012	1147	1697.33	7.34294	1715	1835	1743	1764.33	44	44	13	33.6667	2.62621		323	0.928793
Spy49_1182c	CP000829	complement(1177137..1177340)	Spy49_1182c	204	protein_coding	182	226	164	190.667	31	45	25	33.6667	5.99602	49	75	46	56.6667	1	2	0	1	2.57536		67	0
Spy49_1183c	CP000829	complement(1177482..1178009)	Spy49_1183c	528	protein_coding	56427	61949	54334	57570	14619	14807	9325	12917	6.95718	110418	112444	104278	109047	950	1304	176	810	2.1208		175	1.14286
Spy49_1184	CP000829	1178237..1178863	Spy49_1184	627	protein_coding	45	47	46	46	26	16	8	16.6667	10.2412	21	11	14	15.3333	0	0	2	0.666667	3.31597		208	2.88462
Spy49_1185c	CP000829	complement(1178945..1180024)	Spy49_1185c	1080	protein_coding	1248	1084	1109	1147	556	692	324	524	13.2717	346	407	370	374.333	11	10	2	7.66667	2.674		359	0.835655
Spy49_1186c	CP000829	complement(1180028..1180648)	Spy49_1186c	621	protein_coding	12505	13928	8809	11747.3	5138	5692	2138	4322.67	10.3998	4414	4690	3824	4309.33	45	81	18	48	2.31186		206	0.485437
Spy49_1187c	CP000829	complement(1181096..1182073)	Spy49_1187c	978	protein_coding	6412	7845	3867	6041.33	2801	3280	1028	2369.67	11.1096	1695	2069	1343	1702.33	20	37	6	21	2.36556		325	0.307692
Spy49_1188c	CP000829	complement(1182487..1183524)	Spy49_1188c	1038	protein_coding	9543	9621	5781	8315	3135	3472	1130	2579	8.8815	2134	2445	1854	2144.33	25	34	3	20.6667	2.23978		345	0.869565
kdtB	CP000829	complement(1183511..1184002)	Spy49_1189c	492	protein_coding	2794	2977	1695	2488.67	870	1003	301	724.667	8.42704	491	587	474	517.333	6	5	6	5.66667	2.30328		163	0.613497
Spy49_1190c	CP000829	complement(1183992..1184531)	Spy49_1190c	540	protein_coding	2785	3029	1714	2509.33	830	945	322	699	8.13476	483	529	393	468.333	1	7	0	2.66667	2.01171		179	0.558659
asnA	CP000829	complement(1184654..1185646)	Spy49_1191c	993	protein_coding	3317	3425	1835	2859	601	670	199	490	5.8947	618	645	470	577.667	3	5	1	3	1.97651		330	2.12121
arcC	CP000829	complement(1185959..1186909)	Spy49_1192c	951	protein_coding	413	374	520	435.667	359	402	485	415.333	120	1732	1470	1361	1521	34	34	11	26.3333	2.56323		316	0.632911
Spy49_1193c	CP000829	complement(1186929..1188260)	Spy49_1193c	1332	protein_coding	982	1105	1066	1051	1023	1062	983	1022.67	120	5003	4628	2803	4144.67	65	73	30	56	2.41558		443	0.451467
Spy49_1194c	CP000829	complement(1188277..1189578)	Spy49_1194c	1302	protein_coding	465	634	525	541.333	437	480	413	443.333	52.0607	2846	2847	1612	2435	33	33	5	23.6667	2.24386		433	1.84758
arcB	CP000829	complement(1189941..1190954)	Spy49_1195c	1014	protein_coding	773	745	760	759.333	337	415	254	335.333	12.7212	3837	3979	2828	3548	26	29	14	23	2.06349		337	0.890208
Spy49_1196c	CP000829	complement(1190979..1191419)	Spy49_1196c	441	protein_coding	310	300	285	298.333	70	94	35	66.3333	6.91525	1703	1784	1247	1578	17	13	5	11.6667	2.11878		146	0.684932
arcA	CP000829	complement(1191519..1192754)	Spy49_1197c	1236	protein_coding	4292	4384	4571	4415.67	186	218	77	160.333	3.13579	11662	11857	14355	12624.7	29	35	31	31.6667	1.7363		411	0.243309
Spy49_1198c	CP000829	complement(1193028..1193708)	Spy49_1198c	681	protein_coding	114	156	103	124.333	45	53	17	38.3333	8.83631	63	96	77	78.6667	2	1	1	1.33333	2.54987		226	0
argR	CP000829	1193850..1194323	Spy49_1199	474	protein_coding	313	235	316	288	49	50	19	39.3333	5.2224	69	51	42	54	2	0	1	1	2.60648		157	0.636943
Spy49_1200c	CP000829	complement(1194490..1195206)	Spy49_1200c	717	protein_coding	3493	3577	2938	3336	1782	1972	934	1562.67	13.7098	6167	6423	6602	6397.33	40	76	19	45	2.09749		238	0.840336
Spy49_1201c	CP000829	complement(1195220..1196299)	Spy49_1201c	1080	protein_coding	2445	2634	2035	2371.33	2124	2298	1141	1854.33	42.2776	733	776	697	735.333	41	66	18	41.6667	3.62193		359	2.22841
yesM	CP000829	complement(1196372..1198105)	Spy49_1202c	1734	protein_coding	2505	2861	2298	2554.67	1791	2100	1073	1654.67	23.9389	829	950	813	864	77	89	28	64.6667	4.01076		577	1.21317
yesN	CP000829	complement(1198102..1198842)	Spy49_1203c	741	protein_coding	485	505	455	481.667	244	314	151	236.333	14.6026	170	147	136	151	5	12	1	6	3.22342		246	0.406504
msrA1	CP000829	complement(1198930..1200036)	Spy49_1204c	1107	protein_coding	52	69	46	55.6667	57	60	40	52.3333	120	10	12	10	10.6667	2	3	0	1.66667	5.60104		368	1.3587
Spy49_1205c	CP000829	complement(1200079..1200702)	Spy49_1205c	624	protein_coding	25	26	39	30	21	17	8	15.3333	15.4912	6	6	2	4.66667	0	1	0	0.333333	3.93974		207	1.44928
ccdA	CP000829	complement(1200715..1201404)	Spy49_1206c	690	protein_coding	35	16	21	24	14	17	9	13.3333	17.6887	7	8	5	6.66667	0	0	0	0	120		229	1.74672
Spy49_1207c	CP000829	complement(1202097..1202390)	Spy49_1207c	294	protein_coding	17	12	23	17.3333	11	13	15	13	36.1413	17	14	25	18.6667	2	1	1	1.33333	3.93974		97	1.03093
Spy49_1208c	CP000829	complement(1202401..1203426)	Spy49_1208c	1026	protein_coding	94	85	100	93	53	96	50	66.3333	30.7694	80	75	96	83.6667	4	5	2	3.66667	3.32439		341	0.58651
Spy49_1209c	CP000829	complement(1203423..1204097)	Spy49_1209c	675	protein_coding	62	74	76	70.6667	54	69	32	51.6667	33.2008	88	69	92	83	1	1	0	0.666667	2.15517		224	1.33929
Spy49_1210c	CP000829	complement(1204099..1204947)	Spy49_1210c	849	protein_coding	103	101	112	105.333	56	67	43	55.3333	16.1509	139	146	157	147.333	4	2	4	3.33333	2.74425		282	0.70922
Spy49_1211c	CP000829	complement(1204952..1206847)	Spy49_1211c	1896	protein_coding	134	146	137	139	61	63	22	48.6667	9.90701	208	197	228	211	0	5	1	2	2.23178		631	1.26783
Spy49_1212c	CP000829	complement(1206847..1207575)	Spy49_1212c	729	protein_coding	16	28	28	24	20	10	4	11.3333	13.8573	35	33	21	29.6667	1	3	0	1.33333	3.35141		242	0.413223
Spy49_1213c	CP000829	complement(1207708..1210110)	Spy49_1213c	2403	protein_coding	151	158	109	139.333	102	108	23	77.6667	17.7899	187	170	189	182	5	15	0	6.66667	3.14411		800	0.5
valS	CP000829	complement(1210270..1212918)	Spy49_1215c	2649	protein_coding	7320	6568	6047	6645	5850	6330	4209	5463	53.0831	4143	3272	3849	3754.67	85	76	26	62.3333	2.53698		882	2.94785
Spy49_1216c	CP000829	complement(1212920..1213483)	Spy49_1216c	564	protein_coding	1256	1259	978	1164.33	481	536	228	415	10.0785	1113	1021	1044	1059.33	5	19	4	9.33333	2.1973		187	1.06952
Spy49_1217c	CP000829	complement(1213480..1213659)	Spy49_1217c	180	protein_coding	219	205	159	194.333	55	70	21	48.6667	7.50928	227	206	208	213.667	1	3	0	1.33333	2.04801		59	1.69492
Spy49_1218c	CP000829	complement(1214086..1214481)	Spy49_1218c	396	protein_coding	2708	2594	2228	2510	344	353	155	284	4.77141	1834	1902	1720	1818.67	26	41	20	29	2.51227		131	0.763359
Spy49_1219c	CP000829	complement(1214499..1214753)	Spy49_1219c	255	protein_coding	715	772	577	688	74	62	21	52.3333	4.03594	460	486	469	471.667	7	4	3	4.66667	2.25251		84	1.19048
aroA2	CP000829	1215231..1215983	Spy49_1220	753	protein_coding	1417	1309	1687	1471	568	584	344	498.667	9.61138	382	391	349	374	14	18	7	13	3.09505		250	0.4
aroB	CP000829	1216039..1217112	Spy49_1221	1074	protein_coding	4677	3875	5456	4669.33	2882	2849	2135	2622	18.017	858	812	794	821.333	51	67	39	52.3333	3.77628		357	0
Spy49_1222c	CP000829	complement(1217548..1217853)	Spy49_1222c	306	protein_coding	198	136	186	173.333	107	118	83	102.667	19.8523	56	42	53	50.3333	2	1	0	1	2.65325		101	0
Spy49_1223c	CP000829	complement(1217855..1218193)	Spy49_1223c	339	protein_coding	507	437	515	486.333	303	348	193	281.333	18.9954	218	137	178	177.667	4	4	2	3.33333	2.61503		112	0
Spy49_1224c	CP000829	complement(1218246..1219001)	Spy49_1224c	756	protein_coding	2343	2063	2062	2156	1101	1194	714	1003	13.5865	943	869	880	897.333	26	11	6	14.3333	2.51332		251	1.19522
aroE1	CP000829	complement(1219236..1220114)	Spy49_1225c	879	protein_coding	1579	1832	1206	1539	1715	1886	961	1520.67	120	1068	1160	1013	1080.33	32	62	12	35.3333	3.03994		292	0
Spy49_1226c	CP000829	complement(1220252..1223668)	Spy49_1226c	3417	protein_coding	4434	4908	3309	4217	4891	6018	3208	4705.67	120	1611	1573	1303	1495.67	77	122	19	72.6667	3.43772		1138	2.37258
Spy49_1227c	CP000829	complement(1223688..1225172)	Spy49_1227c	1485	protein_coding	1306	1604	1135	1348.33	1278	1424	737	1146.33	64.0613	518	527	507	517.333	13	27	1	13.6667	2.86131		494	0.809717
Spy49_1228c	CP000829	complement(1225172..1226896)	Spy49_1228c	1725	protein_coding	845	942	663	816.667	684	889	435	669.333	52.2607	306	318	286	303.333	10	13	3	8.66667	2.92439		574	0.522648
Spy49_1229c	CP000829	complement(1226886..1227491)	Spy49_1229c	606	protein_coding	171	176	150	165.667	115	130	69	104.667	22.6421	40	45	41	42	1	3	0	1.33333	3.01369		201	3.9801
Spy49_1230c	CP000829	complement(1227797..1229242)	Spy49_1230c	1446	protein_coding	144	167	127	146	213	219	136	189.333	120	26	37	28	30.3333	5	11	0	5.33333	5.98135		481	1.6632
Spy49_1231c	CP000829	complement(1229323..1230249)	Spy49_1231c	927	protein_coding	151	162	113	142	200	241	92	177.667	120	33	36	21	30	6	11	0	5.66667	6.23859		308	1.62338
Spy49_1233c	CP000829	complement(1230259..1231209)	Spy49_1233c	951	protein_coding	94	125	58	92.3333	137	160	69	122	120	21	27	22	23.3333	6	6	1	4.33333	6.17578		316	3.16456
Spy49_1234	CP000829	1231405..1232100	Spy49_1234	696	protein_coding	23	16	15	18	21	19	8	16	88.2742	20	11	2	11	0	1	1	0.666667	3.70884		231	0
Spy49_1235c	CP000829	complement(1232893..1234335)	Spy49_1235c	1443	protein_coding	886	821	790	832.333	917	951	630	832.667	120	405	342	409	385.333	45	49	22	38.6667	4.52223		480	3.33333
hyl	CP000829	complement(1234359..1236053)	Spy49_1236c	1695	protein_coding	1539	1695	1292	1508.67	1336	1606	822	1254.67	56.3973	510	540	443	497.667	44	62	17	41	4.16495		564	2.48227
Spy49_1237c	CP000829	complement(1236104..1237144)	Spy49_1237c	1041	protein_coding	402	435	363	400	287	343	186	272	26.9593	148	134	167	149.667	14	14	2	10	3.84253		346	0.289017
Spy49_1238	CP000829	1237277..1238563	Spy49_1238	1287	protein_coding	145	154	132	143.667	76	101	41	72.6667	15.2538	90	90	108	96	2	15	4	7	3.97077		428	2.33645
Spy49_1239	CP000829	1238578..1241283	Spy49_1239	2706	protein_coding	426	475	342	414.333	396	433	244	357.667	70.696	466	464	430	453.333	21	34	6	20.3333	3.34922		901	1.55383
Spy49_1240c	CP000829	complement(1241384..1242739)	Spy49_1240c	1356	protein_coding	5682	4728	6153	5521	1801	1854	1255	1636.67	8.55106	1479	1689	1748	1638.67	34	44	30	36	2.72312		451	0.665188
Spy49_1241c	CP000829	complement(1243405..1244760)	Spy49_1241c	1356	protein_coding	680	874	689	747.667	279	341	151	257	9.7363	441	524	385	450	10	19	8	12.3333	2.89057		451	0.443459
recX	CP000829	1244875..1245651	Spy49_1242	777	protein_coding	220	179	140	179.667	16	15	8	13	3.9591	125	98	178	133.667	1	2	1	1.33333	2.2565		258	0.387597
Spy49_1243	CP000829	1245731..1246264	Spy49_1243	534	protein_coding	1461	1207	1309	1325.67	248	250	129	209	5.62822	414	359	564	445.667	5	6	2	4.33333	2.24405		177	2.82486
Spy49_1244	CP000829	1246634..1246912	Spy49_1244	279	protein_coding	136	125	95	118.667	36	39	17	30.6667	7.68375	47	39	34	40	0	1	0	0.333333	2.17174		92	0
Spy49_1245	CP000829	1246927..1247034	Spy49_1245	108	protein_coding	28	25	25	26	9	11	3	7.66667	8.51383	12	7	7	8.66667	2	0	0	0.666667	4.05357		35	0
Spy49_1247c	CP000829	complement(1254000..1254548)	Spy49_1247c	549	protein_coding	507	300	532	446.333	25	30	16	23.6667	3.54008	925	1002	2108	1345	2	1	7	3.33333	1.73282		-	-
comF	CP000829	complement(1254628..1255293)	Spy49_1248c	666	protein_coding	54	38	51	47.6667	44	34	14	30.6667	23.5734	6	4	7	5.66667	0	1	0	0.333333	3.66976		221	0.452489
Spy49_1249c	CP000829	complement(1255265..1256590)	Spy49_1249c	1326	protein_coding	647	661	577	628.333	445	496	235	392	22.0369	67	73	73	71	6	8	4	6	4.20783		441	0.453515
Spy49_1250	CP000829	1256646..1257278	Spy49_1250	633	protein_coding	758	704	769	743.667	137	156	46	113	5.51809	346	364	346	352	2	6	1	3	2.18199		210	0
cysM	CP000829	1257406..1258347	Spy49_1251	942	protein_coding	3134	2477	2864	2825	818	870	443	710.333	7.53132	6397	6234	6515	6382	51	76	38	55	2.18709		313	0.638978
Spy49_1252c	CP000829	complement(1258365..1258742)	Spy49_1252c	378	protein_coding	751	549	784	694.667	409	406	313	376	16.9379	198	184	238	206.667	4	2	2	2.66667	2.39001		125	0.8
Spy49_1253c	CP000829	complement(1258742..1260142)	Spy49_1253c	1401	protein_coding	17292	17759	16043	17031.3	8168	8229	4405	6934	11.5702	7508	7423	7118	7349.67	114	130	56	100	2.41951		466	0.858369
Spy49_1254c	CP000829	complement(1260179..1260820)	Spy49_1254c	642	protein_coding	1882	1855	1634	1790.33	748	841	372	653.667	10.3192	709	803	727	746.333	15	27	2	14.6667	2.64587		213	0.469484
Spy49_1255c	CP000829	complement(1260813..1261817)	Spy49_1255c	1005	protein_coding	2671	2773	2438	2627.33	1002	1141	494	879	9.49569	891	1044	914	949.667	21	26	7	18	2.62176		334	0.898204
Spy49_1256c	CP000829	complement(1261814..1262506)	Spy49_1256c	693	protein_coding	1420	1429	1368	1405.67	436	467	161	354.667	7.55014	408	400	373	393.667	5	8	3	5.33333	2.4171		230	0.434783
Spy49_1257c	CP000829	complement(1262629..1264527)	Spy49_1257c	1899	protein_coding	21746	20561	17999	20102	10520	12343	5875	9579.33	14.0273	9301	7911	8125	8445.67	301	315	108	241.333	2.92448		632	0
pppL	CP000829	complement(1264524..1265264)	Spy49_1259c	741	protein_coding	7913	8062	6278	7417.67	3147	3790	1743	2893.33	11.0438	2110	1953	1791	1951.33	57	90	18	55	2.91325		246	0.813008
sunL	CP000829	complement(1265302..1266624)	Spy49_1260c	1323	protein_coding	8178	7790	6202	7390	3604	4324	1803	3243.67	12.6268	2955	2743	2840	2846	97	139	40	92	3.02959		440	0.909091
fmt	CP000829	complement(1266614..1267549)	Spy49_1261c	936	protein_coding	3266	3521	2537	3108	1202	1223	514	979.667	9.00564	1472	1685	1473	1543.33	60	56	12	42.6667	2.89754		311	0.643087
priA	CP000829	complement(1267611..1269995)	Spy49_1262c	2385	protein_coding	4234	4448	3072	3918	1404	1610	475	1163	8.56034	1498	1727	1492	1572.33	117	141	33	97	3.73248		794	0.251889
Spy49_1263c	CP000829	complement(1270060..1270377)	Spy49_1263c	318	protein_coding	466	424	338	409.333	101	127	30	86	6.6641	150	101	135	128.667	6	5	6	5.66667	3.32964		105	0
Spy49_1265c	CP000829	complement(1270393..1271028)	Spy49_1265c	636	protein_coding	902	709	736	782.333	130	184	55	123	5.61982	196	218	197	203.667	7	10	3	6.66667	3.04068		211	0
Spy49_1266c	CP000829	complement(1271138..1272745)	Spy49_1266c	1608	protein_coding	1273	928	1498	1233	345	342	187	291.333	7.20658	588	555	799	647.333	6	13	6	8.33333	2.38874		535	0
Spy49_1267c	CP000829	complement(1272875..1273771)	Spy49_1267c	897	protein_coding	200	208	169	192.333	119	125	60	101.333	16.225	126	103	117	115.333	9	4	1	4.66667	3.24165		298	1.00671
atoB	CP000829	1273972..1275159	Spy49_1268	1188	protein_coding	669	675	658	667.333	261	287	114	220.667	9.39532	424	390	392	402	5	10	1	5.33333	2.40538		395	0
atoD1	CP000829	1275183..1275833	Spy49_1269	651	protein_coding	568	506	484	519.333	256	284	130	223.333	12.3207	385	432	355	390.667	5	11	0	5.33333	2.4214		216	0
atoA	CP000829	1275835..1276494	Spy49_1270	660	protein_coding	525	545	480	516.667	309	334	169	270.667	16.0821	447	492	438	459	12	10	4	8.66667	2.61923		219	0
Spy49_1271	CP000829	1276527..1277306	Spy49_1271	780	protein_coding	598	726	528	617.333	511	510	241	420.667	27.1065	585	732	497	604.667	8	18	3	9.66667	2.51384		259	0
Spy49_1272	CP000829	1277377..1278708	Spy49_1272	1332	protein_coding	1365	1316	1232	1304.33	1053	1182	663	966	34.6246	1194	1098	1029	1107	39	33	10	27.3333	2.80907		443	0.677201
luxS	CP000829	1278782..1279264	Spy49_1273	483	protein_coding	226	167	231	208	82	86	52	73.3333	9.97312	97	98	74	89.6667	6	4	2	4	3.34336		160	1.875
Spy49_1274c	CP000829	complement(1279411..1280880)	Spy49_1274c	1470	protein_coding	5674	5030	5096	5266.67	1759	1865	847	1490.33	8.23608	1589	1715	1752	1685.33	57	69	25	50.3333	2.96128		489	0.613497
Spy49_1275c	CP000829	complement(1280894..1282048)	Spy49_1275c	1155	protein_coding	6603	6558	5051	6070.67	1442	1540	610	1197.33	6.4047	1790	1742	1579	1703.67	54	80	12	48.6667	2.92422		384	1.5625
Spy49_1276c	CP000829	complement(1282493..1282819)	Spy49_1276c	327	protein_coding	629	687	552	622.667	78	88	21	62.3333	4.51755	152	141	155	149.333	5	3	2	3.33333	2.73452		108	0
Spy49_1277c	CP000829	complement(1282947..1283456)	Spy49_1277c	510	protein_coding	120	109	119	116	31	41	28	33.3333	8.33756	15	24	31	23.3333	0	1	0	0.333333	2.44727		169	1.77515
recU	CP000829	1283537..1284145	Spy49_1278	609	protein_coding	2727	3077	2265	2689.67	805	993	461	753	8.1668	692	698	744	711.333	16	40	3	19.6667	2.8976		202	0
pbp1A	CP000829	1284132..1286297	Spy49_1279	2166	protein_coding	28218	30206	22922	27115.3	11292	12604	5937	9944.33	10.3651	23908	24208	23008	23708	735	1107	350	730.667	2.98804		721	1.10957
pepC	CP000829	complement(1286764..1288101)	Spy49_1280c	1338	protein_coding	8845	8394	5807	7682	3031	3240	1755	2675.33	9.85699	6785	8892	5315	6997.33	69	77	48	64.6667	2.21971		445	2.02247
nadE	CP000829	complement(1288286..1289134)	Spy49_1281c	849	protein_coding	2095	1505	1900	1833.33	1054	1017	844	971.667	16.3767	577	446	637	553.333	12	6	3	7	2.3792		282	1.06383
Spy49_1282c	CP000829	complement(1289112..1290566)	Spy49_1282c	1455	protein_coding	6614	5906	6393	6304.33	2295	2401	1438	2044.67	9.23373	3315	3114	3236	3221.67	39	49	14	34	2.28445		484	1.03306
aapA	CP000829	complement(1290737..1292116)	Spy49_1283c	1380	protein_coding	3049	2559	3498	3035.33	2016	2181	1779	1992	24.6858	357	339	366	354	8	9	7	8	2.74343		459	2.17865
nox2	CP000829	complement(1292285..1293202)	Spy49_1284c	918	protein_coding	1612	1411	1612	1545	526	534	271	443.667	8.33306	768	686	773	742.333	15	15	5	11.6667	2.5035		305	0.655738
Spy49_1285c	CP000829	complement(1293266..1293490)	Spy49_1285c	225	protein_coding	211	180	194	195	39	57	20	38.6667	6.42588	56	69	55	60	0	0	0	0	120		74	2.7027
Spy49_1286c	CP000829	complement(1293594..1294337)	Spy49_1286c	744	protein_coding	2942	2818	2267	2675.67	697	696	285	559.333	6.6427	2133	2486	2182	2267	19	34	17	23.3333	2.27195		247	0
Spy49_1287c	CP000829	complement(1294337..1295140)	Spy49_1287c	804	protein_coding	2298	2444	1667	2136.33	473	509	184	388.667	6.1012	1047	1200	984	1077	11	19	3	11	2.26813		267	1.49813
Spy49_1289c	CP000829	complement(1295335..1296678)	Spy49_1289c	1344	protein_coding	2868	2411	2438	2572.33	556	547	328	477	6.17026	1308	1446	1432	1395.33	15	19	7	13.6667	2.24759		447	0.447427
mraY	CP000829	complement(1296836..1297846)	Spy49_1290c	1011	protein_coding	405	369	462	412	276	307	200	261	22.7758	317	317	333	322.333	16	13	18	15.6667	3.43817		336	1.4881
ftsI	CP000829	complement(1297848..1300103)	Spy49_1291c	2256	protein_coding	2114	1760	2467	2113.67	1086	1136	690	970.667	13.3606	1258	1312	1561	1377	48	71	28	49	3.11682		751	0.932091
ftsL	CP000829	complement(1300107..1300430)	Spy49_1292c	324	protein_coding	201	188	217	202	103	126	62	97	14.1737	64	47	44	51.6667	1	2	2	1.66667	3.02774		107	0
mraW	CP000829	complement(1300435..1301385)	Spy49_1293c	951	protein_coding	1312	1151	1280	1247.67	425	476	254	385	8.84276	402	453	437	430.667	11	10	8	9.66667	2.73852		316	0
Spy49_1294c	CP000829	complement(1301736..1301942)	Spy49_1294c	207	protein_coding	68	73	70	70.3333	35	42	17	31.3333	12.8589	15	30	24	23	2	0	0	0.666667	2.93627		68	1.47059
proA	CP000829	complement(1301917..1303167)	Spy49_1295c	1251	protein_coding	815	760	695	756.667	298	354	136	262.667	9.82688	358	328	338	341.333	8	12	0	6.66667	2.64174		416	0.480769
proB	CP000829	complement(1303160..1303981)	Spy49_1296c	822	protein_coding	243	264	191	232.667	85	110	52	82.3333	10.0086	101	110	107	106	4	3	0	2.33333	2.72453		273	0.3663
Spy49_1297c	CP000829	complement(1304045..1305673)	Spy49_1297c	1629	protein_coding	1995	1887	1950	1944	1502	1728	1069	1433	34.0917	730	681	818	743	50	33	17	33.3333	3.34947		542	1.66052
Spy49_1298c	CP000829	complement(1305678..1306412)	Spy49_1298c	735	protein_coding	1348	1278	1159	1261.67	731	865	412	669.333	16.4018	508	539	515	520.667	16	19	0	11.6667	2.73728		244	0.819672
Spy49_1299c	CP000829	complement(1306446..1306712)	Spy49_1299c	267	protein_coding	300	299	231	276.667	149	160	119	142.667	15.6986	152	178	146	158.667	2	4	0	2	2.37723		88	0
tkt	CP000829	complement(1306904..1308889)	Spy49_1300c	1986	protein_coding	15431	12956	16026	14804.3	7340	7635	5872	6949	13.7471	8092	8098	9229	8473	200	207	129	178.667	2.69419		661	1.66415
tal	CP000829	complement(1309107..1309751)	Spy49_1301c	645	protein_coding	134	138	135	135.667	82	85	54	73.6667	17.0264	48	52	41	47	3	0	2	1.66667	3.11357		214	0.934579
Spy49_1303c	CP000829	complement(1309877..1311376)	Spy49_1303c	1500	protein_coding	554	605	403	520.667	350	380	231	320.333	21.4045	357	397	295	349.667	13	24	5	14	3.23103		499	0.801603
npx	CP000829	complement(1311366..1312712)	Spy49_1304c	1347	protein_coding	307	340	227	291.333	172	199	98	156.333	16.7029	168	160	156	161.333	6	15	2	7.66667	3.41274		448	0.446429
glpF1	CP000829	complement(1312821..1313522)	Spy49_1305c	702	protein_coding	53	69	55	59	47	61	39	49	55.9841	32	29	23	28	1	2	0	1	3.12022		233	2.14592
glpO	CP000829	complement(1313524..1315362)	Spy49_1306c	1839	protein_coding	205	221	195	207	191	186	122	166.333	47.5355	132	176	110	139.333	7	11	1	6.33333	3.36366		612	0.490196
glpK	CP000829	complement(1315378..1316904)	Spy49_1307c	1527	protein_coding	152	162	127	147	94	91	57	80.6667	17.3256	106	97	84	95.6667	2	3	0	1.66667	2.56718		508	2.3622
Spy49_1308c	CP000829	complement(1317264..1317656)	Spy49_1308c	393	protein_coding	346	220	362	309.333	62	56	31	49.6667	5.68438	654	568	807	676.333	14	6	14	11.3333	2.54276		130	0
Spy49_1309c	CP000829	complement(1317784..1318041)	Spy49_1309c	258	protein_coding	318	273	405	332	326	370	249	315	120	236	175	230	213.667	5	3	2	3.33333	2.49906		85	0
glyS	CP000829	complement(1318195..1320234)	Spy49_1310c	2040	protein_coding	3846	3733	4039	3872.67	3753	4110	3048	3637	120	3364	3250	2892	3168.67	110	120	56	95.3333	2.96751		679	0.441826
glyQ	CP000829	complement(1320606..1321523)	Spy49_1311c	918	protein_coding	1199	1202	1235	1212	812	947	684	814.333	26.1461	957	942	807	902	14	16	5	11.6667	2.39133		305	1.96721
Spy49_1312c	CP000829	complement(1321896..1322402)	Spy49_1312c	507	protein_coding	1144	1113	1558	1271.67	700	713	464	625.667	14.6591	255	246	302	267.667	34	27	4	21.6667	4.13578		168	1.19048
Spy49_1313c	CP000829	complement(1322561..1323400)	Spy49_1313c	840	protein_coding	2048	1849	2027	1974.67	1120	1221	670	1003.67	15.3637	641	694	926	753.667	39	46	8	31	3.25833		279	2.15054
nagA	CP000829	complement(1323522..1324670)	Spy49_1314c	1149	protein_coding	2005	1792	1902	1899.67	633	699	364	565.333	8.57843	1088	1119	1326	1177.67	75	94	33	67.3333	3.63331		382	1.04712
Spy49_1316c	CP000829	complement(1324787..1326418)	Spy49_1316c	1632	protein_coding	1780	1593	1786	1719.67	732	851	503	695.333	11.4824	1930	1912	1863	1901.67	127	105	83	105	3.58954		543	0.368324
Spy49_1318c	CP000829	complement(1327469..1328311)	Spy49_1318c	843	protein_coding	62	50	69	60.3333	18	33	24	25	11.8015	729	681	754	721.333	12	7	9	9.33333	2.39153		280	0.357143
Spy49_1319	CP000829	1328604..1329161	Spy49_1319	558	protein_coding	136	125	125	128.667	10	4	3	5.66667	3.32964	38	26	40	34.6667	0	0	0	0	120		185	1.62162
Spy49_1320c	CP000829	complement(1329198..1330022)	Spy49_1320c	825	protein_coding	418	426	507	450.333	138	135	95	122.667	7.99467	138	131	139	136	6	4	2	4	2.94842		274	0.364964
Spy49_1321c	CP000829	complement(1330024..1330641)	Spy49_1321c	618	protein_coding	201	183	213	199	38	50	35	41	6.58162	83	90	109	94	4	6	0	3.33333	3.11357		205	2.92683
lacD1	CP000829	complement(1330838..1331815)	Spy49_1322c	978	protein_coding	39	36	38	37.6667	40	51	33	41.3333	120	19	18	16	17.6667	6	8	0	4.66667	7.8102		325	1.23077
lacC1	CP000829	complement(1331897..1332160)	Spy49_1323c	264	protein_coding	10	11	13	11.3333	9	18	8	11.6667	120	5	4	4	4.33333	2	0	0	0.666667	5.55465		87	0
Spy49_1324c	CP000829	complement(1331965..1332315)	Spy49_1324c	351	protein_coding	6	19	19	14.6667	15	15	13	14.3333	120	5	10	1	5.33333	0	4	1	1.66667	8.93883		116	3.44828
lacB	CP000829	complement(1332325..1332840)	Spy49_1325c	516	protein_coding	34	27	38	33	41	52	33	42	120	8	12	17	12.3333	5	11	1	5.66667	13.3691		171	0.584795
lacA	CP000829	complement(1332855..1333280)	Spy49_1326c	426	protein_coding	47	37	37	40.3333	57	64	39	53.3333	120	7	15	9	10.3333	3	7	0	3.33333	9.18967		141	0
Spy49_1327c	CP000829	complement(1333538..1334989)	Spy49_1327c	1452	protein_coding	97	101	106	101.333	108	128	80	105.333	120	24	27	18	23	10	16	0	8.66667	10.6528		483	2.07039
Spy49_1328c	CP000829	complement(1335015..1335320)	Spy49_1328c	306	protein_coding	15	7	9	10.3333	8	10	6	8	40.6247	5	7	6	6	2	2	0	1.33333	6.91268		101	0
Spy49_1329c	CP000829	complement(1335313..1335786)	Spy49_1329c	474	protein_coding	14	12	16	14	12	7	4	7.66667	17.2661	6	8	9	7.66667	4	3	0	2.33333	8.7402		157	0
lacR1	CP000829	1336023..1336793	Spy49_1330	771	protein_coding	1298	1408	1029	1245	443	495	167	368.333	8.53698	688	705	767	720	4	6	9	6.33333	2.19655		256	0.390625
copZ	CP000829	complement(1336997..1337200)	Spy49_1331c	204	protein_coding	242	172	242	218.667	164	182	140	162	34.6629	11	6	11	9.33333	9	9	0	6	23.532		67	1.49254
copA	CP000829	complement(1337214..1339445)	Spy49_1332c	2232	protein_coding	24295	20813	23656	22921.3	9300	10053	6193	8515.33	10.5001	1115	1303	1079	1165.67	464	580	114	386	9.40744		743	1.07672
copY	CP000829	complement(1339445..1339882)	Spy49_1334c	438	protein_coding	6412	5823	6452	6229	517	628	210	451.667	3.96231	222	250	234	235.333	79	94	12	61.6667	7.7634		145	2.06897
Spy49_1335	CP000829	1340045..1341046	Spy49_1335	1002	protein_coding	4139	3529	3229	3632.33	443	476	139	352.667	4.45829	125	120	119	121.333	4	3	3	3.33333	2.89248		333	2.1021
rbfA	CP000829	complement(1341098..1341448)	Spy49_1336c	351	protein_coding	659	406	841	635.333	281	278	194	251	11.1955	238	265	299	267.333	10	12	7	9.66667	3.13187		116	0
infB	CP000829	complement(1341654..1344515)	Spy49_1337c	2862	protein_coding	26648	22976	31200	26941.3	8151	8365	4743	7086.33	7.78529	16645	16578	15643	16288.7	426	444	175	348.333	2.70404		953	0.314795
Spy49_1338c	CP000829	complement(1344535..1344837)	Spy49_1338c	303	protein_coding	1620	1559	1777	1652	334	372	113	273	5.77536	876	988	723	862.333	15	24	7	15.3333	2.5802		100	0
Spy49_1339c	CP000829	complement(1344830..1345126)	Spy49_1339c	297	protein_coding	1276	1211	1351	1279.33	236	268	99	201	5.61771	633	731	565	643	5	27	1	11	2.5557		98	0
nusA	CP000829	complement(1345142..1346299)	Spy49_1340c	1158	protein_coding	4907	4727	5236	4956.67	871	938	332	713.667	5.36471	2268	2599	2228	2365	43	82	5	43.3333	2.59955		385	0.25974
Spy49_1341c	CP000829	complement(1346474..1347010)	Spy49_1341c	537	protein_coding	1370	1326	1444	1380	170	168	76	138	4.51545	485	612	510	535.667	16	13	1	10	2.61176		178	0
Spy49_1342c	CP000829	complement(1347269..1347904)	Spy49_1342c	636	protein_coding	879	620	793	764	449	446	313	402.667	16.234	120	146	143	136.333	1	4	1	2	2.46265		211	1.4218
Spy49_1343c	CP000829	complement(1347904..1348695)	Spy49_1343c	792	protein_coding	12700	12402	10615	11905.7	3660	3958	2033	3217	7.9455	2956	3042	2686	2894.67	22	38	11	23.6667	2.16313		263	2.6616
Spy49_1344c	CP000829	complement(1348759..1349793)	Spy49_1344c	1035	protein_coding	8821	9812	8134	8922.33	3774	4001	2102	3292.33	10.4289	2219	2667	2050	2312	29	70	4	34.3333	2.46979		344	0.872093
Spy49_1345c	CP000829	complement(1349796..1350521)	Spy49_1345c	726	protein_coding	2721	3287	2555	2854.33	993	1128	574	898.333	8.99372	577	853	562	664	10	23	1	11.3333	2.55426		241	0.414938
hit	CP000829	1350593..1351012	Spy49_1346	420	protein_coding	462	470	344	425.333	63	78	18	53	4.99246	696	635	600	643.667	2	4	3	3	1.93668		139	0
Spy49_1347	CP000829	1351009..1351365	Spy49_1347	357	protein_coding	341	208	305	284.667	38	46	26	36.6667	5.07317	264	224	347	278.333	4	1	1	2	2.10654		118	0.847458
Spy49_1348c	CP000829	complement(1351476..1352759)	Spy49_1348c	1284	protein_coding	10804	9369	10648	10273.7	5105	5441	3930	4825.33	13.7583	3053	2811	2505	2789.67	62	116	41	73	2.85385		427	0.234192
Spy49_1349c	CP000829	complement(1352768..1353292)	Spy49_1349c	525	protein_coding	3620	3490	3967	3692.33	1587	1705	1384	1558.67	12.0557	698	808	712	739.333	16	30	2	16	2.71244		174	0.574713
Spy49_1350c	CP000829	complement(1353267..1353728)	Spy49_1350c	462	protein_coding	2408	2264	2498	2390	1052	1001	873	975.333	11.6005	500	597	487	528	11	25	3	13	2.80691		153	0.653595
Spy49_1351c	CP000829	complement(1353882..1355342)	Spy49_1351c	1461	protein_coding	5611	5281	6202	5698	2502	2617	1905	2341.33	11.6902	1473	1707	1073	1417.67	26	49	5	26.6667	2.61673		486	0.823045
Spy49_1352	CP000829	1355607..1356002	Spy49_1352	396	protein_coding	355	251	299	301.667	42	62	35	46.3333	5.54973	205	141	207	184.333	2	1	0	1	1.99304		131	1.52672
Spy49_1353	CP000829	1356019..1356420	Spy49_1353	402	protein_coding	264	215	243	240.667	63	68	20	50.3333	6.64466	165	127	154	148.667	4	0	1	1.66667	2.31518		133	0.75188
manL	CP000829	1356772..1357764	Spy49_1354	993	protein_coding	27656	28625	24150	26810.3	23871	24855	14795	21173.7	44.0505	21671	20335	17395	19800.3	1293	1288	322	967.667	3.44442		330	0.606061
manM	CP000829	1357853..1358662	Spy49_1355	810	protein_coding	6513	5498	6544	6185	5548	5966	4422	5312	68.3314	3601	3502	3849	3650.67	346	227	104	225.667	3.73516		269	1.11524
manN	CP000829	1358679..1359590	Spy49_1356	912	protein_coding	5069	4032	5095	4732	5524	5700	5136	5453.33	120	2123	2081	2446	2216.67	333	228	104	221.667	4.51545		303	2.9703
Spy49_1357	CP000829	1359704..1360063	Spy49_1357	360	protein_coding	251	197	213	220.333	78	75	45	66	8.6249	59	51	78	62.6667	1	4	0	1.66667	2.86661		119	0.840336
serS	CP000829	1360454..1361731	Spy49_1358	1278	protein_coding	2132	1997	1436	1855	770	865	372	669	10.1948	2007	1810	1680	1832.33	17	21	6	14.6667	2.15363		425	0.941176
accA	CP000829	complement(1361964..1362734)	Spy49_1359c	771	protein_coding	399	342	1076	605.667	542	499	671	570.667	120	208	235	215	219.333	35	42	17	31.3333	5.34311		256	0.78125
accD	CP000829	complement(1362731..1363597)	Spy49_1360c	867	protein_coding	1646	1333	4408	2462.33	2126	1982	2683	2263.67	120	909	908	845	887.333	154	117	67	112.667	5.03793		288	0
accC	CP000829	complement(1363606..1364970)	Spy49_1361c	1365	protein_coding	4835	4193	12277	7101.67	6253	6264	8205	6907.33	120	2662	2998	2661	2773.67	389	403	147	313	4.7656		454	0
fabz	CP000829	complement(1365002..1365424)	Spy49_1362c	423	protein_coding	1518	1307	3888	2237.67	1506	1725	2265	1832	51.9794	801	839	774	804.667	95	91	34	73.3333	4.34047		140	0
accB	CP000829	complement(1365421..1365921)	Spy49_1363c	501	protein_coding	2850	2475	7282	4202.33	3556	3534	4275	3788.33	100.249	1758	1727	1726	1737	162	163	61	128.667	3.99479		166	0
fabF	CP000829	complement(1365923..1367155)	Spy49_1364c	1233	protein_coding	9010	8666	22613	13429.7	11077	11528	13558	12054.3	96.233	5307	5359	4814	5160	473	512	155	380	3.98586		410	0.487805
fabG	CP000829	complement(1367170..1367904)	Spy49_1365c	735	protein_coding	3949	4021	10447	6139	4516	4921	5503	4980	49.6923	1859	2259	1695	1937.67	145	194	35	124.667	3.78963		244	0
fabD	CP000829	complement(1367894..1368832)	Spy49_1366c	939	protein_coding	3539	3843	9838	5740	4087	4380	4994	4487	42.2179	1347	1704	1287	1446	102	165	18	95	3.81874		312	0
fabK	CP000829	complement(1368857..1369828)	Spy49_1367c	972	protein_coding	2422	2568	6596	3862	2576	2694	3154	2808	32.6225	968	1243	899	1036.67	61	96	20	59	3.62749		323	0.619195
acpP2	CP000829	complement(1370029..1370253)	Spy49_1368c	225	protein_coding	334	349	1082	588.333	308	338	330	325.333	17.5497	132	172	133	145.667	9	14	1	8	3.58292		74	0
fabH	CP000829	complement(1370314..1371288)	Spy49_1369c	975	protein_coding	10271	10691	28168	16376.7	8769	8645	6840	8084.67	14.7293	3944	4755	4583	4427.33	256	248	83	195.667	3.33336		324	0.925926
Spy49_1370c	CP000829	complement(1371289..1371723)	Spy49_1370c	435	protein_coding	7857	7801	19391	11683	5972	6117	4304	5464.33	13.6825	3180	4039	3441	3553.33	146	195	69	136.667	3.19119		144	0
phaB	CP000829	complement(1371797..1372588)	Spy49_1371c	792	protein_coding	11135	11122	25701	15986	8799	8952	6446	8065.67	15.1984	4358	5741	4348	4815.67	253	281	87	207	3.30394		263	0.760456
dnaJ	CP000829	complement(1372809..1373945)	Spy49_1372c	1137	protein_coding	327	280	202	269.667	312	288	68	222.667	54.2905	339	367	218	308	132	196	9	112.333	10.3083		378	0
Spy49_1373	CP000829	1374008..1374217	Spy49_1373	210	protein_coding	25	19	48	30.6667	11	17	9	12.3333	11.4146	2	0	2	1.33333	0	2	0	0.666667	15		69	0
dnaK	CP000829	complement(1374226..1376052)	Spy49_1374c	1827	protein_coding	3699	3030	2389	3039.33	2300	2376	421	1699	17.877	4347	4448	4186	4327	1370	1586	87	1014.33	7.16731		608	0
grpE	CP000829	complement(1376233..1376805)	Spy49_1375c	573	protein_coding	1273	1201	730	1068	675	715	102	497.333	13.6039	1610	1782	1507	1633	410	582	16	336	6.57609		190	0
hrcA	CP000829	complement(1376808..1377851)	Spy49_1376c	1044	protein_coding	1228	1345	833	1135.33	509	560	95	388	9.68375	1473	1695	1333	1500.33	352	427	14	264.333	5.98838		347	0
Spy49_1377c	CP000829	complement(1377978..1378547)	Spy49_1377c	570	protein_coding	726	640	748	704.667	406	471	312	396.333	18.0674	170	161	172	167.667	6	7	5	6	3.12208		189	0
Spy49_1378c	CP000829	complement(1378544..1379287)	Spy49_1378c	744	protein_coding	3450	3190	2601	3080.33	1771	1921	974	1555.33	15.2151	810	710	669	729.667	38	34	18	30	3.25789		247	0.809717
Spy49_1379c	CP000829	complement(1379277..1379984)	Spy49_1379c	708	protein_coding	2403	2387	1925	2238.33	1048	1056	526	876.667	11.092	480	524	391	465	18	18	8	14.6667	3.00805		235	2.55319
Spy49_1380c	CP000829	complement(1380376..1380615)	Spy49_1380c	240	protein_coding	22	24	43	29.6667	13	25	25	21	30.0931	6	9	26	13.6667	4	4	3	3.66667	7.90255		79	2.53165
Spy49_1381c	CP000829	complement(1380834..1381049)	Spy49_1381c	216	protein_coding	60	37	55	50.6667	37	45	31	37.6667	35.0673	18	31	10	19.6667	2	3	1	2	4.54865		71	0
gatB	CP000829	complement(1381046..1382485)	Spy49_1382c	1440	protein_coding	4778	3709	5815	4767.33	2045	2262	1485	1930.67	11.5023	2676	2243	3155	2691.33	81	82	53	72	2.87126		479	0.835073
gatA	CP000829	complement(1382485..1383951)	Spy49_1383c	1467	protein_coding	7171	6777	7185	7044.33	2244	2603	1400	2082.33	8.53115	5608	4911	4944	5154.33	109	120	27	85.3333	2.53527		488	0.204918
gatC	CP000829	complement(1383951..1384253)	Spy49_1384c	303	protein_coding	473	513	510	498.667	112	90	55	85.6667	5.90256	431	412	356	399.667	2	6	1	3	2.12534		100	0
Spy49_1385c	CP000829	complement(1384485..1384733)	Spy49_1385c	249	protein_coding	67	41	60	56	35	37	20	30.6667	17.2661	20	14	13	15.6667	1	6	1	2.66667	5.87179		82	0
Spy49_1386c	CP000829	complement(1385248..1385802)	Spy49_1386c	555	protein_coding	327	225	231	261	151	156	69	125.333	14.1739	87	65	76	76	3	9	1	4.33333	3.62981		184	1.63043
codY	CP000829	complement(1385949..1386731)	Spy49_1387c	783	protein_coding	2040	1541	2717	2099.33	944	995	655	864.667	11.7214	617	469	635	573.667	7	6	6	6.33333	2.3073		260	0.384615
Spy49_1388c	CP000829	complement(1386949..1388130)	Spy49_1388c	1182	protein_coding	6766	5581	6689	6345.33	1746	1964	1063	1591	7.51593	3123	3135	3391	3216.33	29	33	9	23.6667	2.11673		393	1.01781
Spy49_1389	CP000829	1388395..1388847	Spy49_1389	453	protein_coding	478	349	393	406.667	11	15	6	10.6667	2.85569	1431	1505	1827	1587.67	12	9	5	8.66667	1.99542		150	0
Spy49_1390c	CP000829	complement(1388970..1390358)	Spy49_1390c	1389	protein_coding	2396	2311	1839	2182	356	460	155	323.667	5.44846	887	738	726	783.667	14	19	3	12	2.48792		462	0.4329
asnB	CP000829	1390430..1391395	Spy49_1391	966	protein_coding	942	927	874	914.333	166	186	73	141.667	5.57575	645	552	551	582.667	7	13	4	8	2.42462		321	0
Spy49_1392c	CP000829	complement(1391744..1392448)	Spy49_1392c	705	protein_coding	154	149	178	160.333	171	187	105	154.333	120	30	29	35	31.3333	2	8	0	3.33333	4.64014		234	0
Spy49_1393c	CP000829	complement(1392461..1393363)	Spy49_1393c	903	protein_coding	379	280	361	340	354	358	221	311	116.622	51	77	68	65.3333	5	9	4	6	4.35441		300	0
recG	CP000829	complement(1393655..1395670)	Spy49_1394c	2016	protein_coding	3701	3084	3836	3540.33	2883	2937	1748	2522.67	30.6789	673	750	765	729.333	64	56	31	50.3333	3.88904		671	0.745156
Spy49_1395c	CP000829	complement(1396045..1397499)	Spy49_1395c	1455	protein_coding	4557	4381	4405	4447.67	3791	3845	2110	3248.67	33.0979	1120	1275	1102	1165.67	66	86	21	57.6667	3.45839		484	0.206612
Spy49_1396c	CP000829	complement(1397436..1398116)	Spy49_1396c	681	protein_coding	2021	1935	1816	1924	1513	1640	870	1341	28.8019	519	618	465	534	38	52	15	35	3.81542		226	2.65487
Spy49_1397c	CP000829	complement(1398113..1398706)	Spy49_1397c	594	protein_coding	2471	2240	2305	2338.67	1655	1714	915	1428	21.0766	711	740	701	717.333	30	54	18	34	3.40984		197	1.01523
cycC	CP000829	complement(1398703..1400373)	Spy49_1398c	1671	protein_coding	3462	3467	2919	3282.67	3660	3760	1815	3078.33	120	857	1158	730	915	62	99	41	67.3333	3.98472		556	1.43885
cycD	CP000829	complement(1400366..1402129)	Spy49_1400c	1764	protein_coding	1928	1966	1705	1866.33	2115	2207	1173	1831.67	120	594	821	435	616.667	45	75	12	44	3.93813		587	0.851789
fhuC2	CP000829	complement(1402126..1402962)	Spy49_1401c	837	protein_coding	548	528	500	525.333	574	540	326	480	115.209	186	254	146	195.333	8	15	8	10.3333	3.53727		278	1.43885
fhuB2	CP000829	complement(1402959..1403981)	Spy49_1402c	1023	protein_coding	776	662	692	710	618	616	383	539	37.7326	251	342	181	258	16	29	4	16.3333	3.76744		340	0.588235
fhuD2	CP000829	complement(1403983..1405728)	Spy49_1403c	1746	protein_coding	1777	1635	1537	1649.67	1123	1098	468	896.333	17.0442	679	826	563	689.333	42	58	12	37.3333	3.56577		581	0.860585
Spy49_1405c	CP000829	complement(1405925..1409752)	Spy49_1405c	3828	protein_coding	6751	6401	6034	6395.33	2611	2614	1003	2076	9.24093	2231	2482	1685	2132.67	111	138	35	94.6667	3.33804		1275	0.392157
isp2	CP000829	complement(1410242..1411753)	Spy49_1407c	1512	protein_coding	24154	21282	22609	22681.7	7460	8204	4202	6622	8.44505	11396	10100	13290	11595.3	242	214	73	176.333	2.48382		503	1.19284
alr	CP000829	complement(1411840..1412940)	Spy49_1408c	1101	protein_coding	9072	9538	7291	8633.67	4006	4785	2143	3644.67	12.0561	1327	1421	1174	1307.33	68	71	12	50.3333	3.19219		366	0.819672
acpS	CP000829	complement(1412937..1413293)	Spy49_1409c	357	protein_coding	1215	1420	970	1201.67	506	658	260	474.667	11.1936	247	215	208	223.333	4	8	0	4	2.58485		118	0.847458
secA	CP000829	complement(1413409..1415928)	Spy49_1410c	2520	protein_coding	27317	23726	26206	25749.7	6591	7282	3582	5818.33	6.99015	6008	5979	8213	6733.33	225	196	134	185	2.89256		839	0.238379
pmi	CP000829	complement(1417389..1418342)	Spy49_1412c	954	protein_coding	1310	1090	1208	1202.67	583	597	342	507.333	12.046	885	824	1051	920	19	25	7	17	2.60506		317	2.2082
scrK	CP000829	complement(1418389..1419393)	Spy49_1413c	1005	protein_coding	585	581	499	555	504	573	338	471.667	63.9059	69	63	77	69.6667	13	15	5	11	5.63282		334	0.598802
endoS	CP000829	complement(1419562..1422093)	Spy49_1414c	2532	protein_coding	2158	2376	2168	2234	1906	2081	1219	1735.33	41.1617	638	631	621	630	41	83	16	46.6667	3.99479		843	1.18624
scrA	CP000829	complement(1422324..1424207)	Spy49_1415c	1884	protein_coding	876	1110	846	944	654	770	390	604.667	23.341	301	330	299	310	19	34	1	18	3.65301		627	0.797448
scrB	CP000829	1424449..1425888	Spy49_1416	1440	protein_coding	490	536	449	491.667	242	237	152	210.333	12.2449	426	442	411	426.333	12	15	4	10.3333	2.79506		479	1.67015
scrR	CP000829	1425893..1426858	Spy49_1417	966	protein_coding	1202	1066	984	1084	338	325	181	281.333	7.70807	615	596	592	601	11	26	13	16.6667	2.90005		321	0
nusB	CP000829	complement(1426999..1427451)	Spy49_1418c	453	protein_coding	144	88	169	133.667	25	22	17	21.3333	5.66581	65	88	121	91.3333	6	1	0	2.33333	2.83518		150	0.666667
Spy49_1419c	CP000829	complement(1427444..1427833)	Spy49_1419c	390	protein_coding	252	199	238	229.667	49	62	22	44.3333	6.32091	157	149	252	186	1	0	1	0.666667	1.84635		129	0
efp	CP000829	complement(1427879..1428436)	Spy49_1420c	558	protein_coding	7775	8095	6328	7399.33	1250	1307	426	994.333	5.18028	5403	5073	4809	5095	36	65	16	39	2.13388		185	0
comEB	CP000829	complement(1428532..1428993)	Spy49_1421c	462	protein_coding	1306	1595	1122	1341	653	610	284	515.667	10.879	620	684	521	608.333	27	41	4	24	3.21629		153	0.653595
pepP	CP000829	complement(1429028..1430101)	Spy49_1422c	1074	protein_coding	2030	2437	1609	2025.33	862	994	439	765	10.679	970	1024	848	947.333	28	41	6	25	2.86048		357	0
uvrA	CP000829	complement(1430216..1433074)	Spy49_1423c	2859	protein_coding	2695	2598	2616	2636.33	1139	1273	736	1049.33	11.2862	1963	1823	1810	1865.33	53	67	19	46.3333	2.8136		952	0.210084
Spy49_1424	CP000829	1433247..1434191	Spy49_1424	945	protein_coding	3888	3863	3388	3713	372	435	96	301	4.13822	2570	2666	2347	2527.67	18	34	9	20.3333	2.15585		314	1.27389
Spy49_1425	CP000829	1434323..1434979	Spy49_1425	657	protein_coding	2405	1805	2010	2073.33	541	699	337	525.667	7.57678	1833	1070	1214	1372.33	20	16	5	13.6667	2.2557		218	2.29358
rpsR	CP000829	complement(1435112..1435351)	Spy49_1426c	240	protein_coding	2263	1507	2808	2192.67	1380	1209	1076	1221.67	17.776	239	208	334	260.333	5	6	6	5.66667	2.71655		79	0
ssb2	CP000829	complement(1435516..1436007)	Spy49_1427c	492	protein_coding	37109	37931	61743	45594.3	24322	24899	22376	23865.7	16.0614	5958	8000	8806	7588	93	112	52	85.6667	2.31881		163	1.22699
rpsF	CP000829	complement(1436029..1436319)	Spy49_1428c	291	protein_coding	16610	17014	28740	20788	10410	11092	9733	10411.7	15.0368	3023	3657	4007	3562.33	42	59	15	38.6667	2.29864		96	1.04167
Spy49_1429c	CP000829	complement(1436492..1436785)	Spy49_1429c	294	protein_coding	240	208	428	292	127	126	89	114	11.0543	20	44	38	34	5	11	0	5.33333	5.61288		97	3.09278
mutY	CP000829	1436953..1438107	Spy49_1430	1155	protein_coding	852	676	769	765.667	148	154	70	124	5.71129	415	366	438	406.333	3	4	0	2.33333	2.01501		384	2.86458
Spy49_1431	CP000829	1438284..1438871	Spy49_1431	588	protein_coding	44	34	64	47.3333	9	19	5	11	7.1247	5	4	1	3.33333	1	0	0	0.333333	4.51545		195	1.53846
trx2	CP000829	complement(1438923..1439237)	Spy49_1432c	315	protein_coding	511	397	728	545.333	234	231	130	198.333	10.2795	288	283	441	337.333	5	12	8	8.33333	2.80944		104	1.92308
Spy49_1433c	CP000829	complement(1439318..1439713)	Spy49_1433c	396	protein_coding	607	435	722	588	376	362	260	332.667	18.254	113	148	208	156.333	14	10	2	8.66667	3.59453		131	2.29008
mutS2	CP000829	complement(1439822..1442161)	Spy49_1434c	2340	protein_coding	14794	13500	14800	14364.7	8335	8547	4523	7135	14.8583	4867	4686	4681	4744.67	160	257	52	156.333	3.04655		779	0.256739
Spy49_1435c	CP000829	complement(1442310..1442855)	Spy49_1435c	546	protein_coding	2109	2008	2088	2068.33	999	1065	570	878	12.1342	602	642	569	604.333	14	32	8	18	2.959		181	1.65746
Spy49_1436c	CP000829	complement(1442858..1443166)	Spy49_1436c	309	protein_coding	699	728	719	715.333	317	365	156	279.333	11.0568	177	223	199	199.667	1	13	0	4.66667	2.76801		102	0
Spy49_1437	CP000829	1443323..1444225	Spy49_1437	903	protein_coding	1337	1433	1205	1325	195	256	85	178.667	5.18914	580	567	555	567.333	14	14	6	11.3333	2.65696		300	0
spi	CP000829	1444236..1444829	Spy49_1438	594	protein_coding	1589	1635	1465	1563	372	466	149	329	6.67213	731	725	762	739.333	16	17	2	11.6667	2.50595		197	1.52284
recD	CP000829	1444887..1447340	Spy49_1439	2454	protein_coding	4446	4482	3487	4138.33	1738	1914	733	1461.67	9.99044	2609	2471	2093	2391	60	81	16	52.3333	2.72048		817	0.367197
Spy49_1440	CP000829	1447431..1447913	Spy49_1440	483	protein_coding	715	606	528	616.333	257	307	190	251.333	11.591	953	701	863	839	83	103	46	77.3333	4.36109		160	0
dinP	CP000829	complement(1448006..1449100)	Spy49_1441c	1095	protein_coding	359	291	402	350.667	110	133	74	105.667	8.66761	192	171	253	205.333	4	5	3	4	2.64		364	0.274725
pfl	CP000829	1449309..1451636	Spy49_1442	2328	protein_coding	3271	3138	2988	3132.33	427	552	210	396.333	5.02942	5777	5293	6689	5919.67	96	129	43	89.3333	2.47927		775	1.03226
Spy49_1443c	CP000829	complement(1451724..1452113)	Spy49_1443c	390	protein_coding	19	8	15	14	12	4	0	5.33333	10.7734	3	1	1	1.66667	0	0	0	0	120		129	0.775194
cppA	CP000829	complement(1452098..1452850)	Spy49_1444c	753	protein_coding	12	11	12	11.6667	3	8	2	4.33333	10.498	2	0	6	2.66667	1	1	2	1.33333	15		250	1.2
Spy49_1445	CP000829	1453112..1454044	Spy49_1445	933	protein_coding	0	0	0	0	0	0	0	0	120	0	0	0	0	0	0	0	0	120		310	1.6129
glpF2	CP000829	complement(1454380..1455327)	Spy49_1447c	948	protein_coding	14195	13513	9904	12537.3	2360	2355	916	1877	5.47499	6897	6737	5295	6309.67	77	94	35	68.6667	2.29997		315	2.53968
norA	CP000829	complement(1455730..1456926)	Spy49_1449c	1197	protein_coding	21	18	50	29.6667	11	7	5	7.66667	7.68375	871	976	1396	1081	11	0	0	3.66667	1.82845		398	0.753769
Spy49_1450	CP000829	1457032..1457751	Spy49_1450	720	protein_coding	1928	1845	1617	1796.67	269	289	73	210.333	4.84719	627	691	568	628.667	9	21	1	10.3333	2.53083		239	0
pepXP	CP000829	1457773..1460055	Spy49_1451	2283	protein_coding	7053	6518	6302	6624.33	2159	2353	1107	1873	8.23079	2807	2443	2644	2631.33	102	107	25	78	2.95498		760	1.18421
Spy49_1452c	CP000829	complement(1460135..1460356)	Spy49_1452c	222	protein_coding	0	0	0	0	0	1	0	0.333333	120	0	0	0	0	0	0	0	0	120		73	0
Spy49_1453	CP000829	1460526..1460900	Spy49_1453	375	protein_coding	761	586	890	745.667	164	169	114	149	6.45656	111	121	194	142	2	3	3	2.66667	2.61565		124	1.6129
Spy49_1454c	CP000829	complement(1461245..1461424)	Spy49_1454c	180	protein_coding	0	0	0	0	0	0	0	0	120	0	1	0	0.333333	0	0	0	0	120		59	1.69492
spd3	CP000829	1461662..1462462	Spy49_1455	801	protein_coding	996	942	816	918	151	219	66	145.333	5.64095	1955	1667	1651	1757.67	18	20	3	13.6667	2.14076		266	1.8797
Spy49_1456	CP000829	1462842..1463168	Spy49_1456	327	protein_coding	36	19	21	25.3333	8	10	3	7	8.08359	30	12	15	19	0	2	0	0.666667	3.10373		108	0.925926
Spy49_1457c	CP000829	complement(1463218..1464084)	Spy49_1457c	867	protein_coding	428	282	441	383.667	89	87	70	82	6.73807	127	138	152	139	5	4	8	5.66667	3.24926		288	0.694444
Spy49_1458c	CP000829	complement(1464072..1464596)	Spy49_1458c	525	protein_coding	2794	2344	2598	2578.67	348	444	242	344.667	5.16644	1469	1339	1504	1437.33	40	41	18	33	2.75493		174	1.72414
Spy49_1459c	CP000829	complement(1464736..1465944)	Spy49_1459c	1209	protein_coding	31	38	27	32	41	53	25	39.6667	120	61	80	35	58.6667	80	74	25	59.6667	120		402	3.23383
Spy49_1460c	CP000829	complement(1466060..1466287)	Spy49_1460c	228	protein_coding	11	8	7	8.66667	6	11	1	6	28.2744	19	14	11	14.6667	17	15	9	13.6667	120		75	0
Spy49_1461c	CP000829	complement(1466284..1466559)	Spy49_1461c	276	protein_coding	4	9	3	5.33333	7	11	10	9.33333	120	24	18	9	17	14	22	3	13	38.7574		91	0
Spy49_1462c	CP000829	complement(1466569..1467186)	Spy49_1462c	618	protein_coding	28	38	28	31.3333	38	55	27	40	120	80	96	31	69	80	74	17	57	54.4199		205	0.487805
Spy49_1463c	CP000829	complement(1467189..1467350)	Spy49_1463c	162	protein_coding	7	8	4	6.33333	2	7	7	5.33333	60.5016	11	11	3	8.33333	5	23	5	11	120		53	0
Spy49_1464c	CP000829	complement(1467364..1469274)	Spy49_1464c	1911	protein_coding	70	67	43	60	102	107	35	81.3333	120	178	222	60	153.333	166	188	31	128.333	58.4168		636	0.628931
Spy49_1465c	CP000829	complement(1469290..1470294)	Spy49_1465c	1005	protein_coding	90	70	40	66.6667	113	133	59	101.667	120	223	289	87	199.667	182	257	43	160.667	47.8434		334	0.299401
Spy49_1466c	CP000829	complement(1470291..1472342)	Spy49_1466c	2052	protein_coding	213	231	98	180.667	262	286	130	226	120	600	761	262	541	453	749	125	442.333	51.6361		683	1.31772
Spy49_1467c	CP000829	complement(1472339..1473118)	Spy49_1467c	780	protein_coding	32	49	21	34	44	75	17	45.3333	120	148	167	47	120.667	91	165	20	92	38.3317		259	0
Spy49_1468c	CP000829	complement(1473151..1476786)	Spy49_1468c	3636	protein_coding	103	127	67	99	114	154	77	115	120	357	433	167	319	307	408	72	262.333	53.1622		1211	0.660611
Spy49_1470c	CP000829	complement(1476801..1477130)	Spy49_1470c	330	protein_coding	17	15	9	13.6667	23	16	8	15.6667	120	43	61	30	44.6667	46	47	20	37.6667	60.9979		109	0.917431
Spy49_1471c	CP000829	complement(1477172..1477531)	Spy49_1471c	360	protein_coding	12	14	9	11.6667	18	22	13	17.6667	120	54	50	18	40.6667	30	33	6	23	18.2435		119	0
Spy49_1472c	CP000829	complement(1477584..1478237)	Spy49_1472c	654	protein_coding	18	15	16	16.3333	33	18	11	20.6667	120	63	98	28	63	61	53	13	42.3333	26.1526		217	0.921659
Spy49_1474c	CP000829	complement(1478247..1478636)	Spy49_1474c	390	protein_coding	14	10	7	10.3333	17	26	11	18	120	58	67	28	51	49	51	10	36.6667	31.5107		129	1.55039
Spy49_1475c	CP000829	complement(1478633..1478989)	Spy49_1475c	357	protein_coding	15	17	6	12.6667	5	20	5	10	43.9835	55	70	19	48	33	40	8	27	18.0707		118	0
Spy49_1476c	CP000829	complement(1478979..1479287)	Spy49_1476c	309	protein_coding	9	9	5	7.66667	7	15	7	9.66667	120	47	33	20	33.3333	29	30	2	20.3333	21.0344		102	0
Spy49_1477c	CP000829	complement(1479284..1479637)	Spy49_1477c	354	protein_coding	8	18	4	10	11	18	7	12	120	55	54	15	41.3333	35	32	5	24	19.126		117	0
Spy49_1478c	CP000829	complement(1479651..1479893)	Spy49_1478c	243	protein_coding	5	9	2	5.33333	8	5	3	5.33333	120	36	32	14	27.3333	22	23	8	17.6667	23.8235		80	0
Spy49_1479c	CP000829	complement(1479903..1480985)	Spy49_1479c	1083	protein_coding	49	63	38	50	45	67	31	47.6667	120	174	221	71	155.333	129	128	30	95.6667	21.4507		360	0.277778
Spy49_1480c	CP000829	complement(1480988..1481368)	Spy49_1480c	381	protein_coding	16	19	10	15	23	27	10	20	120	52	98	29	59.6667	37	44	7	29.3333	14.6429		126	0
Spy49_1481c	CP000829	complement(1481378..1481911)	Spy49_1481c	534	protein_coding	35	27	20	27.3333	38	42	19	33	120	100	162	41	101	62	90	11	54.3333	16.7702		177	0.564972
Spy49_1482c	CP000829	complement(1482055..1482321)	Spy49_1482c	267	protein_coding	4	12	0	5.33333	5	4	4	4.33333	50.0734	17	17	7	13.6667	7	5	1	4.33333	9.05189		88	1.13636
Spy49_1483c	CP000829	complement(1482324..1482638)	Spy49_1483c	315	protein_coding	18	11	5	11.3333	4	11	7	7.33333	23.8842	46	49	31	42	7	13	1	7	5.80279		104	1.92308
Spy49_1484c	CP000829	complement(1482708..1482893)	Spy49_1484c	186	protein_coding	10	3	4	5.66667	1	6	0	2.33333	11.7178	18	24	17	19.6667	2	4	0	2	4.54865		61	1.63934
Spy49_1485c	CP000829	complement(1482897..1484459)	Spy49_1485c	1563	protein_coding	48	49	21	39.3333	37	41	11	29.6667	36.8632	139	180	52	123.667	22	47	9	26	6.66704		520	0.769231
Spy49_1486c	CP000829	complement(1484440..1485942)	Spy49_1486c	1503	protein_coding	37	49	32	39.3333	29	53	15	32.3333	53.0541	89	111	33	77.6667	25	36	16	25.6667	9.39026		500	0.2
Spy49_1487c	CP000829	complement(1485954..1487243)	Spy49_1487c	1290	protein_coding	32	48	18	32.6667	37	40	8	28.3333	73.0571	86	92	28	68.6667	25	24	3	17.3333	7.55264		429	2.5641
Spy49_1488c	CP000829	complement(1487221..1487703)	Spy49_1488c	483	protein_coding	6	7	3	5.33333	4	6	0	3.33333	22.1215	8	20	4	10.6667	2	5	2	3	8.19639		160	1.875
Spy49_1489c	CP000829	complement(1488535..1488975)	Spy49_1489c	441	protein_coding	49	34	23	35.3333	35	38	12	28.3333	47.0914	6	11	2	6.33333	8	4	9	7	120		146	1.36986
Spy49_1491c	CP000829	complement(1489415..1489936)	Spy49_1491c	522	protein_coding	198	129	67	131.333	161	215	69	148.333	120	30	21	13	21.3333	22	23	10	18.3333	68.6058		173	2.89017
Spy49_1492c	CP000829	complement(1489933..1490226)	Spy49_1492c	294	protein_coding	61	69	33	54.3333	74	75	22	57	120	13	12	7	10.6667	6	20	3	9.66667	105.62		97	2.06186
Spy49_1493c	CP000829	complement(1490223..1490408)	Spy49_1493c	186	protein_coding	39	39	12	30	37	35	13	28.3333	120	8	13	3	8	4	9	2	5	22.1215		61	1.63934
Spy49_1494c	CP000829	complement(1490506..1490991)	Spy49_1494c	486	protein_coding	122	124	77	107.667	108	145	58	103.667	120	29	28	20	25.6667	26	20	3	16.3333	23.0034		161	2.48447
Spy49_1496c	CP000829	complement(1491276..1491680)	Spy49_1496c	405	protein_coding	142	145	65	117.333	145	154	50	116.333	120	24	25	18	22.3333	26	17	7	16.6667	35.5254		134	0
Spy49_1497c	CP000829	complement(1491664..1491954)	Spy49_1497c	291	protein_coding	124	135	56	105	133	124	51	102.667	120	20	22	7	16.3333	18	18	5	13.6667	58.3299		96	1.04167
Spy49_1498c	CP000829	complement(1492193..1492549)	Spy49_1498c	357	protein_coding	396	501	214	370.333	440	529	148	372.333	120	84	102	58	81.3333	45	79	16	46.6667	18.716		118	1.69492
Spy49_1499c	CP000829	complement(1492625..1492987)	Spy49_1499c	363	protein_coding	369	488	160	339	389	449	129	322.333	120	94	106	66	88.6667	61	72	7	46.6667	16.1987		120	1.66667
Spy49_1500c	CP000829	complement(1493196..1493621)	Spy49_1500c	426	protein_coding	280	358	163	267	332	430	122	294.667	120	81	100	48	76.3333	39	57	4	33.3333	12.5487		141	1.41844
Spy49_1501c	CP000829	complement(1493614..1494288)	Spy49_1501c	675	protein_coding	358	508	190	352	413	484	142	346.333	120	99	174	78	117	58	98	14	56.6667	14.3412		224	1.33929
Spy49_1502c	CP000829	complement(1494289..1494435)	Spy49_1502c	147	protein_coding	68	77	36	60.3333	65	70	12	49	49.9711	19	18	11	16	7	7	3	5.66667	10.0167		48	0
Spy49_1504c	CP000829	complement(1494793..1495047)	Spy49_1504c	255	protein_coding	109	124	52	95	105	142	29	92	120	33	42	16	30.3333	30	20	2	17.3333	18.5792		84	2.38095
Spy49_1505c	CP000829	complement(1495034..1495381)	Spy49_1505c	348	protein_coding	117	156	83	118.667	112	165	46	107.667	106.881	46	41	22	36.3333	18	33	4	18.3333	15.2003		115	0
Spy49_1506c	CP000829	complement(1495522..1497093)	Spy49_1506c	1572	protein_coding	506	606	264	458.667	470	539	190	399.667	75.5101	117	181	93	130.333	105	99	15	73	17.9375		523	1.52964
Spy49_1507c	CP000829	complement(1497209..1497652)	Spy49_1507c	444	protein_coding	144	149	69	120.667	131	159	61	117	120	36	56	24	38.6667	17	25	1	14.3333	10.4769		147	0.680272
Spy49_1509c	CP000829	complement(1498078..1498350)	Spy49_1509c	273	protein_coding	62	46	23	43.6667	59	50	15	41.3333	120	11	17	8	12	3	7	0	3.33333	8.1169		90	1.11111
Spy49_1510c	CP000829	complement(1498523..1498702)	Spy49_1510c	180	protein_coding	12	19	11	14	19	30	13	20.6667	120	21	14	9	14.6667	5	2	4	3.66667	7.5		59	0
Spy49_1511c	CP000829	complement(1498833..1498967)	Spy49_1511c	135	protein_coding	17	13	7	12.3333	8	11	5	8	24.0196	2	2	1	1.66667	1	2	0	1	20.3537		44	4.54545
Spy49_1512c	CP000829	complement(1499249..1499608)	Spy49_1512c	360	protein_coding	102	104	42	82.6667	70	101	24	65	43.2444	15	23	8	15.3333	11	6	2	6.33333	11.7589		119	1.68067
Spy49_1513c	CP000829	complement(1499682..1499939)	Spy49_1513c	258	protein_coding	74	70	40	61.3333	68	85	24	59	120	21	18	13	17.3333	11	14	2	9	15.8637		85	2.35294
Spy49_1514c	CP000829	complement(1500142..1500483)	Spy49_1514c	342	protein_coding	96	87	35	72.6667	84	124	35	81	120	13	9	17	13	14	16	4	11.3333	75.7808		113	0
Spy49_1516c	CP000829	complement(1500755..1500904)	Spy49_1516c	150	protein_coding	136	139	62	112.333	139	150	51	113.333	120	32	42	17	30.3333	24	29	3	18.6667	21.4151		49	0
Spy49_1517c	CP000829	complement(1500936..1501664)	Spy49_1517c	729	protein_coding	683	741	281	568.333	596	737	221	518	112.12	195	204	104	167.667	132	140	14	95.3333	18.4152		242	1.23967
Spy49_1518c	CP000829	complement(1501697..1501885)	Spy49_1518c	189	protein_coding	121	109	51	93.6667	97	157	48	100.667	120	43	43	18	34.6667	29	19	1	16.3333	13.8156		62	0
Spy49_1520c	CP000829	complement(1502073..1502255)	Spy49_1520c	183	protein_coding	163	154	66	127.667	117	165	43	108.333	63.3166	39	43	25	35.6667	20	29	3	17.3333	14.4088		60	0
Spy49_1521c	CP000829	complement(1502532..1503293)	Spy49_1521c	762	protein_coding	597	614	252	487.667	479	577	150	402	53.8213	159	214	98	157	97	109	14	73.3333	13.6584		253	1.18577
Spy49_1522	CP000829	1503460..1503732	Spy49_1522	273	protein_coding	20	19	22	20.3333	3	2	1	2	4.48327	7	6	5	6	2	0	0	0.666667	4.73197		90	1.11111
Spy49_1525	CP000829	1504006..1504473	Spy49_1525	468	protein_coding	22	14	11	15.6667	11	18	14	14.3333	116.892	7	13	11	10.3333	6	10	5	7	26.6961		155	0.645161
Spy49_1526	CP000829	1504589..1505368	Spy49_1526	780	protein_coding	62	42	57	53.6667	26	22	14	20.6667	10.8955	93	86	94	91	6	1	0	2.33333	2.83801		259	0
Spy49_1528c	CP000829	complement(1505502..1505660)	Spy49_1528c	159	protein_coding	66	58	27	50.3333	52	67	12	43.6667	73.1773	13	10	10	11	4	6	0	3.33333	8.70844		52	5.76923
Spy49_1529	CP000829	1506024..1506782	Spy49_1529	759	protein_coding	598	492	520	536.667	84	81	29	64.6667	4.91331	297	282	414	331	1	0	4	1.66667	1.96497		252	0.793651
Spy49_1530	CP000829	1506855..1507277	Spy49_1530	423	protein_coding	116	77	95	96	37	46	19	34	10.0167	39	47	74	53.3333	1	0	0	0.333333	2.04864		140	0.714286
Spy49_1531	CP000829	1507398..1508534	Spy49_1531	1137	protein_coding	485	454	476	471.667	244	261	69	191.333	11.5236	136	156	103	131.667	48	76	1	41.6667	9.03656		378	0.793651
Spy49_1532	CP000829	1508573..1508893	Spy49_1532	321	protein_coding	105	73	88	88.6667	44	42	29	38.3333	12.3988	49	42	61	50.6667	4	1	1	2	3.21684		106	0
Spy49_1533c	CP000829	complement(1508950..1509687)	Spy49_1533c	738	protein_coding	324	368	365	352.333	183	193	106	160.667	13.2407	188	218	205	203.667	13	26	6	15	3.986		245	1.63265
dnaQ	CP000829	complement(1509840..1510427)	Spy49_1534c	588	protein_coding	65	99	115	93	36	38	21	31.6667	9.65086	45	58	45	49.3333	1	2	0	1	2.66691		195	0
Spy49_1535c	CP000829	complement(1510476..1511057)	Spy49_1535c	582	protein_coding	632	451	617	566.667	43	48	29	40	3.92215	177	172	241	196.667	6	6	3	5	2.83143		193	0
Spy49_1536c	CP000829	complement(1511183..1511698)	Spy49_1536c	516	protein_coding	11	5	14	10	5	7	0	4	11.3471	0	0	0	0	0	1	0	0.333333	120		171	3.50877
Spy49_1537c	CP000829	complement(1511601..1512305)	Spy49_1537c	705	protein_coding	7	10	1	6	4	8	9	7	120	12	4	4	6.66667	0	0	5	1.66667	7.5		234	0.854701
Spy49_1538	CP000829	1512526..1513695	Spy49_1538	1170	protein_coding	599	517	492	536	135	148	86	123	7.06356	302	269	318	296.333	10	22	6	12.6667	3.29807		389	0.257069
deoC	CP000829	complement(1513790..1514461)	Spy49_1540c	672	protein_coding	590	563	621	591.333	481	488	328	432.333	33.1985	104	124	99	109	11	5	3	6.33333	3.65389		223	0.44843
nupC	CP000829	complement(1514491..1515693)	Spy49_1541c	1203	protein_coding	2613	2199	2786	2532.67	1356	1495	953	1268	15.0285	633	701	718	684	29	39	19	29	3.28957		400	0.25
udp	CP000829	complement(1515714..1516493)	Spy49_1542c	780	protein_coding	1788	1626	2082	1832	801	863	534	732.667	11.3448	487	613	608	569.333	27	20	9	18.6667	3.04214		259	0.772201
Spy49_1543	CP000829	1516733..1517491	Spy49_1543	759	protein_coding	622	540	575	579	36	37	6	26.3333	3.36428	278	208	298	261.333	8	10	3	7	2.87225		252	0.396825
rpsN2	CP000829	1517700..1517969	Spy49_1544	270	protein_coding	11	11	10	10.6667	8	7	6	7	24.6839	4	6	6	5.33333	3	0	1	1.33333	7.5		89	1.1236
gcp	CP000829	complement(1518141..1519169)	Spy49_1545c	1029	protein_coding	2084	2092	2279	2151.67	846	854	482	727.333	9.5861	946	897	931	924.667	14	20	10	14.6667	2.50907		342	0.292398
Spy49_1546c	CP000829	complement(1519159..1519614)	Spy49_1546c	456	protein_coding	490	498	538	508.667	153	183	105	147	8.37566	171	193	175	179.667	6	7	1	4.66667	2.84804		151	0.662252
Spy49_1547c	CP000829	complement(1519586..1520284)	Spy49_1547c	699	protein_coding	671	623	645	646.333	160	227	85	157.333	7.35852	234	315	293	280.667	4	12	3	6.33333	2.74236		232	0.431034
Spy49_1548	CP000829	1520568..1520798	Spy49_1548	231	protein_coding	492	423	469	461.333	36	43	12	30.3333	3.81987	307	300	376	327.667	3	0	0	1	1.7951		76	0
Spy49_1549	CP000829	1520800..1522482	Spy49_1549	1683	protein_coding	6819	5805	7008	6544	1836	2023	1021	1626.67	7.46917	2566	2168	2694	2476	122	140	49	103.667	3.27655		560	0.178571
glnA	CP000829	complement(1522710..1524056)	Spy49_1550c	1347	protein_coding	4170	3958	4049	4059	1115	1137	474	908.667	6.94669	5130	4631	5928	5229.67	100	112	44	85.3333	2.52633		448	1.11607
glnR	CP000829	complement(1524094..1524465)	Spy49_1551c	372	protein_coding	1551	1580	1475	1535.33	346	394	172	304	6.42011	2038	1998	2228	2088	35	46	6	29	2.43115		123	0
Spy49_1552c	CP000829	complement(1524532..1525083)	Spy49_1552c	552	protein_coding	921	1053	864	946	228	272	96	198.667	6.66225	164	230	210	201.333	4	6	0	3.33333	2.53529		183	1.63934
pgk	CP000829	complement(1525345..1526541)	Spy49_1553c	1197	protein_coding	1322	1090	1243	1218.33	370	373	198	313.667	7.66243	929	902	1145	992	17	14	8	13	2.39856		398	0.753769
lppC	CP000829	complement(1526726..1527580)	Spy49_1554c	855	protein_coding	1444	1149	1288	1293.67	255	288	113	218.667	5.84873	799	769	1023	863.667	18	16	9	14.3333	2.53677		284	1.40845
Spy49_1555c	CP000829	complement(1527820..1528701)	Spy49_1555c	882	protein_coding	1954	1688	1313	1651.67	373	460	136	323	6.37128	1812	1518	1758	1696	28	28	10	22	2.39292		293	0.341297
Spy49_1556c	CP000829	complement(1528938..1530602)	Spy49_1556c	1665	protein_coding	4078	3610	2969	3552.33	983	1074	472	843	7.22835	2811	2760	2410	2660.33	106	94	51	83.6667	3.00552		554	0
asp	CP000829	complement(1530602..1530967)	Spy49_1557c	366	protein_coding	747	747	626	706.667	153	193	102	149.333	6.68898	389	391	340	373.333	8	9	5	7.33333	2.64557		121	0
rpmB	CP000829	complement(1531119..1531307)	Spy49_1558c	189	protein_coding	591	408	614	537.667	145	133	94	124	7.0876	138	165	165	156	2	2	5	3	2.63138		62	1.6129
fba	CP000829	complement(1531689..1532570)	Spy49_1559c	882	protein_coding	12774	11241	11423	11812.7	3203	3351	1960	2838	7.2908	10803	7914	8790	9169	119	86	45	83.3333	2.21183		293	0.682594
Spy49_1560c	CP000829	complement(1532916..1533842)	Spy49_1560c	927	protein_coding	3287	2381	3032	2900	1380	1443	828	1217	11.9739	1087	935	1250	1090.67	20	20	12	17.3333	2.51024		308	1.2987
pyrG	CP000829	complement(1534010..1535614)	Spy49_1561c	1605	protein_coding	14015	13573	12014	13200.7	9741	10400	5492	8544.33	23.9017	3032	2970	3181	3061	112	145	35	97.3333	3.01512		534	0.374532
rpoE	CP000829	complement(1535871..1536479)	Spy49_1562c	609	protein_coding	10853	10690	10254	10599	1437	1461	529	1142.33	4.66727	6289	6904	6689	6627.33	30	52	13	31.6667	1.9457		202	0.990099
tig	CP000829	complement(1536663..1537946)	Spy49_1563c	1284	protein_coding	12789	11209	13182	12393.3	1587	1596	865	1349.33	4.68861	4392	4645	5096	4711	57	75	30	54	2.32669		427	0.234192
Spy49_1564	CP000829	1538267..1539112	Spy49_1564	846	protein_coding	297	297	255	283	40	41	16	32.3333	4.79278	213	161	186	186.667	2	3	0	1.66667	2.2035		281	0.355872
Spy49_1565c	CP000829	complement(1539177..1539737)	Spy49_1565c	561	protein_coding	333	268	384	328.333	120	143	107	123.333	10.6187	250	230	271	250.333	1	9	0	3.33333	2.40742		186	0
Spy49_1566c	CP000829	complement(1539751..1540221)	Spy49_1566c	471	protein_coding	285	214	358	285.667	105	92	59	85.3333	8.6051	188	184	278	216.667	6	6	9	7	3.02909		156	3.20513
thiD	CP000829	complement(1540211..1540975)	Spy49_1567c	765	protein_coding	1060	901	1261	1074	260	238	148	215.333	6.47012	797	800	986	861	19	11	16	15.3333	2.58119		254	0
truA	CP000829	complement(1540965..1541714)	Spy49_1568c	750	protein_coding	906	811	1079	932	192	224	75	163.667	5.97712	495	460	605	520	3	8	0	3.66667	2.09852		249	0
comX2	CP000829	complement(1542131..1542388)	Spy49_1569c	258	protein_coding	0	0	0	0	0	0	0	0	120	0	0	0	0	0	0	0	0	120		85	2.35294
Spy49_1571c	CP000829	complement(1548174..1549316)	Spy49_1571c	1143	protein_coding	374	360	355	363	135	131	68	111.333	8.79722	174	155	162	163.667	10	11	10	10.3333	3.76375		380	0.263158
hsdR	CP000829	1549597..1552575	Spy49_1572	2979	protein_coding	3900	3742	3155	3599	1007	1198	406	870.333	7.32438	3176	2833	2744	2917.67	36	50	16	34	2.33531		992	0.907258
hsdS	CP000829	1552588..1553730	Spy49_1573	1143	protein_coding	1139	1134	1137	1136.67	518	646	295	486.333	12.247	1319	1232	1295	1282	26	16	8	16.6667	2.39414		380	0.789474
hsdM	CP000829	1553743..1555323	Spy49_1574	1581	protein_coding	2419	2039	2298	2252	1044	1125	524	897.667	11.3041	1970	1649	1690	1769.67	32	46	24	34	2.63075		526	0.570342
Spy49_1575c	CP000829	complement(1555533..1555733)	Spy49_1575c	201	protein_coding	129	94	116	113	51	49	22	40.6667	10.1736	13	14	25	17.3333	4	3	1	2.66667	5.55465		66	1.51515
salR	CP000829	complement(1555876..1556481)	Spy49_1576c	606	protein_coding	470	365	459	431.333	124	122	63	103	7.25985	45	70	76	63.6667	5	12	1	6	4.40205		201	0
salK	CP000829	complement(1556462..1557883)	Spy49_1577c	1422	protein_coding	2480	2058	2411	2316.33	605	638	256	499.667	6.77873	357	381	413	383.667	40	49	4	31	4.13279		473	1.2685
salY	CP000829	complement(1558064..1559971)	Spy49_1578c	1908	protein_coding	1084	1049	1037	1056.67	291	328	115	244.667	7.10688	218	291	257	255.333	21	33	3	19	4.0018		635	0.314961
salX	CP000829	complement(1559973..1560710)	Spy49_1579c	738	protein_coding	28	21	22	23.6667	21	26	14	20.3333	68.4901	2	15	2	6.33333	7	4	0	3.66667	19.0236		245	0
salT	CP000829	complement(1560707..1561168)	Spy49_1580c	462	protein_coding	14	12	6	10.6667	8	5	1	4.66667	12.5771	3	9	0	4	10	3	0	4.33333	120		153	0
salB	CP000829	complement(1561242..1562867)	Spy49_1582c	1626	protein_coding	29	39	17	28.3333	25	45	4	24.6667	75.0234	23	16	3	14	22	21	0	14.3333	120		541	0.369686
salA	CP000829	complement(1562951..1563097)	Spy49_1583c	147	protein_coding	0	1	0	0.333333	2	0	0	0.666667	120	1	2	0	1	0	1	0	0.333333	9.46395		48	2.08333
lacG	CP000829	complement(1563609..1565042)	Spy49_1584c	1434	protein_coding	51	33	7	30.3333	52	50	5	35.6667	120	26	25	10	20.3333	26	41	0	22.3333	120		477	2.09644
lacE	CP000829	complement(1565103..1566800)	Spy49_1585c	1698	protein_coding	87	65	28	60	105	110	11	75.3333	120	53	80	18	50.3333	102	96	0	66	120		565	1.06195
lacF	CP000829	complement(1566800..1567117)	Spy49_1586c	318	protein_coding	16	12	4	10.6667	21	17	3	13.6667	120	14	13	4	10.3333	19	18	0	12.3333	120		105	0
lacD2	CP000829	complement(1567141..1568124)	Spy49_1587c	984	protein_coding	25	26	8	19.6667	47	62	4	37.6667	120	38	39	8	28.3333	41	44	0	28.3333	120		327	1.22324
lacC2	CP000829	complement(1568128..1569057)	Spy49_1588c	930	protein_coding	15	17	3	11.6667	14	29	0	14.3333	120	13	19	3	11.6667	26	21	0	15.6667	120		309	0.323625
lacB2	CP000829	complement(1569103..1569618)	Spy49_1589c	516	protein_coding	17	6	7	10	12	22	0	11.3333	120	11	16	16	14.3333	6	17	1	8	17.8295		171	1.16959
lacA2	CP000829	complement(1569653..1570081)	Spy49_1590c	429	protein_coding	52	28	22	34	15	15	1	10.3333	8.72992	33	53	44	43.3333	18	10	1	9.66667	6.93037		142	0
lacR2	CP000829	1570527..1571300	Spy49_1591	774	protein_coding	388	420	276	361.333	69	73	30	57.3333	5.64784	494	531	648	557.667	5	8	0	4.33333	2.14048		257	0
Spy49_1592	CP000829	1572028..1572249	Spy49_1592	222	protein_coding	18	20	17	18.3333	2	2	1	1.66667	4.33597	11	12	14	12.3333	0	0	0	0	120		73	0
Spy49_1593	CP000829	1572239..1572574	Spy49_1593	336	protein_coding	22	11	19	17.3333	0	1	0	0.333333	2.63138	12	13	25	16.6667	0	1	0	0.333333	2.65776		111	0
Spy49_1594	CP000829	1573340..1573660	Spy49_1594	321	protein_coding	5	0	0	1.66667	0	0	0	0	120	0	0	1	0.333333	0	0	0	0	120		106	0.943396
rpsI	CP000829	complement(1573828..1574220)	Spy49_1595c	393	protein_coding	4126	2640	6623	4463	2973	3206	2790	2989.67	25.9502	739	389	752	626.667	26	12	5	14.3333	2.75217		130	0
rplM	CP000829	complement(1574241..1574687)	Spy49_1596c	447	protein_coding	12189	8775	19466	13476.7	8833	9367	7916	8705.33	23.7909	1575	1198	1569	1447.33	33	31	18	27.3333	2.61936		148	0.675676
Spy49_1597c	CP000829	complement(1574905..1575111)	Spy49_1597c	207	protein_coding	11	6	26	14.3333	4	6	3	4.33333	8.6915	0	0	1	0.333333	2	2	0	1.33333	120		68	1.47059
Spy49_1598c	CP000829	complement(1575108..1575806)	Spy49_1598c	699	protein_coding	59	44	88	63.6667	35	45	36	38.6667	20.8493	6	10	7	7.66667	0	2	0	0.666667	4.25706		232	2.15517
Spy49_1599c	CP000829	complement(1575942..1576817)	Spy49_1599c	876	protein_coding	542	435	851	609.333	134	152	130	138.667	7.02375	197	184	218	199.667	7	6	10	7.66667	3.18956		291	0.687285
Spy49_1600c	CP000829	complement(1576898..1577380)	Spy49_1600c	483	protein_coding	273	228	293	264.667	116	110	54	93.3333	9.97531	57	44	87	62.6667	1	1	0	0.666667	2.28847		160	1.25
Spy49_1601c	CP000829	complement(1577419..1578165)	Spy49_1601c	747	protein_coding	642	518	669	609.667	201	229	124	184.667	8.70525	146	166	232	181.333	1	0	0	0.333333	1.65063		248	1.20968
Spy49_1602c	CP000829	complement(1578212..1579009)	Spy49_1602c	798	protein_coding	2015	1775	1641	1810.33	540	678	279	499	8.06823	374	357	327	352.667	9	13	5	9	2.83434		265	1.13208
Spy49_1603c	CP000829	complement(1579205..1579618)	Spy49_1603c	414	protein_coding	637	579	641	619	497	479	338	438	30.0596	165	181	144	163.333	7	14	3	8	3.44695		137	0.729927
cysS	CP000829	complement(1579611..1580954)	Spy49_1604c	1344	protein_coding	2571	2236	2644	2483.67	1746	1901	1192	1613	24.0877	621	664	707	664	29	18	14	20.3333	2.98254		447	1.566
Spy49_1605c	CP000829	complement(1580982..1581212)	Spy49_1605c	231	protein_coding	305	247	293	281.667	153	204	112	156.333	17.6603	80	84	75	79.6667	2	1	1	1.33333	2.542		76	2.63158
cysE	CP000829	complement(1581691..1582272)	Spy49_1606c	582	protein_coding	2290	2427	2144	2287	1271	1276	805	1117.33	14.5152	1008	1141	850	999.667	30	25	27	27.3333	2.88866		193	2.59067
Spy49_1607c	CP000829	complement(1582281..1583033)	Spy49_1607c	753	protein_coding	3433	3272	3333	3346	1521	1608	1017	1382	11.7584	1482	1535	1376	1464.33	47	38	22	35.6667	2.79876		250	2
pnp	CP000829	complement(1583026..1585158)	Spy49_1608c	2133	protein_coding	8531	8288	7638	8152.33	2527	2803	1607	2312.33	8.25144	6982	6608	5749	6446.33	146	149	56	117	2.59341		710	0.140845
Spy49_1609c	CP000829	complement(1585438..1586166)	Spy49_1609c	729	protein_coding	15	8	28	17	10	12	13	11.6667	27.6171	3	2	8	4.33333	1	0	0	0.333333	4.05357		242	0.413223
sgaT	CP000829	complement(1586179..1587558)	Spy49_1610c	1380	protein_coding	93	78	67	79.3333	57	75	18	50	22.5226	33	25	36	31.3333	2	5	2	3	4.43175		459	0.653595
Spy49_1611c	CP000829	complement(1587585..1587869)	Spy49_1611c	285	protein_coding	13	6	12	10.3333	5	2	4	3.66667	10.035	1	2	1	1.33333	0	0	0	0	120		94	0
Spy49_1612c	CP000829	complement(1587862..1589922)	Spy49_1612c	2061	protein_coding	84	83	81	82.6667	47	44	11	34	11.7026	31	15	35	27	2	2	0	1.33333	3.45634		686	0.437318
rpsO	CP000829	complement(1590275..1590544)	Spy49_1613c	270	protein_coding	853	586	1081	840	279	310	202	263.667	8.97304	242	209	281	244	2	1	2	1.66667	2.08514		89	1.1236
Spy49_1614c	CP000829	complement(1590720..1590920)	Spy49_1614c	201	protein_coding	8	1	2	3.66667	3	8	4	5	120	1	0	1	0.666667	0	0	0	0	120		66	1.51515
def	CP000829	1591319..1591933	Spy49_1615	615	protein_coding	2100	1402	1824	1775.33	365	372	206	314.333	6.00547	1028	1023	1224	1091.67	7	4	1	4	1.85361		204	0.490196
Spy49_1616c	CP000829	complement(1591967..1592509)	Spy49_1616c	543	protein_coding	1134	722	929	928.333	554	650	409	537.667	19.0372	410	433	529	457.333	18	19	14	17	3.15813		180	2.22222
Spy49_1617c	CP000829	complement(1592640..1593068)	Spy49_1617c	429	protein_coding	827	699	766	764	539	635	383	519	26.8895	316	375	425	372	15	15	6	12	3.02774		142	0.704225
polC	CP000829	complement(1593178..1597575)	Spy49_1618c	4398	protein_coding	12316	12177	10405	11632.7	7119	7682	4665	6488.67	17.8108	4824	4823	4915	4854	169	230	77	158.667	3.03945		1465	0.546075
proS	CP000829	complement(1597830..1599686)	Spy49_1619c	1857	protein_coding	5394	4300	5718	5137.33	2904	3041	2007	2650.67	15.7123	1980	1675	2026	1893.67	72	68	44	61.3333	3.0313		618	0.647249
eep	CP000829	complement(1599884..1601143)	Spy49_1620c	1260	protein_coding	9547	8566	9462	9191.67	3995	4140	2210	3448.33	10.605	3373	3323	3488	3394.67	130	116	66	104	2.98293		419	0.954654
cdsA	CP000829	complement(1601216..1602010)	Spy49_1621c	795	protein_coding	3483	3451	3328	3420.67	1229	1407	735	1123.67	9.33961	1139	1283	1013	1145	28	52	11	30.3333	2.86352		264	0.757576
uppS	CP000829	complement(1602023..1602772)	Spy49_1622c	750	protein_coding	2846	2694	2593	2711	649	778	394	607	6.94748	738	661	736	711.667	11	24	3	12.6667	2.58083		249	1.60643
Spy49_1624c	CP000829	complement(1602991..1603356)	Spy49_1624c	366	protein_coding	607	488	560	551.667	132	163	104	133	7.30862	193	147	269	203	1	3	0	1.33333	2.06888		121	0.826446
Spy49_1625c	CP000829	complement(1603472..1603819)	Spy49_1625c	348	protein_coding	895	602	562	686.333	188	180	126	164.667	7.28381	789	548	672	669.667	6	7	1	4.66667	2.09354		115	0
pulA	CP000829	complement(1603961..1607365)	Spy49_1626c	3405	protein_coding	3269	3277	3304	3283.33	2826	3432	2152	2803.33	65.7843	1305	1284	1240	1276.33	61	102	23	62	3.43753		1134	1.23457
dexB	CP000829	complement(1607656..1609269)	Spy49_1627c	1614	protein_coding	54	50	64	56	23	29	11	21	10.6004	191	166	222	193	12	21	4	12.3333	3.78027		537	3.35196
msmK	CP000829	complement(1609398..1610531)	Spy49_1628c	1134	protein_coding	490	431	372	431	153	156	114	141	9.30525	2956	2551	2703	2736.67	85	58	43	62	2.74524		377	0
lrp	CP000829	complement(1610829..1611722)	Spy49_1629c	894	protein_coding	858	724	635	739	310	273	140	241	9.27907	382	361	325	356	6	18	5	9.66667	2.88311		297	2.0202
ska	CP000829	1612017..1613339	Spy49_1630	1323	protein_coding	16253	11251	20258	15920.7	10244	10411	6951	9202	18.9662	14535	14207	16983	15241.7	1994	1446	276	1238.67	4.14232		440	0.227273
dtd	CP000829	complement(1613437..1613880)	Spy49_1631c	444	protein_coding	145	124	156	141.667	84	86	74	81.3333	18.7364	100	86	126	104	7	4	6	5.66667	3.57318		147	0
relA	CP000829	complement(1613895..1616114)	Spy49_1632c	2220	protein_coding	7618	8139	6797	7518	3745	3988	2818	3517	13.6861	3618	4310	3662	3863.33	118	164	57	113	2.9438		739	0.811908
sclA	CP000829	complement(1616358..1617626)	Spy49_1633c	1269	protein_coding	132	90	578	266.667	73	68	93	78	8.45789	83	71	163	105.667	3	4	0	2.33333	2.72678		422	0.236967
nrdI2	CP000829	1618008..1618490	Spy49_1634	483	protein_coding	403	262	428	364.333	73	79	49	67	6.13993	150	117	146	137.667	2	1	0	1	2.11118		160	0
Spy49_1635c	CP000829	complement(1618883..1619701)	Spy49_1635c	819	protein_coding	22	13	21	18.6667	22	16	7	15	47.5433	1	4	6	3.66667	3	0	1	1.33333	10.278		272	2.57353
Spy49_1636c	CP000829	complement(1619784..1621970)	Spy49_1636c	2187	protein_coding	273	231	307	270.333	198	292	151	213.667	44.1986	94	95	110	99.6667	21	19	1	13.6667	5.23295		728	1.23626
Spy49_1637c	CP000829	complement(1622326..1623075)	Spy49_1637c	750	protein_coding	807	641	837	761.667	252	239	150	213.667	8.17975	553	570	710	611	9	9	4	7.33333	2.35089		249	1.20482
Spy49_1638c	CP000829	complement(1623075..1624028)	Spy49_1638c	954	protein_coding	925	887	979	930.333	256	271	116	214.333	7.08252	519	534	533	528.667	4	4	1	3	2.01039		317	1.57729
nudC	CP000829	complement(1624045..1625127)	Spy49_1639c	1083	protein_coding	725	695	828	749.333	171	220	66	152.333	6.52635	300	316	299	305	2	8	0	3.33333	2.30213		360	2.22222
nudB	CP000829	complement(1625304..1625660)	Spy49_1640c	357	protein_coding	194	221	230	215	48	41	19	36	5.81786	72	82	76	76.6667	0	0	1	0.333333	1.91193		118	1.69492
nudA	CP000829	complement(1625688..1626005)	Spy49_1641c	318	protein_coding	171	153	195	173	33	39	15	29	5.82152	74	69	55	66	0	0	0	0	120		105	0.952381
Spy49_1642c	CP000829	complement(1626019..1626489)	Spy49_1642c	471	protein_coding	219	212	222	217.667	30	47	8	28.3333	5.09936	84	108	112	101.333	0	0	2	0.666667	2.06956		156	1.28205
Spy49_1643c	CP000829	complement(1626554..1626673)	Spy49_1643c	120	protein_coding	39	48	62	49.6667	7	12	5	8	5.69432	23	35	44	34	0	1	0	0.333333	2.24806		39	0
Spy49_1644c	CP000829	complement(1626954..1627532)	Spy49_1644c	579	protein_coding	149	112	105	122	50	28	11	29.6667	7.35306	45	37	43	41.6667	0	2	0	0.666667	2.51434		192	1.5625
Spy49_1646c	CP000829	complement(1627693..1627983)	Spy49_1646c	291	protein_coding	70	66	71	69	24	29	5	19.3333	8.17213	8	17	19	14.6667	1	0	0	0.333333	2.74754		96	4.16667
Spy49_1647c	CP000829	complement(1628038..1628844)	Spy49_1647c	807	protein_coding	525	486	512	507.667	181	189	105	158.333	8.9237	149	134	175	152.667	5	10	0	5	3.04117		268	0.373134
Spy49_1649c	CP000829	complement(1629499..1629813)	Spy49_1649c	315	protein_coding	11	12	12	11.6667	11	16	1	9.33333	46.5943	3	1	1	1.66667	0	0	0	0	120		104	0
Spy49_1651	CP000829	1630202..1630438	Spy49_1651	237	protein_coding	10	7	16	11	5	5	0	3.33333	8.70844	0	2	2	1.33333	0	0	0	0	120		78	0
Spy49_1652	CP000829	1630510..1630704	Spy49_1652	195	protein_coding	0	0	0	0	0	0	0	0	120	0	0	0	0	0	0	0	0	120		64	0
papB	CP000829	1630830..1632587	Spy49_1653	1758	protein_coding	3435	3723	3122	3426.67	1791	2051	1058	1633.33	14.032	2476	2377	2481	2444.67	58	66	19	47.6667	2.64061		585	1.02564
trpG	CP000829	1632620..1633186	Spy49_1654	567	protein_coding	1536	1589	1314	1479.67	1029	1186	598	937.667	22.792	994	963	967	974.667	35	51	11	32.3333	3.05262		188	0.531915
Spy49_1655	CP000829	1633219..1634487	Spy49_1655	1269	protein_coding	3219	3425	2670	3104.67	2463	2821	1558	2280.67	33.7092	2622	2233	2222	2359	71	88	26	61.6667	2.85304		422	0.236967
pai1	CP000829	1634985..1635425	Spy49_1656	441	protein_coding	76	58	68	67.3333	24	19	5	16	7.23502	15	15	18	16	0	1	0	0.333333	2.68578		146	1.36986
Spy49_1657	CP000829	1635460..1635966	Spy49_1657	507	protein_coding	112	77	102	97	24	22	24	23.3333	7.29717	18	22	24	21.3333	3	10	6	6.33333	8.56129		168	1.78571
Spy49_1658c	CP000829	complement(1636090..1636425)	Spy49_1658c	336	protein_coding	32	20	49	33.6667	13	11	8	10.6667	9.04589	6	11	9	8.66667	0	0	0	0	120		111	0.900901
Spy49_1659c	CP000829	complement(1636435..1637079)	Spy49_1659c	645	protein_coding	146	83	170	133	35	48	24	35.6667	7.89982	32	44	45	40.3333	3	1	0	1.33333	3.04949		214	1.40187
dppA	CP000829	1638159..1639649	Spy49_1660	1491	protein_coding	4270	4293	4225	4262.67	2549	2773	1725	2349	17.4478	1210	1237	960	1135.67	31	55	9	31.6667	2.90448		496	3.02419
dppB	CP000829	1639762..1640739	Spy49_1661	978	protein_coding	959	896	886	913.667	939	918	617	824.667	101.449	155	137	112	134.667	7	14	5	8.66667	3.79001		325	2.15385
dppC	CP000829	1640736..1641557	Spy49_1662	822	protein_coding	480	410	486	458.667	512	534	349	465	120	84	75	80	79.6667	5	10	1	5.33333	3.8453		273	1.8315
dppD	CP000829	1641569..1642372	Spy49_1663	804	protein_coding	408	382	540	443.333	472	510	289	423.667	120	78	67	72	72.3333	2	9	2	4.33333	3.69357		267	0.374532
dppF	CP000829	1642356..1642982	Spy49_1664	627	protein_coding	266	213	295	258	243	251	189	227.667	83.1264	27	45	61	44.3333	4	1	0	1.66667	3.169		208	1.92308
Spy49_1665c	CP000829	complement(1643064..1643264)	Spy49_1665c	201	protein_coding	326	215	461	334	22	15	7	14.6667	3.32651	673	638	1241	850.667	8	7	12	9	2.28571		66	0
Spy49_1666c	CP000829	complement(1643433..1645904)	Spy49_1666c	2472	protein_coding	73	52	71	65.3333	40	36	28	34.6667	16.4065	28	26	37	30.3333	0	3	0	1	3.04703		823	0.850547
lmb	CP000829	complement(1645917..1646837)	Spy49_1667c	921	protein_coding	15	19	27	20.3333	8	4	15	9	12.7567	14	8	5	9	1	4	0	1.66667	6.16533		306	0.653595
Spy49_1668c	CP000829	complement(1647073..1648410)	Spy49_1668c	1338	protein_coding	1849	1530	3845	2408	1936	1676	2389	2000.33	56.0549	1087	1103	785	991.667	63	85	17	55	3.59509		445	0.224719
scpA	CP000829	complement(1648661..1652050)	Spy49_1669c	3390	protein_coding	1521	1379	3216	2038.67	1175	1090	1204	1156.33	18.3359	984	1129	689	934	37	64	7	36	3.19329		1129	0.620018
ennX	CP000829	complement(1652385..1653491)	Spy49_1670c	1107	protein_coding	41	35	96	57.3333	7	19	15	13.6667	7.25089	79	77	71	75.6667	2	0	1	1	2.40324		368	0
emm49	CP000829	complement(1653701..1654858)	Spy49_1671c	1158	protein_coding	936	677	1926	1179.67	201	182	154	179	5.514	1712	2080	1961	1917.67	24	20	16	20	2.27852		385	0
Spy49_1672c	CP000829	complement(1655083..1656330)	Spy49_1672c	1248	protein_coding	40525	26280	58981	41928.7	3494	3635	2631	3253.33	4.0673	11511	8728	14262	11500.3	222	132	157	170.333	2.46825		415	0.240964
mga	CP000829	complement(1656520..1658121)	Spy49_1673c	1602	protein_coding	2791	1831	4964	3195.33	390	412	340	380.667	4.887	779	724	967	823.333	8	8	7	7.66667	2.2233		533	0.938086
Spy49_1674c	CP000829	complement(1658797..1659048)	Spy49_1674c	252	protein_coding	58	38	84	60	74	57	53	61.3333	120	23	16	27	22	0	5	1	2	4.33597		83	0
isp1	CP000829	complement(1659126..1660754)	Spy49_1675c	1629	protein_coding	7240	7655	7335	7410	8152	8850	6519	7840.33	120	3584	3163	3157	3301.33	146	181	48	125	3.17591		542	1.29151
Spy49_1676c	CP000829	complement(1660856..1662244)	Spy49_1676c	1389	protein_coding	5665	6647	6059	6123.67	6126	6625	4437	5729.33	120	2531	2811	2264	2535.33	86	145	37	89.3333	3.10763		462	0.4329
Spy49_1677c	CP000829	complement(1662241..1662894)	Spy49_1677c	654	protein_coding	2283	2661	2515	2486.33	2411	2591	1798	2266.67	112.404	1004	1081	921	1002	40	71	15	42	3.27772		217	1.38249
Spy49_1678c	CP000829	complement(1662988..1664205)	Spy49_1678c	1218	protein_coding	1589	1838	1696	1707.67	1452	1689	1085	1408.67	54.0159	933	1054	815	934	25	40	8	24.3333	2.8504		405	0.246914
Spy49_1679c	CP000829	complement(1664218..1664892)	Spy49_1679c	675	protein_coding	236	312	263	270.333	98	112	69	93	9.74382	222	260	217	233	2	7	0	3	2.38883		224	0
Spy49_1680c	CP000829	complement(1664879..1666147)	Spy49_1680c	1269	protein_coding	434	441	491	455.333	144	168	98	136.667	8.63925	354	337	310	333.667	2	11	1	4.66667	2.43512		422	0.7109
Spy49_1681c	CP000829	complement(1666571..1666975)	Spy49_1681c	405	protein_coding	208	193	267	222.667	33	37	40	36.6667	5.76403	134	136	160	143.333	1	1	0	0.666667	1.93594		134	0
Spy49_1682c	CP000829	complement(1667002..1667298)	Spy49_1682c	297	protein_coding	127	116	168	137	35	24	34	31	6.9968	68	66	84	72.6667	2	1	1	1.33333	2.60047		98	2.04082
sfbX49	CP000829	complement(1667440..1669395)	Spy49_1683c	1956	protein_coding	4962	4122	11679	6921	4121	3631	6279	4677	26.53	2900	2855	2328	2694.33	107	107	39	84.3333	3.00139		651	0.460829
sof	CP000829	complement(1669575..1672655)	Spy49_1684c	3081	protein_coding	4535	3681	13207	7141	1886	1745	2571	2067.33	8.3876	2332	2629	2102	2354.33	65	61	15	47	2.65651		1026	0.682261
Spy49_1686	CP000829	1673078..1673314	Spy49_1686	237	protein_coding	30	12	116	52.6667	9	14	30	17.6667	9.51861	6	6	14	8.66667	0	1	0	0.333333	3.19119		78	3.84615
ropA	CP000829	complement(1673590..1674540)	Spy49_1687c	951	protein_coding	398	433	489	440	109	130	47	95.3333	6.79825	1681	1416	1644	1580.33	37	54	8	33	2.68739		316	0.316456
Spy49_1688c	CP000829	complement(1674572..1674889)	Spy49_1688c	318	protein_coding	7	4	1	4	6	18	6	10	120	19	10	15	14.6667	6	10	2	6	11.6324		105	0
Spy49_1689c	CP000829	complement(1674997..1675302)	Spy49_1689c	306	protein_coding	28	17	25	23.3333	30	43	27	33.3333	120	24	17	12	17.6667	18	30	41	29.6667	120		101	0
speB	CP000829	complement(1675304..1676500)	Spy49_1690c	1197	protein_coding	41	46	17	34.6667	41	58	23	40.6667	120	99	74	97	90	26	31	17	24.6667	8.03272		398	1.00503
ropB	CP000829	1677441..1678283	Spy49_1691	843	protein_coding	125	121	149	131.667	29	29	28	28.6667	6.81991	157	176	176	169.667	1	1	2	1.33333	2.14546		280	0.357143
mf1	CP000829	complement(1678512..1679342)	Spy49_1692c	831	protein_coding	4927	4932	4844	4901	5593	5932	5764	5763	120	9475	7638	8841	8651.33	1750	1419	1041	1403.33	5.71632		276	1.81159
Spy49_1693	CP000829	1679426..1679554	Spy49_1693	129	protein_coding	4	2	1	2.33333	3	0	1	1.33333	18.5792	1	1	1	1	0	0	0	0	120		42	0
Spy49_1694	CP000829	1679707..1680216	Spy49_1694	510	protein_coding	65	75	113	84.3333	8	16	7	10.3333	4.95246	214	208	345	255.667	3	3	0	2	2.14343		169	0
gldA	CP000829	complement(1680285..1681373)	Spy49_1695c	1089	protein_coding	214	162	221	199	182	204	161	182.333	118.868	135	108	150	131	16	7	5	9.33333	3.93594		362	0.276243
mipB	CP000829	complement(1681430..1682098)	Spy49_1696c	669	protein_coding	96	81	130	102.333	92	89	78	86.3333	61.153	55	50	71	58.6667	4	1	0	1.66667	2.91971		222	0.900901
pflD	CP000829	complement(1682111..1684528)	Spy49_1697c	2418	protein_coding	1025	999	1069	1031	711	734	496	647	22.3146	594	550	565	569.667	28	53	4	28.3333	3.46457		805	0.745342
Spy49_1698c	CP000829	complement(1684739..1686043)	Spy49_1698c	1305	protein_coding	27	26	26	26.3333	16	23	11	16.6667	22.7299	0	10	4	4.66667	4	4	0	2.66667	18.5792		434	1.38249
Spy49_1699c	CP000829	complement(1686053..1686361)	Spy49_1699c	309	protein_coding	4	4	3	3.66667	3	6	0	3	51.8123	0	1	0	0.333333	0	1	0	0.333333	120		102	0
Spy49_1700c	CP000829	complement(1686389..1686709)	Spy49_1700c	321	protein_coding	3	6	3	4	1	4	3	2.66667	25.6427	1	2	1	1.33333	0	1	0	0.333333	7.5		106	0
Spy49_1701c	CP000829	complement(1686996..1687976)	Spy49_1701c	981	protein_coding	240	209	321	256.667	112	123	75	103.333	11.4278	73	82	127	94	1	8	5	4.66667	3.46245		326	0.920245
Spy49_1702c	CP000829	complement(1687992..1688741)	Spy49_1702c	750	protein_coding	507	524	678	569.667	225	235	108	189.333	9.43877	194	158	186	179.333	7	6	4	5.66667	3.00963		249	0
Spy49_1703	CP000829	1688864..1689637	Spy49_1703	774	protein_coding	218	154	251	207.667	55	45	26	42	6.50531	40	36	51	42.3333	1	1	2	1.33333	3.0068		257	0.389105
Spy49_1704c	CP000829	complement(1689873..1690049)	Spy49_1704c	177	protein_coding	91	84	64	79.6667	17	19	6	14	5.97955	15	13	12	13.3333	1	0	0	0.333333	2.81853		58	3.44828
rpmG1	CP000829	complement(1690063..1690215)	Spy49_1705c	153	protein_coding	2255	1632	2706	2197.67	465	504	219	396	6.06698	572	549	710	610.333	24	24	20	22.6667	3.15726		50	0
pbp2A	CP000829	complement(1690264..1692600)	Spy49_1706c	2337	protein_coding	10300	9759	10831	10296.7	2380	2508	1663	2183.67	6.70435	7544	8021	8396	7987	124	168	69	120.333	2.4783		778	0.899743
Spy49_1707c	CP000829	complement(1692639..1693019)	Spy49_1707c	381	protein_coding	992	950	962	968	88	133	59	93.3333	4.44505	789	872	916	859	2	5	0	2.33333	1.75971		126	0.793651
Spy49_1708	CP000829	1693510..1693701	Spy49_1708	192	protein_coding	667	590	678	645	159	175	61	131.667	6.54333	791	447	625	621	18	11	1	10	2.51825		63	1.5873
Spy49_1709	CP000829	1693595..1694596	Spy49_1709	1002	protein_coding	1386	1110	1791	1429	661	779	460	633.333	12.7772	537	510	711	586	35	35	10	26.6667	3.3649		333	0.600601
Spy49_1710c	CP000829	complement(1694685..1696409)	Spy49_1710c	1725	protein_coding	1475	1375	1302	1384	183	178	92	151	4.69304	589	596	599	594.667	14	14	3	10.3333	2.56555		574	0.87108
Spy49_1713	CP000829	1696572..1698071	Spy49_1713	1500	protein_coding	1280	1276	1189	1248.33	539	603	313	485	10.9975	986	824	980	930	17	7	7	10.3333	2.31059		499	1.2024
Spy49_1714c	CP000829	complement(1698783..1699130)	Spy49_1714c	348	protein_coding	40	17	24	27	49	39	19	35.6667	120	9	14	20	14.3333	8	3	1	4	8.14641		115	1.73913
groEL	CP000829	complement(1699290..1700921)	Spy49_1715c	1632	protein_coding	4433	4311	4249	4331	3091	3211	1184	2495.33	18.8568	3799	3796	4159	3918	700	690	163	517.667	5.13695		543	0.184162
groES	CP000829	complement(1700957..1701247)	Spy49_1716c	291	protein_coding	853	808	719	793.333	483	466	194	381	14.1759	361	421	346	376	94	114	13	73.6667	6.3785		96	0
clpC	CP000829	complement(1701425..1703869)	Spy49_1717c	2445	protein_coding	15649	15924	14257	15276.7	5206	5597	2622	4475	8.46802	5904	6411	5966	6093.67	228	364	110	234	3.18964		814	0.12285
ctsR	CP000829	complement(1703869..1704330)	Spy49_1718c	462	protein_coding	1790	1679	1496	1655	283	298	117	232.667	5.29943	540	595	683	606	14	33	4	17	2.90939		153	0
csp	CP000829	complement(1704526..1704735)	Spy49_1719c	210	protein_coding	168	155	160	161	9	6	1	5.33333	3.05134	122	142	161	141.667	1	0	0	0.333333	1.71795		69	1.44928
Spy49_1720c	CP000829	complement(1705476..1706609)	Spy49_1720c	1134	protein_coding	2211	1924	1570	1901.67	832	986	418	745.333	11.1004	611	565	609	595	27	34	4	21.6667	3.13851		377	1.85676
ahpC	CP000829	1707061..1707621	Spy49_1721	561	protein_coding	2821	2433	2805	2686.33	1542	1637	1532	1570.33	19.3656	9167	7809	11331	9435.67	93	75	40	69.3333	2.11612		186	1.6129
nox3	CP000829	1707642..1709174	Spy49_1722	1533	protein_coding	2054	1728	2303	2028.33	1376	1578	1504	1486	33.4179	6016	4631	7121	5922.67	131	83	64	92.6667	2.50081		510	0.392157
hutI	CP000829	complement(1709232..1710497)	Spy49_1723c	1266	protein_coding	5	11	6	7.33333	12	14	12	12.6667	120	3	2	2	2.33333	1	4	3	2.66667	120		421	0.23753
hutU	CP000829	1710789..1712819	Spy49_1724	2031	protein_coding	8	9	6	7.66667	4	9	3	5.33333	28.6499	4	9	1	4.66667	1	0	0	0.333333	3.93974		676	1.47929
Spy49_1725	CP000829	1712907..1713806	Spy49_1725	900	protein_coding	3	2	4	3	4	9	0	4.33333	120	1	1	0	0.666667	0	0	0	0	120		299	0.334448
Spy49_1726	CP000829	1713817..1714443	Spy49_1726	627	protein_coding	8	2	1	3.66667	4	5	1	3.33333	109.088	1	0	0	0.333333	0	1	0	0.333333	120		208	0.480769
fhs2	CP000829	1714461..1716134	Spy49_1727	1674	protein_coding	25	15	16	18.6667	19	22	13	18	120	3	10	1	4.66667	0	4	0	1.33333	8.29942		557	0.359066
Spy49_1728	CP000829	1716155..1716751	Spy49_1728	597	protein_coding	4	5	6	5	11	9	6	8.66667	120	3	0	0	1	0	0	0	0	120		198	2.0202
Spy49_1729	CP000829	1716971..1718314	Spy49_1729	1344	protein_coding	30	28	24	27.3333	37	30	19	28.6667	120	4	5	1	3.33333	3	0	0	1	8.63575		447	1.11857
hutH	CP000829	1718326..1719867	Spy49_1730	1542	protein_coding	62	49	59	56.6667	67	64	46	59	120	6	11	8	8.33333	4	10	0	4.66667	17.9318		513	0
hutG	CP000829	1720054..1721040	Spy49_1731	987	protein_coding	561	503	564	542.667	221	238	152	203.667	10.6093	210	210	220	213.333	5	9	3	5.66667	2.86562		328	0.609756
Spy49_1732c	CP000829	complement(1721071..1724145)	Spy49_1732c	3075	protein_coding	53	56	72	60.3333	41	51	37	43	30.6988	37	31	33	33.6667	6	4	0	3.33333	4.49602		1024	0.683594
rpsB	CP000829	1724449..1725216	Spy49_1733	768	protein_coding	24744	17369	34313	25475.3	16570	17110	14030	15903.3	22.0662	2798	2832	2431	2687	58	34	18	36.6667	2.42116		255	1.17647
tsf	CP000829	1725350..1726390	Spy49_1734	1041	protein_coding	13100	9527	16612	13079.7	10068	10283	8675	9675.33	34.4873	2600	2491	2921	2670.67	77	50	30	52.3333	2.64395		346	0.289017
pepO	CP000829	complement(1726556..1728451)	Spy49_1735c	1896	protein_coding	1675	1456	2141	1757.33	624	638	465	575.667	9.31629	2899	2539	3362	2933.33	45	36	14	31.6667	2.29588		631	2.69414
dexS	CP000829	complement(1728659..1730287)	Spy49_1736c	1629	protein_coding	450	424	359	411	376	442	225	347.667	62.1289	48	47	41	45.3333	8	12	1	7	5.56556		542	2.02952
Spy49_1737c	CP000829	complement(1730354..1732378)	Spy49_1737c	2025	protein_coding	418	417	401	412	312	362	175	283	27.6833	49	76	55	60	14	22	3	13	6.79825		674	1.48368
Spy49_1738	CP000829	1732589..1733302	Spy49_1738	714	protein_coding	174	141	206	173.667	48	48	25	40.3333	7.12157	36	14	33	27.6667	1	4	0	1.66667	3.70086		237	0.421941
Spy49_1739c	CP000829	complement(1733581..1733820)	Spy49_1739c	240	protein_coding	154	165	149	156	157	164	83	134.667	70.7036	14	16	6	12	12	5	1	6	15		79	1.26582
Spy49_1740	CP000829	1734105..1734962	Spy49_1740	858	protein_coding	308	341	268	305.667	104	133	47	94.6667	8.87033	59	69	61	63	3	7	1	3.66667	3.65603		285	1.05263
Spy49_1742	CP000829	1735004..1735735	Spy49_1742	732	protein_coding	5105	5384	4563	5017.33	1841	2048	902	1597	9.08234	1299	1106	1111	1172	19	53	4	25.3333	2.7116		243	1.23457
nrdG	CP000829	complement(1735909..1736523)	Spy49_1743c	615	protein_coding	6297	4205	6693	5731.67	5282	5172	4628	5027.33	79.2974	343	418	382	381	32	34	22	29.3333	4.05495		204	3.43137
Spy49_1744c	CP000829	complement(1736523..1737032)	Spy49_1744c	510	protein_coding	7348	6642	7377	7122.33	6179	6535	5049	5921	56.2833	668	774	574	672	44	46	7	32.3333	3.42672		169	1.77515
Spy49_1745c	CP000829	complement(1737041..1737976)	Spy49_1745c	936	protein_coding	19573	17922	20423	19306	14462	15132	10396	13330	28.0703	1617	1892	1727	1745.33	75	85	22	60.6667	3.09505		311	0.96463
Spy49_1746c	CP000829	complement(1738005..1738151)	Spy49_1746c	147	protein_coding	2069	1908	2105	2027.33	1330	1419	902	1217	20.3734	180	211	188	193	5	9	1	5	2.84601		48	0
nrdD	CP000829	complement(1738333..1740531)	Spy49_1747c	2199	protein_coding	42468	37462	53026	44318.7	21000	21792	15939	19577	12.7253	3656	4322	4498	4158.67	131	186	46	121	2.93942		732	0.956284
Spy49_1748c	CP000829	complement(1740628..1742187)	Spy49_1748c	1560	protein_coding	1261	954	1437	1217.33	327	350	210	295.667	7.34689	97	129	166	130.667	7	8	1	5.33333	3.25048		519	0.963391
Spy49_1749c	CP000829	complement(1742600..1742905)	Spy49_1749c	306	protein_coding	145	70	116	110.333	31	44	6	27	7.38612	182	207	224	204.333	2	1	1	1.33333	2.06619		101	0.990099
Spy49_1750c	CP000829	complement(1742917..1743336)	Spy49_1750c	420	protein_coding	699	470	596	588.333	109	114	46	89.6667	5.52692	1086	1135	1359	1193.33	12	14	7	11	2.21849		139	0
Spy49_1751c	CP000829	complement(1743333..1743602)	Spy49_1751c	270	protein_coding	640	572	686	632.667	98	91	32	73.6667	4.83503	1082	1025	1345	1150.67	3	7	4	4.66667	1.88778		89	0
Spy49_1752c	CP000829	complement(1743716..1744114)	Spy49_1752c	399	protein_coding	1346	1033	1476	1285	282	320	162	254.667	6.42375	101	99	145	115	10	11	3	8	3.90067		132	0.757576
recA	CP000829	complement(1744405..1745541)	Spy49_1753c	1137	protein_coding	1235	889	1108	1077.33	345	306	171	274	7.5941	1084	937	1134	1051.67	12	9	4	8.33333	2.14913		378	0.26455
cinA	CP000829	complement(1745629..1746900)	Spy49_1754c	1272	protein_coding	973	814	827	871.333	434	463	235	377.333	12.4235	673	584	702	653	24	23	14	20.3333	2.9969		423	0
tag	CP000829	complement(1746969..1747529)	Spy49_1755c	561	protein_coding	666	541	896	701	381	437	325	381	17.0528	388	260	427	358.333	19	9	6	11.3333	3.01044		186	2.15054
ruvA	CP000829	complement(1747539..1748135)	Spy49_1756c	597	protein_coding	1289	982	1553	1274.67	649	696	601	648.667	15.3914	614	476	611	567	16	26	9	17	2.96458		198	0
lmrP	CP000829	complement(1748137..1749357)	Spy49_1757c	1221	protein_coding	2430	2140	2819	2463	1279	1412	995	1228.67	14.9503	1071	1006	1209	1095.33	31	25	12	22.6667	2.68113		406	1.72414
mutL	CP000829	complement(1749368..1751350)	Spy49_1758c	1983	protein_coding	5031	4803	4649	4827.67	1490	1559	837	1295.33	7.90304	4059	3814	3883	3918.67	66	97	20	61	2.49775		660	0.151515
mutS	CP000829	complement(1751480..1754035)	Spy49_1759c	2556	protein_coding	904	823	957	894.667	433	498	267	399.333	12.8893	367	373	420	386.667	11	16	14	13.6667	3.11051		851	0.352526
Spy49_1761c	CP000829	complement(1754371..1754706)	Spy49_1761c	336	protein_coding	141	86	143	123.333	42	43	14	33	7.88633	30	36	39	35	3	2	2	2.33333	3.83937		111	0
argS	CP000829	1755099..1756790	Spy49_1762	1692	protein_coding	27176	24072	26086	25778	8678	9252	5538	7822.67	8.71886	7300	6618	7094	7004	111	122	48	93.6667	2.40983		563	1.24334
Spy49_1763	CP000829	1756878..1757186	Spy49_1763	309	protein_coding	153	122	159	144.667	36	34	30	33.3333	7.08317	31	38	49	39.3333	1	2	1	1.33333	3.07211		102	0
Spy49_1764c	CP000829	complement(1757213..1758085)	Spy49_1764c	873	protein_coding	3648	2577	4565	3596.67	3155	3117	2884	3052	63.3164	469	461	485	471.667	34	39	20	31	3.81929		290	0.689655
Spy49_1765c	CP000829	complement(1758128..1759063)	Spy49_1765c	936	protein_coding	7155	5898	8081	7044.67	5167	5486	4620	5091	32.0114	1450	1447	1632	1509.67	81	90	22	64.3333	3.29488		311	0.643087
Spy49_1767c	CP000829	complement(1759026..1759967)	Spy49_1767c	942	protein_coding	6079	5512	6883	6158	3985	4353	3550	3962.67	23.5853	1501	1513	1628	1547.33	52	58	27	45.6667	2.9513		313	0.958466
aspS	CP000829	complement(1759960..1761708)	Spy49_1768c	1749	protein_coding	6288	5428	7280	6332	2362	2621	1924	2302.33	10.277	1437	1403	1550	1463.33	46	49	22	39	2.86827		582	0.859107
hisS	CP000829	complement(1762046..1763326)	Spy49_1769c	1281	protein_coding	491	394	674	519.667	153	128	104	128.333	7.43424	344	338	406	362.667	16	5	3	8	2.72603		426	0.234742
rpmF	CP000829	1763546..1763728	Spy49_1770	183	protein_coding	676	473	893	680.667	92	91	48	77	4.77096	957	846	1221	1008	10	12	4	8.66667	2.18601		60	0
rpmG2	CP000829	1763744..1763893	Spy49_1771	150	protein_coding	339	177	452	322.667	37	40	17	31.3333	4.45861	562	429	612	534.333	6	4	5	5	2.22563		49	0
Spy49_1772c	CP000829	complement(1763933..1764157)	Spy49_1772c	225	protein_coding	4	9	5	6	2	3	4	3	15	0	0	0	0	0	0	0	0	120		74	0
cadD	CP000829	1764186..1764800	Spy49_1773	615	protein_coding	416	497	380	431	100	114	51	88.3333	6.55979	112	97	76	95	9	6	2	5.66667	3.6879		204	0.980392
cadX	CP000829	1764812..1765150	Spy49_1774	339	protein_coding	950	1041	959	983.333	305	333	126	254.667	7.69598	102	123	77	100.667	5	5	0	3.33333	3.05097		112	0
Spy49_1775	CP000829	1765194..1766117	Spy49_1775	924	protein_coding	4493	4634	4353	4493.33	1915	2127	1054	1698.67	10.6885	492	515	379	462	26	31	3	20	3.31139		307	0.977199
Spy49_1777	CP000829	1766183..1766935	Spy49_1777	753	protein_coding	5859	5296	5378	5511	3156	3508	1942	2868.67	15.9247	674	576	516	588.667	24	38	5	22.3333	3.17784		250	0.8
Spy49_1778	CP000829	1766932..1767534	Spy49_1778	603	protein_coding	3419	2716	2857	2997.33	2006	2069	1413	1829.33	21.0567	264	226	206	232	18	12	6	12	3.5104		200	1
Spy49_1779	CP000829	1768745..1769587	Spy49_1779	843	protein_coding	2760	2193	2629	2527.33	759	745	438	647.333	7.63345	519	550	610	559.667	13	14	6	11	2.64597		280	2.14286
Spy49_1780c	CP000829	complement(1769591..1770274)	Spy49_1780c	684	protein_coding	673	580	751	668	182	199	137	172.667	7.68498	139	118	113	123.333	1	3	3	2.33333	2.62053		227	2.20264
Spy49_1781	CP000829	1770481..1770807	Spy49_1781	327	protein_coding	512	550	642	568	106	105	59	90	5.64357	143	127	249	173	4	7	0	3.66667	2.69776		108	0.925926
Spy49_1782	CP000829	1770794..1771381	Spy49_1782	588	protein_coding	3471	3822	4663	3985.33	1285	1377	1007	1223	8.80139	839	779	1241	953	16	17	9	14	2.46347		195	1.02564
Spy49_1783	CP000829	1771378..1772451	Spy49_1783	1074	protein_coding	7511	6724	10412	8215.67	3763	3961	3280	3668	12.8934	1559	1507	2974	2013.33	28	37	29	31.3333	2.49761		357	0
Spy49_1784c	CP000829	complement(1772567..1774861)	Spy49_1784c	2295	protein_coding	382	286	266	311.333	177	233	108	172.667	17.6373	19	22	25	22	5	8	1	4.66667	6.70529		764	0.65445
Spy49_1785	CP000829	1774975..1775511	Spy49_1785	537	protein_coding	9	8	11	9.33333	3	2	0	1.66667	6.03518	1	1	4	2	0	1	0	0.333333	5.80279		178	0.561798
rpsD	CP000829	complement(1775661..1776272)	Spy49_1786c	612	protein_coding	10397	7653	17444	11831.3	10853	11236	11853	11314	120	1339	1257	1663	1419.67	24	13	18	18.3333	2.39046		203	0.492611
Spy49_1787c	CP000829	complement(1777001..1777273)	Spy49_1787c	273	protein_coding	777	621	674	690.667	255	257	142	218	9.01626	287	290	344	307	5	10	1	5.33333	2.56539		90	0
dnaC	CP000829	complement(1777290..1778657)	Spy49_1788c	1368	protein_coding	4890	4330	4469	4563	1209	1278	614	1033.67	7.00211	2581	2568	2653	2600.67	29	39	11	26.3333	2.26386		455	0.21978
rplI	CP000829	complement(1778687..1779139)	Spy49_1789c	453	protein_coding	2292	2154	2110	2185.33	426	462	227	371.667	5.86907	1324	1333	1325	1327.33	18	16	3	12.3333	2.22228		150	0
Spy49_1790c	CP000829	complement(1779136..1781112)	Spy49_1790c	1977	protein_coding	11204	10660	10962	10942	1841	1941	840	1540.67	5.30363	3177	3365	3439	3327	27	30	6	21	2.05263		658	0.303951
gidA	CP000829	complement(1781202..1783100)	Spy49_1791c	1899	protein_coding	14096	15069	15567	14910.7	8057	8695	4820	7190.67	14.2566	3950	4291	3543	3928	66	128	26	73.3333	2.61179		632	0.474684
Spy49_1792c	CP000829	complement(1783224..1783541)	Spy49_1792c	318	protein_coding	936	1080	1214	1076.67	627	712	402	580.333	16.8233	204	242	199	215	2	9	2	4.33333	2.66301		105	1.90476
trmU	CP000829	complement(1784316..1785437)	Spy49_1793c	1122	protein_coding	8709	8550	10114	9124.33	5180	5631	3953	4921.33	16.8413	2889	2830	2794	2837.67	57	64	15	45.3333	2.51341		373	0.80429
sdhB	CP000829	1785735..1786406	Spy49_1794	672	protein_coding	1562	1203	1588	1451	128	174	69	123.667	4.22236	1599	1534	1968	1700.33	12	6	6	8	1.94009		223	0.44843
sdhA	CP000829	1786418..1787290	Spy49_1795	873	protein_coding	817	682	868	789	115	127	67	103	5.10659	970	938	1372	1093.33	12	8	1	7	2.05841		290	0
Spy49_1796c	CP000829	complement(1787704..1788318)	Spy49_1796c	615	protein_coding	1414	1105	2648	1722.33	490	487	421	466	7.9535	95	118	188	133.667	8	4	2	4.66667	3.09911		204	1.47059
Spy49_1797c	CP000829	complement(1788690..1789490)	Spy49_1797c	801	protein_coding	621	524	616	587	144	193	96	144.333	7.41123	167	170	201	179.333	8	3	4	5	2.9044		266	1.50376
Spy49_1798c	CP000829	complement(1789483..1790325)	Spy49_1798c	843	protein_coding	1016	830	969	938.333	246	302	148	232	7.44057	243	286	290	273	7	9	3	6.33333	2.76254		280	0
Spy49_1799c	CP000829	complement(1790301..1791191)	Spy49_1799c	891	protein_coding	1716	1467	1753	1645.33	325	374	169	289.333	5.98187	590	599	671	620	12	24	3	13	2.69025		296	0.675676
pgsA	CP000829	complement(1791142..1791684)	Spy49_1800c	543	protein_coding	1223	949	1119	1097	160	183	74	139	5.03287	501	479	529	503	3	3	4	3.33333	2.07255		180	2.22222
Spy49_1801c	CP000829	complement(1791698..1792723)	Spy49_1801c	1026	protein_coding	2297	1784	2211	2097.33	188	195	77	153.333	3.97476	1010	1195	1210	1138.33	13	14	4	10.3333	2.21126		341	0.58651
Spy49_1802c	CP000829	complement(1792773..1794062)	Spy49_1802c	1290	protein_coding	460	380	538	459.333	70	58	37	55	4.8987	555	639	597	597	2	6	1	3	1.96422		429	0.2331
Spy49_1803c	CP000829	complement(1794064..1795308)	Spy49_1803c	1245	protein_coding	443	369	551	454.333	33	38	10	27	3.68304	289	326	342	319	1	2	1	1.33333	1.89816		414	0.241546
hasA	CP000829	1795670..1797007	Spy49_1804	1338	protein_coding	3861	3242	6757	4620	1422	1400	882	1234.67	7.8791	713	950	722	795	21	17	2	13.3333	2.5433		445	0.898876
hasB	CP000829	1797043..1798251	Spy49_1806	1209	protein_coding	4954	4717	9386	6352.33	2610	3038	1948	2532	11.3036	934	1206	846	995.333	20	19	4	14.3333	2.45189		402	0
hasC	CP000829	1798433..1799347	Spy49_1808	915	protein_coding	5157	4384	9710	6417	3239	3203	2280	2907.33	13.1325	1111	1253	955	1106.33	27	35	10	24	2.71414		304	0
Spy49_1809	CP000829	1799655..1800068	Spy49_1809	414	protein_coding	896	952	1031	959.667	149	156	44	116.333	4.92729	470	421	434	441.667	12	14	3	9.66667	2.72045		137	0
recF	CP000829	1800070..1801176	Spy49_1810	1107	protein_coding	3493	3691	3613	3599	699	740	236	558.333	5.57953	2292	2402	2036	2243.33	51	89	27	55.6667	2.81284		368	0.271739
Spy49_1811c	CP000829	complement(1801232..1802095)	Spy49_1811c	864	protein_coding	27818	27728	26043	27196.3	10837	10837	6830	9501.33	9.88657	1968	2164	2208	2113.33	44	56	9	36.3333	2.55882		287	2.43902
guaB	CP000829	complement(1802298..1803779)	Spy49_1812c	1482	protein_coding	7944	6713	4480	6379	921	1004	360	761.667	4.89221	4998	5084	4196	4759.33	95	83	48	75.3333	2.5078		493	0.20284
trsA	CP000829	complement(1804087..1805109)	Spy49_1813c	1023	protein_coding	2173	1886	1441	1833.33	154	210	76	146.667	4.11652	548	568	524	546.667	3	10	1	4.66667	2.18273		340	0
Spy49_1814	CP000829	1805528..1806400	Spy49_1814	873	protein_coding	929	798	741	822.667	105	110	49	88	4.65155	140	187	143	156.667	2	2	3	2.33333	2.47151		290	0.689655
Spy49_1815	CP000829	1806479..1808086	Spy49_1815	1608	protein_coding	8414	7573	7057	7681.33	2178	2201	1113	1830.67	7.24992	2486	2902	2443	2610.33	31	35	9	25	2.23675		535	0.934579
Spy49_1817	CP000829	1808184..1810760	Spy49_1817	2577	protein_coding	5519	4853	4460	4944	2111	2388	1188	1895.67	10.8462	1935	2056	1985	1992	28	44	12	28	2.43798		858	0.699301
Spy49_1819c	CP000829	1029996..1030982	Spy49_1819c	987	protein_coding	677	608	576	620.333	412	556	240	402.667	24.0594	126	109	114	116.333	11	9	1	7	3.69935		328	0.304878
Spy49_1820c	CP000829	complement(1813005..1813484)	Spy49_1820c	480	protein_coding	191	154	195	180	7	12	4	7.66667	3.29435	105	128	137	123.333	1	2	2	1.66667	2.41567		159	0
degP	CP000829	1813696..1814919	Spy49_1821	1224	protein_coding	3162	3253	2297	2904	434	517	156	369	5.03973	6345	7393	6159	6632.33	51	81	6	46	2.09154		407	0
parB	CP000829	1814978..1815784	Spy49_1822	807	protein_coding	2949	3183	2058	2730	564	605	184	451	5.77434	5935	6310	4949	5731.33	47	95	9	50.3333	2.1958		268	0

## Sheet: HL<10
Name	Chromosome	Region	Gene ID		Biotype	Reads -W-R 1	Reads -W-R 2	Reads -W-R 3	Avg Reads -W-R	Reads -W+R 1	Reads -W+R 2	Reads -W+R 3	Avg Reads -W+R	Half-life -W (Reads)	Reads +W-R 1	Reads +W-R 2	Reads +W-R 3	Avg Reads +W-R	Reads +W+R 1	Reads +W+R 2	Reads +W+R 3	Avg Reads +W+R	Half-life +W (Reads)	Fold Change in HL	Gene length	W percentage
Spy49_0564c	CP000829	complement(562280..562855)	Spy49_0564c		protein_coding	507	423	437	455.667	147	144	92	127.667	8.17173	221	187	180	196	0	1	0	0.333333	1.63049	5.01182	576	0
Spy49_0946c	CP000829	complement(938977..939318)	Spy49_0946c		protein_coding	769	728	712	736.333	118	109	35	87.3333	4.87685	176	197	145	172.667	0	1	0	0.333333	1.66356	2.93158	342	0
nrdH	CP000829	1093253..1093504	Spy49_1096		protein_coding	1397	1543	1146	1362	72	64	15	50.3333	3.15254	519	526	487	510.667	2	1	0	1	1.66736	1.89073	252	0
Spy49_0797	CP000829	792694..793692	Spy49_0797		protein_coding	6775	5973	4943	5897	751	691	198	546.667	4.37159	863	904	695	820.667	2	1	2	1.66667	1.67716	2.60654	999	0
Spy49_0818	CP000829	816739..817380	Spy49_0818		protein_coding	297	295	270	287.333	128	100	68	98.6667	9.72705	118	169	112	133	0	1	0	0.333333	1.73606	5.60294	642	0
Spy49_0729c	CP000829	complement(734976..735152)	Spy49_0729c		protein_coding	110	76	84	90	1	4	3	2.66667	2.95461	243	159	299	233.667	0	0	2	0.666667	1.77446	1.66507	177	0
Spy49_1548	CP000829	1520568..1520798	Spy49_1548		protein_coding	492	423	469	461.333	36	43	12	30.3333	3.81987	307	300	376	327.667	3	0	0	1	1.7951	2.12794	231	0
prsT	CP000829	972036..972269	Spy49_0978		protein_coding	400	283	400	361	50	44	17	37	4.56426	358	279	315	317.333	1	2	0	1	1.80509	2.52856	234	0
Spy49_0798	CP000829	793643..793861	Spy49_0798		protein_coding	621	506	453	526.667	94	103	33	76.6667	5.39526	99	117	99	105	0	0	1	0.333333	1.8074	2.98509	219	0
Spy49_0876c	CP000829	complement(875111..875689)	Spy49_0876c		protein_coding	143	157	154	151.333	12	25	8	15	4.49816	95	72	126	97.6667	0	1	0	0.333333	1.83044	2.45742	579	0
Spy49_1021	CP000829	1017076..1017774	Spy49_1021		protein_coding	606	499	458	521	86	81	25	64	4.95845	843	835	958	878.667	2	3	4	3	1.83056	2.7087	699	0
Spy49_1419c	CP000829	complement(1427444..1427833)	Spy49_1419c		protein_coding	252	199	238	229.667	49	62	22	44.3333	6.32091	157	149	252	186	1	0	1	0.666667	1.84635	3.42345	390	0
Spy49_0582	CP000829	585762..585959	Spy49_0582		protein_coding	850	898	920	889.333	108	104	48	86.6667	4.46538	868	847	864	859.667	4	3	3	3.33333	1.8725	2.38471	198	0
Spy49_1751c	CP000829	complement(1743333..1743602)	Spy49_1751c		protein_coding	640	572	686	632.667	98	91	32	73.6667	4.83503	1082	1025	1345	1150.67	3	7	4	4.66667	1.88778	2.56123	270	0
Spy49_0873c	CP000829	complement(872530..872877)	Spy49_0873c		protein_coding	936	1007	798	913.667	268	262	89	206.333	6.9875	828	861	774	821	4	4	2	3.33333	1.88815	3.70071	348	0
Spy49_0874c	CP000829	complement(872867..873994)	Spy49_0874c		protein_coding	4277	4345	4232	4284.67	990	1124	458	857.333	6.46202	3754	3896	4430	4026.67	19	16	17	17.3333	1.90842	3.38605	1128	0
ftsA	CP000829	complement(1167845..1169209)	Spy49_1174c		protein_coding	9590	11052	8799	9813.67	1419	1564	457	1146.67	4.84286	6301	7346	5887	6511.33	36	37	16	29.6667	1.92852	2.51117	1365	0
Spy49_0506c	CP000829	complement(496387..496866)	Spy49_0506c		protein_coding	2235	2266	1723	2074.67	333	382	123	279.333	5.18525	516	547	467	510	3	3	1	2.33333	1.93001	2.68664	480	0
Spy49_1681c	CP000829	complement(1666571..1666975)	Spy49_1681c		protein_coding	208	193	267	222.667	33	37	40	36.6667	5.76403	134	136	160	143.333	1	1	0	0.666667	1.93594	2.97739	405	0
hit	CP000829	1350593..1351012	Spy49_1346		protein_coding	462	470	344	425.333	63	78	18	53	4.99246	696	635	600	643.667	2	4	3	3	1.93668	2.57784	420	0
Spy49_0872c	CP000829	complement(871634..872278)	Spy49_0872c		protein_coding	3163	2839	2654	2885.33	671	755	250	558.667	6.33265	2045	2111	2203	2119.67	12	14	5	10.3333	1.95303	3.24248	645	0
mtsB	CP000829	386478..387203	Spy49_0382		protein_coding	5880	5139	4831	5283.33	1631	1674	745	1350	7.62006	1275	1262	1097	1211.33	10	8	0	6	1.95888	3.89	726	0
cdd	CP000829	complement(969144..969533)	Spy49_0975c		protein_coding	1612	1678	2044	1778	355	447	129	310.333	5.95625	680	860	674	738	5	5	1	3.66667	1.96001	3.03888	390	0
malR	CP000829	complement(1024834..1025853)	Spy49_1027c		protein_coding	535	454	492	493.667	73	81	34	62.6667	5.03733	403	391	408	400.667	3	3	0	2	1.96174	2.56778	1020	0
fruR	CP000829	675853..676566	Spy49_0672		protein_coding	1706	1486	1829	1673.67	1110	1086	753	983	19.5376	444	469	631	514.667	1	5	2	2.66667	1.97565	9.88925	714	0
Spy49_1389	CP000829	1388395..1388847	Spy49_1389		protein_coding	478	349	393	406.667	11	15	6	10.6667	2.85569	1431	1505	1827	1587.67	12	9	5	8.66667	1.99542	1.43112	453	0
Spy49_0550	CP000829	547552..548274	Spy49_0550		protein_coding	1533	1625	1166	1441.33	221	285	66	190.667	5.14001	568	512	560	546.667	1	7	1	3	1.99746	2.57328	723	0
uvrB	CP000829	complement(1037219..1039210)	Spy49_1039c		protein_coding	2538	2364	2674	2525.33	1085	1212	572	956.333	10.7075	1168	1115	1308	1197	8	8	4	6.66667	2.00314	5.34535	1992	0
acpA	CP000829	444483..445175	Spy49_0447		protein_coding	127	148	163	146	5	6	4	5	3.08141	304	403	355	354	0	5	1	2	2.00868	1.53405	693	0
Spy49_0201	CP000829	209985..210482	Spy49_0201		protein_coding	5729	6185	4628	5514	1424	1477	672	1191	6.78449	5281	5246	5037	5188	39	42	7	29.3333	2.00898	3.37709	498	0
Spy49_0646	CP000829	648847..649761	Spy49_0646		protein_coding	698	675	665	679.333	140	138	66	114.667	5.84414	159	212	151	174	1	2	0	1	2.01533	2.89984	915	0
Spy49_0497	CP000829	488557..488985	Spy49_0497		protein_coding	753	553	717	674.333	208	217	92	172.333	7.62094	717	603	757	692.333	6	3	3	4	2.0174	3.77761	429	0
Spy49_0079	CP000829	87670..87882	Spy49_0079		protein_coding	410	349	447	402	142	147	113	134	9.46395	144	175	186	168.333	1	1	1	1	2.02835	4.66584	213	0
sdhA	CP000829	1786418..1787290	Spy49_1795		protein_coding	817	682	868	789	115	127	67	103	5.10659	970	938	1372	1093.33	12	8	1	7	2.05841	2.48084	873	0
Spy49_0827	CP000829	826513..827175	Spy49_0827		protein_coding	69	75	70	71.3333	23	31	20	24.6667	9.79104	99	92	113	101.333	1	1	0	0.666667	2.06956	4.73098	663	0
Spy49_1129	CP000829	1123086..1123364	Spy49_1129		protein_coding	100	70	79	83	15	20	10	15	6.07743	53	41	57	50.3333	1	0	0	0.333333	2.07228	2.93273	279	0
Spy49_0127	CP000829	136745..137110	Spy49_0127		protein_coding	64	65	59	62.6667	12	21	8	13.6667	6.82738	197	176	214	195.667	1	2	1	1.33333	2.08414	3.27587	366	0
cobQ	CP000829	complement(811170..811961)	Spy49_0813c		protein_coding	770	775	613	719.333	171	186	60	139	6.32491	745	851	724	773.333	11	4	1	5.33333	2.08916	3.02748	792	0
dnaN	CP000829	1742..2878	Spy49_0002		protein_coding	3377	2676	2779	2944	303	401	125	276.333	4.39458	6707	6491	7432	6876.67	61	54	28	47.6667	2.0913	2.10137	1137	0
degP	CP000829	1813696..1814919	Spy49_1821		protein_coding	3162	3253	2297	2904	434	517	156	369	5.03973	6345	7393	6159	6632.33	51	81	6	46	2.09154	2.40958	1224	0
Spy49_1625c	CP000829	complement(1603472..1603819)	Spy49_1625c		protein_coding	895	602	562	686.333	188	180	126	164.667	7.28381	789	548	672	669.667	6	7	1	4.66667	2.09354	3.47919	348	0
truA	CP000829	complement(1540965..1541714)	Spy49_1568c		protein_coding	906	811	1079	932	192	224	75	163.667	5.97712	495	460	605	520	3	8	0	3.66667	2.09852	2.84826	750	0
rpmE	CP000829	complement(549590..549850)	Spy49_0552c		protein_coding	1145	784	1373	1100.67	160	206	84	150	5.21677	1763	1615	2282	1886.67	16	15	10	13.6667	2.10999	2.47241	261	0
nrdI2	CP000829	1618008..1618490	Spy49_1634		protein_coding	403	262	428	364.333	73	79	49	67	6.13993	150	117	146	137.667	2	1	0	1	2.11118	2.90829	483	0
gatC	CP000829	complement(1383951..1384253)	Spy49_1384c		protein_coding	473	513	510	498.667	112	90	55	85.6667	5.90256	431	412	356	399.667	2	6	1	3	2.12534	2.77723	303	0
Spy49_0585	CP000829	587222..587758	Spy49_0585		protein_coding	6581	6788	6183	6517.33	2538	2938	1628	2368	10.2697	4202	4870	3791	4287.67	48	44	5	32.3333	2.12735	4.82744	537	0
efp	CP000829	complement(1427879..1428436)	Spy49_1420c		protein_coding	7775	8095	6328	7399.33	1250	1307	426	994.333	5.18028	5403	5073	4809	5095	36	65	16	39	2.13388	2.42764	558	0
Spy49_0749c	CP000829	complement(751627..751977)	Spy49_0749c		protein_coding	66	43	36	48.3333	1	2	1	1.33333	2.8958	41	50	39	43.3333	0	1	0	0.333333	2.13603	1.35569	351	0
lacR2	CP000829	1570527..1571300	Spy49_1591		protein_coding	388	420	276	361.333	69	73	30	57.3333	5.64784	494	531	648	557.667	5	8	0	4.33333	2.14048	2.63859	774	0
Spy49_1694	CP000829	1679707..1680216	Spy49_1694		protein_coding	65	75	113	84.3333	8	16	7	10.3333	4.95246	214	208	345	255.667	3	3	0	2	2.14343	2.31053	510	0
Spy49_1038c	CP000829	complement(1036813..1036956)	Spy49_1038c		protein_coding	209	211	156	192	88	119	44	83.6667	12.5169	74	96	81	83.6667	2	0	0	0.666667	2.1516	5.81747	144	0
phoH	CP000829	400487..401539	Spy49_0399		protein_coding	845	812	685	780.667	221	305	139	221.667	8.25848	895	806	802	834.333	10	9	1	6.66667	2.15285	3.83607	1053	0
pta	CP000829	878165..879160	Spy49_0880		protein_coding	697	591	678	655.333	96	114	56	88.6667	5.19793	1098	1093	1687	1292.67	12	12	7	10.3333	2.15304	2.41423	996	0
folE	CP000829	852264..852848	Spy49_0852		protein_coding	1379	1361	1202	1314	915	969	448	777.333	19.8056	668	642	766	692	10	6	1	5.66667	2.16384	9.15302	585	0
Spy49_1107c	CP000829	complement(1101123..1101353)	Spy49_1107c		protein_coding	238	244	143	208.333	67	101	14	60.6667	8.42736	35	32	55	40.6667	0	1	0	0.333333	2.16427	3.89385	231	0
Spy49_1244	CP000829	1246634..1246912	Spy49_1244		protein_coding	136	125	95	118.667	36	39	17	30.6667	7.68375	47	39	34	40	0	1	0	0.333333	2.17174	3.53806	279	0
Spy49_0209	CP000829	218421..219335	Spy49_0209		protein_coding	10663	10786	8673	10040.7	2026	2070	833	1643	5.74393	5366	5047	5096	5169.67	30	73	27	43.3333	2.1744	2.64162	915	0
clpE	CP000829	1156785..1159067	Spy49_1164		protein_coding	5813	5281	4518	5204	1059	1186	388	877.667	5.8414	14867	13645	13781	14097.7	168	164	24	118.667	2.17631	2.68409	2283	0
Spy49_1171c	CP000829	complement(1165160..1165828)	Spy49_1171c		protein_coding	23735	23257	21242	22744.7	6579	6626	2681	5295.33	7.13357	15446	16912	13462	15273.3	154	173	63	130	2.18139	3.2702	669	0
Spy49_1250	CP000829	1256646..1257278	Spy49_1250		protein_coding	758	704	769	743.667	137	156	46	113	5.51809	346	364	346	352	2	6	1	3	2.18199	2.52893	633	0
trsA	CP000829	complement(1804087..1805109)	Spy49_1813c		protein_coding	2173	1886	1441	1833.33	154	210	76	146.667	4.11652	548	568	524	546.667	3	10	1	4.66667	2.18273	1.88595	1023	0
clpX	CP000829	703161..704390	Spy49_0700		protein_coding	1112	963	1191	1088.67	421	543	242	402	10.4363	1128	916	1114	1052.67	17	5	5	9	2.18344	4.77975	1230	0
Spy49_1110c	CP000829	complement(1105822..1106529)	Spy49_1110c		protein_coding	739	730	677	715.333	104	93	32	76.3333	4.64651	553	575	503	543.667	5	9	0	4.66667	2.18526	2.1263	708	0
rpmF	CP000829	1763546..1763728	Spy49_1770		protein_coding	676	473	893	680.667	92	91	48	77	4.77096	957	846	1221	1008	10	12	4	8.66667	2.18601	2.18249	183	0
Spy49_0925	CP000829	920595..920945	Spy49_0925		protein_coding	123	137	99	119.667	30	38	20	29.3333	7.39496	37	52	26	38.3333	1	0	0	0.333333	2.19122	3.37481	351	0
Spy49_0598	CP000829	598845..599222	Spy49_0598		protein_coding	75	68	62	68.3333	23	16	5	14.6667	6.75661	45	31	39	38.3333	0	1	0	0.333333	2.19122	3.08349	378	0
parB	CP000829	1814978..1815784	Spy49_1822		protein_coding	2949	3183	2058	2730	564	605	184	451	5.77434	5935	6310	4949	5731.33	47	95	9	50.3333	2.1958	2.62971	807	0
Spy49_0350c	CP000829	complement(364340..365032)	Spy49_0350c		protein_coding	1381	1398	1041	1273.33	120	167	78	121.667	4.42791	819	887	752	819.333	8	12	2	7.33333	2.20464	2.00845	693	0
Spy49_1166	CP000829	1159701..1160003	Spy49_1166		protein_coding	658	408	662	576	226	189	119	178	8.85378	384	344	479	402.333	6	2	3	3.66667	2.21311	4.0006	303	0
Spy49_1750c	CP000829	complement(1742917..1743336)	Spy49_1750c		protein_coding	699	470	596	588.333	109	114	46	89.6667	5.52692	1086	1135	1359	1193.33	12	14	7	11	2.21849	2.49129	420	0
holA	CP000829	complement(1117265..1118305)	Spy49_1123c		protein_coding	1550	1385	1493	1476	325	372	153	283.333	6.29956	518	601	604	574.333	7	5	4	5.33333	2.22199	2.8351	1041	0
rplI	CP000829	complement(1778687..1779139)	Spy49_1789c		protein_coding	2292	2154	2110	2185.33	426	462	227	371.667	5.86907	1324	1333	1325	1327.33	18	16	3	12.3333	2.22228	2.64101	453	0
rpmG2	CP000829	1763744..1763893	Spy49_1771		protein_coding	339	177	452	322.667	37	40	17	31.3333	4.45861	562	429	612	534.333	6	4	5	5	2.22563	2.00331	150	0
Spy49_0994c	CP000829	complement(987379..988719)	Spy49_0994c		protein_coding	506	439	449	464.667	142	133	56	110.333	7.23126	311	367	380	352.667	5	1	4	3.33333	2.23042	3.24211	1341	0
Spy49_1139c	CP000829	complement(1133381..1133572)	Spy49_1139c		protein_coding	403	341	346	363.333	143	127	54	108	8.57014	106	99	111	105.333	2	1	0	1	2.23254	3.83875	192	0
Spy49_0008	CP000829	8902..9174	Spy49_0008		protein_coding	148	136	168	150.667	39	22	24	28.3333	6.22203	101	122	91	104.667	2	0	1	1	2.23558	2.78318	273	0
rnpA	CP000829	217257..217616	Spy49_0207		protein_coding	1237	1515	1132	1294.67	56	81	21	52.6667	3.24707	487	471	486	481.333	4	8	2	4.66667	2.24266	1.44787	360	0
Spy49_0466	CP000829	463171..463473	Spy49_0466		protein_coding	87	61	67	71.6667	4	9	2	5	3.90493	57	79	70	68.6667	0	2	0	0.666667	2.24333	1.74069	303	0
Spy49_1643c	CP000829	complement(1626554..1626673)	Spy49_1643c		protein_coding	39	48	62	49.6667	7	12	5	8	5.69432	23	35	44	34	0	1	0	0.333333	2.24806	2.53299	120	0
Spy49_0103	CP000829	112439..112732	Spy49_0103		protein_coding	203	184	181	189.333	20	23	4	15.6667	4.17228	109	99	98	102	0	3	0	1	2.24806	1.85595	294	0
Spy49_0401	CP000829	402319..402816	Spy49_0401		protein_coding	2650	2393	2211	2418	827	916	508	750.333	8.88515	1756	1635	1644	1678.33	13	30	7	16.6667	2.25431	3.9414	498	0
Spy49_0639c	CP000829	complement(642938..643378)	Spy49_0639c		protein_coding	1480	1415	1204	1366.33	430	461	137	342.667	7.51717	1064	943	966	991	13	13	4	10	2.26217	3.323	441	0
Spy49_1286c	CP000829	complement(1293594..1294337)	Spy49_1286c		protein_coding	2942	2818	2267	2675.67	697	696	285	559.333	6.6427	2133	2486	2182	2267	19	34	17	23.3333	2.27195	2.92378	744	0
emm49	CP000829	complement(1653701..1654858)	Spy49_1671c		protein_coding	936	677	1926	1179.67	201	182	154	179	5.514	1712	2080	1961	1917.67	24	20	16	20	2.27852	2.41999	1158	0
acp	CP000829	35624..35866	Spy49_0019		protein_coding	83	46	101	76.6667	10	12	7	9.66667	5.02091	69	91	124	94.6667	1	1	1	1	2.28492	2.19741	243	0
Spy49_1665c	CP000829	complement(1643064..1643264)	Spy49_1665c		protein_coding	326	215	461	334	22	15	7	14.6667	3.32651	673	638	1241	850.667	8	7	12	9	2.28571	1.45535	201	0
ffh	CP000829	complement(937400..938962)	Spy49_0945c		protein_coding	3513	2982	3011	3168.67	523	532	192	415.667	5.1188	1442	1331	1474	1415.67	16	20	9	15	2.28645	2.23875	1563	0
Spy49_0259	CP000829	275569..275877	Spy49_0259		protein_coding	545	482	726	584.333	134	158	70	120.667	6.59119	204	243	285	244	3	4	1	2.66667	2.30213	2.86308	309	0
ccpA	CP000829	428250..429251	Spy49_0432		protein_coding	1228	994	1143	1121.67	513	484	263	420	10.5844	3350	2904	3137	3130.33	55	28	20	34.3333	2.30395	4.59402	1002	0
murE	CP000829	complement(331019..332464)	Spy49_0319c		protein_coding	550	429	530	503	92	108	43	81	5.69354	739	583	904	742	11	10	4	8.33333	2.31611	2.45824	1446	0
Spy49_1163c	CP000829	complement(1156257..1156487)	Spy49_1163c		protein_coding	49	18	81	49.3333	4	4	1	3	3.7133	32	21	34	29	0	0	1	0.333333	2.32813	1.59497	231	0
folQ	CP000829	853664..854023	Spy49_0854		protein_coding	988	1093	888	989.667	719	727	374	606.667	21.2453	480	489	496	488.333	4	8	5	5.66667	2.3331	9.10605	360	0
xseB	CP000829	complement(1148532..1148747)	Spy49_1156c		protein_coding	204	219	183	202	56	81	26	54.3333	7.91788	113	111	120	114.667	1	3	0	1.33333	2.33417	3.39216	216	0
tufA	CP000829	506912..508108	Spy49_0515		protein_coding	40018	31533	37270	36273.7	10150	11283	5598	9010.33	7.4654	73367	64613	75517	71165.7	1113	942	434	829.667	2.33554	3.19644	1197	0
glnQ	CP000829	1041577..1042317	Spy49_1041		protein_coding	8780	6671	8639	8030	4542	4553	2654	3916.33	14.4802	6694	4749	6705	6049.33	79	72	61	70.6667	2.33659	6.19715	741	0
Spy49_0242	CP000829	251681..252451	Spy49_0242		protein_coding	1908	1947	1912	1922.33	555	694	257	502	7.74354	1569	1696	1713	1659.33	25	24	10	19.6667	2.34422	3.30324	771	0
deaD1	CP000829	complement(1125516..1127135)	Spy49_1132c		protein_coding	7078	6322	7732	7044	3288	3896	1927	3037	12.3584	3627	3427	3156	3403.33	53	47	26	42	2.36578	5.22383	1620	0
Spy49_0955	CP000829	948128..949396	Spy49_0955		protein_coding	376	393	373	380.667	128	159	64	117	8.81306	236	227	261	241.333	0	7	2	3	2.3697	3.71906	1269	0
Spy49_1299c	CP000829	complement(1306446..1306712)	Spy49_1299c		protein_coding	300	299	231	276.667	149	160	119	142.667	15.6986	152	178	146	158.667	2	4	0	2	2.37723	6.60372	267	0
Spy49_1169c	CP000829	complement(1164110..1164901)	Spy49_1169c		protein_coding	9557	8195	9928	9226.67	3143	3172	1403	2572.67	8.14091	5051	5283	5550	5294.67	90	74	37	67	2.37935	3.42148	792	0
rplJ	CP000829	847136..847636	Spy49_0846		protein_coding	1138	890	2441	1489.67	545	590	408	514.333	9.77699	7022	7537	9110	7889.67	112	140	48	100	2.38024	4.10757	501	0
flaV	CP000829	551300..551749	Spy49_0555		protein_coding	328	290	366	328	52	63	20	45	5.23433	73	68	93	78	0	2	1	1	2.38648	2.19332	450	0
Spy49_0926	CP000829	920955..922085	Spy49_0926		protein_coding	435	465	335	411.667	160	164	77	133.667	9.24307	224	288	189	233.667	2	7	0	3	2.38726	3.87183	1131	0
Spy49_1266c	CP000829	complement(1271138..1272745)	Spy49_1266c		protein_coding	1273	928	1498	1233	345	342	187	291.333	7.20658	588	555	799	647.333	6	13	6	8.33333	2.38874	3.0169	1608	0
Spy49_1679c	CP000829	complement(1664218..1664892)	Spy49_1679c		protein_coding	236	312	263	270.333	98	112	69	93	9.74382	222	260	217	233	2	7	0	3	2.38883	4.07891	675	0
murZ	CP000829	complement(1075506..1076765)	Spy49_1082c		protein_coding	571	464	702	579	98	97	45	80	5.25304	232	248	294	258	6	2	2	3.33333	2.39072	2.19726	1260	0
arsC	CP000829	710415..710855	Spy49_0706		protein_coding	2861	2605	2826	2764	2144	2351	1473	1989.33	31.6141	1068	1011	1094	1057.67	15	20	6	13.6667	2.39079	13.2233	441	0
Spy49_0748c	CP000829	complement(751238..751624)	Spy49_0748c		protein_coding	35	36	22	31	5	2	0	2.33333	4.0195	29	21	27	25.6667	1	0	0	0.333333	2.39357	1.67929	387	0
Spy49_1147c	CP000829	complement(1140732..1141007)	Spy49_1147c		protein_coding	527	414	591	510.667	130	127	75	110.667	6.79914	492	464	656	537.333	14	5	2	7	2.39528	2.83856	276	0
ennX	CP000829	complement(1652385..1653491)	Spy49_1670c		protein_coding	41	35	96	57.3333	7	19	15	13.6667	7.25089	79	77	71	75.6667	2	0	1	1	2.40324	3.01714	1107	0
atoB	CP000829	1273972..1275159	Spy49_1268		protein_coding	669	675	658	667.333	261	287	114	220.667	9.39532	424	390	392	402	5	10	1	5.33333	2.40538	3.90596	1188	0
Spy49_1565c	CP000829	complement(1539177..1539737)	Spy49_1565c		protein_coding	333	268	384	328.333	120	143	107	123.333	10.6187	250	230	271	250.333	1	9	0	3.33333	2.40742	4.41084	561	0
Spy49_1820c	CP000829	complement(1813005..1813484)	Spy49_1820c		protein_coding	191	154	195	180	7	12	4	7.66667	3.29435	105	128	137	123.333	1	2	2	1.66667	2.41567	1.36374	480	0
Spy49_0897	CP000829	891519..891971	Spy49_0897		protein_coding	2543	2474	2679	2565.33	1511	1640	1110	1420.33	17.5867	574	623	503	566.667	9	8	6	7.66667	2.41633	7.27827	453	0
rplK	CP000829	392301..392726	Spy49_0387		protein_coding	4466	3371	5735	4524	1583	1663	1050	1432	9.0385	2371	2255	2411	2345.67	30	42	24	32	2.421	3.73337	426	0
rplC	CP000829	65037..65663	Spy49_0045		protein_coding	14862	13340	16620	14940.7	4540	4857	2638	4011.67	7.90734	10012	10814	7680	9502	132	203	54	129.667	2.42117	3.26592	627	0
atoD1	CP000829	1275183..1275833	Spy49_1269		protein_coding	568	506	484	519.333	256	284	130	223.333	12.3207	385	432	355	390.667	5	11	0	5.33333	2.4214	5.08825	651	0
Spy49_0586	CP000829	587774..589282	Spy49_0586		protein_coding	23715	24617	22588	23640	11782	13480	7697	10986.3	13.5683	20327	21942	18843	20370.7	368	366	103	279	2.42323	5.59925	1509	0
Spy49_0907	CP000829	904538..904954	Spy49_0907		protein_coding	217	191	183	197	99	120	53	90.6667	13.3982	74	70	75	73	0	1	2	1	2.42333	5.52884	417	0
asnB	CP000829	1390430..1391395	Spy49_1391		protein_coding	942	927	874	914.333	166	186	73	141.667	5.57575	645	552	551	582.667	7	13	4	8	2.42462	2.29964	966	0
upp	CP000829	334353..334982	Spy49_0322		protein_coding	412	361	441	404.667	104	117	66	95.6667	7.2093	359	356	370	361.667	8	4	3	5	2.42852	2.96859	630	0
xpt	CP000829	885163..885744	Spy49_0887		protein_coding	2432	2153	2073	2219.33	1130	1334	811	1091.67	14.6542	649	518	566	577.667	13	8	3	8	2.42951	6.03178	582	0
Spy49_0734	CP000829	739228..739833	Spy49_0734		protein_coding	1237	1311	1307	1285	812	1009	633	818	23.0204	425	493	380	432.667	11	7	0	6	2.43027	9.47236	606	0
glnR	CP000829	complement(1524094..1524465)	Spy49_1551c		protein_coding	1551	1580	1475	1535.33	346	394	172	304	6.42011	2038	1998	2228	2088	35	46	6	29	2.43115	2.64077	372	0
Spy49_0305	CP000829	318495..318755	Spy49_0305		protein_coding	211	207	227	215	57	58	29	48	6.93407	156	159	174	163	4	2	1	2.33333	2.44845	2.83203	261	0
hasB	CP000829	1797043..1798251	Spy49_1806		protein_coding	4954	4717	9386	6352.33	2610	3038	1948	2532	11.3036	934	1206	846	995.333	20	19	4	14.3333	2.45189	4.61017	1209	0
Spy49_1078c	CP000829	complement(1072508..1073791)	Spy49_1078c		protein_coding	7270	6044	6761	6691.67	2228	2343	1242	1937.67	8.38905	2183	1961	2233	2125.67	36	44	12	30.6667	2.45294	3.41999	1284	0
pyrC	CP000829	721355..722623	Spy49_0718		protein_coding	2853	2835	2736	2808	1176	1229	873	1092.67	11.0157	4167	4328	4133	4209.33	68	81	34	61	2.45554	4.48607	1269	0
Spy49_0601	CP000829	600760..601428	Spy49_0601		protein_coding	218	145	274	212.333	90	102	85	92.3333	12.4854	99	116	129	114.667	3	0	2	1.66667	2.45727	5.08099	669	0
rpsL	CP000829	238900..239367	Spy49_0230		protein_coding	25904	26246	29939	27363	18846	19504	11960	16770	21.2361	10659	11546	7642	9949	137	234	63	144.667	2.45751	8.64133	468	0
Spy49_0018	CP000829	34624..35631	Spy49_0018		protein_coding	726	508	784	672.667	93	77	36	68.6667	4.55621	480	479	682	547	10	10	4	8	2.46087	1.85146	1008	0
rpsJ	CP000829	64481..64789	Spy49_0044		protein_coding	5229	4949	6187	5455	1771	1949	1081	1600.33	8.47838	2639	3098	2025	2587.33	42	58	15	38.3333	2.46844	3.43472	309	0
greA	CP000829	307651..308181	Spy49_0290		protein_coding	399	374	478	417	147	202	92	147	9.97187	192	189	226	202.333	1	6	2	3	2.46888	4.03903	531	0
prgA	CP000829	236128..238749	Spy49_0229		protein_coding	28491	27347	25582	27140	8552	9176	4217	7315	7.93025	34751	35226	33501	34492.7	564	671	317	517.333	2.47563	3.20332	2622	0
Spy49_0286	CP000829	303442..304044	Spy49_0286		protein_coding	4295	4158	4189	4214	1496	1652	632	1260	8.61195	1587	1763	1671	1673.67	30	40	6	25.3333	2.48105	3.47109	603	0
Spy49_0496	CP000829	488157..488564	Spy49_0496		protein_coding	771	562	674	669	198	198	101	165.667	7.44889	346	367	470	394.333	9	7	2	6	2.48414	2.99858	408	0
fps	CP000829	complement(1147867..1148532)	Spy49_1155c		protein_coding	1078	1123	937	1046	349	435	166	316.667	8.70147	602	729	637	656	12	10	8	10	2.48524	3.50125	666	0
Spy49_0471	CP000829	465417..465740	Spy49_0471		protein_coding	48	46	35	43	1	1	1	1	2.76433	17	14	34	21.6667	1	0	0	0.333333	2.49071	1.10986	324	0
ptsH	CP000829	complement(1092630..1092893)	Spy49_1095c		protein_coding	1893	1507	1831	1743.67	349	421	123	297.667	5.88153	1888	1678	2205	1923.67	44	32	13	29.6667	2.49216	2.36001	264	0
pth	CP000829	4665..5234	Spy49_0005		protein_coding	976	997	766	913	178	171	57	135.333	5.44643	305	444	352	367	4	13	0	5.66667	2.49288	2.18479	570	0
pepT	CP000829	629356..630579	Spy49_0624		protein_coding	4714	4262	4301	4425.67	1780	1943	1324	1682.33	10.7494	4080	4048	4274	4134	82	79	31	64	2.49446	4.30929	1224	0
Spy49_1783	CP000829	1771378..1772451	Spy49_1783		protein_coding	7511	6724	10412	8215.67	3763	3961	3280	3668	12.8934	1559	1507	2974	2013.33	28	37	29	31.3333	2.49761	5.16231	1074	0
Spy49_1309c	CP000829	complement(1317784..1318041)	Spy49_1309c		protein_coding	318	273	405	332	326	370	249	315	120	236	175	230	213.667	5	3	2	3.33333	2.49906	48.018	258	0
sipC	CP000829	complement(1009977..1010534)	Spy49_1016c		protein_coding	519	359	533	470.333	99	131	47	92.3333	6.38635	138	117	192	149	2	3	2	2.33333	2.50134	2.55317	558	0
atmD	CP000829	283329..284393	Spy49_0269		protein_coding	2582	2313	2332	2409	1196	1321	827	1114.67	13.4914	1537	1522	1560	1539.67	18	40	15	24.3333	2.50688	5.38174	1065	0
Spy49_0648	CP000829	650206..651096	Spy49_0648		protein_coding	1670	1413	1573	1552	533	570	303	468.667	8.6831	290	308	347	315	5	5	5	5	2.5095	3.46009	891	0
Spy49_1271	CP000829	1276527..1277306	Spy49_1271		protein_coding	598	726	528	617.333	511	510	241	420.667	27.1065	585	732	497	604.667	8	18	3	9.66667	2.51384	10.7829	780	0
Spy49_0498	CP000829	489044..489313	Spy49_0498		protein_coding	189	157	161	169	65	48	25	46	7.99012	115	124	135	124.667	2	4	0	2	2.51596	3.17577	270	0
hasC.2	CP000829	complement(200734..201633)	Spy49_0191c		protein_coding	2788	2573	2350	2570.33	865	961	448	758	8.51457	4849	3727	3690	4088.67	80	82	36	66	2.51973	3.37916	900	0
infA	CP000829	76705..76923	Spy49_0070		protein_coding	3960	3265	5582	4269	1592	1658	914	1388	9.25417	4367	4447	5052	4622	103	87	35	75	2.52292	3.66803	219	0
nrdR.1	CP000829	295964..296458	Spy49_0281		protein_coding	1397	1460	1412	1423	414	469	208	363.667	7.62099	425	367	433	408.333	7	12	1	6.66667	2.52668	3.01621	495	0
Spy49_0581	CP000829	584345..585367	Spy49_0581		protein_coding	308	269	309	295.333	119	97	59	91.6667	8.88691	304	292	317	304.333	6	4	5	5	2.53054	3.51186	1023	0
Spy49_1450	CP000829	1457032..1457751	Spy49_1450		protein_coding	1928	1845	1617	1796.67	269	289	73	210.333	4.84719	627	691	568	628.667	9	21	1	10.3333	2.53083	1.91526	720	0
Spy49_1004c	CP000829	complement(996722..996910)	Spy49_1004c		protein_coding	808	729	713	750	433	475	227	378.333	15.194	606	848	779	744.333	20	11	6	12.3333	2.53579	5.99181	189	0
pyrR	CP000829	651492..652013	Spy49_0650		protein_coding	91	106	116	104.333	70	60	67	65.6667	22.4562	1821	2125	2538	2161.33	45	56	7	36	2.53902	8.84442	522	0
Spy49_1308c	CP000829	complement(1317264..1317656)	Spy49_1308c		protein_coding	346	220	362	309.333	62	56	31	49.6667	5.68438	654	568	807	676.333	14	6	14	11.3333	2.54276	2.23551	393	0
Spy49_1198c	CP000829	complement(1193028..1193708)	Spy49_1198c		protein_coding	114	156	103	124.333	45	53	17	38.3333	8.83631	63	96	77	78.6667	2	1	1	1.33333	2.54987	3.46539	681	0
rluD	CP000829	877256..878161	Spy49_0879		protein_coding	287	307	302	298.667	114	99	53	88.6667	8.56129	324	351	328	334.333	5	8	4	5.66667	2.54987	3.35753	906	0
Spy49_0995c	CP000829	complement(988816..989772)	Spy49_0995c		protein_coding	822	743	861	808.667	232	248	84	188	7.12653	108	144	161	137.667	1	6	0	2.33333	2.54987	2.79485	957	0
Spy49_1339c	CP000829	complement(1344830..1345126)	Spy49_1339c		protein_coding	1276	1211	1351	1279.33	236	268	99	201	5.61771	633	731	565	643	5	27	1	11	2.5557	2.19812	297	0
Spy49_0332c	CP000829	complement(340661..341290)	Spy49_0332c		protein_coding	57	49	49	51.6667	21	19	7	15.6667	8.71315	75	37	61	57.6667	1	2	0	1	2.56425	3.39793	630	0
Spy49_1787c	CP000829	complement(1777001..1777273)	Spy49_1787c		protein_coding	777	621	674	690.667	255	257	142	218	9.01626	287	290	344	307	5	10	1	5.33333	2.56539	3.51457	273	0
Spy49_1088c	CP000829	complement(1084139..1084636)	Spy49_1088c		protein_coding	386	280	345	337	58	60	28	48.6667	5.37299	207	297	356	286.667	7	7	1	5	2.56792	2.09235	498	0
rpmJ	CP000829	76949..77065	Spy49_0071		protein_coding	2097	1550	2192	1946.33	749	851	422	674	9.80432	2641	2531	2564	2578.67	70	59	6	45	2.56825	3.81751	117	0
Spy49_0587	CP000829	589298..590173	Spy49_0587		protein_coding	15469	17579	13497	15515	8783	10068	5511	8120.67	16.0601	15114	16410	11740	14421.3	327	349	82	252.667	2.57077	6.24718	876	0
Spy49_0973c	CP000829	complement(966327..967859)	Spy49_0973c		protein_coding	2893	2539	2851	2761	771	892	403	688.667	7.4876	2983	2959	2997	2979.67	52	61	44	52.3333	2.57234	2.91082	1533	0
Spy49_1182c	CP000829	complement(1177137..1177340)	Spy49_1182c		protein_coding	182	226	164	190.667	31	45	25	33.6667	5.99602	49	75	46	56.6667	1	2	0	1	2.57536	2.32823	204	0
Spy49_1338c	CP000829	complement(1344535..1344837)	Spy49_1338c		protein_coding	1620	1559	1777	1652	334	372	113	273	5.77536	876	988	723	862.333	15	24	7	15.3333	2.5802	2.23834	303	0
thiD	CP000829	complement(1540211..1540975)	Spy49_1567c		protein_coding	1060	901	1261	1074	260	238	148	215.333	6.47012	797	800	986	861	19	11	16	15.3333	2.58119	2.50664	765	0
lepA-1	CP000829	121312..121833	Spy49_0113		protein_coding	10	6	11	9	6	2	3	3.66667	11.5789	15	16	25	18.6667	1	0	0	0.333333	2.58293	4.48287	522	0
Spy49_0110c	CP000829	complement(116122..116994)	Spy49_0110c		protein_coding	1746	1690	1939	1791.67	1078	1290	643	1003.67	17.9421	850	874	880	868	17	26	5	16	2.60347	6.89163	873	0
pcp	CP000829	complement(422300..422947)	Spy49_0425c		protein_coding	3020	2453	2632	2701.67	1538	1581	998	1372.33	15.3497	639	647	704	663.333	14	10	13	12.3333	2.6091	5.88312	648	0
Spy49_1341c	CP000829	complement(1346474..1347010)	Spy49_1341c		protein_coding	1370	1326	1444	1380	170	168	76	138	4.51545	485	612	510	535.667	16	13	1	10	2.61176	1.72889	537	0
Spy49_1223c	CP000829	complement(1217855..1218193)	Spy49_1223c		protein_coding	507	437	515	486.333	303	348	193	281.333	18.9954	218	137	178	177.667	4	4	2	3.33333	2.61503	7.26392	339	0
atoA	CP000829	1275835..1276494	Spy49_1270		protein_coding	525	545	480	516.667	309	334	169	270.667	16.0821	447	492	438	459	12	10	4	8.66667	2.61923	6.13999	660	0
adrR	CP000829	87992..88435	Spy49_0080		protein_coding	816	708	1073	865.667	367	322	222	303.667	9.92508	480	489	513	494	9	18	1	9.33333	2.61964	3.78872	444	0
rpsM	CP000829	77083..77448	Spy49_0072		protein_coding	6636	5078	10428	7380.67	2527	2437	1280	2081.33	8.21358	7258	7787	9556	8200.33	220	193	54	155.667	2.62277	3.13165	366	0
Spy49_0289	CP000829	306058..307626	Spy49_0289		protein_coding	19469	19133	18222	18941.3	7334	7720	3319	6124.33	9.20859	7555	8475	8007	8012.33	150	237	70	152.333	2.62379	3.50965	1569	0
gloA	CP000829	complement(425889..426266)	Spy49_0429c		protein_coding	364	272	314	316.667	174	177	124	158.333	15	434	330	437	400.333	9	13	1	7.66667	2.6286	5.70646	378	0
Spy49_0325	CP000829	336288..336563	Spy49_0325		protein_coding	583	623	486	564	157	171	57	128.333	7.02313	207	257	205	223	1	12	0	4.33333	2.63833	2.66196	276	0
pyrD	CP000829	1137357..1138238	Spy49_1144		protein_coding	1162	1046	1017	1075	238	251	125	204.667	6.26831	788	823	896	835.667	23	17	9	16.3333	2.64222	2.37236	882	0
asp	CP000829	complement(1530602..1530967)	Spy49_1557c		protein_coding	747	747	626	706.667	153	193	102	149.333	6.68898	389	391	340	373.333	8	9	5	7.33333	2.64557	2.52837	366	0
Spy49_1222c	CP000829	complement(1217548..1217853)	Spy49_1222c		protein_coding	198	136	186	173.333	107	118	83	102.667	19.8523	56	42	53	50.3333	2	1	0	1	2.65325	7.48224	306	0
Spy49_1437	CP000829	1443323..1444225	Spy49_1437		protein_coding	1337	1433	1205	1325	195	256	85	178.667	5.18914	580	567	555	567.333	14	14	6	11.3333	2.65696	1.95304	903	0
Spy49_1593	CP000829	1572239..1572574	Spy49_1593		protein_coding	22	11	19	17.3333	0	1	0	0.333333	2.63138	12	13	25	16.6667	0	1	0	0.333333	2.65776	0.990074	336	0
rplU	CP000829	647526..647840	Spy49_0643		protein_coding	6697	6770	8883	7450	3284	3299	2266	2949.67	11.2218	4910	4516	4113	4513	107	116	49	90.6667	2.66081	4.21742	315	0
Spy49_1003c	CP000829	complement(996170..996709)	Spy49_1003c		protein_coding	4129	3499	3787	3805	2184	2259	1370	1937.67	15.4071	3791	4517	4654	4320.67	104	125	32	87	2.66236	5.78701	540	0
ntpE	CP000829	141479..142063	Spy49_0132		protein_coding	30	42	46	39.3333	41	69	37	49	120	34	36	29	33	1	1	0	0.666667	2.6646	45.0349	585	0
dnaQ	CP000829	complement(1509840..1510427)	Spy49_1534c		protein_coding	65	99	115	93	36	38	21	31.6667	9.65086	45	58	45	49.3333	1	2	0	1	2.66691	3.61874	588	0
apt	CP000829	742190..742708	Spy49_0736		protein_coding	936	838	864	879.333	515	613	306	478	17.0571	464	332	338	378	11	8	4	7.66667	2.66731	6.39487	519	0
Spy49_0405c	CP000829	complement(405023..405277)	Spy49_0405c		protein_coding	32	37	29	32.6667	8	10	4	7.33333	6.95966	18	14	16	16	1	0	0	0.333333	2.68578	2.5913	255	0
recN	CP000829	complement(1144701..1146362)	Spy49_1152c		protein_coding	3430	2978	3171	3193	1575	1788	904	1422.33	12.8573	2226	1938	2271	2145	50	60	25	45	2.69063	4.77855	1662	0
Spy49_0310	CP000829	322262..322816	Spy49_0310		protein_coding	1080	1196	1181	1152.33	373	443	262	359.333	8.92239	348	413	380	380.333	4	14	6	8	2.69246	3.31385	555	0
rplV	CP000829	67891..68235	Spy49_0052		protein_coding	69667	71163	72338	71056	53013	54439	37984	48478.7	27.1933	16502	18571	14497	16523.3	380	543	136	353	2.70334	10.0592	345	0
hasC	CP000829	1798433..1799347	Spy49_1808		protein_coding	5157	4384	9710	6417	3239	3203	2280	2907.33	13.1325	1111	1253	955	1106.33	27	35	10	24	2.71414	4.83855	915	0
prsA	CP000829	32618..33580	Spy49_0016		protein_coding	659	518	707	628	230	220	149	199.667	9.07347	527	448	638	537.667	12	14	9	11.6667	2.71432	3.34282	963	0
Spy49_1001c	CP000829	complement(995430..995918)	Spy49_1001c		protein_coding	2000	1734	1851	1861.67	1420	1374	834	1209.33	24.1009	1723	2213	2083	2006.33	57	52	22	43.6667	2.71646	8.87217	489	0
rpsR	CP000829	complement(1435112..1435351)	Spy49_1426c		protein_coding	2263	1507	2808	2192.67	1380	1209	1076	1221.67	17.776	239	208	334	260.333	5	6	6	5.66667	2.71655	6.54359	240	0
Spy49_1002c	CP000829	complement(995929..996129)	Spy49_1002c		protein_coding	800	623	696	706.333	513	493	281	429	20.8515	695	885	898	826	29	23	2	18	2.71736	7.67347	201	0
Spy49_1809	CP000829	1799655..1800068	Spy49_1809		protein_coding	896	952	1031	959.667	149	156	44	116.333	4.92729	470	421	434	441.667	12	14	3	9.66667	2.72045	1.81121	414	0
Spy49_1276c	CP000829	complement(1282493..1282819)	Spy49_1276c		protein_coding	629	687	552	622.667	78	88	21	62.3333	4.51755	152	141	155	149.333	5	3	2	3.33333	2.73452	1.65205	327	0
mraW	CP000829	complement(1300435..1301385)	Spy49_1293c		protein_coding	1312	1151	1280	1247.67	425	476	254	385	8.84276	402	453	437	430.667	11	10	8	9.66667	2.73852	3.22903	951	0
Spy49_0817	CP000829	815264..816616	Spy49_0817		protein_coding	1357	1202	1352	1303.67	524	572	361	485.667	10.5297	621	450	481	517.333	16	12	7	11.6667	2.74191	3.84029	1353	0
msmK	CP000829	complement(1609398..1610531)	Spy49_1628c		protein_coding	490	431	372	431	153	156	114	141	9.30525	2956	2551	2703	2736.67	85	58	43	62	2.74524	3.3896	1134	0
Spy49_0313	CP000829	325284..326219	Spy49_0313		protein_coding	279	177	256	237.333	68	74	22	54.6667	7.08155	185	165	266	205.333	9	2	3	4.66667	2.74754	2.57741	936	0
Spy49_0420	CP000829	418132..418278	Spy49_0420		protein_coding	1276	1269	1413	1319.33	855	941	576	790.667	20.3068	242	255	293	263.333	8	3	7	6	2.74938	7.38598	147	0
Spy49_1012c	CP000829	complement(1006069..1006698)	Spy49_1012c		protein_coding	3827	3744	2733	3434.67	840	960	303	701	6.54255	433	511	368	437.333	13	14	3	10	2.75196	2.37742	630	0
rpsI	CP000829	complement(1573828..1574220)	Spy49_1595c		protein_coding	4126	2640	6623	4463	2973	3206	2790	2989.67	25.9502	739	389	752	626.667	26	12	5	14.3333	2.75217	9.42903	393	0
murC1	CP000829	304084..305412	Spy49_0287		protein_coding	7590	7962	7224	7592	3471	3767	1563	2933.67	10.9347	2312	2419	2286	2339	41	97	24	54	2.75898	3.96332	1329	0
citF	CP000829	929106..930638	Spy49_0937		protein_coding	270	345	332	315.667	274	318	173	255	48.7164	141	150	141	144	4	5	1	3.33333	2.76093	17.6449	1533	0
rpmA	CP000829	648206..648499	Spy49_0645		protein_coding	832	542	1736	1036.67	353	403	377	377.667	10.2968	536	464	1113	704.333	18	12	19	16.3333	2.76224	3.72768	294	0
Spy49_1798c	CP000829	complement(1789483..1790325)	Spy49_1798c		protein_coding	1016	830	969	938.333	246	302	148	232	7.44057	243	286	290	273	7	9	3	6.33333	2.76254	2.69338	843	0
rplL	CP000829	847874..848065	Spy49_0848		protein_coding	11	16	42	23	13	16	18	15.6667	27.079	44	96	118	86	1	1	4	2	2.76433	9.79584	192	0
Spy49_1436c	CP000829	complement(1442858..1443166)	Spy49_1436c		protein_coding	699	728	719	715.333	317	365	156	279.333	11.0568	177	223	199	199.667	1	13	0	4.66667	2.76801	3.99451	309	0
rrf	CP000829	394600..395157	Spy49_0391		protein_coding	1691	1238	1857	1595.33	514	602	393	503	9.00778	646	609	790	681.667	20	16	12	16	2.77115	3.25056	558	0
Spy49_1128	CP000829	1122242..1123096	Spy49_1128		protein_coding	360	321	285	322	63	95	36	64.6667	6.47678	107	103	128	112.667	2	5	1	2.66667	2.77733	2.33202	855	0
Spy49_0644	CP000829	647852..648178	Spy49_0644		protein_coding	1570	1116	2608	1764.67	708	764	570	680.667	10.914	984	852	1101	979	31	22	17	23.3333	2.7825	3.9224	327	0
purM	CP000829	42287..43309	Spy49_0023		protein_coding	1241	1217	2045	1501	1490	1577	1950	1672.33	120	4679	4300	5757	4912	141	159	52	117.333	2.78416	43.101	1023	0
Spy49_0727	CP000829	733293..733700	Spy49_0727		protein_coding	379	335	426	380	263	277	208	249.333	24.6742	207	216	231	218	8	3	5	5.33333	2.80209	8.80562	408	0
rpmH	CP000829	219650..219784	Spy49_0210		protein_coding	39	16	63	39.3333	15	13	17	15	10.7852	26	13	42	27	0	0	2	0.666667	2.80907	3.83944	135	0
rpsU	CP000829	610543..610719	Spy49_0606		protein_coding	9998	9326	10975	10099.7	2199	2454	1547	2066.67	6.55328	15196	14911	15523	15210	439	438	271	382.667	2.82338	2.32108	177	0
Spy49_0303	CP000829	317101..317652	Spy49_0303		protein_coding	1225	1252	1436	1304.33	369	419	188	325.333	7.48756	680	893	719	764	16	29	13	19.3333	2.82784	2.64781	552	0
Spy49_1535c	CP000829	complement(1510476..1511057)	Spy49_1535c		protein_coding	632	451	617	566.667	43	48	29	40	3.92215	177	172	241	196.667	6	6	3	5	2.83143	1.38522	582	0
Spy49_1526	CP000829	1504589..1505368	Spy49_1526		protein_coding	62	42	57	53.6667	26	22	14	20.6667	10.8955	93	86	94	91	6	1	0	2.33333	2.83801	3.83912	780	0
Spy49_1746c	CP000829	complement(1738005..1738151)	Spy49_1746c		protein_coding	2069	1908	2105	2027.33	1330	1419	902	1217	20.3734	180	211	188	193	5	9	1	5	2.84601	7.15857	147	0
rpoA	CP000829	77895..78833	Spy49_0074		protein_coding	21650	16656	28276	22194	7707	8119	3126	6317.33	8.27457	17651	15912	18739	17434	647	524	193	454.667	2.8512	2.90214	939	0
hpt	CP000829	12241..12783	Spy49_0012		protein_coding	1835	1527	2011	1791	239	249	131	206.333	4.81121	552	559	756	622.333	18	18	13	16.3333	2.85617	1.6845	543	0
Spy49_0833	CP000829	833413..833838	Spy49_0833		protein_coding	56	38	32	42	5	10	6	7	5.80279	55	64	71	63.3333	1	4	0	1.66667	2.85827	2.03018	426	0
pepP	CP000829	complement(1429028..1430101)	Spy49_1422c		protein_coding	2030	2437	1609	2025.33	862	994	439	765	10.679	970	1024	848	947.333	28	41	6	25	2.86048	3.73328	1074	0
Spy49_0220	CP000829	228659..229249	Spy49_0220		protein_coding	1223	1155	1435	1271	474	496	265	411.667	9.22274	236	195	324	251.667	5	12	3	6.66667	2.86347	3.22083	591	0
thiI	CP000829	644767..645981	Spy49_0641		protein_coding	898	807	951	885.333	404	440	251	365	11.7341	321	367	313	333.667	13	12	2	9	2.87779	4.07748	1215	0
proC	CP000829	complement(108772..109542)	Spy49_0100		protein_coding	1147	889	1461	1165.67	566	634	346	515.333	12.738	373	369	518	420	12	11	11	11.3333	2.87811	4.42582	771	0
sclB	CP000829	830338..831435	Spy49_0830		protein_coding	16690	15841	15257	15929.3	7138	7500	3566	6068	10.7728	16958	16367	13783	15702.7	481	641	154	425.333	2.88114	3.73908	1098	0
Spy49_0656	CP000829	660312..661022	Spy49_0656		protein_coding	2709	2946	2633	2762.67	1272	1375	760	1135.67	11.6957	2149	2470	2605	2408	61	87	48	65.3333	2.88247	4.05753	711	0
recU	CP000829	1283537..1284145	Spy49_1278		protein_coding	2727	3077	2265	2689.67	805	993	461	753	8.1668	692	698	744	711.333	16	40	3	19.6667	2.8976	2.81847	609	0
scrR	CP000829	1425893..1426858	Spy49_1417		protein_coding	1202	1066	984	1084	338	325	181	281.333	7.70807	615	596	592	601	11	26	13	16.6667	2.90005	2.65791	966	0
Spy49_0546	CP000829	542288..543265	Spy49_0546		protein_coding	4279	4467	4595	4447	3622	3897	2519	3346	36.5502	1723	1916	1727	1788.67	63	64	22	49.6667	2.90109	12.5987	978	0
ctsR	CP000829	complement(1703869..1704330)	Spy49_1718c		protein_coding	1790	1679	1496	1655	283	298	117	232.667	5.29943	540	595	683	606	14	33	4	17	2.90939	1.82149	462	0
fruA	CP000829	677471..679417	Spy49_0674		protein_coding	1435	1147	1388	1323.33	1263	1348	974	1195	101.926	502	466	553	507	12	22	9	14.3333	2.91571	34.9574	1947	0
Spy49_1257c	CP000829	complement(1262629..1264527)	Spy49_1257c		protein_coding	21746	20561	17999	20102	10520	12343	5875	9579.33	14.0273	9301	7911	8125	8445.67	301	315	108	241.333	2.92448	4.79651	1899	0
udk	CP000829	complement(1085989..1086615)	Spy49_1090c		protein_coding	181	145	169	165	29	31	13	24.3333	5.43191	60	103	74	79	1	5	1	2.33333	2.95195	1.84011	627	0
rpmD	CP000829	73641..73823	Spy49_0066		protein_coding	17629	16947	25780	20118.7	14705	15630	11814	14049.7	28.9576	3986	4466	4591	4347.67	189	143	57	129.667	2.96012	9.78257	183	0
vacB	CP000829	418654..420987	Spy49_0422		protein_coding	9952	10338	10291	10193.7	4323	4714	2527	3854.67	10.6914	2844	3123	2733	2900	83	142	35	86.6667	2.96183	3.60973	2334	0
ruvA	CP000829	complement(1747539..1748135)	Spy49_1756c		protein_coding	1289	982	1553	1274.67	649	696	601	648.667	15.3914	614	476	611	567	16	26	9	17	2.96458	5.19176	597	0
Spy49_0347	CP000829	361343..361612	Spy49_0347		protein_coding	73	53	87	71	30	22	7	19.6667	8.09906	64	79	57	66.6667	2	4	0	2	2.96508	2.73149	270	0
adk	CP000829	75949..76587	Spy49_0069		protein_coding	1037	835	1406	1092.67	184	216	73	157.667	5.37075	1218	1333	1354	1301.67	51	49	18	39.3333	2.9712	1.8076	639	0
rpsE	CP000829	73132..73626	Spy49_0065		protein_coding	46963	45023	69448	53811.3	39265	41784	31783	37610.7	29.0266	10292	12045	11799	11378.7	483	450	107	346.667	2.97818	9.74642	495	0
rplO	CP000829	74038..74478	Spy49_0067		protein_coding	68794	56925	103034	76251	54761	55638	44301	51566.7	26.5808	15419	16153	19564	17045.3	737	600	249	528.667	2.99349	8.87953	441	0
cinA	CP000829	complement(1745629..1746900)	Spy49_1754c		protein_coding	973	814	827	871.333	434	463	235	377.333	12.4235	673	584	702	653	24	23	14	20.3333	2.9969	4.14546	1272	0
Spy49_0547	CP000829	543262..544173	Spy49_0547		protein_coding	1783	1589	1829	1733.67	1501	1559	1034	1364.67	43.4433	674	637	743	684.667	22	30	12	21.3333	2.99747	14.4933	912	0
rplR	CP000829	72757..73113	Spy49_0064		protein_coding	28200	26607	41336	32047.7	23442	25080	19409	22643.7	29.9334	6242	7184	6933	6786.33	297	263	76	212	2.9997	9.9788	357	0
Spy49_1556c	CP000829	complement(1528938..1530602)	Spy49_1556c		protein_coding	4078	3610	2969	3552.33	983	1074	472	843	7.22835	2811	2760	2410	2660.33	106	94	51	83.6667	3.00552	2.40502	1665	0
Spy49_1702c	CP000829	complement(1687992..1688741)	Spy49_1702c		protein_coding	507	524	678	569.667	225	235	108	189.333	9.43877	194	158	186	179.333	7	6	4	5.66667	3.00963	3.13619	750	0
ftsL	CP000829	complement(1300107..1300430)	Spy49_1292c		protein_coding	201	188	217	202	103	126	62	97	14.1737	64	47	44	51.6667	1	2	2	1.66667	3.02774	4.68128	324	0
aroE1	CP000829	complement(1219236..1220114)	Spy49_1225c		protein_coding	1579	1832	1206	1539	1715	1886	961	1520.67	120	1068	1160	1013	1080.33	32	62	12	35.3333	3.03994	39.4744	879	0
Spy49_1265c	CP000829	complement(1270393..1271028)	Spy49_1265c		protein_coding	902	709	736	782.333	130	184	55	123	5.61982	196	218	197	203.667	7	10	3	6.66667	3.04068	1.84821	636	0
Spy49_0314	CP000829	326295..326948	Spy49_0314		protein_coding	162	147	163	157.333	30	32	8	23.3333	5.44789	96	71	76	81	4	2	2	2.66667	3.0458	1.78866	654	0
rpsQ	CP000829	69560..69820	Spy49_0056		protein_coding	15129	11641	22507	16425.7	14913	16014	15608	15511.7	120	3449	4266	3865	3860	156	160	66	127.333	3.04759	39.3754	261	0
cadX	CP000829	1764812..1765150	Spy49_1774		protein_coding	950	1041	959	983.333	305	333	126	254.667	7.69598	102	123	77	100.667	5	5	0	3.33333	3.05097	2.52247	339	0
rpmC	CP000829	69328..69534	Spy49_0055		protein_coding	20535	16413	23966	20304.7	18593	19517	17020	18376.7	104.213	3907	4646	4213	4255.33	182	149	96	142.333	3.06002	34.0562	207	0
potC	CP000829	857532..858308	Spy49_0859		protein_coding	1892	1683	2448	2007.67	2215	2239	2029	2161	120	566	606	527	566.333	28	20	9	19	3.06274	39.1806	777	0
Spy49_1763	CP000829	1756878..1757186	Spy49_1763		protein_coding	153	122	159	144.667	36	34	30	33.3333	7.08317	31	38	49	39.3333	1	2	1	1.33333	3.07211	2.30564	309	0
rplQ	CP000829	78848..79234	Spy49_0075		protein_coding	2099	1494	2678	2090.33	1202	1266	452	973.333	13.6026	2139	1211	1801	1717	109	52	14	58.3333	3.07413	4.42487	387	0
Spy49_0165	CP000829	179239..179706	Spy49_0165		protein_coding	2349	1834	1995	2059.33	797	809	438	681.333	9.4	884	867	1138	963	43	36	21	33.3333	3.09119	3.0409	468	0
Spy49_0826	CP000829	826182..826523	Spy49_0826		protein_coding	32	35	29	32	11	9	8	9.33333	8.43831	32	42	41	38.3333	2	2	0	1.33333	3.09566	2.72585	342	0
Spy49_0434	CP000829	430382..431716	Spy49_0434		protein_coding	1453	1348	1518	1439.67	612	658	514	594.667	11.7593	358	318	391	355.667	15	17	6	12.6667	3.11758	3.77194	1335	0
Spy49_1377c	CP000829	complement(1377978..1378547)	Spy49_1377c		protein_coding	726	640	748	704.667	406	471	312	396.333	18.0674	170	161	172	167.667	6	7	5	6	3.12208	5.78696	570	0
rbfA	CP000829	complement(1341098..1341448)	Spy49_1336c		protein_coding	659	406	841	635.333	281	278	194	251	11.1955	238	265	299	267.333	10	12	7	9.66667	3.13187	3.5747	351	0
rplF	CP000829	72116..72652	Spy49_0062		protein_coding	44023	40167	60852	48347.3	36249	38598	27894	34247	30.1533	9132	10823	9908	9954.33	474	480	140	364.667	3.14421	9.59009	537	0
rpmG1	CP000829	complement(1690063..1690215)	Spy49_1705c		protein_coding	2255	1632	2706	2197.67	465	504	219	396	6.06698	572	549	710	610.333	24	24	20	22.6667	3.15726	1.9216	153	0
rplX	CP000829	70292..70597	Spy49_0058		protein_coding	22428	17063	29483	22991.3	21482	22476	20815	21591	120	5400	6618	5551	5856.33	277	271	108	218.667	3.16243	37.9455	306	0
rplN	CP000829	69845..70213	Spy49_0057		protein_coding	23004	18029	34531	25188	22765	23803	22353	22973.7	112.99	5332	6399	6304	6011.67	300	281	105	228.667	3.18036	35.5273	369	0
Spy49_1370c	CP000829	complement(1371289..1371723)	Spy49_1370c		protein_coding	7857	7801	19391	11683	5972	6117	4304	5464.33	13.6825	3180	4039	3441	3553.33	146	195	69	136.667	3.19119	4.28757	435	0
adrB	CP000829	89151..89966	Spy49_0082		protein_coding	358	250	605	404.333	175	200	181	185.333	13.3283	157	149	240	182	8	4	9	7	3.19119	4.1766	816	0
Spy49_0145	CP000829	155277..155762	Spy49_0145		protein_coding	2013	2042	2913	2322.67	1060	1254	768	1027.33	12.7456	226	270	192	229.333	13	10	4	9	3.21104	3.9693	486	0
rplE	CP000829	70621..71163	Spy49_0059		protein_coding	32821	25607	46617	35015	31401	33231	30040	31557.3	100.001	7908	9937	8860	8901.67	454	439	157	350	3.21292	31.1248	543	0
Spy49_1532	CP000829	1508573..1508893	Spy49_1532		protein_coding	105	73	88	88.6667	44	42	29	38.3333	12.3988	49	42	61	50.6667	4	1	1	2	3.21684	3.85435	321	0
lepA-2	CP000829	828223..830055	Spy49_0829		protein_coding	9831	9495	6944	8756.67	2285	2532	992	1936.33	6.89004	5960	5943	5016	5639.67	262	314	94	223.333	3.22003	2.13974	1833	0
Spy49_0093	CP000829	104483..104911	Spy49_0093		protein_coding	19	18	27	21.3333	10	20	11	13.6667	23.3482	13	7	5	8.33333	0	0	1	0.333333	3.23007	7.22838	429	0
radC	CP000829	870247..870927	Spy49_0870		protein_coding	31	28	15	24.6667	15	17	6	12.6667	15.6002	11	7	7	8.33333	1	0	0	0.333333	3.23007	4.82967	681	0
Spy49_1070c	CP000829	complement(1064270..1064671)	Spy49_1070c		protein_coding	76	45	108	76.3333	51	42	26	39.6667	15.8833	30	29	40	33	1	2	1	1.33333	3.24019	4.90197	402	0
opuAA	CP000829	172842..174038	Spy49_0161		protein_coding	6715	6221	5668	6201.33	2538	2847	746	2043.67	9.3667	2887	2774	2722	2794.33	123	184	32	113	3.24106	2.89001	1197	0
Spy49_0330	CP000829	339332..340195	Spy49_0330		protein_coding	573	469	514	518.667	219	264	122	201.667	11.0065	184	171	188	181	5	13	4	7.33333	3.24298	3.39394	864	0
Spy49_0373	CP000829	378365..379324	Spy49_0373		protein_coding	9494	10267	7049	8936.67	6066	6730	3103	5299.67	19.8982	1632	1585	1135	1450.67	58	81	38	59	3.24685	6.12847	960	0
Spy49_1263c	CP000829	complement(1270060..1270377)	Spy49_1263c		protein_coding	466	424	338	409.333	101	127	30	86	6.6641	150	101	135	128.667	6	5	6	5.66667	3.32964	2.00145	318	0
Spy49_0129	CP000829	138620..138940	Spy49_0129		protein_coding	12	4	7	7.66667	2	4	2	2.66667	9.84535	10	15	19	14.6667	0	2	0	0.666667	3.36366	2.92698	321	0
glmU	CP000829	381167..382549	Spy49_0375		protein_coding	6000	5505	5616	5707	2876	3319	1786	2660.33	13.6224	4683	4498	4805	4662	280	280	88	216	3.38459	4.02483	1383	0
Spy49_0343	CP000829	358946..359164	Spy49_0343		protein_coding	30	21	53	34.6667	12	16	17	15	12.4112	14	25	24	21	2	1	0	1	3.41505	3.63426	219	0
Spy49_0376	CP000829	382580..383134	Spy49_0376		protein_coding	1493	1301	1376	1390	851	1012	542	801.667	18.8914	1376	1314	1421	1370.33	101	72	27	66.6667	3.43925	5.4929	555	0
Spy49_0329	CP000829	339004..339327	Spy49_0329		protein_coding	355	349	296	333.333	121	150	71	114	9.69035	101	106	99	102	4	10	1	5	3.44788	2.81052	324	0
Spy49_0933	CP000829	926611..927732	Spy49_0933		protein_coding	37	60	47	48	17	16	10	14.3333	8.60259	20	18	22	20	1	1	1	1	3.47067	2.47865	1122	0
Spy49_1145c	CP000829	complement(1138293..1138466)	Spy49_1145c		protein_coding	471	359	442	424	128	143	89	120	8.2371	311	252	312	291.667	28	6	10	14.6667	3.47729	2.36883	174	0
deoD2	CP000829	712176..712946	Spy49_0708		protein_coding	5195	4853	4293	4780.33	4331	4736	2734	3933.67	53.3359	1804	1734	1503	1680.33	98	95	61	84.6667	3.47962	15.3281	771	0
Spy49_1106c	CP000829	complement(1100365..1101126)	Spy49_1106c		protein_coding	821	710	485	672	335	378	114	275.667	11.6683	155	160	193	169.333	14	9	3	8.66667	3.49793	3.33576	762	0
Spy49_0377	CP000829	383134..383385	Spy49_0377		protein_coding	676	562	581	606.333	406	464	276	382	22.5043	611	543	637	597	36	39	18	31	3.51503	6.40232	252	0
Spy49_0847	CP000829	847701..847799	Spy49_0847		protein_coding	5	6	20	10.3333	2	8	5	5	14.3225	34	35	44	37.6667	1	0	5	2	3.54173	4.04392	99	0
Spy49_0226	CP000829	232833..234104	Spy49_0226		protein_coding	4597	4227	4634	4486	2588	2923	1567	2359.33	16.1804	1634	1376	1660	1556.67	87	137	27	83.6667	3.55647	4.54955	1272	0
dtd	CP000829	complement(1613437..1613880)	Spy49_1631c		protein_coding	145	124	156	141.667	84	86	74	81.3333	18.7364	100	86	126	104	7	4	6	5.66667	3.57318	5.24361	444	0
acpP2	CP000829	complement(1370029..1370253)	Spy49_1368c		protein_coding	334	349	1082	588.333	308	338	330	325.333	17.5497	132	172	133	145.667	9	14	1	8	3.58292	4.89815	225	0
Spy49_0413	CP000829	410587..410985	Spy49_0413		protein_coding	59	54	110	74.3333	46	61	55	54	32.5344	7	13	15	11.6667	0	0	2	0.666667	3.63259	8.95626	399	0
Spy49_0556	CP000829	551925..552209	Spy49_0556		protein_coding	121	113	69	101	47	32	8	29	8.33227	13	23	16	17.3333	2	1	0	1	3.64478	2.28608	285	0
Spy49_1234	CP000829	1231405..1232100	Spy49_1234		protein_coding	23	16	15	18	21	19	8	16	88.2742	20	11	2	11	0	1	1	0.666667	3.70884	23.8011	696	0
Spy49_1178c	CP000829	complement(1173365..1173616)	Spy49_1178c		protein_coding	55	58	61	58	25	29	17	23.6667	11.5992	22	24	36	27.3333	3	1	1	1.66667	3.7169	3.12066	252	0
rnh	CP000829	909229..910020	Spy49_0913		protein_coding	626	475	519	540	269	263	146	226	11.9366	478	389	490	452.333	42	36	5	27.6667	3.72101	3.2079	792	0
aroB	CP000829	1216039..1217112	Spy49_1221		protein_coding	4677	3875	5456	4669.33	2882	2849	2135	2622	18.017	858	812	794	821.333	51	67	39	52.3333	3.77628	4.77109	1074	0
fabG	CP000829	complement(1367170..1367904)	Spy49_1365c		protein_coding	3949	4021	10447	6139	4516	4921	5503	4980	49.6923	1859	2259	1695	1937.67	145	194	35	124.667	3.78963	13.1127	735	0
aroK	CP000829	complement(1068787..1069278)	Spy49_1074c		protein_coding	889	771	1134	931.333	908	941	701	850	113.779	189	190	190	189.667	15	10	12	12.3333	3.80437	29.9074	492	0
Spy49_0211	CP000829	220058..220762	Spy49_0211		protein_coding	106	95	89	96.6667	27	24	9	20	6.59915	25	33	49	35.6667	4	3	0	2.33333	3.8128	1.73079	705	0
fabD	CP000829	complement(1367894..1368832)	Spy49_1366c		protein_coding	3539	3843	9838	5740	4087	4380	4994	4487	42.2179	1347	1704	1287	1446	102	165	18	95	3.81874	11.0554	939	0
ntpG	CP000829	143074..143394	Spy49_0134		protein_coding	36	27	42	35	36	30	32	32.6667	120	18	31	26	25	3	1	1	1.66667	3.83937	31.2551	321	0
Spy49_1761c	CP000829	complement(1754371..1754706)	Spy49_1761c		protein_coding	141	86	143	123.333	42	43	14	33	7.88633	30	36	39	35	3	2	2	2.33333	3.83937	2.05407	336	0
sagB	CP000829	570192..571142	Spy49_0569		protein_coding	1172	1222	1247	1213.67	677	760	430	622.333	15.5664	1688	2239	1626	1851	161	171	42	124.667	3.8539	4.03913	951	0
mecA	CP000829	249622..250383	Spy49_0240		protein_coding	664	630	627	640.333	127	124	43	98	5.53921	182	201	188	190.333	15	15	9	13	3.87402	1.42983	762	0
Spy49_0463c	CP000829	complement(461806..462030)	Spy49_0463c		protein_coding	312	354	298	321.333	152	188	60	133.333	11.82	14	9	6	9.66667	0	2	0	0.666667	3.88804	3.04009	225	0
nrdI.2	CP000829	354711..355199	Spy49_0340		protein_coding	8259	8905	5844	7669.33	4616	4745	1558	3639.67	13.9497	906	918	806	876.667	44	123	15	60.6667	3.89302	3.58325	489	0
Spy49_0193	CP000829	203220..203426	Spy49_0193		protein_coding	555	689	438	560.667	459	564	239	420.667	36.1912	55	64	50	56.3333	6	6	0	4	3.9309	9.20683	207	0
purK	CP000829	49216..50292	Spy49_0029		protein_coding	1419	1289	1825	1511	1713	1733	1975	1807	120	3220	2428	3451	3033	287	260	104	217	3.9422	30.4398	1077	0
accB	CP000829	complement(1365421..1365921)	Spy49_1363c		protein_coding	2850	2475	7282	4202.33	3556	3534	4275	3788.33	100.249	1758	1727	1726	1737	162	163	61	128.667	3.99479	25.0949	501	0
truB	CP000829	complement(986340..987263)	Spy49_0993c		protein_coding	706	632	694	677.333	229	237	148	204.667	8.68765	550	552	643	581.667	47	29	57	44.3333	4.03907	2.1509	924	0
Spy49_1245	CP000829	1246927..1247034	Spy49_1245		protein_coding	28	25	25	26	9	11	3	7.66667	8.51383	12	7	7	8.66667	2	0	0	0.666667	4.05357	2.10033	108	0
Spy49_0998c	CP000829	complement(993122..993823)	Spy49_0998c		protein_coding	46	41	47	44.6667	30	27	10	22.3333	15	30	40	31	33.6667	1	7	0	2.66667	4.10036	3.65821	702	0
gtr	CP000829	complement(1154710..1155444)	Spy49_1161c		protein_coding	370	225	310	301.667	176	137	83	132	12.5795	21	18	24	21	2	3	0	1.66667	4.10357	3.0655	735	0
Spy49_1044c	CP000829	complement(1044171..1044620)	Spy49_1044c		protein_coding	34	54	33	40.3333	42	41	20	34.3333	64.5542	10	10	5	8.33333	0	2	0	0.666667	4.11652	15.6818	450	0
Spy49_0414c	CP000829	complement(411333..411602)	Spy49_0414c		protein_coding	21	29	18	22.6667	10	9	4	7.66667	9.5914	6	10	9	8.33333	1	1	0	0.666667	4.11652	2.32998	270	0
infC	CP000829	632674..633204	Spy49_0629		protein_coding	2198	1667	3404	2423	621	669	272	520.667	6.76174	244	238	216	232.667	29	26	2	19	4.1503	1.62922	531	0
nagB	CP000829	complement(1112080..1112784)	Spy49_1115c		protein_coding	404	403	241	349.333	114	125	26	88.3333	7.56211	305	339	194	279.333	24	41	5	23.3333	4.18816	1.80559	705	0
speG	CP000829	194908..195612	Spy49_0187		protein_coding	106	99	159	121.333	83	63	39	61.6667	15.3623	31	32	41	34.6667	3	6	0	3	4.24867	3.6158	705	0
Spy49_1674c	CP000829	complement(1658797..1659048)	Spy49_1674c		protein_coding	58	38	84	60	74	57	53	61.3333	120	23	16	27	22	0	5	1	2	4.33597	27.6755	252	0
fabz	CP000829	complement(1365002..1365424)	Spy49_1362c		protein_coding	1518	1307	3888	2237.67	1506	1725	2265	1832	51.9794	801	839	774	804.667	95	91	34	73.3333	4.34047	11.9755	423	0
Spy49_1393c	CP000829	complement(1392461..1393363)	Spy49_1393c		protein_coding	379	280	361	340	354	358	221	311	116.622	51	77	68	65.3333	5	9	4	6	4.35441	26.7826	903	0
Spy49_1440	CP000829	1447431..1447913	Spy49_1440		protein_coding	715	606	528	616.333	257	307	190	251.333	11.591	953	701	863	839	83	103	46	77.3333	4.36109	2.65782	483	0
salR	CP000829	complement(1555876..1556481)	Spy49_1576c		protein_coding	470	365	459	431.333	124	122	63	103	7.25985	45	70	76	63.6667	5	12	1	6	4.40205	1.6492	606	0
rplS	CP000829	553579..553926	Spy49_0558		protein_coding	450	275	651	458.667	186	205	133	174.667	10.7693	276	315	362	317.667	39	43	13	31.6667	4.50928	2.38827	348	0
rpmI	CP000829	633246..633443	Spy49_0630		protein_coding	706	507	1009	740.667	148	202	76	142	6.29476	75	80	84	79.6667	8	16	0	8	4.52365	1.39152	198	0
Spy49_0636	CP000829	639637..639978	Spy49_0636		protein_coding	265	224	253	247.333	100	105	62	89	10.1724	79	69	80	76	13	9	1	7.66667	4.53264	2.24425	342	0
Spy49_1381c	CP000829	complement(1380834..1381049)	Spy49_1381c		protein_coding	60	37	55	50.6667	37	45	31	37.6667	35.0673	18	31	10	19.6667	2	3	1	2	4.54865	7.70939	216	0
Spy49_1392c	CP000829	complement(1391744..1392448)	Spy49_1392c		protein_coding	154	149	178	160.333	171	187	105	154.333	120	30	29	35	31.3333	2	8	0	3.33333	4.64014	25.8613	705	0
ruvB	CP000829	54617..55615	Spy49_0033		protein_coding	3439	3788	3325	3517.33	2473	2828	1601	2300.67	24.4926	329	383	368	360	41	52	22	38.3333	4.64206	5.27624	999	0
Spy49_0099	CP000829	108381..108623	Spy49_0099		protein_coding	19	29	37	28.3333	18	23	24	21.6667	38.7574	9	6	12	9	0	3	0	1	4.73197	8.19053	243	0
accC	CP000829	complement(1363606..1364970)	Spy49_1361c		protein_coding	4835	4193	12277	7101.67	6253	6264	8205	6907.33	120	2662	2998	2661	2773.67	389	403	147	313	4.7656	25.1805	1365	0
clpL	CP000829	complement(705948..708047)	Spy49_0703c		protein_coding	2401	2079	1977	2152.33	1120	1150	310	860	11.3336	2837	2664	2799	2766.67	459	477	29	321.667	4.83168	2.34569	2100	0
pfs	CP000829	383405..384100	Spy49_0378		protein_coding	1986	1798	1439	1741	1427	1711	1002	1380	44.743	2061	1683	1704	1816	302	229	153	228	5.01059	8.92969	696	0
accD	CP000829	complement(1362731..1363597)	Spy49_1360c		protein_coding	1646	1333	4408	2462.33	2126	1982	2683	2263.67	120	909	908	845	887.333	154	117	67	112.667	5.03793	23.8193	867	0
lacC1	CP000829	complement(1331897..1332160)	Spy49_1323c		protein_coding	10	11	13	11.3333	9	18	8	11.6667	120	5	4	4	4.33333	2	0	0	0.666667	5.55465	21.6035	264	0
Spy49_0182	CP000829	190374..190685	Spy49_0182		protein_coding	120	80	145	115	40	45	21	35.3333	8.81041	8	8	9	8.33333	1	1	2	1.33333	5.67353	1.5529	312	0
Spy49_0379	CP000829	384251..384592	Spy49_0379		protein_coding	465	348	420	411	253	332	224	269.667	24.6726	386	348	419	384.333	87	51	49	62.3333	5.71585	4.31653	342	0
Spy49_1385c	CP000829	complement(1384485..1384733)	Spy49_1385c		protein_coding	67	41	60	56	35	37	20	30.6667	17.2661	20	14	13	15.6667	1	6	1	2.66667	5.87179	2.94052	249	0
hrcA	CP000829	complement(1376808..1377851)	Spy49_1376c		protein_coding	1228	1345	833	1135.33	509	560	95	388	9.68375	1473	1695	1333	1500.33	352	427	14	264.333	5.98838	1.61709	1044	0
Spy49_0360c	CP000829	complement(369315..369488)	Spy49_0360c		protein_coding	10	14	15	13	11	15	9	11.6667	96.0804	8	1	13	7.33333	0	4	0	1.33333	6.09897	15.7535	174	0
Spy49_1120c	CP000829	complement(1115942..1116190)	Spy49_1120c		protein_coding	2	6	5	4.33333	3	4	1	2.66667	21.4151	3	5	3	3.66667	0	2	0	0.666667	6.09897	3.51127	249	0
groES	CP000829	complement(1700957..1701247)	Spy49_1716c		protein_coding	853	808	719	793.333	483	466	194	381	14.1759	361	421	346	376	94	114	13	73.6667	6.3785	2.22244	291	0
grpE	CP000829	complement(1376233..1376805)	Spy49_1375c		protein_coding	1273	1201	730	1068	675	715	102	497.333	13.6039	1610	1782	1507	1633	410	582	16	336	6.57609	2.06869	573	0
Spy49_0117	CP000829	123665..124234	Spy49_0117		protein_coding	16	4	19	13	2	8	2	4	8.82125	6	11	11	9.33333	3	0	3	2	6.74948	1.30695	570	0
Spy49_1328c	CP000829	complement(1335015..1335320)	Spy49_1328c		protein_coding	15	7	9	10.3333	8	10	6	8	40.6247	5	7	6	6	2	2	0	1.33333	6.91268	5.87683	306	0
lacA2	CP000829	complement(1569653..1570081)	Spy49_1590c		protein_coding	52	28	22	34	15	15	1	10.3333	8.72992	33	53	44	43.3333	18	10	1	9.66667	6.93037	1.25966	429	0
Spy49_0406	CP000829	405910..406092	Spy49_0406		protein_coding	10	13	18	13.6667	13	19	12	14.6667	120	6	4	12	7.33333	0	2	3	1.66667	7.01753	17.1	183	0
dnaK	CP000829	complement(1374226..1376052)	Spy49_1374c		protein_coding	3699	3030	2389	3039.33	2300	2376	421	1699	17.877	4347	4448	4186	4327	1370	1586	87	1014.33	7.16731	2.49423	1827	0
smf	CP000829	910085..910921	Spy49_0914		protein_coding	131	105	76	104	74	92	11	59	18.342	49	55	23	42.3333	7	23	0	10	7.20532	2.54561	837	0
Spy49_1062	CP000829	1059129..1059314	Spy49_1062		protein_coding	16	8	28	17.3333	10	8	4	7.33333	12.0869	17	16	25	19.3333	3	4	7	4.66667	7.31484	1.65239	186	0
Spy49_1510c	CP000829	complement(1498523..1498702)	Spy49_1510c		protein_coding	12	19	11	14	19	30	13	20.6667	120	21	14	9	14.6667	5	2	4	3.66667	7.5	16	180	0
Spy49_1700c	CP000829	complement(1686389..1686709)	Spy49_1700c		protein_coding	3	6	3	4	1	4	3	2.66667	25.6427	1	2	1	1.33333	0	1	0	0.333333	7.5	3.41902	321	0
Spy49_1329c	CP000829	complement(1335313..1335786)	Spy49_1329c		protein_coding	14	12	16	14	12	7	4	7.66667	17.2661	6	8	9	7.66667	4	3	0	2.33333	8.7402	1.97548	474	0
Spy49_0778	CP000829	772316..772675	Spy49_0778		protein_coding	13	30	6	16.3333	19	24	5	16	120	89	110	25	74.6667	23	46	1	23.3333	8.93883	13.4246	360	0
Spy49_0168	CP000829	181710..182090	Spy49_0168		protein_coding	118	71	116	101.667	63	86	85	78	39.2361	35	39	80	51.3333	10	11	28	16.3333	9.07948	4.32141	381	0
lacA	CP000829	complement(1332855..1333280)	Spy49_1326c		protein_coding	47	37	37	40.3333	57	64	39	53.3333	120	7	15	9	10.3333	3	7	0	3.33333	9.18967	13.0581	426	0
trcF	CP000829	5321..8740	Spy49_0006		protein_coding	5161	5854	4796	5270.33	1163	1294	513	990	6.21789	3601	3913	3253	3589	53	107	18	59.3333	2.53439	2.45341	3420	0.0877963
carB	CP000829	655656..658832	Spy49_0654		protein_coding	3195	3032	5334	3853.67	4182	4261	8702	5715	120	30380	33729	43718	35942.3	2292	2530	871	1897.67	3.53491	33.9471	3177	0.094518
clpC	CP000829	complement(1701425..1703869)	Spy49_1717c		protein_coding	15649	15924	14257	15276.7	5206	5597	2622	4475	8.46802	5904	6411	5966	6093.67	228	364	110	234	3.18964	2.65485	2445	0.12285
nrdE.2	CP000829	355166..357346	Spy49_0341		protein_coding	27594	24728	20149	24157	18130	19938	8618	15562	23.6439	3000	2565	2353	2639.33	259	400	151	270	4.56046	5.18454	2181	0.137741
pnp	CP000829	complement(1583026..1585158)	Spy49_1608c		protein_coding	8531	8288	7638	8152.33	2527	2803	1607	2312.33	8.25144	6982	6608	5749	6446.33	146	149	56	117	2.59341	3.1817	2133	0.140845
mutL	CP000829	complement(1749368..1751350)	Spy49_1758c		protein_coding	5031	4803	4649	4827.67	1490	1559	837	1295.33	7.90304	4059	3814	3883	3918.67	66	97	20	61	2.49775	3.16407	1983	0.151515
ftsH	CP000829	12805..14784	Spy49_0013		protein_coding	15860	12259	18285	15468	4355	4496	2844	3898.33	7.54392	9023	8976	10818	9605.67	637	577	442	552	3.63976	2.07264	1980	0.151745
smc	CP000829	445176..448715	Spy49_0448		protein_coding	1334	1310	1382	1342	233	253	97	194.333	5.38063	2712	2866	2960	2846	42	62	21	41.6667	2.46148	2.18593	3540	0.169635
Spy49_1549	CP000829	1520800..1522482	Spy49_1549		protein_coding	6819	5805	7008	6544	1836	2023	1021	1626.67	7.46917	2566	2168	2694	2476	122	140	49	103.667	3.27655	2.27959	1683	0.178571
Spy49_0801	CP000829	795865..797526	Spy49_0801		protein_coding	4503	4553	3290	4115.33	1317	1454	749	1173.33	8.28548	2785	2754	2680	2739.67	55	37	17	36.3333	2.40517	3.44486	1662	0.180832
Spy49_0796c	CP000829	complement(790688..792340)	Spy49_0796c		protein_coding	3096	2914	2261	2757	300	318	106	241.333	4.26864	1477	1479	1324	1426.67	15	11	5	10.3333	2.10994	2.02311	1653	0.181818
Spy49_0837	CP000829	836144..837793	Spy49_0837		protein_coding	451	435	392	426	86	90	28	68	5.66626	152	142	149	147.667	5	6	0	3.66667	2.81335	2.01407	1650	0.182149
groEL	CP000829	complement(1699290..1700921)	Spy49_1715c		protein_coding	4433	4311	4249	4331	3091	3211	1184	2495.33	18.8568	3799	3796	4159	3918	700	690	163	517.667	5.13695	3.67082	1632	0.184162
ftsY	CP000829	473369..474919	Spy49_0482		protein_coding	3564	2805	3742	3370.33	1904	2127	1459	1830	17.0252	1090	966	1307	1121	53	43	35	43.6667	3.20368	5.31425	1551	0.193798
Spy49_1486c	CP000829	complement(1484440..1485942)	Spy49_1486c		protein_coding	37	49	32	39.3333	29	53	15	32.3333	53.0541	89	111	33	77.6667	25	36	16	25.6667	9.39026	5.64991	1503	0.2
lysS	CP000829	complement(492746..494239)	Spy49_0503c		protein_coding	5557	4496	5285	5112.67	1127	1301	518	982	6.30178	2506	2496	2652	2551.33	22	29	21	24	2.22814	2.82827	1494	0.201207
guaB	CP000829	complement(1802298..1803779)	Spy49_1812c		protein_coding	7944	6713	4480	6379	921	1004	360	761.667	4.89221	4998	5084	4196	4759.33	95	83	48	75.3333	2.5078	1.95079	1482	0.20284
gatA	CP000829	complement(1382485..1383951)	Spy49_1383c		protein_coding	7171	6777	7185	7044.33	2244	2603	1400	2082.33	8.53115	5608	4911	4944	5154.33	109	120	27	85.3333	2.53527	3.36499	1467	0.204918
Spy49_1395c	CP000829	complement(1396045..1397499)	Spy49_1395c		protein_coding	4557	4381	4405	4447.67	3791	3845	2110	3248.67	33.0979	1120	1275	1102	1165.67	66	86	21	57.6667	3.45839	9.57031	1455	0.206612
Spy49_1067	CP000829	1062720..1064165	Spy49_1067		protein_coding	4228	3689	3575	3830.67	1442	1758	776	1325.33	9.79598	3167	2496	2518	2727	33	30	9	24	2.19679	4.45922	1446	0.2079
uvrA	CP000829	complement(1430216..1433074)	Spy49_1423c		protein_coding	2695	2598	2616	2636.33	1139	1273	736	1049.33	11.2862	1963	1823	1810	1865.33	53	67	19	46.3333	2.8136	4.01129	2859	0.210084
ntpB	CP000829	145371..146786	Spy49_0136		protein_coding	444	469	403	438.667	543	579	361	494.333	120	205	194	177	192	6	12	6	8	3.27156	36.6797	1416	0.212314
acoC	CP000829	803248..804657	Spy49_0809		protein_coding	17552	18569	18250	18123.7	10997	12898	8010	10635	19.5045	19188	19040	17552	18593.3	185	233	83	167	2.20627	8.84045	1410	0.21322
Spy49_0588	CP000829	590335..591741	Spy49_0588		protein_coding	37275	37954	30498	35242.3	22015	23198	13143	19452	17.4949	35225	34226	29024	32825	870	939	266	691.667	2.69369	6.49479	1407	0.213675
radA	CP000829	208402..209796	Spy49_0200		protein_coding	6707	7848	5173	6576	2441	2926	1236	2201	9.49938	2085	2461	1708	2084.67	64	74	7	48.3333	2.7621	3.43919	1395	0.215517
murF	CP000829	complement(1130009..1131400)	Spy49_1136c		protein_coding	1894	1634	1861	1796.33	449	482	200	377	6.65951	625	532	634	597	14	12	3	9.66667	2.52162	2.64097	1392	0.215983
trmE	CP000829	complement(845425..846801)	Spy49_0845c		protein_coding	1043	897	1232	1057.33	170	175	104	149.667	5.31801	521	396	488	468.333	25	16	17	19.3333	3.26202	1.63028	1377	0.218341
nox1	CP000829	898500..899870	Spy49_0903		protein_coding	9633	7965	9547	9048.33	2932	2951	1865	2582.67	8.29283	9445	9323	8715	9161	38	20	28	28.6667	1.80289	4.59975	1371	0.219298
metB	CP000829	159929..161299	Spy49_0151		protein_coding	3758	3525	2944	3409	1241	1313	673	1075.67	9.01379	2026	2104	2105	2078.33	30	69	16	38.3333	2.60386	3.4617	1371	0.219298
dnaC	CP000829	complement(1777290..1778657)	Spy49_1788c		protein_coding	4890	4330	4469	4563	1209	1278	614	1033.67	7.00211	2581	2568	2653	2600.67	29	39	11	26.3333	2.26386	3.09299	1368	0.21978
Spy49_1072c	CP000829	complement(1065688..1067046)	Spy49_1072c		protein_coding	1047	835	966	949.333	265	263	174	234	7.42425	915	843	858	872	7	13	8	9.33333	2.29155	3.23984	1359	0.221239
gid	CP000829	917333..918679	Spy49_0922		protein_coding	1690	1567	1740	1665.67	501	587	282	456.667	8.03477	944	795	851	863.333	21	22	10	17.6667	2.67341	3.00544	1347	0.223214
Spy49_1668c	CP000829	complement(1647073..1648410)	Spy49_1668c		protein_coding	1849	1530	3845	2408	1936	1676	2389	2000.33	56.0549	1087	1103	785	991.667	63	85	17	55	3.59509	15.592	1338	0.224719
polA	CP000829	175912..178554	Spy49_0163		protein_coding	3952	3549	3332	3611	2102	2405	1034	1847	15.5085	2538	2502	2797	2612.33	117	148	29	98	3.16695	4.89696	2643	0.227273
ska	CP000829	1612017..1613339	Spy49_1630		protein_coding	16253	11251	20258	15920.7	10244	10411	6951	9202	18.9662	14535	14207	16983	15241.7	1994	1446	276	1238.67	4.14232	4.57864	1323	0.227273
Spy49_1802c	CP000829	complement(1792773..1794062)	Spy49_1802c		protein_coding	460	380	538	459.333	70	58	37	55	4.8987	555	639	597	597	2	6	1	3	1.96422	2.49397	1290	0.2331
tig	CP000829	complement(1536663..1537946)	Spy49_1563c		protein_coding	12789	11209	13182	12393.3	1587	1596	865	1349.33	4.68861	4392	4645	5096	4711	57	75	30	54	2.32669	2.01514	1284	0.234192
Spy49_0888	CP000829	885744..887027	Spy49_0888		protein_coding	3819	3215	3392	3475.33	1896	2103	1412	1803.67	15.8526	1161	900	1275	1112	20	23	17	20	2.58754	6.1265	1284	0.234192
Spy49_1348c	CP000829	complement(1351476..1352759)	Spy49_1348c		protein_coding	10804	9369	10648	10273.7	5105	5441	3930	4825.33	13.7583	3053	2811	2505	2789.67	62	116	41	73	2.85385	4.82096	1284	0.234192
aroA1	CP000829	complement(1069271..1070554)	Spy49_1075c		protein_coding	4124	3916	4537	4192.33	3814	4049	2973	3612	69.7819	763	736	794	764.333	69	61	43	57.6667	4.02318	17.3449	1284	0.234192
hisS	CP000829	complement(1762046..1763326)	Spy49_1769c		protein_coding	491	394	674	519.667	153	128	104	128.333	7.43424	344	338	406	362.667	16	5	3	8	2.72603	2.72713	1281	0.234742
murA	CP000829	592758..594029	Spy49_0591		protein_coding	5682	4651	4193	4842	1988	2192	1104	1761.33	10.2815	1818	1642	1798	1752.67	53	51	30	44.6667	2.83328	3.62882	1272	0.236407
sclA	CP000829	complement(1616358..1617626)	Spy49_1633c		protein_coding	132	90	578	266.667	73	68	93	78	8.45789	83	71	163	105.667	3	4	0	2.33333	2.72678	3.10178	1269	0.236967
Spy49_1655	CP000829	1633219..1634487	Spy49_1655		protein_coding	3219	3425	2670	3104.67	2463	2821	1558	2280.67	33.7092	2622	2233	2222	2359	71	88	26	61.6667	2.85304	11.8152	1269	0.236967
Spy49_0138c	CP000829	complement(147577..148839)	Spy49_0138c		protein_coding	4225	3898	4348	4157	1452	1530	907	1296.33	8.9227	3229	2957	3056	3080.67	77	95	35	69	2.73698	3.26006	1263	0.238095
secA	CP000829	complement(1413409..1415928)	Spy49_1410c		protein_coding	27317	23726	26206	25749.7	6591	7282	3582	5818.33	6.99015	6008	5979	8213	6733.33	225	196	134	185	2.89256	2.4166	2520	0.238379
Spy49_0898	CP000829	891961..893217	Spy49_0898		protein_coding	9078	8939	8692	8903	5857	6365	3905	5375.67	20.6087	2017	2199	1839	2018.33	25	23	8	18.6667	2.22007	9.28292	1257	0.239234
Spy49_1672c	CP000829	complement(1655083..1656330)	Spy49_1672c		protein_coding	40525	26280	58981	41928.7	3494	3635	2631	3253.33	4.0673	11511	8728	14262	11500.3	222	132	157	170.333	2.46825	1.64785	1248	0.240964
Spy49_0795	CP000829	789382..790629	Spy49_0795		protein_coding	5337	4460	4174	4657	3759	4246	2541	3515.33	36.9695	2381	1489	2158	2009.33	78	51	24	51	2.83015	13.0628	1248	0.240964
Spy49_1803c	CP000829	complement(1794064..1795308)	Spy49_1803c		protein_coding	443	369	551	454.333	33	38	10	27	3.68304	289	326	342	319	1	2	1	1.33333	1.89816	1.94032	1245	0.241546
gyrA	CP000829	901203..903689	Spy49_0905		protein_coding	16540	15756	15198	15831.3	3549	3594	1853	2998.67	6.24899	5471	5536	5721	5576	31	33	9	24.3333	1.91323	3.2662	2487	0.241546
hflX	CP000829	736258..737496	Spy49_0731		protein_coding	5795	6861	5701	6119	2757	3101	1505	2454.33	11.3812	2142	2611	1934	2229	50	62	4	38.6667	2.56447	4.43803	1239	0.242718
arcA	CP000829	complement(1191519..1192754)	Spy49_1197c		protein_coding	4292	4384	4571	4415.67	186	218	77	160.333	3.13579	11662	11857	14355	12624.7	29	35	31	31.6667	1.7363	1.80602	1236	0.243309
Spy49_0689	CP000829	693234..694466	Spy49_0689		protein_coding	2912	2757	2918	2862.33	1353	1516	736	1201.67	11.9793	465	549	589	534.333	15	17	6	12.6667	2.77848	4.31147	1233	0.243902
rgpDc	CP000829	618838..620058	Spy49_0615		protein_coding	3833	3919	4872	4208	2452	2651	1975	2359.33	17.9693	2366	2770	2171	2435.67	36	52	11	33	2.41713	7.43416	1221	0.246305
Spy49_1678c	CP000829	complement(1662988..1664205)	Spy49_1678c		protein_coding	1589	1838	1696	1707.67	1452	1689	1085	1408.67	54.0159	933	1054	815	934	25	40	8	24.3333	2.8504	18.9503	1218	0.246914
msmR	CP000829	complement(124394..125599)	Spy49_0118		protein_coding	1163	1259	1238	1220	504	604	232	446.667	10.3476	778	806	749	777.667	11	21	1	11	2.44157	4.23809	1206	0.249377
nupC	CP000829	complement(1514491..1515693)	Spy49_1541c		protein_coding	2613	2199	2786	2532.67	1356	1495	953	1268	15.0285	633	701	718	684	29	39	19	29	3.28957	4.56854	1203	0.25
agaS	CP000829	548294..549493	Spy49_0551		protein_coding	2790	2333	2102	2408.33	730	740	338	602.667	7.50524	1356	1077	1518	1317	14	23	13	16.6667	2.37939	3.15428	1200	0.250627
metK	CP000829	complement(1076939..1078135)	Spy49_1083c		protein_coding	2035	1833	1912	1926.67	522	537	242	433.667	6.97205	1494	1514	1317	1441.67	10	20	8	12.6667	2.19601	3.17486	1197	0.251256
priA	CP000829	complement(1267611..1269995)	Spy49_1262c		protein_coding	4234	4448	3072	3918	1404	1610	475	1163	8.56034	1498	1727	1492	1572.33	117	141	33	97	3.73248	2.29347	2385	0.251889
mutS2	CP000829	complement(1439822..1442161)	Spy49_1434c		protein_coding	14794	13500	14800	14364.7	8335	8547	4523	7135	14.8583	4867	4686	4681	4744.67	160	257	52	156.333	3.04655	4.87709	2340	0.256739
Spy49_1538	CP000829	1512526..1513695	Spy49_1538		protein_coding	599	517	492	536	135	148	86	123	7.06356	302	269	318	296.333	10	22	6	12.6667	3.29807	2.14172	1170	0.257069
Spy49_0460	CP000829	458648..459817	Spy49_0460		protein_coding	291	327	125	247.667	235	237	124	198.667	47.1624	379	403	162	314.667	17	40	6	21	3.84087	12.2791	1170	0.257069
Spy49_0864	CP000829	863140..864306	Spy49_0864		protein_coding	305	247	242	264.667	254	271	207	244	120	57	61	50	56	5	1	1	2.33333	3.27156	36.6797	1167	0.257732
nusA	CP000829	complement(1345142..1346299)	Spy49_1340c		protein_coding	4907	4727	5236	4956.67	871	938	332	713.667	5.36471	2268	2599	2228	2365	43	82	5	43.3333	2.59955	2.06371	1158	0.25974
Spy49_0459	CP000829	457406..458563	Spy49_0459		protein_coding	510	553	426	496.333	418	405	211	344.667	28.5113	526	613	344	494.333	21	47	4	24	3.43692	8.2956	1158	0.25974
Spy49_1571c	CP000829	complement(1548174..1549316)	Spy49_1571c		protein_coding	374	360	355	363	135	131	68	111.333	8.79722	174	155	162	163.667	10	11	10	10.3333	3.76375	2.33735	1143	0.263158
recA	CP000829	complement(1744405..1745541)	Spy49_1753c		protein_coding	1235	889	1108	1077.33	345	306	171	274	7.5941	1084	937	1134	1051.67	12	9	4	8.33333	2.14913	3.53357	1137	0.26455
Spy49_0004	CP000829	3480..4595	Spy49_0004		protein_coding	2178	1988	1921	2029	430	491	243	388	6.28499	790	887	898	858.333	26	33	6	21.6667	2.82593	2.22404	1116	0.269542
recF	CP000829	1800070..1801176	Spy49_1810		protein_coding	3493	3691	3613	3599	699	740	236	558.333	5.57953	2292	2402	2036	2243.33	51	89	27	55.6667	2.81284	1.98359	1107	0.271739
dinP	CP000829	complement(1448006..1449100)	Spy49_1441c		protein_coding	359	291	402	350.667	110	133	74	105.667	8.66761	192	171	253	205.333	4	5	3	4	2.64	3.28319	1095	0.274725
gldA	CP000829	complement(1680285..1681373)	Spy49_1695c		protein_coding	214	162	221	199	182	204	161	182.333	118.868	135	108	150	131	16	7	5	9.33333	3.93594	30.2007	1089	0.276243
pepQ	CP000829	complement(426991..428076)	Spy49_0431c		protein_coding	3922	4305	3080	3769	1224	1380	582	1062	8.20839	7205	6533	5620	6452.67	52	59	24	45	2.09385	3.92023	1086	0.277008
prfA	CP000829	889009..890088	Spy49_0894		protein_coding	4210	4020	4222	4150.67	1524	1640	969	1377.67	9.42734	932	943	981	952	8	9	1	6	2.05202	4.59417	1080	0.278552
sagC	CP000829	571139..572197	Spy49_0570		protein_coding	1640	1764	1692	1698.67	1034	1179	662	958.333	18.1641	3002	3528	2776	3102	219	260	67	182	3.66642	4.95419	1059	0.284091
prtM1	CP000829	complement(1104704..1105759)	Spy49_1109c		protein_coding	3306	2735	4078	3373	519	474	271	421.333	4.99834	2862	2769	3149	2926.67	14	18	10	14	1.94611	2.56837	1056	0.2849
pheS	CP000829	595077..596120	Spy49_0596		protein_coding	447	368	434	416.333	151	171	92	138	9.41578	467	432	526	475	5	8	4	5.66667	2.34768	4.01067	1044	0.288184
tsf	CP000829	1725350..1726390	Spy49_1734		protein_coding	13100	9527	16612	13079.7	10068	10283	8675	9675.33	34.4873	2600	2491	2921	2670.67	77	50	30	52.3333	2.64395	13.0439	1041	0.289017
Spy49_1237c	CP000829	complement(1236104..1237144)	Spy49_1237c		protein_coding	402	435	363	400	287	343	186	272	26.9593	148	134	167	149.667	14	14	2	10	3.84253	7.01605	1041	0.289017
Spy49_0114	CP000829	121855..122889	Spy49_0114		protein_coding	25	16	30	23.6667	8	12	6	8.66667	10.3498	30	28	35	31	2	2	1	1.66667	3.55684	2.90982	1035	0.290698
gcp	CP000829	complement(1518141..1519169)	Spy49_1545c		protein_coding	2084	2092	2279	2151.67	846	854	482	727.333	9.5861	946	897	931	924.667	14	20	10	14.6667	2.50907	3.82058	1029	0.292398
sloR	CP000829	137147..138166	Spy49_0128		protein_coding	85	60	96	80.3333	28	31	17	25.3333	9.00922	138	173	199	170	4	0	2	2	2.34032	3.84957	1020	0.294985
Spy49_0686c	CP000829	complement(689672..691684)	Spy49_0686c		protein_coding	417	415	700	510.667	104	122	50	92	6.0663	4691	3952	3814	4152.33	31	46	10	29	2.09447	2.89635	2013	0.298507
acoB	CP000829	802062..803063	Spy49_0808		protein_coding	12213	13470	11953	12545.3	5888	7001	3846	5578.33	12.8288	13604	14618	11317	13179.7	51	94	34	59.6667	1.92624	6.66	1002	0.3003
kdgK	CP000829	526333..527334	Spy49_0532		protein_coding	728	813	734	758.333	673	698	360	577	38.0459	224	221	162	202.333	4	20	5	9.66667	3.41875	11.1286	1002	0.3003
Spy49_1790c	CP000829	complement(1779136..1781112)	Spy49_1790c		protein_coding	11204	10660	10962	10942	1841	1941	840	1540.67	5.30363	3177	3365	3439	3327	27	30	6	21	2.05263	2.58382	1977	0.303951
Spy49_0454	CP000829	452522..453508	Spy49_0454		protein_coding	181	158	180	173	88	105	73	88.6667	15.5552	336	336	287	319.667	6	4	1	3.66667	2.32704	6.68454	987	0.304878
Spy49_1819c	CP000829	1029996..1030982	Spy49_1819c		protein_coding	677	608	576	620.333	412	556	240	402.667	24.0594	126	109	114	116.333	11	9	1	7	3.69935	6.50368	987	0.304878
prs	CP000829	complement(873991..874971)	Spy49_0875c		protein_coding	4153	4063	3823	4013	597	700	262	519.667	5.08643	4139	3929	4092	4053.33	17	14	3	11.3333	1.76837	2.87634	981	0.306748
Spy49_0899	CP000829	893224..894201	Spy49_0899		protein_coding	7308	7530	6935	7257.67	5213	5945	3442	4866.67	26.0158	2127	2002	1764	1964.33	18	19	12	16.3333	2.17074	11.9848	978	0.307692
Spy49_1187c	CP000829	complement(1181096..1182073)	Spy49_1187c		protein_coding	6412	7845	3867	6041.33	2801	3280	1028	2369.67	11.1096	1695	2069	1343	1702.33	20	37	6	21	2.36556	4.69639	978	0.307692
gyrB	CP000829	555517..557469	Spy49_0560		protein_coding	14928	14626	13156	14236.7	4737	5055	2610	4134	8.40807	4365	4702	4642	4569.67	87	131	35	84.3333	2.60424	3.22861	1953	0.307692
Spy49_0816	CP000829	814254..815210	Spy49_0816		protein_coding	1149	1123	1285	1185.67	474	547	378	466.333	11.1419	280	253	244	259	3	2	2	2.33333	2.2077	5.04686	957	0.314465
Spy49_1151c	CP000829	complement(1143573..1144529)	Spy49_1151c		protein_coding	1477	1339	1576	1464	574	618	344	512	9.89642	585	598	732	638.333	27	14	13	18	2.91362	3.39661	957	0.314465
infB	CP000829	complement(1341654..1344515)	Spy49_1337c		protein_coding	26648	22976	31200	26941.3	8151	8365	4743	7086.33	7.78529	16645	16578	15643	16288.7	426	444	175	348.333	2.70404	2.87913	2862	0.314795
salY	CP000829	complement(1558064..1559971)	Spy49_1578c		protein_coding	1084	1049	1037	1056.67	291	328	115	244.667	7.10688	218	291	257	255.333	21	33	3	19	4.0018	1.77592	1908	0.314961
ropA	CP000829	complement(1673590..1674540)	Spy49_1687c		protein_coding	398	433	489	440	109	130	47	95.3333	6.79825	1681	1416	1644	1580.33	37	54	8	33	2.68739	2.52968	951	0.316456
Spy49_0217	CP000829	225732..226670	Spy49_0217		protein_coding	120	141	131	130.667	124	142	84	116.667	91.7438	45	57	42	48	5	9	1	5	4.59695	19.9576	939	0.320513
pyrB	CP000829	653349..654284	Spy49_0652		protein_coding	1174	1196	2047	1472.33	1417	1395	2614	1808.67	120	11523	13532	18942	14665.7	623	705	223	517	3.10808	38.6091	936	0.321543
Spy49_0733	CP000829	738139..739068	Spy49_0733		protein_coding	4230	4256	4397	4294.33	2314	2339	1256	1969.67	13.3395	1505	1570	1370	1481.67	20	34	13	22.3333	2.47857	5.38192	930	0.323625
oppF	CP000829	265542..266465	Spy49_0253		protein_coding	19710	18238	19541	19163	17116	16922	11258	15098.7	43.617	11202	11170	9750	10707.3	499	480	209	396	3.15328	13.8323	924	0.325733
sagG	CP000829	574924..575847	Spy49_0575		protein_coding	940	764	865	856.333	544	592	342	492.667	18.8073	1096	1117	1024	1079	115	99	51	88.3333	4.15444	4.52705	924	0.325733
Spy49_1179c	CP000829	complement(1173738..1175579)	Spy49_1179c		protein_coding	12230	10501	12832	11854.3	3047	3183	2142	2790.67	7.18827	8500	8810	9554	8954.67	686	566	357	536.333	3.69327	1.94631	1842	0.326264
rexA	CP000829	605776..609444	Spy49_0604		protein_coding	7271	7533	7608	7470.67	5074	5354	3215	4547.67	20.9465	4942	5554	4499	4998.33	106	137	42	95	2.62358	7.98393	3669	0.327332
nanH	CP000829	224796..225710	Spy49_0216		protein_coding	71	89	89	83	82	86	48	72	73.1299	32	41	20	31	2	2	1	1.66667	3.55684	20.5604	915	0.328947
fruK	CP000829	676563..677474	Spy49_0673		protein_coding	978	799	1160	979	799	852	595	748.667	38.7612	348	307	352	335.667	4	3	2	3	2.20396	17.587	912	0.330033
Spy49_0909c	CP000829	complement(906057..906968)	Spy49_0909c		protein_coding	2316	1735	2001	2017.33	763	857	628	749.333	10.4985	875	775	978	876	14	9	6	9.66667	2.30706	4.55061	912	0.330033
dnaG	CP000829	611339..613153	Spy49_0608		protein_coding	5745	5680	5681	5702	1328	1534	583	1148.33	6.4881	2438	2268	2218	2308	49	48	14	37	2.51552	2.57922	1815	0.331126
glmS	CP000829	complement(1007987..1009801)	Spy49_1015c		protein_coding	13573	12891	11458	12640.7	5072	5314	2864	4416.67	9.88766	1746	1807	1800	1784.33	64	63	18	48.3333	2.88117	3.43182	1815	0.331126
cpsY	CP000829	complement(713807..714712)	Spy49_0710c		protein_coding	1558	1496	1206	1420	151	143	44	112.667	4.10312	1056	934	1041	1010.33	7	6	0	4.33333	1.90715	2.15144	906	0.332226
Spy49_0489c	CP000829	complement(481731..482633)	Spy49_0489c		protein_coding	677	673	455	601.667	136	172	69	125.667	6.63904	691	761	561	671	0	3	2	1.66667	1.73346	3.82993	903	0.333333
uvrC	CP000829	841239..843035	Spy49_0842		protein_coding	3149	3325	2958	3144	2050	2278	1304	1877.33	20.1636	1787	1777	1683	1749	39	56	9	34.6667	2.65166	7.60413	1797	0.334448
htpX	CP000829	291625..292521	Spy49_0277		protein_coding	5222	4491	5405	5039.33	1325	1476	918	1239.67	7.4137	3422	3120	3330	3290.67	33	24	18	25	2.13059	3.47965	897	0.33557
Spy49_0545	CP000829	541401..542291	Spy49_0545		protein_coding	3539	3639	3622	3600	2707	3056	1758	2507	28.7337	1311	1420	1262	1331	47	52	22	40.3333	2.9736	9.66294	891	0.337838
Spy49_0464c	CP000829	complement(462034..462924)	Spy49_0464c		protein_coding	1226	1383	1118	1242.33	654	679	266	533	12.2866	56	58	34	49.3333	2	2	2	2	3.2436	3.78794	891	0.337838
murB	CP000829	854670..855557	Spy49_0856		protein_coding	4132	3788	4278	4066	3943	4232	2834	3669.67	101.378	1295	1260	1009	1188	22	17	3	14	2.3412	43.3017	888	0.338983
citE	CP000829	928216..929103	Spy49_0936		protein_coding	197	227	187	203.667	131	161	97	129.667	23.0272	67	53	52	57.3333	0	5	0	1.66667	2.93868	7.83592	888	0.338983
citG	CP000829	complement(922286..923170)	Spy49_0927c		protein_coding	438	520	395	451	258	329	156	247.667	17.3465	108	135	90	111	6	2	0	2.66667	2.78843	6.22089	885	0.340136
acoL	CP000829	804984..806747	Spy49_0810		protein_coding	16755	15539	19041	17111.7	11577	13872	9039	11496	26.1393	17872	15934	17797	17201	399	296	155	283.333	2.53214	10.323	1764	0.340716
Spy49_1555c	CP000829	complement(1527820..1528701)	Spy49_1555c		protein_coding	1954	1688	1313	1651.67	373	460	136	323	6.37128	1812	1518	1758	1696	28	28	10	22	2.39292	2.66255	882	0.341297
mvaK1	CP000829	694760..695638	Spy49_0690		protein_coding	2522	2580	1992	2364.67	1354	1525	754	1211	15.537	904	979	937	940	11	17	3	10.3333	2.30511	6.74024	879	0.342466
engC	CP000829	230662..231534	Spy49_0223		protein_coding	4181	3934	3011	3708.67	1339	1548	614	1167	8.99229	2090	1996	2033	2039.67	55	95	19	56.3333	2.89676	3.10426	873	0.344828
ksgA	CP000829	229363..230235	Spy49_0221		protein_coding	2105	1929	2101	2045	887	963	480	776.667	10.7393	562	523	731	605.333	19	30	11	20	3.04899	3.52226	873	0.344828
rmlA	CP000829	746864..747733	Spy49_0742		protein_coding	6632	6596	6546	6591.33	2561	2995	1740	2432	10.4281	3403	3143	2970	3172	24	29	14	22.3333	2.09789	4.97074	870	0.346021
ptsI	CP000829	complement(1090892..1092625)	Spy49_1094c		protein_coding	9379	7411	9009	8599.67	2243	2462	969	1891.33	6.86537	9295	8646	9184	9041.67	208	120	78	135.333	2.47443	2.77453	1734	0.34662
ezrA	CP000829	557837..559561	Spy49_0561		protein_coding	21009	19125	22433	20855.7	6283	6436	3460	5393	7.68726	6389	6886	7322	6865.67	136	177	61	124.667	2.5937	2.96383	1725	0.348432
pgmA	CP000829	962381..964099	Spy49_0970		protein_coding	8846	8477	7406	8243	4737	5629	3295	4553.67	17.5205	4890	3913	3837	4213.33	34	39	19	30.6667	2.11204	8.29554	1719	0.34965
folD	CP000829	complement(1150218..1151072)	Spy49_1158c		protein_coding	91	47	89	75.6667	22	15	8	15	6.42482	30	27	32	29.6667	2	0	1	1	3.067	2.09482	855	0.352113
mutS	CP000829	complement(1751480..1754035)	Spy49_1759c		protein_coding	904	823	957	894.667	433	498	267	399.333	12.8893	367	373	420	386.667	11	16	14	13.6667	3.11051	4.14378	2556	0.352526
Spy49_1150c	CP000829	complement(1142506..1143357)	Spy49_1150c		protein_coding	3331	2913	3390	3211.33	755	805	418	659.333	6.56716	1370	1279	1462	1370.33	29	19	4	17.3333	2.37913	2.76032	852	0.353357
Spy49_0449c	CP000829	complement(448963..449814)	Spy49_0449c		protein_coding	91	90	121	100.667	49	49	21	39.6667	11.1641	22	16	28	22	0	0	2	0.666667	2.9736	3.75442	852	0.353357
Spy49_1564	CP000829	1538267..1539112	Spy49_1564		protein_coding	297	297	255	283	40	41	16	32.3333	4.79278	213	161	186	186.667	2	3	0	1.66667	2.2035	2.17508	846	0.355872
ropB	CP000829	1677441..1678283	Spy49_1691		protein_coding	125	121	149	131.667	29	29	28	28.6667	6.81991	157	176	176	169.667	1	1	2	1.33333	2.14546	3.17877	843	0.357143
Spy49_1318c	CP000829	complement(1327469..1328311)	Spy49_1318c		protein_coding	62	50	69	60.3333	18	33	24	25	11.8015	729	681	754	721.333	12	7	9	9.33333	2.39153	4.93469	843	0.357143
Spy49_1149c	CP000829	complement(1141671..1142513)	Spy49_1149c		protein_coding	2397	2056	2352	2268.33	622	685	313	540	7.24427	1070	945	1020	1011.67	27	22	8	19	2.61571	2.76953	843	0.357143
bglG	CP000829	476668..477510	Spy49_0484		protein_coding	35	27	35	32.3333	29	28	19	25.3333	42.6154	3	5	5	4.33333	0	1	0	0.333333	4.05357	10.5131	843	0.357143
fhs2	CP000829	1714461..1716134	Spy49_1727		protein_coding	25	15	16	18.6667	19	22	13	18	120	3	10	1	4.66667	0	4	0	1.33333	8.29942	14.4588	1674	0.359066
Spy49_0878	CP000829	876423..877259	Spy49_0878		protein_coding	1286	1188	1239	1237.67	215	239	130	194.667	5.62104	1161	1313	1314	1262.67	14	17	5	12	2.23304	2.51721	837	0.359712
dnaX	CP000829	complement(1082469..1084139)	Spy49_1087c		protein_coding	1460	1125	1320	1301.67	318	361	155	278	6.7349	1200	1084	1369	1217.67	22	30	18	23.3333	2.629	2.56177	1671	0.359712
Spy49_0218c	CP000829	complement(226781..227611)	Spy49_0218c		protein_coding	1046	902	976	974.667	261	258	79	199.333	6.551	231	201	240	224	7	7	4	6	2.87225	2.28079	831	0.362319
Spy49_0462c	CP000829	complement(460157..461815)	Spy49_0462c		protein_coding	2148	2157	1960	2088.33	1059	1168	464	897	12.3034	116	115	107	112.667	8	18	1	9	4.11411	2.99055	1659	0.362319
Spy49_1154c	CP000829	complement(1146840..1147667)	Spy49_1154c		protein_coding	2131	2132	1842	2035	899	1016	481	798.667	11.1164	1501	1364	1412	1425.67	31	26	12	23	2.51937	4.41235	828	0.363636
fpg	CP000829	413711..414538	Spy49_0416		protein_coding	451	439	532	474	262	316	207	261.667	17.4997	221	173	243	212.333	8	1	3	4	2.61772	6.68511	828	0.363636
Spy49_0481	CP000829	472545..473369	Spy49_0481		protein_coding	2483	2138	2503	2374.67	985	1126	670	927	11.0531	685	662	775	707.333	22	11	11	14.6667	2.68251	4.12044	825	0.364964
Spy49_1320c	CP000829	complement(1329198..1330022)	Spy49_1320c		protein_coding	418	426	507	450.333	138	135	95	122.667	7.99467	138	131	139	136	6	4	2	4	2.94842	2.71151	825	0.364964
Spy49_0159	CP000829	169361..171007	Spy49_0159		protein_coding	1443	1318	1504	1421.67	1299	1254	893	1148.67	48.761	383	510	437	443.333	23	37	12	24	3.56524	13.6768	1647	0.364964
proB	CP000829	complement(1303160..1303981)	Spy49_1296c		protein_coding	243	264	191	232.667	85	110	52	82.3333	10.0086	101	110	107	106	4	3	0	2.33333	2.72453	3.6735	822	0.3663
recD	CP000829	1444887..1447340	Spy49_1439		protein_coding	4446	4482	3487	4138.33	1738	1914	733	1461.67	9.99044	2609	2471	2093	2391	60	81	16	52.3333	2.72048	3.67231	2454	0.367197
Spy49_1316c	CP000829	complement(1324787..1326418)	Spy49_1316c		protein_coding	1780	1593	1786	1719.67	732	851	503	695.333	11.4824	1930	1912	1863	1901.67	127	105	83	105	3.58954	3.19883	1632	0.368324
Spy49_0519c	CP000829	complement(511655..512464)	Spy49_0519c		protein_coding	3088	3131	2511	2910	787	925	448	720	7.44435	2562	2297	2310	2389.67	19	21	1	13.6667	2.01342	3.69736	810	0.371747
punA	CP000829	710839..711648	Spy49_0707		protein_coding	6080	5762	5358	5733.33	4552	5155	3167	4291.33	35.8896	2165	2220	2057	2147.33	45	33	17	31.6667	2.46571	14.5555	810	0.371747
cypB	CP000829	complement(388206..389012)	Spy49_0384c		protein_coding	548	465	533	515.333	78	64	43	61.6667	4.89725	309	257	330	298.667	7	2	3	4	2.41065	2.03151	807	0.373134
Spy49_1647c	CP000829	complement(1628038..1628844)	Spy49_1647c		protein_coding	525	486	512	507.667	181	189	105	158.333	8.9237	149	134	175	152.667	5	10	0	5	3.04117	2.9343	807	0.373134
pyrG	CP000829	complement(1534010..1535614)	Spy49_1561c		protein_coding	14015	13573	12014	13200.7	9741	10400	5492	8544.33	23.9017	3032	2970	3181	3061	112	145	35	97.3333	3.01512	7.92727	1605	0.374532
dppD	CP000829	1641569..1642372	Spy49_1663		protein_coding	408	382	540	443.333	472	510	289	423.667	120	78	67	72	72.3333	2	9	2	4.33333	3.69357	32.4889	804	0.374532
Spy49_0480	CP000829	471744..472541	Spy49_0480		protein_coding	2290	1812	2277	2126.33	591	609	398	532.667	7.51103	751	647	793	730.333	13	16	4	11	2.47812	3.03094	798	0.377358
Spy49_0530	CP000829	524844..525638	Spy49_0530		protein_coding	78	104	75	85.6667	45	70	25	46.6667	17.1166	17	25	23	21.6667	2	1	0	1	3.38035	5.06356	795	0.378788
inlA	CP000829	complement(1078672..1081050)	Spy49_1084c		protein_coding	116	136	147	133	65	85	35	61.6667	13.5274	30	41	27	32.6667	1	9	0	3.33333	4.55542	2.96951	2379	0.378788
Spy49_1022	CP000829	1017784..1018569	Spy49_1022		protein_coding	628	600	553	593.667	151	183	68	134	6.98513	1278	1150	1471	1299.67	9	5	1	5	1.86986	3.73564	786	0.383142
codY	CP000829	complement(1385949..1386731)	Spy49_1387c		protein_coding	2040	1541	2717	2099.33	944	995	655	864.667	11.7214	617	469	635	573.667	7	6	6	6.33333	2.3073	5.08012	783	0.384615
recX	CP000829	1244875..1245651	Spy49_1242		protein_coding	220	179	140	179.667	16	15	8	13	3.9591	125	98	178	133.667	1	2	1	1.33333	2.2565	1.75453	777	0.387597
Spy49_1703	CP000829	1688864..1689637	Spy49_1703		protein_coding	218	154	251	207.667	55	45	26	42	6.50531	40	36	51	42.3333	1	1	2	1.33333	3.0068	2.16353	774	0.389105
cfa	CP000829	complement(1004074..1004847)	Spy49_1010c		protein_coding	4394	3925	2064	3461	681	770	359	603.333	5.952	5779	5072	5090	5313.67	299	287	178	254.667	3.42229	1.73918	774	0.389105
Spy49_0862c	CP000829	complement(860075..861616)	Spy49_0862c		protein_coding	1254	1209	1052	1171.67	613	638	249	500	12.2094	275	277	262	271.333	2	10	1	4.33333	2.51322	4.85807	1542	0.389864
lacR1	CP000829	1336023..1336793	Spy49_1330		protein_coding	1298	1408	1029	1245	443	495	167	368.333	8.53698	688	705	767	720	4	6	9	6.33333	2.19655	3.88654	771	0.390625
nox3	CP000829	1707642..1709174	Spy49_1722		protein_coding	2054	1728	2303	2028.33	1376	1578	1504	1486	33.4179	6016	4631	7121	5922.67	131	83	64	92.6667	2.50081	13.3628	1533	0.392157
Spy49_1405c	CP000829	complement(1405925..1409752)	Spy49_1405c		protein_coding	6751	6401	6034	6395.33	2611	2614	1003	2076	9.24093	2231	2482	1685	2132.67	111	138	35	94.6667	3.33804	2.76837	3828	0.392157
Spy49_0770	CP000829	766249..767781	Spy49_0770		protein_coding	38	55	20	37.6667	29	25	6	20	16.4242	79	91	33	67.6667	13	8	0	7	4.58293	3.58377	1533	0.392157
Spy49_0821	CP000829	819335..820099	Spy49_0821		protein_coding	923	867	751	847	321	379	203	301	10.0496	453	471	386	436.667	7	5	2	4.66667	2.29078	4.38698	765	0.393701
Spy49_0800	CP000829	794903..795661	Spy49_0800		protein_coding	2851	2176	2030	2352.33	673	766	295	578	7.40759	597	521	455	524.333	5	5	1	3.66667	2.09501	3.53582	759	0.396825
divIVA	CP000829	complement(1163342..1164100)	Spy49_1168c		protein_coding	9195	7153	9640	8662.67	2862	3119	1487	2489.33	8.33773	4566	4414	5341	4773.67	71	64	45	60	2.37568	3.50962	759	0.396825
pstB	CP000829	complement(978182..978940)	Spy49_0983c		protein_coding	8254	8377	8783	8471.33	7549	8191	6275	7338.33	72.416	1472	1585	1447	1501.33	24	38	7	23	2.48819	29.1038	759	0.396825
Spy49_0661	CP000829	665821..668847	Spy49_0661		protein_coding	3386	2887	3247	3173.33	1097	1284	668	1016.33	9.13172	693	781	685	719.667	12	23	12	15.6667	2.71662	3.36142	3027	0.396825
Spy49_1543	CP000829	1516733..1517491	Spy49_1543		protein_coding	622	540	575	579	36	37	6	26.3333	3.36428	278	208	298	261.333	8	10	3	7	2.87225	1.17131	759	0.396825
recO	CP000829	33766..34521	Spy49_0017		protein_coding	319	269	297	295	47	43	27	39	5.13845	144	170	175	163	2	3	0	1.66667	2.26868	2.26495	756	0.398406
pyk	CP000829	complement(1010752..1012254)	Spy49_1017c		protein_coding	33813	29511	35946	33090	12485	13022	8833	11446.7	9.79453	18972	17173	18936	18360.3	253	232	155	213.333	2.33378	4.19685	1503	0.4
aroA2	CP000829	1215231..1215983	Spy49_1220		protein_coding	1417	1309	1687	1471	568	584	344	498.667	9.61138	382	391	349	374	14	18	7	13	3.09505	3.10541	753	0.4
Spy49_0906	CP000829	903709..904458	Spy49_0906		protein_coding	1656	1365	1512	1511	479	530	375	461.333	8.76362	678	703	754	711.667	7	6	2	5	2.09698	4.17915	750	0.401606
Spy49_0702	CP000829	705147..705890	Spy49_0702		protein_coding	6206	4824	5340	5456.67	2207	2456	1392	2018.33	10.454	974	937	1041	984	13	6	7	8.66667	2.19715	4.758	744	0.404858
Spy49_0236c	CP000829	complement(244145..244885)	Spy49_0236c		protein_coding	1802	1271	1503	1525.33	749	843	560	717.333	13.7816	403	357	406	388.667	12	28	5	15	3.19455	4.31409	741	0.406504
yesN	CP000829	complement(1198102..1198842)	Spy49_1203c		protein_coding	485	505	455	481.667	244	314	151	236.333	14.6026	170	147	136	151	5	12	1	6	3.22342	4.53017	741	0.406504
trmD	CP000829	671700..672434	Spy49_0667		protein_coding	722	627	819	722.667	265	253	135	217.667	8.66446	246	236	249	243.667	2	5	0	2.33333	2.23668	3.87381	735	0.409836
Spy49_0453	CP000829	451795..452529	Spy49_0453		protein_coding	139	156	130	141.667	75	74	45	64.6667	13.2578	348	297	246	297	6	7	1	4.66667	2.50337	5.296	735	0.409836
Spy49_0866	CP000829	865673..866404	Spy49_0866		protein_coding	84	68	82	78	72	59	35	55.3333	30.2831	99	94	123	105.333	10	4	8	7.33333	3.90183	7.76126	732	0.411523
pyrH	CP000829	393843..394571	Spy49_0390		protein_coding	3697	3192	3920	3603	740	930	592	754	6.64728	1038	1033	1146	1072.33	6	12	2	6.66667	2.0465	3.24811	729	0.413223
proV	CP000829	881350..882078	Spy49_0883		protein_coding	5991	5791	5359	5713.67	3067	3036	1457	2520	12.7012	2203	2140	2104	2149	24	34	12	23.3333	2.29881	5.52512	729	0.413223
Spy49_1212c	CP000829	complement(1206847..1207575)	Spy49_1212c		protein_coding	16	28	28	24	20	10	4	11.3333	13.8573	35	33	21	29.6667	1	3	0	1.33333	3.35141	4.13477	729	0.413223
Spy49_1609c	CP000829	complement(1585438..1586166)	Spy49_1609c		protein_coding	15	8	28	17	10	12	13	11.6667	27.6171	3	2	8	4.33333	1	0	0	0.333333	4.05357	6.81302	729	0.413223
psr	CP000829	complement(1067128..1068579)	Spy49_1073c		protein_coding	2279	1740	2629	2216	1558	1480	1343	1460.33	24.931	644	576	694	638	25	33	25	27.6667	3.31321	7.52474	1452	0.414079
glnP	CP000829	1039403..1041577	Spy49_1040		protein_coding	25785	23741	26383	25303	9158	10387	5375	8306.67	9.33436	17147	14603	18016	16588.7	170	163	66	133	2.15436	4.33278	2175	0.414365
Spy49_1345c	CP000829	complement(1349796..1350521)	Spy49_1345c		protein_coding	2721	3287	2555	2854.33	993	1128	574	898.333	8.99372	577	853	562	664	10	23	1	11.3333	2.55426	3.52106	726	0.414938
nrdE1	CP000829	1093524..1095683	Spy49_1097		protein_coding	26881	30123	24125	27043	4372	4659	1806	3612.33	5.16484	17795	19944	16284	18007.7	62	118	40	73.3333	1.88919	2.7339	2160	0.417246
Spy49_0265	CP000829	280146..280862	Spy49_0265		protein_coding	321	248	403	324	126	119	135	126.667	11.0705	179	169	217	188.333	6	3	2	3.66667	2.6396	4.19399	717	0.420168
Spy49_1114c	CP000829	complement(1111245..1111961)	Spy49_1114c		protein_coding	1232	1156	770	1052.67	388	418	128	311.333	8.53477	639	742	509	630	81	129	22	77.3333	4.95673	1.72186	717	0.420168
rpoB	CP000829	94364..97930	Spy49_0087		protein_coding	37626	39216	33606	36816	19013	22484	14772	18756.3	15.417	26050	23546	19631	23075.7	724	787	196	569	2.80804	5.49028	3567	0.420875
gidB	CP000829	complement(290158..290871)	Spy49_0275		protein_coding	382	266	394	347.333	39	54	11	34.6667	4.51169	89	84	168	113.667	0	1	0	0.333333	1.78282	2.53064	714	0.421941
Spy49_1738	CP000829	1732589..1733302	Spy49_1738		protein_coding	174	141	206	173.667	48	48	25	40.3333	7.12157	36	14	33	27.6667	1	4	0	1.66667	3.70086	1.9243	714	0.421941
Spy49_0490	CP000829	483170..485302	Spy49_0490		protein_coding	2880	2377	3198	2818.33	1222	1437	908	1189	12.0473	763	688	826	759	23	35	16	24.6667	3.03431	3.97036	2133	0.422535
Spy49_0202	CP000829	210613..211323	Spy49_0202		protein_coding	304	360	291	318.333	50	62	13	41.6667	5.11322	281	254	332	289	4	8	0	4	2.42918	2.10492	711	0.423729
vicR	CP000829	441170..441880	Spy49_0444		protein_coding	1202	971	1309	1160.67	395	480	348	407.667	9.93712	530	547	656	577.667	10	15	6	10.3333	2.58404	3.84557	711	0.423729
Spy49_0844	CP000829	843948..845357	Spy49_0844		protein_coding	4260	3536	4270	4022	1916	1954	1349	1739.67	12.4059	2131	1855	2098	2028	67	39	30	45.3333	2.73556	4.53505	1410	0.426439
Spy49_0302	CP000829	316400..317104	Spy49_0302		protein_coding	1286	1483	1517	1428.67	407	463	198	356	7.48234	788	988	862	879.333	23	32	11	22	2.81911	2.65415	705	0.42735
Spy49_0947c	CP000829	complement(939407..940105)	Spy49_0947c		protein_coding	1419	1277	1170	1288.67	242	312	97	217	5.83632	386	315	279	326.667	0	2	0	0.666667	1.67848	3.47714	699	0.431034
Spy49_1547c	CP000829	complement(1519586..1520284)	Spy49_1547c		protein_coding	671	623	645	646.333	160	227	85	157.333	7.35852	234	315	293	280.667	4	12	3	6.33333	2.74236	2.68328	699	0.431034
oadA	CP000829	931224..932618	Spy49_0939		protein_coding	335	345	356	345.333	340	368	267	325	120	198	167	145	170	8	7	1	5.33333	3.00339	39.9548	1395	0.431034
Spy49_0928c	CP000829	complement(923163..923858)	Spy49_0928c		protein_coding	485	449	418	450.667	165	172	86	141	8.94793	122	142	111	125	2	2	0	1.33333	2.28982	3.90771	696	0.4329
Spy49_1390c	CP000829	complement(1388970..1390358)	Spy49_1390c		protein_coding	2396	2311	1839	2182	356	460	155	323.667	5.44846	887	738	726	783.667	14	19	3	12	2.48792	2.18997	1389	0.4329
Spy49_0620	CP000829	625468..626163	Spy49_0620		protein_coding	877	727	1251	951.667	864	938	1153	985	120	763	1001	985	916.333	24	21	10	18.3333	2.658	45.1467	696	0.4329
Spy49_1676c	CP000829	complement(1660856..1662244)	Spy49_1676c		protein_coding	5665	6647	6059	6123.67	6126	6625	4437	5729.33	120	2531	2811	2264	2535.33	86	145	37	89.3333	3.10763	38.6147	1389	0.4329
dpfB	CP000829	960347..961039	Spy49_0967		protein_coding	2856	2660	2228	2581.33	436	468	220	374.667	5.38709	842	846	889	859	7	5	6	6	2.09452	2.57199	693	0.434783
ftsE	CP000829	531927..532619	Spy49_0537		protein_coding	7747	7541	7326	7538	3072	3399	1888	2786.33	10.447	4121	4039	3870	4010	38	64	9	37	2.21896	4.70808	693	0.434783
Spy49_1256c	CP000829	complement(1261814..1262506)	Spy49_1256c		protein_coding	1420	1429	1368	1405.67	436	467	161	354.667	7.55014	408	400	373	393.667	5	8	3	5.33333	2.4171	3.12364	693	0.434783
pyrF	CP000829	715747..716439	Spy49_0712		protein_coding	79	74	85	79.3333	40	65	65	56.6667	30.9006	554	647	877	692.667	12	18	5	11.6667	2.54596	12.1371	693	0.434783
Spy49_0923	CP000829	918856..920238	Spy49_0923		protein_coding	470	450	406	442	96	120	56	90.6667	6.5634	125	119	115	119.667	2	2	3	2.33333	2.64062	2.48555	1383	0.434783
Spy49_0198	CP000829	207105..207797	Spy49_0198		protein_coding	182	158	174	171.333	46	57	23	42	7.39519	84	44	91	73	7	1	2	3.33333	3.36862	2.19532	693	0.434783
Spy49_0295	CP000829	311635..312324	Spy49_0295		protein_coding	3525	2453	3798	3258.67	1132	1138	1051	1107	9.63004	1020	1036	1372	1142.67	15	23	30	22.6667	2.6522	3.63097	690	0.436681
rplA	CP000829	392832..393521	Spy49_0388		protein_coding	1899	1215	2515	1876.33	1005	1002	817	941.333	15.0733	804	798	928	843.333	24	34	28	28.6667	3.07462	4.90249	690	0.436681
Spy49_1612c	CP000829	complement(1587862..1589922)	Spy49_1612c		protein_coding	84	83	81	82.6667	47	44	11	34	11.7026	31	15	35	27	2	2	0	1.33333	3.45634	3.38582	2061	0.437318
csrR	CP000829	293555..294241	Spy49_0279		protein_coding	4941	4437	5012	4796.67	1531	1562	715	1269.33	7.8208	1834	1812	1678	1774.67	17	29	10	18.6667	2.28278	3.426	687	0.438596
Spy49_0578	CP000829	578669..581401	Spy49_0578		protein_coding	8523	7080	12235	9279.33	5013	5146	4656	4938.33	16.4836	5204	5430	6040	5558	203	155	107	155	2.9046	5.67499	2733	0.43956
Spy49_0427c	CP000829	complement(423924..424607)	Spy49_0427c		protein_coding	2150	1905	1774	1943	296	403	160	286.333	5.42983	720	697	669	695.333	7	3	0	3.33333	1.94689	2.78898	684	0.440529
rpiA	CP000829	708425..709108	Spy49_0704		protein_coding	3091	3041	2996	3042.67	1867	2081	1177	1708.33	18.0127	903	932	792	875.667	19	17	16	17.3333	2.65076	6.7953	684	0.440529
glyS	CP000829	complement(1318195..1320234)	Spy49_1310c		protein_coding	3846	3733	4039	3872.67	3753	4110	3048	3637	120	3364	3250	2892	3168.67	110	120	56	95.3333	2.96751	40.438	2040	0.441826
Spy49_0126c	CP000829	complement(135890..136570)	Spy49_0126c		protein_coding	1276	1178	896	1116.67	138	131	48	105.667	4.40968	905	716	786	802.333	8	16	3	9	2.31548	1.90443	681	0.442478
murD	CP000829	complement(1171651..1173009)	Spy49_1177c		protein_coding	5798	5903	5047	5582.67	1415	1660	885	1320	7.21009	3266	2949	3002	3072.33	55	70	14	46.3333	2.47887	2.90862	1359	0.442478
cmk	CP000829	631832..632512	Spy49_0628		protein_coding	732	615	552	633	352	337	198	295.667	13.6583	654	583	524	587	19	17	9	15	2.83536	4.81712	681	0.442478
Spy49_0567	CP000829	565552..568944	Spy49_0567		protein_coding	733	648	667	682.667	465	474	316	418.333	21.2306	205	189	165	186.333	11	18	3	10.6667	3.63486	5.84082	3393	0.442478
Spy49_1241c	CP000829	complement(1243405..1244760)	Spy49_1241c		protein_coding	680	874	689	747.667	279	341	151	257	9.7363	441	524	385	450	10	19	8	12.3333	2.89057	3.3683	1356	0.443459
gor	CP000829	640200..641552	Spy49_0637		protein_coding	932	765	960	885.667	433	562	340	445	15.1064	361	340	444	381.667	23	38	18	26.3333	3.88868	3.88471	1353	0.444444
ciaR	CP000829	complement(973697..974371)	Spy49_0980c		protein_coding	308	256	351	305	320	356	329	335	120	153	176	157	162	3	6	0	3	2.60648	46.0391	675	0.446429
citX	CP000829	930535..931209	Spy49_0938		protein_coding	146	174	144	154.667	146	190	126	154	120	99	79	82	86.6667	2	3	0	1.66667	2.63138	45.6035	675	0.446429
Spy49_0273c	CP000829	complement(288014..288688)	Spy49_0273c		protein_coding	655	558	703	638.667	268	256	119	214.333	9.52256	279	267	340	295.333	10	9	8	9	2.97839	3.19722	675	0.446429
npx	CP000829	complement(1311366..1312712)	Spy49_1304c		protein_coding	307	340	227	291.333	172	199	98	156.333	16.7029	168	160	156	161.333	6	15	2	7.66667	3.41274	4.8943	1347	0.446429
fasB	CP000829	213347..214693	Spy49_0204		protein_coding	2691	2670	3052	2804.33	1581	1617	991	1396.33	14.9103	366	498	391	418.333	23	39	3	21.6667	3.51197	4.24557	1347	0.446429
murC2	CP000829	complement(811961..813304)	Spy49_0814c		protein_coding	1287	1123	916	1108.67	244	291	71	202	6.1065	1040	948	898	962	8	7	4	6.33333	2.06984	2.95022	1344	0.447427
Spy49_1289c	CP000829	complement(1295335..1296678)	Spy49_1289c		protein_coding	2868	2411	2438	2572.33	556	547	328	477	6.17026	1308	1446	1432	1395.33	15	19	7	13.6667	2.24759	2.74527	1344	0.447427
pacL	CP000829	514920..517601	Spy49_0522		protein_coding	11528	10767	13036	11777	5918	6528	3547	5331	13.1177	5576	6190	5731	5832.33	146	251	98	165	2.91628	4.49809	2682	0.447928
sdhB	CP000829	1785735..1786406	Spy49_1794		protein_coding	1562	1203	1588	1451	128	174	69	123.667	4.22236	1599	1534	1968	1700.33	12	6	6	8	1.94009	2.17637	672	0.44843
Spy49_1172c	CP000829	complement(1165828..1166499)	Spy49_1172c		protein_coding	17873	19129	16122	17708	4976	5303	2170	4149.67	7.1656	12525	15366	10376	12755.7	131	111	33	91.6667	2.10659	3.40152	672	0.44843
Spy49_0473	CP000829	465785..466456	Spy49_0473		protein_coding	79	64	81	74.6667	11	4	3	6	4.12379	34	47	22	34.3333	0	1	0	0.333333	2.24333	1.83825	672	0.44843
deoC	CP000829	complement(1513790..1514461)	Spy49_1540c		protein_coding	590	563	621	591.333	481	488	328	432.333	33.1985	104	124	99	109	11	5	3	6.33333	3.65389	9.08581	672	0.44843
Spy49_0369	CP000829	374597..375265	Spy49_0369		protein_coding	739	711	655	701.667	77	107	35	73	4.59444	396	530	463	463	4	0	1	1.66667	1.84777	2.48648	669	0.45045
hlyX	CP000829	322950..324284	Spy49_0311		protein_coding	1965	1883	2419	2089	573	613	406	530.667	7.5875	557	599	666	607.333	12	22	3	12.3333	2.66816	2.84372	1335	0.45045
Spy49_1193c	CP000829	complement(1186929..1188260)	Spy49_1193c		protein_coding	982	1105	1066	1051	1023	1062	983	1022.67	120	5003	4628	2803	4144.67	65	73	30	56	2.41558	49.6775	1332	0.451467
comF	CP000829	complement(1254628..1255293)	Spy49_1248c		protein_coding	54	38	51	47.6667	44	34	14	30.6667	23.5734	6	4	7	5.66667	0	1	0	0.333333	3.66976	6.4237	666	0.452489
Spy49_1249c	CP000829	complement(1255265..1256590)	Spy49_1249c		protein_coding	647	661	577	628.333	445	496	235	392	22.0369	67	73	73	71	6	8	4	6	4.20783	5.23712	1326	0.453515
rpe	CP000829	231544..232206	Spy49_0224		protein_coding	1179	1257	1008	1148	529	638	313	493.333	12.3103	367	377	291	345	16	39	5	20	3.65095	3.37182	663	0.454545
ftsZ	CP000829	complement(1166502..1167821)	Spy49_1173c		protein_coding	26596	28079	23405	26026.7	6178	6526	2503	5069	6.35535	27075	29058	24769	26967.3	329	405	124	286	2.28692	2.779	1320	0.455581
Spy49_1053c	CP000829	complement(1051044..1052357)	Spy49_1053c		protein_coding	409	319	472	400	159	118	108	128.333	9.14576	162	167	186	171.667	6	4	4	4.66667	2.88402	3.17119	1314	0.457666
dacA1	CP000829	848292..849605	Spy49_0849		protein_coding	111	73	111	98.3333	17	22	14	17.6667	6.05657	34	34	29	32.3333	2	1	0	1	2.99106	2.02489	1314	0.457666
phoU	CP000829	complement(977460..978113)	Spy49_0982c		protein_coding	8811	8348	10179	9112.67	7697	8480	6951	7709.33	62.1717	1633	1750	1894	1759	28	35	21	28	2.51122	24.7576	654	0.460829
sfbX49	CP000829	complement(1667440..1669395)	Spy49_1683c		protein_coding	4962	4122	11679	6921	4121	3631	6279	4677	26.53	2900	2855	2328	2694.33	107	107	39	84.3333	3.00139	8.83924	1956	0.460829
Spy49_0520c	CP000829	complement(512920..514221)	Spy49_0520c		protein_coding	3289	3069	2801	3053	955	1073	527	851.667	8.14391	1801	1802	1853	1818.67	31	43	13	29	2.51227	3.24165	1302	0.461894
Spy49_0534	CP000829	528272..528922	Spy49_0534		protein_coding	362	421	324	369	90	115	52	85.6667	7.11975	307	335	270	304	1	5	2	2.66667	2.19526	3.24323	651	0.462963
Spy49_0687	CP000829	691904..692554	Spy49_0687		protein_coding	2757	2536	2586	2626.33	1096	1289	563	982.667	10.5762	309	355	366	343.333	10	9	4	7.66667	2.7348	3.86728	651	0.462963
Spy49_0380c	CP000829	complement(384689..385336)	Spy49_0380c		protein_coding	4632	3968	3858	4152.67	277	258	131	222	3.54995	5000	4579	5007	4862	22	7	4	11	1.70689	2.07978	648	0.465116
atmA	CP000829	281260..281907	Spy49_0266		protein_coding	2249	1726	2198	2057.67	233	243	154	210	4.55574	2367	2015	2387	2256.33	13	20	10	14.3333	2.05523	2.21666	648	0.465116
rexB	CP000829	602600..605815	Spy49_0603		protein_coding	6956	6926	7304	7062	3360	3624	1820	2934.67	11.8401	3433	3711	3324	3489.33	43	55	16	38	2.30033	5.14714	3216	0.466853
mesJ	CP000829	10950..12236	Spy49_0011		protein_coding	1604	1463	1973	1680	404	455	243	367.333	6.83901	894	1004	1048	982	23	37	12	24	2.80132	2.44135	1287	0.46729
Spy49_1254c	CP000829	complement(1260179..1260820)	Spy49_1254c		protein_coding	1882	1855	1634	1790.33	748	841	372	653.667	10.3192	709	803	727	746.333	15	27	2	14.6667	2.64587	3.90011	642	0.469484
Spy49_0108c	CP000829	complement(114497..115138)	Spy49_0108c		protein_coding	2125	1577	2638	2113.33	1386	1503	1064	1317.67	22.0091	880	768	991	879.667	29	30	16	25	2.92002	7.53734	642	0.469484
Spy49_0531	CP000829	525663..526304	Spy49_0531		protein_coding	206	262	197	221.667	140	184	79	134.333	20.7591	41	61	42	48	3	8	0	3.66667	4.04259	5.1351	642	0.469484
Spy49_0732	CP000829	737489..738124	Spy49_0732		protein_coding	6478	6991	6328	6599	3533	3690	1711	2978	13.0673	2664	2848	2301	2604.33	34	66	10	36.6667	2.4389	5.35785	636	0.473934
tmk	CP000829	336812..337447	Spy49_0326		protein_coding	769	705	728	734	220	215	87	174	7.22302	204	206	236	215.333	4	5	6	5	2.76319	2.61401	636	0.473934
kdgA	CP000829	527339..527974	Spy49_0533		protein_coding	86	68	109	87.6667	97	83	63	81	120	14	6	10	10	4	1	3	2.66667	7.86621	15.2551	636	0.473934
gidA	CP000829	complement(1781202..1783100)	Spy49_1791c		protein_coding	14096	15069	15567	14910.7	8057	8695	4820	7190.67	14.2566	3950	4291	3543	3928	66	128	26	73.3333	2.61179	5.45853	1899	0.474684
Spy49_0225	CP000829	232199..232831	Spy49_0225		protein_coding	1726	1651	1485	1620.67	842	1019	506	789	14.444	471	479	398	449.333	28	42	10	26.6667	3.68127	3.92365	633	0.47619
pyrP	CP000829	652029..653288	Spy49_0651		protein_coding	902	939	1319	1053.33	888	970	1647	1168.33	120	9987	11819	14545	12117	405	500	112	339	2.9072	41.2768	1260	0.477327
Spy49_1000c	CP000829	complement(994638..995267)	Spy49_1000c		protein_coding	1482	1138	1315	1311.67	767	710	449	642	14.5524	923	1031	1021	991.667	36	36	12	28	2.91468	4.9928	630	0.478469
proA	CP000829	complement(1301917..1303167)	Spy49_1295c		protein_coding	815	760	695	756.667	298	354	136	262.667	9.82688	358	328	338	341.333	8	12	0	6.66667	2.64174	3.71985	1251	0.480769
ntpD	CP000829	146831..147457	Spy49_0137		protein_coding	68	56	52	58.6667	73	64	51	62.6667	120	25	24	23	24	1	5	3	3	5	24	627	0.480769
Spy49_1186c	CP000829	complement(1180028..1180648)	Spy49_1186c		protein_coding	12505	13928	8809	11747.3	5138	5692	2138	4322.67	10.3998	4414	4690	3824	4309.33	45	81	18	48	2.31186	4.49845	621	0.485437
Spy49_0605	CP000829	609584..610204	Spy49_0605		protein_coding	1847	1855	1838	1846.67	1260	1332	881	1157.67	22.265	962	1102	1051	1038.33	26	44	14	28	2.87759	7.73738	621	0.485437
murN	CP000829	complement(509207..510442)	Spy49_0517c		protein_coding	7995	7141	8179	7771.67	4317	4863	3367	4182.33	16.7801	3977	3084	3476	3512.33	74	65	38	59	2.54428	6.59522	1236	0.486618
fabF	CP000829	complement(1365923..1367155)	Spy49_1364c		protein_coding	9010	8666	22613	13429.7	11077	11528	13558	12054.3	96.233	5307	5359	4814	5160	473	512	155	380	3.98586	24.1436	1233	0.487805
parC	CP000829	725497..727956	Spy49_0721		protein_coding	9812	8214	11291	9772.33	6901	7597	5516	6671.33	27.2367	2970	2836	3646	3150.67	118	91	97	102	3.03091	8.98632	2460	0.4884
def	CP000829	1591319..1591933	Spy49_1615		protein_coding	2100	1402	1824	1775.33	365	372	206	314.333	6.00547	1028	1023	1224	1091.67	7	4	1	4	1.85361	3.23988	615	0.490196
Spy49_0868	CP000829	868277..868891	Spy49_0868		protein_coding	2571	2895	1999	2488.33	1686	1789	986	1487	20.1945	1252	1223	725	1066.67	14	13	5	10.6667	2.25772	8.94464	615	0.490196
[truncated: 852 more rows]

## Sheet: HL<3
Name	Chromosome	Region	Gene ID		Biotype	Reads -W-R 1	Reads -W-R 2	Reads -W-R 3	Avg Reads -W-R	Reads -W+R 1	Reads -W+R 2	Reads -W+R 3	Avg Reads -W+R	Half-life -W (Reads)	Reads +W-R 1	Reads +W-R 2	Reads +W-R 3	Avg Reads +W-R	Reads +W+R 1	Reads +W+R 2	Reads +W+R 3	Avg Reads +W+R	Half-life +W (Reads)		Gene length	W percentage
[truncated: 992 more rows]

[truncated: 4 more sheets: 3<HL<10, TPM calculated HL, TPM HL<10, Stability v mRNA levels]
