# Supplementary material for: Codon-Dependent Transcriptional Changes in Response to Tryptophan Limitation in the Tryptophan Auxotrophic Pathogens Chlamydia trachomatis and Streptococcus pyogenes
Source: mSystems. 2021 Dec 14;6(6):e01269-21. doi: 10.1128/mSystems.01269-21 (PMC8670374; doi:10.1128/mSystems.01269-21)
Supplement: TABLE S4 [file msystems.01269-21-st004.xlsx]

## Sheet: All TPM Data
Name	Gene ID	Ctr D ORF	Gene length		10hr UTD TPM (1)	10hr UTD TPM (2)	10hr UTD TPM (3)	10hr UTD AVG		14hr UTD TPM (1)	14hr UTD TPM (2)	14hr UTD TPM (3)	14hr UTD AVG		10+4hr AN3365 TPM (1)	10+4hr AN3365 TPM (2)	10+4hr AN3365 TPM (3)	10+4hr AN AVG		10+4hr Indolmycin TPM (2)	10+4hr Indolmycin TPM (3)	10+4hr Indolmycin AVG		14hr IFN TPM (1)	14hr IFN TPM (3)	14hr IFN AVG		24hr UTD TPM (1)	24hr UTD TPM (2)	24hr UTD TPM (3)	24hr UTD AVG		10+14hr AN3365 TPM (1)	10+14hr AN3365 TPM (2)	10+14hr AN3365 TPM (3)	10+14hr AN AVG		10+14hr Indolmycin TPM (1)	10+14hr Indolmycin TPM (2)	10+14hr Indolmycin TPM (3)	10+14hr Indolmycin AVG		24hr IFN TPM (1)	24hr IFN TPM (2)	24hr IFN TPM (3)	24hr IFN AVG		F	Percentage_ F
scc1	CTL0343	CT088	441		48.1245	36.8295	0	28.318		14.8166	0	17.5379	10.7848		0	0	0	0		0	33.4098	16.7049		13.1171	0	6.55857		275.728	221.789	203.774	233.763		0	0	0	0		7.08787	21.5499	8.91853	12.5188		0	64.5352	0	21.5117		6	4.10959
gene:CTL0758	CTL0758	CT496.1	150		0	0	0	0		0	0	0	0		0	0	0	0		0	0	0		0	0	0		10.091	5.95487	8.64079	8.22887		0	0	0	0		20.8383	0	0	6.94611		141.62	0	0	47.2068		4	8.16327
gene:CTL0840	CTL0840	CT577	360		58.9525	45.1162	0	34.6896		18.1504	19.1151	75.1938	37.4864		0	27.7122	0	9.23741		0	20.4635	10.2317		0	0	0		278.903	64.5111	470.443	271.286		0	0	0	0		0	0	16.3878	5.4626		0	0	0	0		4	3.36134
gene:CTL0861A	CTL0861A	CT598	708		0	0	18.5107	6.17022		36.916	9.71954	16.386	21.0072		0	0	0	0		10.2497	20.8103	15.53		0	0	0		24.2297	41.0028	21.9681	29.0669		0	0	4.52126	1.50709		4.4149	0	11.1104	5.17509		0	0	0	0		14	5.95745
flhA	CTL0316	CT060	1818		0	17.8678	14.4176	10.7618		10.7824	3.78517	8.50849	7.69202		0	0	7.26906	2.42302		0	16.2087	8.10435		3.18188	17.5521	10.367		83.5362	52.3262	105.752	80.5382		3.68918	0	1.76075	1.81664		4.29833	3.48497	3.24511	3.67614		11.6848	0	0	3.89495		34	5.61983
gene:CTL0148	CTL0148	CT779	690		30.7578	94.1555	56.9807	60.6313		28.4093	9.97309	16.8135	18.3986		10.9913	0	0	3.66378		21.0342	10.6766	15.8554		33.5343	0	16.7671		10.2372	20.7126	16.2797	15.7432		0	0	9.27841	3.0928		11.3252	9.18214	8.55016	9.68583		61.574	123.739	77.474	87.5958		11	4.80349
malQ	CTL0342	CT087	1584		0	30.761	8.27371	13.0116		0	4.34434	14.6481	6.33082		4.78789	0	4.17145	2.98645		0	0	0		0	0	0		105.114	40.8833	84.5532	76.8502		0	3.99639	6.0626	3.353		0.986663	0	3.7245	1.57039		0	0	22.4988	7.49959		24	4.55408
gene:CTL0735	CTL0735	CT474	930		45.6406	0	98.644	48.0949		7.02595	29.5976	54.0563	30.2266		32.6194	10.7273	7.10492	16.8172		15.606	31.6854	23.6457		18.6602	34.3116	26.4859		43.4019	48.5034	39.952	43.9525		0	0	10.326	3.44199		25.2077	3.40628	33.8329	20.8156		45.684	61.2043	114.961	73.9499		20	6.47249
gene:CTL0852	CTL0852	CT589	1809		0	0	14.4893	4.82976		3.61201	7.608	25.6525	12.2908		0	0	3.65261	1.21754		4.0115	20.3617	12.1866		3.19771	17.6395	10.4186		32.6324	27.1574	186.524	82.1048		0	3.49933	7.07806	3.5258		1.72789	0	16.3063	6.01138		11.743	0	39.4008	17.0479		31	5.1495
gene:CTL0861	CTL0861	CT597	408		208.068	39.8084	64.2429	104.04		96.0902	16.8663	75.8256	62.9274		0	0	32.3901	10.7967		0	54.168	27.084		42.5343	0	21.2671		102.641	70.0573	55.0638	75.9207		16.4385	0	0	5.47952		3.83057	0	28.9196	10.9167		52.0663	69.755	0	40.6071		7	5.18519
gene:CTL0087	CTL0087	CT718	525		0	30.9368	49.9259	26.9542		0	0	14.7318	4.91061		0	0	0	0		0	14.0321	7.01605		22.0368	0	11.0184		294.079	160.782	261.692	238.851		0	0	18.2917	6.09724		8.93071	6.03398	29.9663	14.977		40.4629	0	0	13.4876		4	2.29885
gene:CTL0738	CTL0738	CT477	513		0	126.642	229.922	118.855		89.1597	53.6564	331.682	158.166		0	0	12.8803	4.29342		56.5833	258.486	157.535		33.8284	0	16.9142		163.265	99.2478	352.874	205.129		0	0	18.7196	6.23987		9.13962	0	34.5006	14.5467		0	0	69.4699	23.1566		10	5.88235
gene:CTL0306	CTL0306	CT050	1668		0	19.4746	54.9993	24.8246		7.83469	28.8789	6.95523	14.5563		4.54677	0	7.92276	4.15651		0	13.2497	6.62487		3.46802	0	1.73401		149.126	180.735	92.2099	140.69		4.02094	0	15.3528	6.4579		4.68488	5.69755	2.35796	4.2468		0	0	0	0		15	2.7027
gene:CTL0648	CTL0648	CT392	1131		18.7647	14.3606	46.3503	26.4919		5.77731	12.1688	20.5152	12.8204		0	8.82087	17.5267	8.78253		19.2488	19.5407	19.3948		0	28.2138	14.1069		104.835	41.463	192.527	112.942		0	16.7912	2.83028	6.5405		0	5.60184	10.4326	5.3448		0	0	0	0		8	2.12766
ftsQ	CTL0133	CT764	807		0	20.1262	32.4797	17.5353		24.2905	42.6359	33.5437	33.49		0	0	8.18783	2.72928		8.99233	18.2574	13.6249		0	0	0		43.1398	74.1592	56.7487	58.0159		0	0	19.833	6.61101		19.3665	0	12.1842	10.5169		0	0	0	0		26	9.70149
gene:CTL0089	CTL0089	CT720	783		108.418	62.2292	0	56.8825		141.865	114.251	202.492	152.869		9.68585	0	16.8776	8.85448		46.3398	169.353	107.846		0	40.7532	20.3766		140.474	113.508	153.393	135.792		0	0	20.4409	6.81365		7.98403	0	7.53462	5.17288		27.1303	0	0	9.04344		16	6.15385
gene:CTL0339	CTL0339	CT084	1086		0	119.645	120.677	80.1075		48.1336	6.33649	39.1696	31.2132		0	18.3727	12.1687	10.1805		20.0464	0	10.0232		0	117.531	58.7657		334.507	159.153	470.629	321.429		0	0	20.6329	6.87764		7.19555	0	10.8648	6.02013		19.5608	0	16.4079	11.9896		18	4.98615
lcrE	CTL0344	CT089	1266		50.2912	115.463	103.519	89.7579		108.386	86.9691	137.456	110.937		0	7.88025	20.877	9.58576		45.8566	122.199	84.0278		13.7077	25.2052	19.4565		1215.54	636.056	1330.93	1060.84		0	5.00023	17.6993	7.56652		20.9865	7.50673	13.9801	14.1578		0	22.4803	28.1501	16.8768		17	4.038
gene:CTL0725	CTL0725	CT465	642		0	50.5976	0	16.8659		20.3556	10.7187	12.0471	14.3738		11.8131	0	10.2922	7.36843		0	22.9497	11.4748		0	0	0		12.5744	24.3482	94.8872	43.9366		0	9.86026	14.9582	8.27282		0	0	6.12628	2.04209		0	132.991	55.511	62.8339		8	3.75587
gene:CTL0220	CTL0220	CT848	507		0	0	206.794	68.9313		0	0	99.1566	33.0522		0	0	39.0981	13.0327		0	101.712	50.856		0	62.9384	31.4692		124.395	65.1865	353.642	181.075		0	0	25.2548	8.41828		0	0	62.0603	20.6868		0	0	0	0		3	1.78571
aroE	CTL0624	CT370	1443		117.66	90.0448	81.7394	96.4814		76.9787	38.1507	58.958	58.0291		0	0	27.4743	9.15811		5.02898	81.6837	43.3563		0	22.1135	11.0567		61.5387	54.1633	116.767	77.4898		0	0	26.62	8.87332		2.16615	0	17.7165	6.62756		0	0	24.6972	8.23239		24	5
gene:CTL0413	CTL0413	CT157	1206		17.5978	40.4026	21.7339	26.5781		32.5081	5.706	22.4459	20.22		6.28857	33.0892	10.9578	16.7785		0	12.217	6.1085		4.79657	0	2.39828		7.53056	10.7395	98.1582	38.8094		11.1226	0	15.9256	9.01608		0	0	9.78376	3.26125		0	0	0	0		13	3.2419
hemG	CTL0114	CT745	1275		99.8725	50.9547	51.3943	67.4072		97.3714	86.3552	145.585	109.771		0	0	41.4593	13.8198		5.69162	196.449	101.07		45.3699	25.0273	35.1986		177.68	127.154	201.618	168.817		0	0	27.6169	9.20564		11.0321	4.96916	21.5933	12.5315		16.6612	0	27.9514	14.8709		20	4.71698
aroB	CTL0623	CT369	1122		94.5762	86.8547	58.4027	79.9445		87.3547	85.8646	113.738	95.6526		6.75938	0	17.6673	8.14223		0	98.4873	49.2436		25.7783	56.8802	41.3293		73.7485	91.5522	87.7941	84.3649		0	0	28.5299	9.50996		0	2.82339	19.2798	7.36772		18.9332	0	31.763	16.8987		15	4.02145
fliI	CTL0086	CT717	1305		0	12.4458	50.2129	20.8862		5.007	0	41.4862	15.4977		0	0	30.3797	10.1266		0	39.5157	19.7578		0	24.4519	12.226		30.1569	25.3253	94.6845	50.0556		0	0	29.435	9.81165		0	4.85493	27.1246	10.6599		0	0	0	0		14	3.22581
gene:CTL0411	CTL0411	CT155	939		0	0	0	0		13.9172	0	4.11833	6.01185		0	0	14.0737	4.69122		0	15.6908	7.84542		6.16045	0	3.08022		17.1944	14.7445	42.7898	24.9096		0	20.2246	10.227	10.1505		0	6.74726	6.28286	4.34337		0	0	0	0		6	1.92308
xerC	CTL0601	CT347	948		67.1611	85.6636	0	50.9416		20.6776	65.3301	36.713	40.9069		0	0	0	0		30.6195	7.77094	19.1952		18.3059	0	9.15294		50.5612	68.7825	28.7115	49.3517		7.07482	20.0326	3.37664	10.1613		8.24301	20.0496	2.0744	10.1223		0	30.0211	0	10.007		13	4.12698
gene:CTL0219	CTL0219	CT847	519		0	0	176.761	58.9203		0	0	96.864	32.288		0	0	38.1941	12.7314		0	113.555	56.7773		0	61.4832	30.7416		123.463	62.8187	208.944	131.742		0	0	30.8386	10.2795		3.01132	0	56.8363	19.9492		0	0	34.3334	11.4445		2	1.16279
gene:CTL0682	CTL0682	CT423	1110		57.3592	234.116	236.136	175.871		211.918	254.179	153.291	206.463		6.83245	26.9632	5.95277	13.2495		58.839	159.283	109.061		36.4798	57.4951	46.9875		228.183	227.331	186.049	213.854		0	5.70296	25.9545	10.5525		21.1199	11.4156	31.8898	21.4751		19.1379	25.6397	32.1063	25.628		19	5.14905
gene:CTL0335	CTL0335	CT079	396		0	164.059	132.379	98.8127		82.5017	52.1321	58.5925	64.4088		0	0	16.6858	5.56194		0	93.0158	46.5079		0	0	0		242.081	218.796	125.466	195.448		0	0	32.3339	10.778		11.84	7.9996	0	6.61318		0	0	44.9975	14.9992		13	9.92366
sucB_1	CTL0311	CT055	1098		0	29.5844	11.9358	13.8401		53.5585	43.8707	42.2635	46.5642		13.8142	18.1719	6.01783	12.668		6.60912	40.256	23.4326		47.4153	29.0617	38.2385		979.227	809.846	293.928	694.334		18.3249	5.76529	8.74604	10.9454		24.1975	11.5404	17.9102	17.8827		19.347	51.8397	16.2286	29.1385		10	2.73973
copB	CTL0841	CT578	1464		57.9861	22.1883	44.7594	41.6446		35.7057	9.40086	10.5659	18.5575		0	13.629	22.5669	12.0653		9.91368	30.192	20.0528		19.7564	0	9.87818		402.535	228.494	513.785	381.605		4.58123	0	28.4246	11.002		10.6754	19.4744	20.1489	16.7662		72.5514	0	24.3429	32.2981		7	1.43737
gene:CTL0387	CTL0387	CT132	1278		16.6063	0	0	5.53545		0	5.38453	24.2072	9.86393		0	0	0	0		0	28.8218	14.4109		4.52634	24.9685	14.7474		45.4014	17.4732	140.633	67.8357		10.496	0	22.5426	11.0129		1.22291	2.47875	15.3876	6.36309		0	0	13.9429	4.64763		34	8
hctA	CTL0112	CT743	378		56.1452	0	104.012	53.3859		0	18.2048	10.2304	9.47843		20.0635	0	0	6.68785		0	77.9561	38.978		15.3033	0	7.65167		823.56	896.775	1170.39	963.576		0	0	33.8736	11.2912		0	0	46.8223	15.6074		0	0	94.2805	31.4268		0	0
gene:CTL0417	CTL0417	CT161	747		28.4108	0	17.5443	15.3184		8.74717	0	15.5306	8.09257		0	0	35.382	11.794		0	9.86191	4.93096		0	0	0		9.45605	11.3597	47.426	22.7473		0	0	34.2817	11.4272		8.36881	8.4815	34.2235	17.0246		0	0	47.7082	15.9027		12	4.83871
atoC	CTL0728	CT468	1161		0	13.9895	67.729	27.2395		11.256	5.92716	26.6467	14.61		0	0	17.0738	5.69128		6.25048	6.34526	6.29787		4.98248	0	2.49124		126.463	87.7074	163.736	125.969		0	0	35.843	11.9477		13.4615	5.45709	60.9779	26.6321		0	0	61.392	20.464		18	4.66321
gene:CTL0815	CTL0815	CT553	1107		115.029	176.063	142.066	144.386		118.051	124.326	153.706	132.028		20.5529	0	29.8445	16.7991		72.1092	179.679	125.894		99.2851	201.778	150.532		88.4212	115.386	80.0073	94.6047		6.05865	17.1553	14.4582	12.5574		18.3535	40.063	21.3175	26.578		38.3795	25.7091	16.0967	26.7284		20	5.43478
gene:CTL0593	CTL0593	CT339	1530		27.7424	42.4623	102.789	57.6644		25.6241	8.99534	75.8256	36.815		0	13.041	30.2308	14.4239		9.48603	57.7792	33.6326		11.3425	41.7121	26.5273		17.148	12.8438	86.9726	38.9882		8.76723	0	29.2907	12.686		2.04297	2.07048	21.8504	8.65462		13.8843	0	11.6464	8.51025		51	10.0196
gene:CTL0231A	CTL0231A		162		0	0	80.8985	26.9662		0	0	0	0		0	0	0	0		0	90.9488	45.4744		0	0	0		6.22898	2.75688	168.015	59.0004		0	0	39.5192	13.1731		0	0	0	0		0	0	0	0		5	9.43396
gene:CTL0221	CTL0221	CT849	480		0	0	163.819	54.6065		0	0	185.299	61.7663		0	0	82.5947	27.5316		0	199.519	99.7594		12.0514	66.4787	39.265		219.688	107.002	391.536	239.409		0	0	40.0131	13.3377		6.51198	0	114.715	40.4089		0	0	148.492	49.4973		2	1.25786
gene:CTL0338A	CTL0338A	CT083	483		0	33.627	27.1337	20.2535		13.5282	0	16.0129	9.84703		0	0	0	0		0	0	0		71.8591	66.0658	68.9625		108.64	30.5141	121.651	86.9349		13.886	0	26.5097	13.4652		9.70729	0	12.2145	7.30727		0	0	0	0		6	3.75
gene:CTL0307	CTL0307	CT051	1692		12.5431	86.3927	77.456	58.7973		30.8943	12.2011	54.8526	32.6493		0	0	31.2415	10.4138		12.8667	43.5393	28.203		3.41883	18.8592	11.139		194.722	147.816	171.079	171.206		0	7.48261	34.0537	13.8454		4.61842	3.74449	27.8941	12.0857		0	0	52.6567	17.5522		10	1.7762
sucC	CTL0193	CT821	1161		54.8395	0	22.5763	25.8053		28.1401	29.6358	26.6467	28.1409		19.5969	17.1859	11.3826	16.0551		56.2544	6.34526	31.2998		44.8423	82.4542	63.6483		754.431	508.934	534.002	599.122		11.5537	16.3573	13.7858	13.8989		29.6152	24.5569	22.0198	25.3973		0	24.5134	15.348	13.2871		7	1.81347
pmpB	CTL0670	CT413	5250		60.6369	49.4989	104.844	71.6601		49.7839	32.7687	72.9226	51.8251		1.44458	0	16.3616	5.9354		6.91125	77.1765	42.0439		9.91656	12.1561	11.0363		1167.38	781.96	1095.9	1015.08		6.38755	3.61731	33.5348	14.5132		9.2284	3.62039	26.2205	13.0231		36.4167	0	37.3351	24.5839		65	3.71641
recB	CTL0007	CT639	3081		48.2182	131.79	106.342	95.4501		42.4157	55.8377	75.3088	57.854		0	9.71412	19.3016	9.6719		11.7767	69.3407	40.5587		11.2652	31.0709	21.168		92.1974	79.5819	112.462	94.7471		2.17687	4.10924	37.4027	14.563		2.02905	3.08456	49.1474	18.087		0	0	34.7011	11.567		71	6.92008
gene:CTL0186	CTL0186	CT814.1	363		58.4653	0	0	19.4884		18.0004	0	10.6532	9.55119		20.8926	54.9664	72.8108	49.5566		59.9736	40.5887	50.2812		15.9357	87.9057	51.9207		311.346	91.0455	711.734	371.375		0	17.4388	26.455	14.6313		0	0	97.5142	32.5047		0	78.4023	98.1764	58.8596		5	4.16667
sctS	CTL0826	CT563	285		74.4663	0	45.9844	40.1502		91.7072	48.2908	108.55	82.8494		0	0	46.369	15.4563		25.4625	206.789	116.126		60.8912	223.928	142.41		451.437	235.061	494.192	393.563		0	22.2115	22.4635	14.8917		16.4513	11.1152	62.1011	29.8892		149.074	0	187.569	112.214		9	9.57447
gene:CTL0626	CTL0626	CT372	1329		79.8454	158.874	147.918	128.879		113.081	93.2022	122.211	109.498		5.70656	0	29.8311	11.8459		70.9846	88.6904	79.8375		39.1738	72.0311	55.6024		1404.31	1158.38	885.86	1149.51		5.0466	19.0528	21.6775	15.259		32.9274	33.3708	34.0334	33.4438		95.9054	64.2438	67.0392	75.7295		21	4.75113
oppF	CTL0454	CT202	744		228.203	349.287	264.225	280.572		360.08	240.48	270.282	290.281		40.7743	0	0	13.5914		39.0151	267.345	153.18		31.1003	42.8895	36.9949		319.411	224.508	233.441	259.12		0	8.50845	38.7224	15.7436		0	4.25785	31.7183	11.9921		28.5525	0	23.9503	17.5009		9	3.64372
gene:CTL0818	CTL0818	CT555	3600		147.381	275.209	265.752	229.447		217.804	149.098	165.426	177.443		18.96	2.77122	11.0126	10.9146		24.1894	145.291	84.74		28.9233	35.4553	32.1893		189.205	156.439	159.735	168.46		9.31518	8.79207	29.343	15.8167		9.98503	3.51982	19.1191	10.8747		29.5042	31.6222	19.7989	26.9751		69	5.7548
truA	CTL0723	CT463	804		79.1899	181.811	277.108	179.37		162.541	136.944	163.534	154.34		9.43286	0	41.0919	16.8416		18.0518	238.231	128.142		21.5846	0	10.7923		179.478	124.986	296.087	200.184		0	0	47.7769	15.9256		3.88775	0	90.4998	31.4625		0	70.7961	66.4889	45.7616		11	4.11985
gene:CTL0647	CTL0647	CT391	1008		147.381	80.5646	130.015	119.32		149.092	68.2682	168.802	128.721		7.52383	0	0	2.50794		35.9961	131.551	83.7735		57.3875	221.596	139.492		97.1054	101.463	150.014	116.194		6.6537	6.28005	34.9321	15.9553		63.5693	65.9967	44.8714	58.1458		63.2234	0	70.7104	44.6446		19	5.67164
sctT	CTL0827	CT564	870		48.7883	74.6751	30.1277	51.197		75.105	15.8194	75.5642	55.4962		0	0	7.59492	2.53164		33.3647	59.2735	46.3191		26.5961	0	13.2981		211.678	141.172	265.183	206.011		0	7.27619	44.1524	17.1429		5.38922	0	13.5623	6.31718		0	98.138	20.4816	39.5399		21	7.26644
hemE	CTL0116	CT747	1011		209.92	128.521	207.407	181.949		161.576	115.712	283.052	186.78		45.009	0	6.53569	17.1816		57.4228	182.167	119.795		0	157.813	78.9065		312.909	240.757	249.993	267.886		19.9019	6.26141	25.3298	17.1644		29.3715	15.6669	15.5611	20.1998		63.0357	0	52.8754	38.6371		21	6.25
rbsU	CTL0851	CT588	1953		0	16.6327	100.657	39.0966		13.3828	10.5706	71.2831	31.7455		11.6498	0	27.0664	12.9054		7.43145	98.0738	52.7526		20.7336	49.0166	34.8751		73.1116	54.6549	161.268	96.3449		17.1708	3.24132	31.1418	17.1847		8.80267	12.9763	43.298	21.6923		10.8771	14.5725	54.7435	26.731		36	5.53846
gene:CTL0085	CTL0085	CT716	366		0	0	71.6151	23.8717		35.7057	0	52.8293	29.5117		0	0	0	0		39.6547	20.128	29.8914		0	0	0		199.889	225.748	204.215	209.951		0	0	52.4762	17.4921		21.3507	0	21.4922	14.281		0	0	97.3717	32.4572		2	1.65289
gene:CTL0599	CTL0599	CT345	366		0	44.3766	0	14.7922		53.5585	75.2069	52.8293	60.5316		20.7214	54.5158	18.0535	31.0969		59.4821	20.128	39.805		0	87.1852	43.5926		74.4414	54.9117	67.2848	65.546		0	0	52.4762	17.4921		0	0	26.8652	8.95508		0	0	0	0		7	5.78512
pdhC	CTL0499	CT247	1290		180.97	214.04	152.39	182.467		248.196	202.709	377.717	276.207		35.2745	0	15.3665	16.8803		61.8798	428.305	245.093		40.3581	272.099	156.228		352.792	327.172	258.554	312.839		20.7967	14.7216	17.37	17.6294		16.9614	29.4683	30.4889	25.6395		98.8049	44.1241	41.4396	61.4562		12	2.7972
gene:CTL0021	CTL0021	CT652.1	180		0	0	145.617	48.5391		108.902	152.921	300.775	187.533		0	55.4244	0	18.4748		40.3156	81.8539	61.0848		0	177.277	88.6383		372.805	141.428	873.68	462.637		0	0	53.3509	17.7836		0	0	0	0		0	0	197.989	65.9964		2	3.38983
gene:CTL0084	CTL0084	CT715	1368		186.166	23.7454	57.4805	89.1306		76.4226	55.3332	90.4587	74.0715		22.1755	0	14.4903	12.2219		26.5234	150.783	88.6535		42.2855	23.3259	32.8057		104.008	113.286	171.805	129.7		0	23.137	30.4193	17.8521		36.5585	23.1567	25.8755	28.5302		0	20.8041	26.0512	15.6184		23	5.05495
scc2	CTL0839	CT576	699		91.0854	69.7074	18.749	59.8473		18.6957	19.6894	60.8558	33.0803		0	28.5448	47.2645	25.2698		20.7634	52.6956	36.7295		16.5512	0	8.27562		365.959	209.571	667.529	414.353		9.59503	9.05621	36.6358	18.429		2.23587	13.5959	30.9469	15.5929		0	0	76.4765	25.4922		8	3.44828
gene:CTL0361	CTL0361	CT106	825		128.624	59.0612	95.3131	94.3327		71.2815	108.435	65.6236	81.7799		0	0	32.0367	10.6789		26.3884	116.084	71.2361		42.0703	38.6785	40.3744		30.5786	47.639	31.9447	36.7208		32.5184	0	23.2804	18.5996		20.8383	0	11.9184	10.9189		51.4983	0	0	17.1661		11	4.0146
tsp	CTL0700	CT441	1950		0	8.32914	94.0912	34.1401		10.0525	3.52894	37.6795	17.087		0	20.4644	16.9425	12.469		7.44288	34.0008	20.7219		14.8325	49.092	31.9622		184.483	76.7262	262.769	174.659		6.8789	9.73891	39.3976	18.6718		12.0221	4.8736	38.3222	18.406		21.7877	29.1898	18.2759	23.0845		24	3.698
sctR	CTL0825	CT562	921		69.13	17.635	42.6891	43.1514		106.419	52.3019	46.187	68.3027		24.7036	21.6643	28.6974	25.0218		55.1549	103.984	79.5693		31.4042	103.941	67.6724		289.8	211.912	344.787	282.166		14.5644	13.7466	27.805	18.7053		27.1509	10.3187	19.217	18.8955		46.1304	0	58.0424	34.7243		20	6.53595
pmpE	CTL0248	CT869	2898		109.849	95.2764	117.579	107.568		105.971	78.36	158.794	114.375		7.85095	3.44251	18.2404	9.84462		10.0163	144.897	77.4565		13.9726	44.0439	29.0082		1323.87	688.262	861.246	957.793		4.62866	8.73746	43.0783	18.8148		5.93224	5.46556	23.0718	11.4899		29.321	19.6411	43.0411	30.6677		54	5.59585
hct2	CTL0302	CT046	672		31.5817	0	19.5023	17.028		0	30.7207	17.2639	15.9949		33.8572	14.8458	19.6654	22.7895		10.7988	21.9251	16.362		25.8244	47.4848	36.6546		261.284	184.096	712.994	386.124		19.9611	9.42007	28.5808	19.3207		2.32571	4.71405	43.8959	16.9785		31.6117	0	26.5164	19.376		0	0
gene:CTL0823	CTL0823	CT560	837		228.203	77.6192	109.604	138.476		195.165	90.437	240.25	175.284		27.1829	0	23.6831	16.9553		43.3501	211.236	127.293		48.3783	457.488	252.933		521.426	349.502	549.211	473.38		32.0522	7.56307	19.1222	19.5792		18.6723	3.78475	25.8446	16.1005		101.52	0	106.446	69.3219		16	5.7554
uvrB	CTL0849	CT586	2007		264.361	153.759	176.308	198.143		214.874	253.725	265.9	244.833		30.2303	4.9708	19.7536	18.3182		25.3103	238.588	131.949		37.4692	63.597	50.5331		484.939	348.48	275.11	369.51		3.34177	15.7705	43.0635	20.7253		23.3614	12.6272	33.3145	23.101		63.5069	28.3608	26.6353	39.501		26	3.89222
gene:CTL0884	CTL0884	CT620	2517		50.5909	58.0757	15.6204	41.429		10.384	16.4039	41.4827	22.7569		27.1181	7.92721	34.1273	23.0575		20.1818	38.0489	29.1154		22.9824	50.7108	36.8466		511.764	325.247	437.361	424.79		23.9819	15.0901	24.1637	21.0785		26.6999	33.9816	28.1269	29.6028		33.7593	56.5356	14.1589	34.8179		42	5.01193
oppA3	CTL0450	CT198	1557		245.351	177.335	117.841	180.176		243.404	167.948	285.625	232.325		9.74184	25.6298	38.1941	24.5219		97.8761	212.915	155.395		59.4442	143.461	101.452		304.932	428.544	303.288	345.588		25.8456	8.13139	30.8386	21.6052		37.1396	14.2421	47.9951	33.1256		54.5743	109.673	68.6667	77.6379		31	5.98456
nqrD	CTL0532	CT280	642		132.23	101.195	122.482	118.636		295.156	139.344	295.153	243.217		11.8131	0	20.5844	10.7992		79.1241	263.921	171.523		9.01037	49.7037	29.357		571.349	452.181	407.14	476.89		0	0	64.8188	21.6063		4.86877	0	6.12628	3.66502		99.2666	88.6605	27.7555	71.8942		16	7.51174
oppD	CTL0453	CT201	834		483.495	642.662	455.709	527.289		485.751	354.798	380.219	406.923		36.3742	11.9621	15.8455	21.3939		60.9085	582.988	321.948		62.4244	114.783	88.6039		478.534	335.229	405.102	406.288		16.0838	7.59027	42.2201	21.9647		13.1177	11.3951	35.3693	19.9607		50.9426	68.2495	21.3657	46.8526		5	1.80505
gene:CTL0885	CTL0885	CT621	2499		42.4628	38.996	47.1989	42.8859		31.3764	19.2757	58.8036	36.4852		39.4527	31.9373	37.0173	36.1357		31.9427	64.8542	48.3985		37.0366	63.8451	50.4409		1519.09	1114.13	1339.69	1324.3		18.7869	22.7982	24.3377	21.9743		68.794	74.7909	64.5282	69.371		76.5056	68.3314	85.5655	76.8008		30	3.60577
priA	CTL0147	CT778	2262		37.5294	28.7212	115.876	60.7088		57.7731	51.7172	107.705	72.3983		0	0	23.369	7.78966		9.62442	94.4468	52.0356		7.67196	56.4275	32.0498		60.4476	57.0609	126.632	81.3802		0	5.59707	60.8511	22.1494		4.14556	0	60.8565	21.6674		9.39127	12.5818	39.3877	20.4536		39	5.17928
uvrA	CTL0587	CT333	5361		106.886	54.5333	78.2275	79.8824		79.2238	65.4641	104.594	83.0941		11.3173	1.86092	25.8831	13.0204		20.3045	97.5651	58.9348		25.8966	77.3787	51.6377		119.055	112.966	100.253	110.758		8.75741	5.90402	51.9477	22.203		17.4916	6.49995	39.25	21.0805		23.7751	31.8523	26.5906	27.406		76	4.25532
gene:CTL0645	CTL0645	CT389	1227		51.8897	66.1851	85.4478	67.8409		37.2771	61.6917	69.3369	56.1019		12.3619	0	48.4664	20.2761		65.057	102.067	83.5621		18.8579	26.0063	22.4321		252.068	214.39	348.941	271.8		5.46612	25.7958	36.5238	22.5952		21.6535	7.74533	30.4517	19.9502		34.626	0	43.5673	26.0644		38	9.31373
gene:CTL0210	CTL0210	CT838	1101		192.76	88.5113	226.163	169.145		112.76	43.7512	168.593	108.368		6.8883	0	24.0057	10.298		6.59111	127.13	66.8606		15.762	144.913	80.3374		107.234	85.9968	321.381	171.537		0	0	69.7777	23.2592		1.4195	8.63172	55.3702	21.8071		0	0	48.5532	16.1844		27	7.37705
gene:CTL0628	CTL0628	CT374	1452		0	0	63.1811	21.0604		22.5005	4.73928	63.9191	30.3863		0	0	40.9561	13.652		0	50.7359	25.3679		3.98393	21.9764	12.9802		395.785	116.268	559.39	357.147		0	0	70.5466	23.5155		3.22908	0	70.4269	24.552		14.6302	0	36.8162	17.1488		34	7.03934
gene:CTL0734	CTL0734	CT473	315		67.3743	103.123	499.259	223.252		186.69	21.8458	184.148	130.894		48.1525	0	20.9764	23.043		23.0375	187.095	105.066		18.364	101.301	59.8324		110.52	75.1448	86.4079	90.6909		0	20.0962	50.8103	23.6355		14.8845	10.0566	12.4859	12.4757		67.4382	90.3493	0	52.5958		6	5.76923
mfd	CTL0117	CT748	3240		550.223	546.407	513.705	536.779		677.614	486.373	564.55	576.179		21.0667	6.15827	22.4331	16.5527		109.748	566.156	337.952		64.274	147.73	106.002		533.512	547.655	343.898	475.022		26.9105	13.6766	30.6273	23.7381		39.5542	22.4878	27.92	29.9873		72.1215	70.2717	109.994	84.129		55	5.09731
copB2	CTL0236	CT861	1521		139.533	363.065	284.341	262.313		360.86	217.166	200.856	259.627		39.8896	6.55911	8.68847	18.3791		85.8794	217.954	151.917		41.8352	20.9795	31.4073		219.599	157.681	116.744	164.675		17.6382	0	54.7188	24.119		12.3304	10.4137	28.4443	17.0628		0	18.7114	46.8613	21.8576		18	3.55731
gene:CTL0270	CTL0270	CT015	1305		16.2628	161.796	110.468	96.1757		160.224	89.6432	121.495	123.787		5.81151	15.2895	30.3797	17.1602		44.4862	107.257	75.8715		39.8942	48.9039	44.399		420.263	265.916	468.125	384.768		20.5576	9.70159	44.1524	24.8039		28.7425	29.1296	57.2631	38.3784		97.6692	43.6169	68.2721	69.8527		18	4.14747
gene:CTL0312	CTL0312	CT056	732		28.993	110.941	35.8075	58.5807		80.3377	28.2026	73.9611	60.8338		10.3607	13.629	27.0802	17.0233		69.3957	30.192	49.7939		63.2203	130.778	96.9991		144.747	141.55	329.932	205.41		18.3249	17.2959	39.3572	24.9927		27.756	17.3106	18.8057	21.2907		29.0206	0	0	9.67352		14	5.76132
gene:CTL0508	CTL0508	CT256	1245		136.372	156.548	126.319	139.746		146.952	82.9088	149.093	126.318		18.2747	8.01317	42.4583	22.9154		46.6301	189.349	117.989		32.5242	0	16.2621		189.661	239.63	199.189	209.493		16.1613	5.08457	53.9936	25.0798		32.6383	17.8111	52.125	34.1915		34.1254	22.8595	128.812	61.9323		23	5.55556
gene:CTL0081	CTL0081	CT712	1173		36.1857	110.771	78.2088	75.0552		16.7113	35.1991	32.9677	28.2927		38.7929	8.50503	16.8992	21.399		18.5596	81.6445	50.1021		24.6575	27.2036	25.9306		477.019	183.9	767.947	476.289		40.0243	21.5867	13.6447	25.0852		13.3237	21.605	16.765	17.2313		36.22	24.2626	15.191	25.2245		16	4.10256
gene:CTL0589	CTL0589	CT335	291		72.9309	111.628	450.363	211.64		202.087	141.885	411.96	251.977		0	0	90.8258	30.2753		99.75	379.735	239.742		39.7571	109.656	74.7064		291.285	244.027	337.02	290.778		0	0	77.0012	25.6671		48.3363	54.4302	135.157	79.3079		0	293.402	0	97.8008		5	5.20833
hemN_1	CTL0115	CT746	1374		216.245	94.5667	247.994	186.269		347.156	215.358	275.82	279.444		16.559	21.7825	38.4721	25.6045		52.8152	321.697	187.256		84.2018	139.344	111.773		335.998	234.359	241.804	270.72		34.1692	4.6072	39.6054	26.1273		29.574	20.75	41.5062	30.6101		77.3037	82.853	142.656	100.938		33	7.22101
sdhB	CTL0854	CT591	699		30.3618	23.2358	56.247	36.6149		130.87	29.534	49.7911	70.0649		0	57.0895	9.4529	22.1808		10.3817	63.2348	36.8082		24.8269	0	12.4134		262.74	150.15	395.573	269.487		47.9752	9.05621	22.8974	26.6429		29.0663	22.6598	28.1336	26.6199		0	0	25.4922	8.49739		7	3.01724
lpxB	CTL0668	CT411	1824		221.072	106.854	179.627	169.184		197.027	135.818	201.412	178.086		0	0	10.8677	3.62258		55.6992	205.981	130.84		19.0285	122.461	70.7446		204.972	174.582	167.463	182.339		3.67704	24.2939	52.6489	26.8733		12.8526	5.21026	19.4066	12.4898		81.5248	46.8092	68.3844	65.5728		44	7.24876
gene:CTL0426	CTL0426		156		136.044	0	0	45.3481		0	132.335	24.7892	52.3748		0	0	0	0		46.518	0	23.259		0	0	0		9.70284	22.9033	22.1559	18.254		0	81.1576	0	27.0525		0	0	37.818	12.606		0	0	0	0		4	7.84314
gene:CTL0853	CTL0853	CT590	2865		37.0382	51.0214	73.1898	53.7498		34.2101	19.2152	56.6906	36.7053		13.2356	3.48216	29.982	15.5666		17.7304	48.8552	33.2928		24.2289	11.1378	17.6834		427.941	253.316	503.82	395.025		14.0459	39.7715	27.9324	27.2499		19.0927	15.4798	20.592	18.3882		29.6587	9.93369	0	13.1975		53	5.55556
oppC2	CTL0739	CT478	1737		452.071	280.515	392.337	374.974		568.022	546.711	556.579	557.104		30.5631	17.2304	34.2362	27.3432		129.511	619.206	374.358		36.6329	183.706	110.17		886.807	700.906	571.327	719.68		30.8897	25.5107	25.8001	27.4001		28.7922	20.0612	24.9072	24.5868		171.216	65.5383	71.8095	102.855		34	5.88235
dub1	CTL0247	CT868	1206		87.9888	309.753	184.738	194.16		167.959	279.594	121.849	189.801		18.8657	0	49.3103	22.7253		30.0863	122.17	76.1281		19.1863	79.3776	49.2819		165.254	208.495	203.839	192.529		11.1226	5.249	66.3568	27.5761		12.9592	23.6406	37.5044	24.7014		52.8434	23.5987	44.3259	40.256		15	3.74065
sdhA	CTL0855	CT592	1881		78.9794	146.789	111.477	112.415		104.213	113.41	47.2852	88.3027		60.4786	42.4302	31.6152	44.8413		73.3011	54.8304	64.0657		73.8075	50.8928	62.3501		196.615	172.615	207.636	192.289		32.0906	30.2885	20.4214	27.6001		56.4994	63.9968	41.8189	54.1051		67.7609	105.912	9.47316	61.0486		28	4.47284
lcrH	CTL0237	CT862	597		177.746	299.263	570.761	349.257		273.624	149.847	349.789	257.753		12.7035	0	0	4.23452		85.0882	382.533	233.811		184.101	267.251	225.676		229.878	138.398	167.895	178.724		56.1719	0	26.8095	27.6605		41.8861	31.8376	69.1746	47.6328		71.166	95.3435	119.39	95.2999		9	4.54545
sucA	CTL0310	CT054	2712		0	29.9444	28.9946	19.6463		19.2747	25.374	44.2037	29.6175		22.3717	14.7145	21.9278	19.6713		8.02745	40.7459	24.3866		8.53195	23.5323	16.0321		381.573	357.852	197.699	312.375		22.2575	28.0101	34.2295	28.1657		14.407	26.8659	19.5783	20.2838		54.8309	20.9882	32.8522	36.2238		43	4.7619
gene:CTL0096	CTL0096	CT727	1980		525.213	295.306	324.329	381.616		432.309	337.121	646.471	471.967		34.4728	15.1158	6.67432	18.7543		54.9758	517.168	286.072		37.9801	177.277	107.628		707.131	746.389	405.201	619.574		20.324	15.9856	48.5008	28.2701		23.6799	36.7981	47.6736	36.0505		85.8305	14.3737	62.9965	54.4003		24	3.64188
gene:CTL0295	CTL0295	CT039.1	153		0	0	0	0		0	0	0	0		0	0	0	0		0	0	0		0	208.561	104.28		6.59539	2.91905	11.2951	6.93653		43.8361	41.3744	0	28.4035		0	0	0	0		0	0	0	0		4	8
nqrC	CTL0531	CT279	951		200.848	153.708	110.247	154.934		247.349	224.316	268.38	246.682		0	10.4904	6.94803	5.81282		38.1536	340.843	189.498		18.2481	134.216	76.2319		596.862	488.412	392.061	492.445		35.2625	13.3129	37.0258	28.5337		11.5038	6.66212	6.20358	8.12317		44.6752	0	56.2114	33.6289		16	5.06329
gene:CTL0883	CTL0883	CT619	2628		40.3784	43.2621	144.62	76.0868		17.4045	5.23701	27.9585	16.8667		14.4293	18.981	40.2288	24.5463		19.3294	58.8675	39.0985		30.8163	60.7111	45.7637		351.34	174.533	383.871	303.248		17.8647	16.8615	51.1584	28.6282		20.8145	18.0813	43.4015	27.4324		24.2501	0	20.3413	14.8638		31	3.54286
gene:CTL0419A	CTL0419A		261		0	248.917	50.2129	99.7099		200.28	131.828	88.899	140.336		0	0	50.6328	16.8776		111.216	141.127	126.171		22.1635	122.26	72.2116		197.18	104.381	254.92	185.494		25.697	24.254	36.7937	28.9149		35.9281	36.412	97.9501	56.7634		162.782	0	68.2721	77.018		3	3.48837
dxr	CTL0327	CT071	1140		353.715	569.889	459.844	461.149		487.194	476.871	664.871	542.979		33.2632	43.7561	40.5729	39.1974		57.2906	575.131	316.211		25.3713	83.9731	54.6722		663.878	613.9	465.769	581.182		17.6498	22.2115	50.5429	30.1348		28.7898	16.6728	56.926	34.1296		55.9028	124.825	93.7843	91.5039		17	4.48549
gene:CTL0291	CTL0291	CT036	1158		18.3272	84.1545	113.174	71.8853		45.1408	11.885	56.771	37.9323		13.0985	0	62.7663	25.2883		25.0667	57.2553	41.161		14.9862	27.5559	21.2711		33.5494	19.2839	79.0953	43.9762		17.3755	5.46657	69.1073	30.6498		6.74816	13.6781	59.4376	26.6213		18.3446	0	30.7755	16.3734		29	7.53247
xseA	CTL0583	CT329	1551		301.034	209.437	253.492	254.654		294.9	288.39	259.303	280.864		19.559	19.2967	42.6021	27.1526		46.788	289.734	168.261		44.7556	20.5737	32.6646		417.691	419.836	284.405	373.977		43.2426	24.4885	26.8302	31.5205		25.1914	18.382	35.5016	26.3584		27.3927	91.7473	57.4436	58.8612		23	4.45736
gene:CTL0810	CTL0810	CT548	585		181.392	194.347	246.429	207.389		167.542	176.447	145.43	163.14		0	0	11.295	3.765		111.643	163.708	137.676		19.7766	109.093	64.4349		254.43	230.56	165.43	216.807		22.9297	43.284	32.8313	33.015		10.6863	10.8302	30.2544	17.257		0	48.6496	0	16.2165		11	5.6701
gene:CTL0338	CTL0338	CT082	1683		0	9.65052	38.9351	16.1952		23.2946	20.4439	25.2752	23.0046		27.0375	11.8555	15.7043	18.1991		25.871	4.37721	15.1241		13.7485	18.9601	16.3543		162.486	57.3196	198.692	139.499		43.8361	18.8066	38.0398	33.5608		19.5011	22.5871	28.0433	23.3772		0	16.9103	21.1753	12.6952		18	3.21429
gene:CTL0136	CTL0136	CT767	1053		161.238	46.273	87.1214	98.2107		105.489	65.3507	99.1566	89.9989		7.2023	9.47426	75.3	30.6589		75.8071	216.878	146.342		49.4415	212.126	130.784		198.848	169.23	251.92	206.666		12.7387	0	91.198	34.6456		29.6842	24.0672	80.3049	44.6854		80.6953	0	169.221	83.3056		22	6.28571
fliF	CTL0088	CT719	1005		21.1173	32.322	52.1614	35.2003		71.5179	13.6944	42.3265	42.5129		15.0926	0	46.0229	20.3718		7.22071	21.9906	14.6057		40.2912	31.751	36.0211		742.011	373.735	415.704	510.483		33.3678	56.6892	15.9256	35.3275		29.5469	22.0646	21.5243	24.3786		42.2747	141.592	53.1911	79.0193		10	2.99401
gene:CTL0185	CTL0185	CT814	300		70.743	54.1394	87.3704	70.7509		0	22.9381	64.4518	29.13		25.2801	0	308.354	111.211		48.3787	49.1123	48.7455		0	0	0		336.365	99.7441	522.768	319.626		0	42.2019	64.021	35.4077		5.20958	42.2379	196.654	81.367		70.8102	0	356.38	142.397		6	6.06061
gene:CTL0482	CTL0482	CT230	1248		272.088	390.428	168.02	276.846		130.892	137.849	120.847	129.863		18.2308	55.9574	79.418	51.2021		40.7033	206.602	123.653		134.419	204.55	169.485		84.0913	139.925	109.048	111.022		32.2448	20.2894	53.8638	35.466		56.3536	22.845	58.3027	45.8338		51.065	159.632	57.1122	89.2696		31	7.46988
dsdD	CTL0859	CT595	2079		30.6247	62.4986	56.734	49.9524		94.2877	46.3396	93.004	77.8771		62.0146	57.5838	79.4562	66.3515		97.7348	63.7823	80.7585		41.7364	46.0459	43.8911		265.5	235.445	185.991	228.979		45.1645	30.4487	30.7941	35.4691		106.748	105.138	76.6183	96.1678		153.269	41.0679	119.993	104.777		44	6.35838
rpoN	CTL0873	CT609	1311		32.3767	86.7222	339.885	152.995		64.7931	41.992	103.241	70.0086		0	22.8293	45.361	22.7301		5.53533	95.5274	50.5314		22.062	24.34	23.201		93.9051	63.3642	173.673	110.314		0	14.4858	92.7841	35.7566		0	2.41635	69.0013	23.8059		0	0	27.1839	9.06129		18	4.12844
cmk	CTL0712	CT452	651		554.208	199.592	342.234	365.345		572.113	412.252	397.997	460.787		0	0	71.0492	23.6831		33.4415	418.7	226.071		44.429	98.0331	71.2311		416.194	434.266	333.818	394.76		0	0	108.177	36.0589		21.6066	24.3306	175.206	73.7144		32.6314	43.7174	246.346	107.565		11	5.09259
gpdA	CTL0083	CT714	1005		147.821	129.288	78.2421	118.45		195.049	89.0136	230.872	171.645		15.0926	29.7803	46.0229	30.2986		50.545	263.887	157.216		103.606	127.004	115.305		258.549	204.421	218.814	227.261		20.0207	50.3904	38.2215	36.2109		63.7591	47.2812	50.8756	53.9719		0	56.6369	106.382	54.3397		11	3.29341
gene:CTL0231	CTL0231		1704		323.824	200.163	246.114	256.7		325.94	270.573	333.606	310.04		40.0564	23.4188	104.698	56.0576		76.6565	419.357	248.007		112.027	262.17	187.098		349.393	307.965	346.341	334.567		39.3599	11.1449	58.2351	36.2466		110.979	42.7584	123.486	92.4076		174.532	83.5095	73.2002	110.414		35	6.17284
ytgD	CTL0326	CT070	957		487.883	390.347	629.943	502.724		389.18	388.294	917.276	564.917		39.6239	0	34.5224	24.7154		98.5774	885.254	491.916		84.6241	133.374	108.999		634.243	532.952	567.475	578.223		49.058	26.4589	33.4488	36.3219		31.0289	19.8611	47.2626	32.7175		66.5926	29.7388	111.718	69.3498		29	9.1195
nth	CTL0066	CT697	636		66.7387	0	144.244	70.3274		0	32.4596	115.527	49.3288		0	0	0	0		0	0	0		9.09538	0	4.54769		23.0061	14.0445	640.587	225.879		0	39.8131	70.4634	36.7588		7.37205	4.98088	61.8407	24.7312		0	0	56.0346	18.6782		9	4.2654
ftsL	CTL0523	CT271	288		147.381	112.79	318.538	192.903		249.568	23.8939	187.984	153.815		79.0002	34.6403	91.7719	68.4708		0	332.531	166.266		120.514	0	60.2569		238.259	107.002	595.554	313.605		23.2879	21.9802	66.6886	37.3189		70.5464	10.9994	157.05	79.5319		442.563	0	185.615	209.393		3	3.15789
gene:CTL0276	CTL0276	CT021	744		28.5254	240.135	35.23	101.297		70.2595	110.991	57.175	79.4751		20.3871	0	17.7623	12.7165		68.2765	99.0168	83.6466		23.3252	85.779	54.5521		101.723	176.485	88.8468	122.352		27.0441	59.5592	25.8149	37.4727		12.6038	42.5785	5.28639	20.1562		28.5525	76.5054	23.9503	43.0027		16	6.47773
gene:CTL0090	CTL0090	CT721	1155		73.4992	84.3731	90.7744	82.8823		164.061	131.075	174.104	156.413		45.9638	69.1006	102.975	72.6799		75.3954	178.59	126.993		70.1171	110.51	90.3136		180.851	124.124	161.594	155.523		52.2618	16.4423	47.115	38.6064		50.0661	46.6262	71.5104	56.0676		91.9612	123.204	200.56	138.575		25	6.51042
glgA	CTL0167	CT798	1425		59.5731	56.9889	55.1813	57.2477		18.3414	62.778	75.9853	52.3682		31.9327	42.0059	23.1845	32.3744		71.295	41.3578	56.3264		40.5941	67.1785	53.8863		6048.91	3476.39	5414.59	4979.96		37.6529	62.1923	17.9708	39.272		50.4507	26.6765	22.0804	33.0692		134.167	79.8878	100.037	104.697		28	5.90717
nqrE	CTL0533	CT281	735		86.6241	0	231.799	106.141		88.8998	46.8125	299.898	145.203		20.6368	0	26.9697	15.8688		0	250.573	125.287		7.87029	0	3.93514		304.101	212.066	369.732	295.3		9.12507	0	108.879	39.3348		6.37908	0	50.8356	19.0716		0	0	145.461	48.4871		16	6.55738
gene:CTL0113	CTL0113	CT744	2469		42.9787	46.0481	69.0045	52.6771		58.2223	39.0199	62.6506	53.2976		21.5019	20.2033	40.1433	27.2828		35.27	41.7723	38.5212		53.8871	38.7725	46.3298		107.285	102.383	114.091	107.92		46.1797	30.7669	41.4879	39.4782		34.8149	23.0948	25.4877	27.7992		25.8117	46.1078	50.5197	40.8131		38	4.62287
gene:CTL0625	CTL0625	CT371	786		135.006	185.975	183.411	168.131		216.142	148.835	186.959	183.979		135.084	12.6926	184.945	110.907		18.4652	196.824	107.645		117.754	162.391	140.072		89.2266	97.7326	131.92	106.293		34.1319	32.2152	52.9436	39.7636		53.6865	32.2426	112.588	66.1724		0	108.626	181.364	96.6634		10	3.83142
gene:CTL0729	CTL0729	CT469	537		79.0425	151.227	122.026	117.432		60.8392	25.6292	36.0066	40.825		42.3688	0	0	14.1229		13.5136	27.4371	20.4753		64.6331	59.4223	62.0277		35.7036	26.6139	28.9635	30.427		24.9792	35.3647	59.6099	39.9846		11.6415	11.7983	58.5932	27.3444		0	0	0	0		13	7.30337
lipA	CTL0821	CT558	936		226.74	69.4095	294.035	196.728		376.969	242.615	380.1	333.228		40.5129	63.9513	21.1781	41.8808		85.283	346.305	215.794		105.063	272.733	188.898		490.532	450.91	481.89	474.444		85.9863	13.5263	20.5196	40.0107		38.404	3.38444	25.212	22.3335		45.3911	60.812	38.0748	48.0927		11	3.53698
gene:CTL0814	CTL0814	CT552	408		208.068	159.234	32.1215	133.141		240.226	168.663	47.391	152.093		167.295	0	48.5851	71.9599		160.077	126.392	143.234		368.63	78.2102	223.42		98.9309	111.654	88.9493	99.8447		65.7542	46.5462	7.84571	40.0487		111.087	69.8788	57.8393	79.6016		208.265	279.02	87.3481	191.544		10	7.40741
gene:CTL0052	CTL0052	CT683	1008		21.0545	96.6775	104.012	73.9148		77.7873	102.402	88.2376	89.4757		30.0953	0	13.1103	14.4019		14.3984	65.7754	40.0869		34.4325	0	17.2163		337.867	239.701	305.171	294.246		66.537	18.8401	34.9321	40.1031		34.1104	18.8562	15.6074	22.858		21.0745	56.4683	0	25.8476		11	3.28358
gene:CTL0509	CTL0509	CT257	1215		52.4022	66.8388	258.875	126.039		112.936	39.6461	213.248	121.943		18.726	0	54.3834	24.3698		29.8634	200.087	114.975		23.8052	105.053	64.429		175.242	103.659	361.277	213.393		5.52011	26.0506	92.2114	41.2607		18.0084	2.60728	72.8347	31.1501		17.484	0	43.9976	20.4939		22	5.44554
gene:CTL0808	CTL0808	CT546	870		24.3941	0	75.3193	33.2378		0	23.7291	35.5596	19.7629		69.7381	80.2699	53.1644	67.7241		83.4116	76.2088	79.8102		33.2452	0	16.6226		440.754	289.53	696.726	475.67		15.4182	65.4858	44.1524	41.6855		129.341	94.6711	92.6758	105.563		0	65.4253	20.4816	28.6357		17	5.88235
sctU	CTL0346	CT091	1083		333.139	209.959	133.113	225.404		325.802	190.621	253.522	256.648		14.0056	9.21182	36.6071	19.9415		46.9046	197.266	122.085		160.24	117.857	139.048		641.05	489.504	862.084	664.213		43.3504	52.6063	29.5573	41.838		37.5205	46.801	43.5797	42.6337		117.69	105.116	82.2669	101.691		24	6.66667
dsbB	CTL0428	CT176	408		0	0	32.1215	10.7072		0	0	94.782	31.594		0	0	0	0		0	72.224	36.112		0	78.2102	39.1051		136.03	48.1644	389.683	191.292		0	0	125.531	41.8438		3.83057	7.76431	19.2798	10.2916		0	0	0	0		6	4.44444
gene:CTL0080	CTL0080	CT711	2304		36.8453	204.433	108.075	116.451		85.0799	41.8143	25.1765	50.6902		39.5001	21.6502	20.0751	27.0751		37.7959	25.5793	31.6876		35.1498	41.5492	38.3495		481.992	274.288	406.162	387.481		66.9528	30.2227	29.1762	42.1173		28.4899	35.7482	21.3383	28.5255		55.3204	49.4098	38.6697	47.8		37	4.82399
gyrB	CTL0030	CT661	1818		245.149	437.761	136.967	273.292		161.736	170.332	78.7035	136.924		37.5446	65.8508	43.6144	49.0033		79.8329	153.983	116.908		124.093	87.7607	105.927		86.034	132.904	97.9099	105.616		18.4459	66.1581	44.0189	42.8743		32.6673	45.3046	41.1047	39.6922		151.903	203.51	49.0072	134.807		40	6.61157
gene:CTL0724	CTL0724	CT464	675		62.8827	72.1859	77.6625	70.9104		203.284	152.921	137.497	164.567		33.7068	44.3396	58.734	45.5934		204.266	141.88	173.073		248.526	189.095	218.811		523.982	494.254	460.202	492.813		39.7448	37.5128	52.1653	43.141		210.699	178.338	134.016	174.351		283.241	84.326	105.594	157.72		15	6.69643
tarp	CTL0716	CT456	3018		21.0963	5.38165	95.5342	40.6707		8.66022	4.56026	53.8166	22.3457		7.53879	3.30563	72.2499	27.6981		2.40451	46.3784	24.3915		1.91672	31.7195	16.8181		494.35	197.115	468.83	386.765		4.44462	0	128.339	44.2612		3.62496	2.0993	118.592	41.4386		28.1551	18.8602	64.9467	37.3207		18	1.79104
gene:CTL0483	CTL0483	CT231	1473		144.079	220.527	151.252	171.953		204.053	252.272	102.388	186.238		66.933	33.8642	31.4006	44.0659		98.531	215.054	156.793		62.8341	108.316	85.5748		102.074	154.026	148.413	134.838		40.9792	42.9755	49.9825	44.6457		32.8914	62.3675	57.4074	50.8888		86.5297	115.927	84.6796	95.712		39	7.95918
recO	CTL0730	CT470	732		28.993	133.13	214.845	125.656		62.4849	47.0043	142.639	84.0428		20.7214	13.629	126.374	53.5749		39.6547	90.576	65.1154		39.5127	130.778	85.1452		44.1134	42.7091	193.001	93.2746		0	8.64794	126.818	45.1552		21.3507	12.9829	279.399	104.577		0	38.8798	146.058	61.6458		20	8.23045
radA	CTL0550	CT298	1365		186.575	261.773	172.821	207.056		330.297	146.199	178.482	218.326		27.7803	36.5436	38.7257	34.3499		47.8471	205.084	126.466		88.9948	163.64	126.317		441.71	327.191	303.852	357.584		44.2215	37.1006	56.2822	45.8681		72.1327	34.8114	76.3563	61.1001		124.501	62.5495	91.3796	92.8101		16	3.52423
gene:CTL0526	CTL0526	CT274	420		50.5307	270.697	187.222	169.483		77.7873	65.5374	147.318	96.881		54.1716	71.26	31.4647	52.2987		86.3906	140.321	113.356		41.319	151.951	96.6352		359.19	301.997	684.062	448.416		31.9378	75.3606	30.4862	45.9282		14.8845	15.085	23.4111	17.7935		50.5787	0	42.4262	31.0016		5	3.59712
gene:CTL0386	CTL0386	CT131	3417		12.422	9.50648	172.593	64.8404		19.1224	4.02776	50.9277	24.6926		2.2195	5.83927	21.2711	9.77663		4.24748	56.0545	30.151		0	46.6927	23.3463		106.314	44.7007	295.36	148.791		3.92562	0	134.899	46.275		2.28691	2.78125	33.9554	13.0079		0	8.32895	15.6444	7.99113		56	4.92091
murG	CTL0130	CT761	1059		0	30.6739	74.2524	34.9754		67.8711	19.4941	69.3815	52.2489		21.4845	9.42058	31.1973	20.7008		13.705	62.6078	38.1564		10.9248	30.132	20.5284		93.3818	78.4423	155.844	109.223		37.9996	23.9104	78.5905	46.8335		36.8951	32.9049	87.2778	52.3592		20.0595	80.6233	33.6525	44.7785		18	5.11364
apbE	CTL0333	CT077	951		66.9492	85.3934	220.493	124.279		48.0956	65.124	126.057	79.7589		0	20.9809	166.753	62.5779		7.63072	92.9571	50.2939		12.1654	33.5539	22.8597		85.4176	81.7151	97.6745	88.2691		14.105	13.3129	114.443	47.2871		6.5736	0	171.632	59.402		22.3376	0	243.583	88.6401		17	5.37975
gene:CTL0692	CTL0692	CT433	672		0	0	78.0093	26.0031		0	0	5.75462	1.91821		0	0	0	0		0	0	0		8.60813	0	4.30406		1.50163	7.97527	32.7887	14.0885		0	0	142.904	47.6347		4.65141	0	20.4847	8.37872		0	0	0	0		17	7.62332
dnaG	CTL0162	CT794	1788		118.696	154.425	124.605	132.575		109.633	142.401	112.466	121.5		93.3157	33.4778	59.1282	61.9739		105.524	107.124	106.324		109.999	160.62	135.309		180.599	166.357	161.652	169.536		37.5108	63.7277	44.7574	48.6653		65.5568	49.6082	63.7914	59.6522		154.452	143.255	229.216	175.641		29	4.87395
gyrA2	CTL0029	CT660	1473		72.0397	132.316	222.43	142.262		137.514	74.7474	212.652	141.638		0	0	80.7443	26.9148		83.7514	155.039	119.395		90.324	324.947	207.635		95.9086	109.759	539.683	248.45		18.213	4.29755	123.87	48.7934		44.5626	77.4217	141.516	87.8334		173.059	77.2845	108.874	119.739		17	3.46939
gene:CTL0643	CTL0643	CT387	2076		30.6689	23.4708	239.89	98.0098		151.078	69.6099	173.237	131.309		14.6128	19.2223	105.034	46.2896		83.8938	209.366	146.63		100.312	169.079	134.695		231.859	186.95	282.407	233.739		6.46139	33.542	106.393	48.7989		52.6981	35.0965	179.034	88.943		71.6288	27.4181	266.084	121.71		32	4.63097
pfkA	CTL0457	CT205	1662		63.8475	87.9521	134.052	95.2839		145.465	149.056	132.626	142.383		41.0687	12.0053	31.8054	28.2931		56.7621	168.436	112.599		59.1692	19.1996	39.1844		348.508	263.347	355.874	322.576		16.1418	7.61768	123.266	49.0083		33.8529	19.0604	69.8108	40.908		0	68.4958	42.8857	37.1272		26	4.70163
ftsI	CTL0522	CT270	1944		54.5857	116.968	155.055	108.87		80.6683	84.956	141.237	102.287		50.7162	25.6595	47.5854	41.3204		70.9256	90.9488	80.9372		35.7078	32.829	34.2684		164.549	152.088	179.35	165.329		51.751	55.3575	44.459	50.5225		65.9237	43.9978	73.8463	61.2559		163.912	14.6399	137.492	105.348		26	4.01855
gene:CTL0886	CTL0886	CT622	1956		86.8012	58.1251	87.1024	77.3429		93.5357	59.8079	86.9901	80.1113		50.405	25.502	64.1841	46.697		33.3902	124.287	78.8388		38.4461	48.9414	43.6937		407.301	180.61	474.669	354.193		54.8624	42.0725	55.642	50.859		31.1616	11.3368	33.1778	25.2254		43.4418	29.1002	45.5496	39.3639		13	1.99693
groEL2	CTL0867	CT604	1602		0	162.215	98.169	86.7948		97.8897	68.7284	60.3481	75.6554		37.8728	24.9099	16.4983	26.427		54.3581	41.3868	47.8725		54.1635	19.9187	37.0411		815.717	632.844	754.046	734.202		41.866	55.3209	55.9485	51.0451		85.8508	90.9617	73.653	83.4885		318.248	124.357	133.476	192.027		28	5.25328
copD2	CTL0235	CT860	1482		214.807	383.579	247.608	281.998		273.358	301.817	211.36	262.178		15.3523	0	93.6297	36.3273		166.486	198.835	182.66		160.034	107.658	133.846		206.313	252.54	216.603	225.152		4.52559	0	149.037	51.1875		142.367	134.665	222.927	166.653		86.0042	230.446	228.449	181.633		13	2.63692
cysQ	CTL0143	CT774	1029		61.8743	94.7045	140.098	98.8924		88.8998	160.5	308.166	185.855		14.7406	19.3905	218.326	84.1524		42.3138	236.255	139.284		44.9731	93.0314	69.0022		55.4071	78.5592	189.358	107.775		0	18.4557	136.877	51.7775		16.7071	40.0213	126.133	60.954		20.6444	0	207.802	76.1488		19	5.55556
gene:CTL0211	CTL0211	CT839	1065		219.204	213.508	196.891	209.867		202.466	83.9987	156.137	147.534		56.9692	56.2051	49.6344	54.2695		156.72	207.517	182.118		114.064	89.8867	101.975		148.759	136.291	248.676	177.909		56.6783	23.7757	75.142	51.8653		41.0897	23.796	83.0931	49.3262		199.465	187.061	133.852	173.459		26	7.34463
rsbV	CTL0683	CT424	351		0	92.546	298.702	130.416		186.158	98.0261	132.209	138.798		151.248	28.4228	0	59.8903		0	167.905	83.9527		32.961	0	16.4805		1237.65	656.563	1736.77	1210.33		19.1081	18.035	118.557	51.9002		26.7158	18.0504	44.8213	29.8625		121.043	162.165	50.7664	111.325		4	3.44828
gene:CTL0218	CTL0218	CT846	705		120.414	161.266	260.252	180.644		92.6828	58.5654	153.587	101.612		10.7575	0	46.8623	19.2066		41.1734	156.741	98.9574		73.8467	316.835	195.341		74.4297	91.2236	142.787	102.814		47.5669	26.9374	81.729	52.0777		39.9032	22.4669	94.84	52.4034		120.528	201.844	252.752	191.708		21	8.97436
gene:CTL0436	CTL0436	CT184	447		94.9571	181.676	351.827	209.487		292.355	461.841	320.096	358.097		50.8995	22.3186	0	24.406		64.9379	329.613	197.275		51.7643	142.773	97.2687		295.73	360.689	352.784	336.401		30.0086	84.9703	42.9671	52.6487		34.9636	56.6951	61.5917	51.0835		47.5236	127.338	119.591	98.1507		4	2.7027
oppB2	CTL0740	CT479	1416		344.722	550.57	536.809	477.367		650.645	617.191	568.05	611.962		69.6273	63.4093	46.6637	59.9001		143.496	660.727	402.112		102.13	202.816	152.473		866.211	885.661	552.559	768.144		71.048	53.6465	36.1701	53.6215		64.016	31.3204	33.3311	42.8892		195.028	0	138.425	111.151		29	6.15711
gene:CTL0019	CTL0019	CT651	1827		92.9301	80.009	107.599	93.5127		143.057	105.463	141.815	130.112		33.2086	21.8421	25.3164	26.7891		111.216	100.805	106.01		101.319	87.3283	94.3235		100.523	114.404	70.706	95.2109		66.0781	45.0431	52.5624	54.5612		94.0975	48.5493	55.9715	66.2061		69.7637	93.4648	58.5189	73.9158		33	5.42763
glgP	CTL0500	CT248	2445		78.1211	139.5	134.004	117.208		80.1734	78.8058	64.8472	74.6088		68.2407	28.5623	37.8348	44.8793		47.4883	87.3778	67.4331		61.5138	91.3572	76.4355		909.63	542.332	895.709	782.557		63.0918	49.1924	52.3689	54.8844		76.7055	64.782	57.9103	66.4659		69.5069	34.9203	72.8794	59.1022		38	4.6683
gene:CTL0017	CTL0017	CT649	537		79.0425	90.7365	268.456	146.078		73.0071	128.146	144.026	115.06		14.1229	0	36.9139	17.0123		27.0272	192.059	109.543		21.5444	0	10.7722		124.023	124.753	156.886	135.221		87.4274	11.7882	65.5709	54.9288		14.5519	29.4957	29.2966	24.4481		118.676	52.9982	66.3651	79.3465		8	4.49438
sucD	CTL0194	CT822	876		24.2271	37.0818	44.882	35.397		74.5906	54.9886	61.8031	63.7941		86.5756	68.3315	45.2574	66.7215		57.9882	33.6386	45.8134		52.828	36.4267	44.6273		748.182	652.079	699.351	699.871		107.188	43.3581	18.2708	56.2724		46.3867	28.93	33.6736	36.3301		242.501	32.4886	101.707	125.565		11	3.78007
gene:CTL0123	CTL0123	CT754	873		72.9309	74.4184	300.242	149.197		74.8469	118.238	110.742	101.275		8.68731	11.4277	136.239	52.1179		33.25	50.6313	41.9406		26.5047	73.1037	49.8042		89.5818	115.107	114.32	106.336		38.4131	29.0048	102.668	56.6954		17.9023	29.0295	128.399	58.4437		48.6668	0	102.056	50.241		17	5.86207
mraY	CTL0126	CT757	1011		41.984	80.3255	77.7778	66.6958		96.9456	88.4853	84.1507	89.8605		37.5075	49.3393	71.8926	52.9131		35.8893	72.867	54.3781		51.4955	31.5626	41.529		122.768	159.474	75.2116	119.151		66.3395	43.8299	63.3245	57.8313		58.7431	43.8672	29.1771	43.9291		63.0357	84.4511	105.751	84.4126		25	7.44048
gene:CTL0356	CTL0356	CT101	462		91.874	0	340.404	144.093		127.288	14.8949	284.592	142.259		98.4938	64.7818	200.23	121.168		31.4148	318.911	175.163		150.251	414.413	282.332		96.1043	93.7699	246.88	145.585		29.0343	27.4038	117.788	58.0753		37.2113	6.8568	161.75	68.6059		0	61.6018	462.832	174.811		10	6.53595
murB	CTL0203	CT831	876		72.6812	111.245	119.685	101.204		89.5087	78.5552	97.1191	88.3943		77.918	11.3886	30.1716	39.8261		41.4202	117.735	79.5776		33.0175	36.4267	34.7221		97.3385	91.7703	74.9657	88.0248		68.9068	50.5845	54.8125	58.1013		23.1933	21.6975	22.449	22.4466		72.7502	0	142.389	71.7132		20	6.87285
gene:CTL0604	CTL0604	CT350	1701		74.8603	286.452	315.889	225.734		361.087	101.138	156.867	206.364		26.7514	5.86502	34.9607	22.5257		38.3958	268.515	153.456		34.0074	93.7971	63.9023		289.203	190.619	399.529	293.117		47.3152	33.4936	95.9751	58.928		33.9955	16.7611	54.337	35.0312		49.9543	50.194	73.3293	57.8259		20	3.53357
gene:CTL0149	CTL0149	CT780	495		342.996	164.059	105.903	204.32		198.004	180.724	210.933	196.554		91.9275	100.772	173.532	122.077		175.923	297.651	236.787		93.4895	128.928	111.209		840.913	537.743	1207.09	861.916		40.648	38.3654	103.468	60.8273		243.114	140.793	158.912	180.94		171.661	344.97	71.996	196.209		9	5.4878
rmuC	CTL0197	CT825	1284		363.632	240.339	571.582	391.851		381.667	348.359	466.824	398.95		17.7197	7.76978	77.1913	34.2269		141.293	418.832	280.062		126.145	273.37	199.758		349.725	382.614	511.449	414.596		26.1173	24.6507	132.131	60.9662		55.9908	34.5403	156.22	82.2504		198.533	22.1651	235.922	152.207		21	4.91803
gene:CTL0231B	CTL0231B	CT856	210		0	0	124.815	41.6049		0	0	184.148	61.3827		0	0	157.323	52.4411		0	245.562	122.781		0	455.854	227.927		7.20782	4.25348	621.314	210.925		0	0	182.917	60.9724		0	15.085	187.289	67.458		0	0	169.705	56.5683		1	1.44928
gene:CTL0095	CTL0095	CT726	1140		55.8497	14.2472	252.914	107.67		108.902	30.1817	183.179	107.421		0	0	75.3496	25.1165		0	187.402	93.7012		0	111.964	55.9821		217.752	122.623	259.224	199.866		11.7665	0	171.284	61.017		5.48377	5.55761	119.027	43.3562		18.6343	0	78.1536	32.2626		22	5.80475
hemA	CTL0031	CT662	1008		84.2179	128.903	234.028	149.05		181.504	143.363	157.293	160.72		67.7145	39.5889	131.103	79.4687		136.785	160.784	148.785		103.298	126.626	114.962		126.137	169.253	128.583	141.324		73.1907	31.4002	79.3912	61.3274		153.497	91.1382	165.829	136.821		63.2234	169.405	212.131	148.253		18	5.37313
copD	CTL0842	CT579	1320		0	36.9132	49.6423	28.8518		14.8503	15.6396	73.2407	34.5769		11.4909	15.1158	100.115	42.2405		5.49758	106.038	55.7678		8.76464	169.219	88.9916		358.152	136.015	436.949	310.372		0	9.59135	174.603	61.398		15.3919	14.3993	248.797	92.8626		16.0932	0	94.4948	36.8627		9	2.05011
gene:CTL0419	CTL0419	CT163	1530		97.0982	148.618	145.617	130.445		89.6842	134.93	149.124	124.579		99.1375	52.1642	125.242	92.1811		118.575	250.377	184.476		102.082	62.5682	82.3252		82.4424	109.756	247.929	146.709		52.6034	53.7868	79.5032	61.9645		56.1818	68.326	105.396	76.6346		69.4217	167.412	128.111	121.648		34	6.67976
mutS	CTL0160	CT792	2463		396.368	336.311	287.333	340.004		350.185	304.538	329.717	328.146		58.5044	64.8081	88.5303	70.6143		191.511	421.732	306.622		110.385	233.202	171.794		529.335	652.606	330.476	504.139		54.4615	66.824	64.9828	62.0894		73.6068	66.8809	60.6808	67.0561		77.6238	207.99	180.867	155.494		35	4.26829
ftsK	CTL0108	CT739	2400		88.4288	196.255	278.493	187.726		149.741	103.221	191.744	148.235		69.5202	29.0978	96.3605	64.9928		42.3314	178.032	110.182		94.0007	146.253	120.127		389.343	334.403	329.25	350.999		27.9455	15.8257	142.714	62.1616		72.2829	22.4389	131.102	75.2747		53.1076	59.2917	81.6705	64.6899		34	4.25532
gene:CTL0255	CTL0255		1773		23.9401	45.8032	59.1339	42.9591		25.7975	11.6437	58.89	32.1104		25.665	33.7611	52.1749	37.2003		16.3718	62.3253	39.3486		39.1517	89.9881	64.5699		990.598	399.007	1468.4	952.667		37.8281	92.83	57.7742	62.8108		55.5336	35.7342	52.1304	47.7994		83.8699	80.2595	70.3515	78.1603		20	3.38983
gene:CTL0358	CTL0358	CT103	897		402.218	36.2137	116.883	185.105		160.257	130.417	163.824	151.5		169.097	77.8537	110.495	119.149		113.261	279.234	196.248		128.978	213.443	171.211		330.74	271.853	291.879	298.157		82.2477	7.05718	99.9213	63.0754		184.687	88.2898	168.811	147.263		165.776	31.728	139.056	112.187		24	8.05369
gene:CTL0209	CTL0209	CT837	1977		42.9396	98.5847	172.354	104.626		79.3218	45.2497	95.8464	73.4726		76.7225	40.3698	40.1067	52.3997		69.7417	89.4307	79.5862		55.5936	48.4215	52.0076		269.756	129.444	340.911	246.704		40.7097	32.0197	123.055	65.2615		57.7086	46.4681	71.6189	58.5985		139.686	86.3734	63.0921	96.3839		41	6.231
pmpH	CTL0251	CT872	3021		119.427	252.686	208.231	193.448		335.25	421.405	224.013	326.89		52.7191	66.047	28.4338	49.0666		223.397	207.276	215.337		134.037	126.752	130.395		3859.85	3394.34	2613.12	3289.1		75.4835	69.1491	51.9204	65.5177		123.126	140.513	68.3503	110.663		189.858	226.097	94.3741	170.11		53	5.26839
gene:CTL0298	CTL0298	CT042	2001		84.8492	97.4023	98.2425	93.498		192.661	127.243	177.798	165.901		34.111	29.9142	79.2513	47.7589		36.2659	125.174	80.7199		66.4904	127.575	97.0328		326.027	204.894	228.219	253.047		33.5179	37.9628	126.378	65.953		52.3301	26.9132	184.762	88.0018		10.6162	28.4458	80.1455	39.7358		40	6.00601
gene:CTL0122	CTL0122	CT753	225		188.648	0	757.21	315.286		58.0812	30.5841	309.369	132.678		0	0	205.569	68.523		0	261.932	130.966		25.7096	283.642	154.676		112.122	89.3231	205.459	135.634		29.8086	0	170.723	66.8438		0	0	192.284	64.0945		0	0	158.391	52.7971		1	1.35135
hemC	CTL0551	CT299	660		160.78	147.653	337.567	215.333		118.802	62.5585	187.496	122.952		22.9819	15.1158	90.1034	42.7337		43.9807	167.428	105.705		78.8817	0	39.4409		324.898	211.804	424.839	320.514		60.9721	47.9567	92.1515	67.0268		80.5117	62.3968	80.4492	74.4526		96.5593	86.2425	80.9955	87.9324		9	4.10959
gene:CTL0398	CTL0398	CT143	843		50.3509	134.867	155.463	113.56		46.5063	65.3042	50.4605	54.0903		26.9894	35.5032	39.1909	33.8945		17.2166	34.9554	26.086		61.7579	37.8526	49.8053		855.277	653.764	695.466	734.836		95.4723	30.037	75.9443	67.1512		55.6183	63.8829	53.654	57.7184		25.1993	67.5208	21.1376	37.9526		15	5.35714
cydB	CTL0269	CT014	1062		79.9356	168.23	185.107	144.424		239.954	155.513	393.265	262.911		49.9888	37.5759	49.7746	45.7798		81.9979	305.218	193.608		114.386	90.1406	102.263		723.09	553.853	1239.16	838.702		75.7845	65.568	60.2835	67.212		61.8086	35.7948	74.0691	57.2242		140.02	53.597	83.8937	92.5036		28	7.93201
gene:CTL0430	CTL0430	CT178	1215		0	0	388.313	129.438		0	0	111.398	37.1327		0	0	16.315	5.43834		0	97.012	48.506		9.52208	26.2632	17.8926		76.4088	45.9481	271.314	131.224		5.52011	5.21011	192.327	67.6856		3.85895	2.60728	46.9379	17.8014		0	0	29.3317	9.77724		40	9.90099
gene:CTL0329	CTL0329	CT073	978		0	66.4287	294.808	120.412		26.7245	0	181.888	69.5377		7.75462	0	81.0746	29.6097		0	97.9234	48.9617		0	195.766	97.8828		516.929	226.961	891.91	545.267		6.8578	0	196.384	67.7471		4.79409	0	142.765	49.1863		0	58.2005	182.199	80.133		13	4
gene:CTL0065	CTL0065	CT696	1179		36.0015	55.1037	144.506	78.537		166.263	75.8767	118.08	120.073		45.0281	16.9235	22.4176	28.1231		73.8607	112.471	93.1658		83.409	135.326	109.367		954.318	556.849	996.366	835.844		85.3299	42.9536	78.7366	69.0067		87.4892	61.7984	63.3828	70.8901		252.25	0	75.5684	109.273		19	4.84694
pmpF	CTL0249	CT870	3099		75.3314	151.989	228.364	151.895		115.966	148.776	139.76	134.834		17.1307	9.65769	72.4936	33.094		51.5166	183.042	117.279		48.5322	102.968	75.7501		1558.42	1317.08	1144.72	1340.07		58.434	46.9818	102.26	69.2253		34.2935	24.5331	57.746	38.8575		116.532	146.938	120.748	128.073		51	4.94186
gene:CTL0305	CTL0305	CT049	1473		57.6318	154.369	88.9719	100.324		75.4109	42.0454	18.3773	45.2779		41.1895	88.047	35.8864	55.041		54.1921	25.0063	39.5992		66.7612	64.9894	65.8753		614.842	405.986	783.42	601.416		50.0857	68.7608	89.0992	69.3152		59.4168	43.0121	53.4022	51.9437		86.5297	57.9634	72.5826	72.3586		8	1.63265
psdD	CTL0068	CT699	906		117.124	268.904	130.188	172.072		129.817	159.503	200.612	163.311		159.047	121.126	175.035	151.736		104.126	154.492	129.309		166.006	140.882	153.444		98.0137	125.703	199.806	141.174		81.4307	48.9095	77.7297	69.3566		74.1762	90.9093	95.5051	86.8635		23.4471	188.477	118.007	109.977		26	8.63787
gene:CTL0605	CTL0605	CT351	2103		141.284	393.882	255.505	263.557		363.525	320.675	244.567	309.589		10.8189	23.7194	62.8396	32.4593		106.972	234.702	170.837		74.2681	121.388	97.8279		287.902	296.894	284.945	289.913		35.0814	33.1114	140.036	69.4097		48.3057	15.0634	109.408	57.5923		70.7091	135.331	135.57	113.87		40	5.71429
gene:CTL0474	CTL0474		141		0	0	0	0		231.707	0	164.558	132.088		107.575	141.509	421.76	223.615		308.8	104.494	206.647		123.078	0	61.5389		246.906	186.882	202.231	212.006		95.1337	0	113.512	69.5487		188.432	89.8678	195.259	157.853		0	0	126.376	42.1253		1	2.17391
gene:CTL0737	CTL0737	CT476	966		768.946	739.793	447.705	652.148		845.514	961.691	752.605	853.27		62.8076	92.9478	75.2416	76.999		503.319	671.1	587.21		305.401	594.592	449.997		1421.19	1500.28	1070.71	1330.73		83.3159	85.1902	43.0783	70.5281		119.723	121.335	63.1083	101.389		219.907	294.617	332.031	282.185		17	5.29595
ribD	CTL0099	CT730	1128		56.4439	244.779	197.513	166.245		214.329	213.52	157.701	195.183		134.468	123.821	58.5778	105.622		289.5	137.149	213.325		194.873	56.5776	125.725		205.308	306.058	102.648	204.671		83.242	84.1794	45.405	70.9421		189.817	140.418	78.4522	136.229		263.655	302.766	221.158	262.526		10	2.66667
uvrC	CTL0159	CT791	1740		12.1971	37.3375	361.533	137.022		86.3707	47.4582	166.686	100.172		0	0	148.101	49.367		4.17058	182.054	93.1125		3.32452	128.373	65.8486		131.356	91.8898	256.492	159.913		7.70911	14.5524	191.327	71.1962		5.38922	1.8206	113.019	40.0764		0	0	153.612	51.2041		30	5.18135
fliA	CTL0317	CT061	762		55.7032	21.3147	137.591	71.5363		60.0249	63.2153	101.499	74.913		99.5278	13.0924	52.0282	54.8828		85.7104	87.01	86.3602		91.097	125.629	108.363		235.058	194.588	234.73	221.459		88.0174	24.9224	100.821	71.2534		133.316	103.932	121.296	119.514		195.146	74.6982	116.923	128.922		5	1.97628
gene:CTL0592A	CTL0592A		183		0	0	214.845	71.6151		71.4113	0	295.844	122.419		0	0	324.963	108.321		0	362.304	181.152		31.6102	174.37	102.99		99.2553	53.6915	375.379	176.108		109.95	0	104.952	71.634		34.1612	51.9318	161.191	82.4281		0	0	389.487	129.829		8	13.3333
gene:CTL0745	CTL0745	CT484	999		169.953	195.097	236.136	200.395		228.924	165.32	205.162	199.802		91.0993	79.8911	59.5277	76.8394		65.3767	184.356	124.866		81.0663	63.8834	72.4749		435.355	347.367	329.111	370.611		60.4228	63.3663	92.9234	72.2375		70.3997	31.7101	82.6772	61.5957		297.7	85.4655	107.021	163.396		24	7.22892
gp6D	CTL0846	CT583	792		267.966	184.566	347.496	266.676		519.761	312.792	332.024	388.192		134.061	113.368	125.144	124.191		293.205	306.952	300.078		160.685	483.481	322.083		468.235	369.924	396.582	411.58		67.7467	7.99279	141.461	72.4		73.0131	35.9982	116.701	75.2374		160.932	179.672	224.988	188.531		12	4.56274
argS	CTL0714	CT454	1692		551.896	335.972	387.28	425.049		540.649	422.972	466.247	476.623		35.8582	0	179.639	71.8323		60.0445	509.41	284.727		112.821	226.31	169.566		379.305	349.479	360.544	363.109		47.5669	7.48261	162.701	72.5836		34.1763	44.9339	277.779	118.963		150.66	84.1017	273.815	169.525		33	5.86146
dsbG	CTL0429	CT177	717		0	90.6099	127.948	72.8527		72.9053	19.1951	32.3607	41.487		10.5774	13.9141	27.6468	17.3794		20.2422	10.2745	15.2583		48.4072	44.5046	46.4559		612.213	405.504	847.207	621.641		112.25	8.82886	98.2191	73.0993		30.5164	35.3455	32.9127	32.9249		0	0	49.7044	16.5681		10	4.20168
gene:CTL0868	CTL0868	CT605	1227		190.262	172.081	277.705	213.35		223.662	162.642	195.404	193.903		111.257	73.1765	86.1624	90.1986		201.085	150.099	175.592		160.292	104.025	132.159		507.837	407.668	402.814	439.44		76.5257	61.9099	80.8742	73.1032		188.513	116.18	168.285	157.659		207.756	139.169	217.836	188.254		21	5.14706
dxs	CTL0585	CT331	1923		264.872	768.594	572.474	535.313		462.112	407.948	520.843	463.634		55.2139	62.2552	54.9773	57.4821		215.1	521.004	368.052		174.472	116.156	145.314		389.102	386.695	290.947	355.581		73.2426	65.8376	81.566	73.5488		68.2691	87.3092	100.219	85.2656		176.749	192.397	222.39	197.179		36	5.625
gene:CTL0399	CTL0399	CT144	867		171.35	74.9334	120.928	122.404		67.8284	95.2447	98.1273	87.0668		78.7268	126.575	53.3484	86.2167		83.7002	152.945	118.323		93.4086	110.414	101.912		1221.51	996.771	1134.66	1117.65		77.3579	51.1096	92.3025	73.59		115.368	94.9987	92.9965	101.121		98.0071	295.433	184.972	192.804		12	4.16667
gene:CTL0456	CTL0456	CT204	1416		194.843	114.702	111.064	140.203		110.748	106.915	122.895	113.519		16.0678	14.091	27.9982	19.3857		107.622	145.672	126.647		163.408	90.1406	126.775		338.147	336.539	479.637	384.774		75.7845	44.7054	101.728	74.0728		132.447	140.942	126.38	133.256		135.019	120.593	113.256	122.956		38	8.06794
gene:CTL0742	CTL0742	CT481	732		144.965	155.318	107.423	135.902		62.4849	18.8017	95.0928	58.7931		82.8855	13.629	72.214	56.2428		29.741	110.704	70.2225		94.8305	43.5926	69.2115		153.708	87.8587	256.745	166.104		36.6499	69.1835	118.072	74.635		74.7276	34.6212	126.267	78.5385		29.0206	38.8798	121.715	63.205		21	8.64198
lon	CTL0598	CT344	2460		655.667	508.382	452.834	538.961		576.385	654.575	608.362	613.107		61.6587	28.3881	32.2321	40.7596		613.584	631.872	622.728		475.001	363.201	419.101		975.664	1119.81	848.975	981.482		87.2446	74.6254	63.7608	75.2102		383.095	388.897	321.361	364.451		431.769	520.61	485.315	479.231		27	3.2967
gene:CTL0010	CTL0010	CT642	816		26.0085	0	449.7	158.57		136.128	118.064	398.085	217.425		46.4707	12.226	72.8777	43.8581		44.4658	279.868	162.167		42.5343	156.42	99.4774		343.167	281.324	666.061	430.184		0	7.75771	219.68	75.8126		36.3905	34.9394	130.138	67.1561		26.0331	174.387	196.533	132.318		36	13.2841
oppC	CTL0452	CT200	846		225.776	345.571	340.806	304.051		270.325	252.156	242.266	254.916		53.7874	0	62.483	38.7568		25.7334	365.73	195.732		47.8636	150.874	99.3686		141.345	125.644	381.992	216.327		55.4947	29.9304	143.782	76.4025		31.4053	26.2114	92.9804	50.199		50.22	0	21.0627	23.7609		18	6.40569
ispD	CTL0722	CT462	660		192.935	516.785	416.995	375.572		316.807	187.675	281.244	261.909		126.4	15.1158	150.172	97.2294		98.9565	323.695	211.326		96.411	193.393	144.902		373.059	244.962	388.181	335.401		40.648	28.774	160.053	76.4916		94.7197	119.994	151.96	122.224		0	172.485	80.9955	84.4935		10	4.56621
lcrD	CTL0345	CT090	2127		299.336	274.897	332.722	302.318		380.927	307.351	445.436	377.905		35.6559	42.2133	40.3848	39.418		129.647	408.692	269.17		87.0283	165.025	126.026		1824.39	1393.81	2042.59	1753.6		78.8308	95.2371	55.6835	76.5838		65.3953	78.9354	57.3226	67.2178		169.785	160.564	159.173	163.174		30	4.23729
gene:CTL0016	CTL0016	CT648	1275		316.263	649.673	328.924	431.62		379.236	523.529	245.675	382.813		95.172	0	20.7297	38.6339		51.2246	260.006	155.616		31.7589	150.164	90.9613		213.691	306.501	139.608	219.933		120.988	59.5792	50.2126	76.9265		40.4509	14.9075	18.5086	24.6223		16.6612	0	13.9757	10.2123		13	3.06604
gene:CTL0433	CTL0433	CT181	711		0	91.3745	73.7303	55.0349		45.9503	29.0356	54.3897	43.1252		74.6669	0	74.3469	49.6712		71.4454	41.445	56.4452		65.0876	0	32.5438		598.928	146.987	1422.51	722.808		47.1655	62.3235	121.559	77.016		37.3683	44.5547	49.7857	43.9029		29.8777	0	75.1857	35.0211		11	4.66102
gene:CTL0227	CTL0227	CT854	1770		563.546	486.337	533.107	527.663		494.675	330.464	450.07	425.07		59.9866	28.1819	48.5302	45.5663		147.596	445.341	296.468		140.531	252.394	196.463		218.352	243.746	342.702	268.267		83.3629	71.5287	77.7657	77.5524		42.383	41.164	58.885	47.4773		120.017	192.949	171.143	161.37		37	6.28183
mutL	CTL0838	CT575	1731		232.949	215.807	121.137	189.965		94.3694	107.336	62.5529	88.0861		56.9568	40.3436	61.0753	52.7919		167.691	85.1167	126.404		106.938	55.3029	81.1203		218.317	220.341	204.913	214.523		58.119	95.0823	79.5177	77.573		80.3558	87.843	53.3953	73.8647		61.3606	180.855	30.8822	91.0326		28	4.86111
gene:CTL0831	CTL0831	CT568	456		46.5415	142.472	114.961	101.325		243.597	226.363	262.895	244.285		49.8949	175.025	14.4903	79.8032		79.5703	274.641	177.106		50.7426	349.888	200.315		177.034	217.431	148.75	181.072		88.2491	69.4111	77.2183	78.2928		41.1283	138.94	64.6887	81.5858		46.5856	0	39.0768	28.5541		9	5.96026
gene:CTL0163	CTL0163	CT794.1	288		0	56.3952	45.5054	33.9669		0	23.8939	67.1373	30.3437		26.3334	103.921	68.829	66.3611		0	0	0		0	0	0		15.7671	17.0582	49.5045	27.4433		46.5759	21.9802	166.721	78.4258		16.2799	43.9978	34.1412	31.473		0	0	0	0		6	6.31579
cdsA	CTL0711	CT451	918		577.966	353.852	271.248	401.022		697.544	247.372	374.916	439.944		33.0458	10.8675	43.1868	29.0334		110.67	521.618	316.144		56.7124	347.601	202.157		609.524	550.728	354.856	505.036		87.6723	75.8531	73.2267	78.9174		52.7768	27.6064	81.4034	53.9289		323.968	31.0022	116.464	157.145		30	9.83607
gene:CTL0515	CTL0515	CT263	591		71.8203	82.4458	332.628	162.298		66.3364	69.8623	274.82	137.006		0	0	55.9017	18.6339		0	386.417	193.208		19.5758	0	9.78792		171.597	154.162	424.729	250.163		0	21.4223	216.653	79.3585		5.28891	0	79.8593	28.3827		0	0	120.602	40.2008		12	6.12245
ytgCR	CTL0325	CT069	1356		453.882	395.266	676.54	508.563		602.335	593.752	958.221	718.103		89.487	80.9295	58.4742	76.2969		219.417	825.783	522.6		170.639	352.984	261.812		781.007	873.469	604.409	752.962		128.599	46.6835	63.7377	79.6734		109.493	63.0765	137.774	103.448		250.655	62.9646	170.831	161.484		32	7.09534
dnaB	CTL0759	CT497	1419		463.643	549.406	535.675	516.241		363.775	276.421	283.424	307.873		58.7908	42.1835	51.2215	50.732		143.193	363.41	253.302		187.522	89.95	138.736		386.5	374.54	343.135	368.058		113.436	62.4553	65.4197	80.4371		98.0238	58.0436	85.9233	80.6636		119.763	320.902	125.574	188.747		21	4.44915
recF	CTL0330	CT074	1098		38.6574	103.545	286.46	142.888		119.019	56.4052	158.488	111.304		27.6285	18.1719	36.107	27.3025		66.0912	248.245	157.168		68.4887	29.0617	48.7752		150.721	89.8925	183.754	141.456		61.0831	28.8265	151.598	80.5025		46.9716	28.851	60.8946	45.5724		96.7352	103.679	64.9145	88.443		19	5.20548
gene:CTL0015	CTL0015	CT647	579		146.618	448.824	565.87	387.104		327.271	166.39	267.158	253.606		65.4924	17.2304	22.8241	35.1823		125.334	279.915	202.624		69.9354	275.559	172.747		164.697	138.073	96.2575	133.009		115.836	43.7326	82.9288	80.8326		32.3912	32.8274	50.9465	38.7217		73.3784	49.1538	61.551	61.3611		8	4.16667
gene:CTL0425	CTL0425		522		162.628	62.2292	276.171	167.009		125.175	105.463	118.532	116.39		101.701	38.2238	75.9492	71.9581		83.4116	366.931	225.171		66.4904	1039.21	552.849		146.918	69.3024	173.809	130.01		89.9396	36.381	116.513	80.9447		110.778	36.412	282.548	143.246		40.6955	0	341.36	127.352		12	6.93642
rbsV	CTL0134	CT765	333		191.197	0	39.356	76.8511		78.4881	144.655	127.742	116.962		159.424	119.837	119.055	132.772		21.7922	132.736	77.2641		69.4854	0	34.7427		256.062	253.484	234.832	248.126		80.5637	95.0494	67.2894	80.9675		75.0931	66.5912	29.5276	57.0706		0	170.931	107.021	92.6507		5	4.54545
gene:CTL0006	CTL0006		1011		209.92	160.651	272.222	214.264		155.113	68.0656	179.777	134.318		7.5015	29.6036	58.8212	31.9754		64.6007	211.314	137.957		74.3824	94.6878	84.5351		140.734	123.25	105.553	123.179		66.3395	62.6141	113.984	80.9792		63.3807	62.6675	106.983	77.6769		63.0357	28.1504	229.127	106.771		20	5.95238
aroC	CTL0622	CT368	1074		59.2818	226.841	48.8103	111.644		158.182	153.775	104.419	138.792		21.1844	46.4451	18.4569	28.6955		74.3249	82.3112	78.318		102.336	89.1335	95.7346		94.8963	140.139	86.0861	107.04		74.9377	82.5177	86.4343	81.2966		36.3798	61.941	47.607	48.6426		0	52.9982	16.5913	23.1965		14	3.92157
pdhB	CTL0498	CT246	987		301.034	263.292	132.782	232.369		344.25	299.799	336.952	327		61.4713	20.2156	53.5569	45.0813		198.515	246.308	222.411		187.547	129.32	158.434		364.481	448.425	225.431	346.112		115.52	64.1367	64.8643	81.5068		88.6737	80.2391	71.7278	80.2135		64.5685	201.844	144.43	136.947		9	2.7439
hemL	CTL0462	CT210	1269		234.138	191.984	309.824	245.315		468.563	309.095	402.252	393.303		77.6929	94.3395	83.3107	85.1143		142.963	359.925	251.444		136.753	176.019	156.386		312.907	395.584	373.821	360.771		68.7077	39.9073	136.215	81.61		109.611	69.8972	150.318	109.942		33.48	112.136	322.961	156.192		32	7.58294
tolB	CTL0862	CT599	1296		442.144	463.694	333.706	413.181		443.676	334.514	429.679	402.623		158	84.6762	127.461	123.379		274.37	363.795	319.083		285.662	492.435	389.049		433.693	477.975	324.696	412.121		82.8016	24.4224	138.317	81.847		144.711	63.5523	203.33	137.198		426.172	197.639	316.233	313.348		20	4.64037
pknD	CTL0553	CT301	2805		151.322	347.419	411.155	303.298		260.899	240.421	274.351	258.557		18.9263	24.8965	32.979	25.6006		46.5678	236.37	141.469		28.8717	56.8802	42.876		252.723	216.859	198.384	222.656		95.6425	63.1901	87.872	82.2348		26.7444	33.8806	38.5595	33.0615		37.8664	60.8771	38.1155	45.6197		52	5.56745
gene:CTL0097	CTL0097	CT728	747		397.752	413.112	649.137	486.667		524.83	460.605	491.801	492.412		111.679	133.553	79.6094	108.28		272.009	660.748	466.379		263.291	555.324	409.308		694.344	597.281	728.741	673.455		80.8064	67.7943	98.5598	82.3868		165.284	148.426	171.118	161.609		312.816	114.297	262.395	229.836		14	5.64516
gene:CTL0880	CTL0880	CT616	1290		82.2593	25.1811	142.231	83.2238		187.413	234.716	197.852	206.66		164.614	170.14	138.298	157.684		225.017	199.876	212.447		206.275	173.154	189.714		357.877	408.186	273.625	346.562		88.3859	107.958	54.5916	83.6453		179.307	115.417	103.662	132.795		230.545	176.496	124.319	177.12		22	5.12821
gene:CTL0894	CTL0894	CT630	684		0	71.2361	249.082	106.773		219.715	70.424	67.844	119.328		77.6142	72.9269	125.583	92.0413		53.0469	118.473	85.7598		84.5711	93.3034	88.9373		1392.67	712.364	2549.29	1551.44		78.4436	27.7644	145.077	83.7616		153.089	37.0508	143.753	111.297		31.0571	83.2164	52.1024	55.4586		11	4.84581
exbB	CTL0860	CT596	699		516.151	209.122	149.992	291.755		243.044	137.826	160.438	180.436		21.6996	71.3619	132.341	75.1341		134.962	252.939	193.951		140.686	136.952	138.819		276.455	212.765	260.213	249.811		124.735	36.2248	91.5894	84.1832		87.199	45.3196	84.4007	72.3064		182.344	122.146	152.953	152.481		18	7.75862
pepF	CTL0367	CT112	1827		708.592	444.494	516.475	556.52		565.076	421.85	558.794	515.24		107.928	76.4475	177.215	120.53		222.431	544.349	383.39		167.809	279.451	223.63		328.356	402.369	319.004	349.91		95.4462	31.1837	127.902	84.8439		95.8084	55.4849	146.387	99.2267		151.155	124.62	185.31	153.695		32	5.26316
ptr	CTL0175	CT806	2871		391.785	627.949	301.277	440.337		726.015	769.397	440.454	645.289		31.6991	13.8995	43.7283	29.7757		93.5221	387.459	240.49		86.6389	133.374	110.007		781.864	924.032	439.112	715.003		23.3609	15.4344	216.302	85.0325		46.8155	30.895	35.6182	37.7762		73.9918	89.2164	49.6524	70.9535		54	5.64854
recD_1	CTL0020	CT652	1491		199.276	305.011	167.006	223.764		289.237	332.303	194.523	272.021		61.0384	13.3822	8.86329	27.7613		184.949	197.635	191.292		131.91	128.41	130.16		416.903	459.196	224.568	366.889		98.962	89.159	68.7013	85.6075		57.6513	82.861	47.4818	62.6647		185.218	171.791	107.559	154.856		26	5.24194
pmpA	CTL0669	CT412	2928		347.916	460.407	326.744	378.356		566.827	493.545	464.898	508.424		38.8526	40.8869	31.5936	37.111		163.576	306.952	235.264		108.66	119.88	114.27		207.816	259.915	231.513	233.081		144.309	69.1835	44.8235	86.1053		48.5729	54.0956	58.4319	53.7002		79.8065	68.0397	91.2859	79.7107		56	5.74359
lspA	CTL0665	CT408	504		252.654	225.581	468.056	315.43		298.185	95.5754	360.623	251.461		15.0477	59.3833	170.434	81.6215		71.9922	380.036	226.014		218.073	696.444	457.258		304.33	156.847	436.326	299.168		66.537	0	196.89	87.809		83.7254	6.2854	144.369	78.1265		84.2978	0	176.776	87.0246		16	9.58084
gene:CTL0858	CTL0858	CT594	792		482.339	184.566	215.116	294.007		338.257	417.056	283.197	346.17		201.091	113.368	250.287	188.249		375.668	390.666	383.167		365.193	161.16	263.177		451.035	461.277	331.121	414.478		76.2151	111.899	76.7929	88.3023		232.852	175.991	161.395	190.08		375.508	395.278	404.978	391.921		12	4.56274
gene:CTL0388	CTL0388	CT133	804		158.38	121.208	114.103	131.23		195.049	145.503	139.485	160.012		94.3286	37.2254	123.276	84.9432		117.337	229.069	173.203		93.5331	238.133	165.833		134.295	124.986	225.155	161.478		58.3937	62.988	147.312	89.5646		73.8672	19.7005	90.4998	61.3558		26.4217	70.7961	66.4889	54.5689		11	4.11985
pepP	CTL0837	CT574	1071		435.951	257.807	232.498	308.752		481.976	417.641	259.974	386.53		177.031	186.301	209.764	191.032		345.562	268.261	306.912		162.035	178.766	170.401		552.129	549.616	378.791	493.512		150.295	70.9276	50.8103	90.6778		182.408	168.597	119.351	156.785		337.191	186.013	16.6377	179.947		15	4.21348
ompB	CTL0082	CT713	1023		186.712	190.52	179.353	185.528		217.166	161.441	223.03	200.546		14.827	87.7689	71.0492	57.8817		205.716	165.628	185.672		113.092	155.962	134.527		2152.34	1605.28	3255.71	2337.78		131.123	68.0676	75.098	91.4294		180.273	191.99	136.485	169.583		145.358	166.921	156.766	156.348		24	7.05882
mhpA	CTL0403	CT148	1524		375.996	266.434	438.572	360.334		252.962	203.192	258.822	238.325		94.5514	111.285	203.777	136.538		95.2337	314.203	204.718		151.828	230.32	191.074		237.045	307.707	327.148	290.633		52.8105	70.6135	153.331	92.2517		121.01	101.853	210.332	144.398		153.329	224.095	245.538	207.654		24	4.73373
gene:CTL0022	CTL0022	CT653	720		324.239	203.023	254.83	260.697		344.857	133.806	198.726	225.796		242.267	180.129	128.481	183.626		80.6312	306.952	193.792		104.445	88.6383	96.5418		384.017	348.608	413.438	382.021		65.2062	105.505	106.702	92.4709		34.7305	4.39978	35.5069	24.8791		147.521	79.0556	123.743	116.773		8	3.34728
recR	CTL0492	CT240	603		35.1955	107.74	152.137	98.3577		21.6721	34.236	128.262	61.3901		62.8857	0	76.7049	46.5302		36.1035	97.736	66.9198		143.897	105.837	124.867		133.877	73.3249	288.026	165.076		66.7356	31.494	180.49	92.9067		75.1631	36.7743	136.973	82.97		140.916	47.1974	29.5506	72.5546		15	7.5
gspF	CTL0833	CT570	1176		144.373	220.977	245.172	203.508		222.249	245.765	226.897	231.637		32.245	76.35	39.3308	49.3086		129.586	162.873	146.229		68.865	135.671	102.268		139.437	163.683	105.438	136.186		125.47	53.829	103.435	94.2447		62.4618	78.1185	31.7723	57.4509		54.1914	24.2007	0	26.1307		21	5.37084
gene:CTL0111	CTL0111	CT742	1191		124.736	204.557	374.13	234.474		120.698	52.0007	159.1	110.6		70.0455	58.6354	116.506	81.7291		115.768	228.861	172.314		101.997	160.755	131.376		108.027	71.6234	361.665	180.438		45.0507	58.4661	180.076	94.5309		30.1815	45.2169	115.581	63.6599		53.5089	47.7918	89.7683	63.6897		17	4.29293
gene:CTL0217	CTL0217	CT845	219		193.816	74.1636	179.528	149.169		238.69	188.532	141.264	189.495		138.521	227.772	60.3432	142.212		66.2723	67.2772	66.7747		26.414	145.707	86.0604		267.249	401.75	205.169	291.389		153.126	86.7163	43.85	94.5642		221.229	144.65	89.7962	151.892		776.002	0	244.096	340.033		5	6.94444
groEL	CTL0124	CT755	1539		82.7404	116.088	306.563	168.464		140.108	93.8987	183.43	139.146		68.9904	32.412	141.683	81.0285		33.0069	201.045	117.026		120.279	228.075	174.177		275.714	183.696	288.307	249.239		78.4436	12.3397	193.436	94.7397		38.5895	22.6421	108.613	56.6149		55.2126	92.4627	104.205	83.96		24	4.6875
glyQ	CTL0165	CT796	3012		465.044	296.58	417.707	393.11		410.01	399.818	338.95	382.926		156.112	129.176	155.756	147.015		252.976	393.779	323.378		213.18	296.638	254.909		262.827	331.255	165.672	253.251		93.5229	88.271	105.214	95.6692		134.391	74.6735	118.828	109.297		141.056	179.529	159.732	160.106		44	4.38684
gene:CTL0744	CTL0744	CT483	366		57.9861	0	179.038	79.0079		17.8528	18.8017	126.79	54.4817		207.214	54.5158	234.695	165.475		99.1368	181.152	140.144		94.8305	174.37	134.6		20.6782	20.7444	295.109	112.177		36.6499	51.8876	201.159	96.5655		76.8627	77.8977	107.461	87.4071		0	0	48.6858	16.2286		5	4.13223
oppA	CTL0394	CT139	1281		149.107	114.111	132.999	132.073		102.016	85.9508	156.979	114.982		29.6019	31.1519	61.8977	40.8839		45.3197	212.782	129.051		135.472	124.55	130.011		61.8376	84.0236	195.615	113.825		141.364	34.5917	114.948	96.9678		53.6819	37.0941	112.066	67.6142		132.665	222.17	153.013	169.283		26	6.10329
gene:CTL0023	CTL0023	CT654	489		260.404	332.144	857.623	483.39		628.025	267.377	561.482	485.628		15.5092	102.008	81.0746	66.1973		148.401	572.475	360.438		236.591	326.276	281.434		710.906	653.94	773.077	712.641		96.0092	116.508	78.5534	97.0237		99.0779	97.173	116.625	104.292		304.093	232.802	255.078	263.991		9	5.55556
gene:CTL0829	CTL0829	CT566	993		42.745	261.701	145.177	149.874		164.505	200.968	233.662	199.712		15.275	80.3738	46.5791	47.4093		73.0797	163.213	118.146		75.7307	128.539	102.135		146.842	187.551	137.487	157.293		94.5589	82.8739	116.05	97.8277		53.5123	66.9936	67.3336	62.6132		0	57.3213	53.8339	37.0517		13	3.93939
gene:CTL0408	CTL0408	CT153	2433		409.978	380.511	430.927	407.139		276.62	234.755	362.392	291.256		77.9287	41.0045	114.064	77.6658		184.925	399.681	292.303		199.717	301.654	250.686		228.114	275.349	224.987	242.817		82.6995	75.4535	139.462	99.205		53.9587	59.8934	133.366	82.4059		122.237	269.043	263.66	218.313		48	5.92593
oppA2	CTL0427	CT175	1590		93.4342	81.7199	41.2124	72.1222		69.8618	51.9353	65.6679	62.4883		57.2379	94.117	91.4256	80.9268		95.8447	78.7651	87.3049		98.2301	100.345	99.2876		79.3314	89.8848	155.969	108.395		92.8003	79.6263	126.834	99.7535		57.9935	61.7629	48.2358	55.9974		53.4416	125.296	0	59.5791		26	4.91493
gene:CTL0678	CTL0678	CT421	702		423.249	670.959	485.391	526.533		549.165	323.486	479.257	450.636		162.052	56.8456	75.3	98.0658		186.072	377.787	281.93		181.286	500.011	340.648		595.826	598.668	611.133	601.876		85.9863	45.0875	168.716	99.9301		155.842	99.277	204.497	153.206		181.564	243.248	253.832	226.215		22	9.44206
pgmA	CTL0091	CT722	681		155.822	190.8	230.935	192.519		460.556	424.406	232.821	372.594		111.366	43.9489	58.2166	71.1771		213.122	237.989	225.556		237.842	46.8572	142.35		563.078	752.229	429.502	581.603		118.184	111.547	70.5077	100.079		201.957	116.294	144.386	154.212		187.163	292.541	261.66	247.121		9	3.9823
gene:CTL0592	CTL0592	CT338	462		0	35.1555	141.835	58.9968		141.431	119.159	92.074	117.555		98.4938	86.3757	71.5106	85.46		235.611	159.456	197.533		137.73	138.138	137.934		215.143	155.639	219.76	196.847		72.5858	109.615	124.716	102.306		209.736	89.1383	166.006	154.96		91.9612	123.204	77.1386	97.4345		12	7.84314
gene:CTL0077	CTL0077	CT708	3492		395.043	469.766	536.682	467.164		851.384	608.924	970.099	810.136		58.6393	71.4232	109.748	79.9368		328.344	913.473	620.908		284.926	347.243	316.084		2479.97	2108.12	2438.2	2342.1		124.843	70.6991	114.585	103.376		372.369	217.721	311.424	300.505		377.167	326.003	234.729	312.633		65	5.58899
rnhC	CTL0263	CT008	903		94.0106	125.906	174.16	131.359		137.485	83.827	192.713	138.008		67.1895	22.0961	109.76	66.3487		144.654	236.588	190.621		83.2786	141.35	112.314		72.0782	102.875	242.574	139.176		59.4191	35.0514	216.239	103.57		84.8071	38.5894	193.822	105.74		70.5749	220.62	177.598	156.264		17	5.66667
pheT	CTL0736	CT475	2373		447.175	376.443	298.23	373.949		418.537	408.884	386.222	404.548		70.3112	58.8578	97.4569	75.542		376.143	369.429	372.786		489.978	551.328	520.653		345.72	450.756	223.029	339.835		121.533	109.373	83.6347	104.847		264.76	245.631	270.989	260.46		313.319	479.731	458.053	417.034		30	3.79747
clpC	CTL0538	CT286	2565		314.413	208.959	255.469	259.614		374.471	356.815	382.942	371.409		56.1779	23.3366	69.5535	49.6893		203.7	284.335	244.017		139.824	186.607	163.216		2261.71	1909.22	1747.53	1972.82		101.977	69.1026	144.765	105.281		231.537	239.595	171.736	214.289		231.893	199.719	208.41	213.341		23	2.69321
ftsW	CTL0129	CT760	1158		146.618	98.1803	294.253	179.683		225.704	213.931	220.405	220.013		144.083	103.382	102.708	116.725		225.6	216.298	220.949		194.82	82.6678	138.744		448.341	354.824	407.789	403.651		104.253	109.331	102.279	105.288		271.276	218.849	280.206	256.777		146.757	122.884	153.878	141.173		22	5.71429
gene:CTL0357	CTL0357	CT102	462		137.811	140.622	198.569	159.001		169.718	238.318	133.926	180.654		180.572	107.97	157.323	148.622		125.659	255.129	190.394		175.293	69.0688	122.181		453.219	543.285	245.009	413.838		130.654	109.615	76.2155	105.495		206.354	226.274	136.21	189.613		367.845	61.6018	192.847	207.431		11	7.18954
dnlJ	CTL0401	CT146	1992		287.66	383.216	263.164	311.346		282.096	276.363	304.787	287.749		68.5303	85.14	102.829	85.4997		112.932	269.97	191.451		113.254	240.284	176.769		440.466	454.911	224.695	373.357		124.576	85.8021	107.666	106.015		54.1357	33.3959	43.4375	43.6564		181.291	85.723	143.125	136.713		21	3.16742
gene:CTL0003	CTL0003	CT635	435		243.941	37.3375	60.2554	113.845		75.105	31.6388	17.7798	41.5079		209.214	68.8028	121.519	133.179		66.7293	33.8706	50.2999		226.067	220.067	223.067		267.932	127.311	286.04	227.094		92.5094	87.3143	139.816	106.547		39.521	101.953	54.2493	65.2412		0	65.4253	40.9633	35.4629		4	2.77778
atoS	CTL0727	CT467	1059		60.1215	107.359	111.379	92.9529		98.7216	51.9844	47.4716	66.0592		42.9689	0	24.9578	22.6423		27.4101	62.6078	45.0089		136.56	60.264	98.4117		439.752	280.874	347.998	356.208		101.332	113.575	105.795	106.901		67.8869	41.8789	79.8499	63.2052		20.0595	53.7489	67.3051	47.0378		21	5.96591
gene:CTL0216	CTL0216	CT844	492		0	99.0355	53.2746	50.77		92.9653	83.9199	78.5997	85.1617		46.244	60.8317	107.44	71.5053		191.745	59.8931	125.819		129.332	64.8573	97.0946		121.009	178.828	108.01	135.949		95.4238	180.13	45.5434	107.032		139.769	141.651	103.923	128.448		129.531	115.691	108.653	117.958		6	3.68098
dnaE	CTL0807	CT545	3714		588.573	1005.82	631.636	742.01		1004.57	674.432	792.372	823.793		87.8064	53.7232	88.955	76.8282		91.8336	694.237	393.035		116.815	128.876	122.845		1152.55	858.117	791.374	934.015		124.604	95.4486	103.427	107.826		80.7948	45.2061	74.129	66.71		137.273	122.606	76.7647	112.215		51	4.12288
gene:CTL0514	CTL0514	CT262	771		247.738	147.461	322.964	239.388		177.973	124.955	225.707	176.211		29.5098	0	77.1313	35.547		47.061	363.087	205.074		120.045	289.713	204.879		208.101	189.42	359.753	252.425		104.388	73.8944	145.314	107.865		75.0018	45.1962	99.4746	73.2242		165.316	73.8263	161.781	133.641		13	5.07812
pmpC	CTL0671	CT414	5325		227.175	143.355	162.435	177.655		807.41	719.804	915.034	814.083		71.2114	59.9521	90.5828	73.9154		183.976	498.041	341.008		154.258	125.841	140.049		3857.49	3760.21	2388.27	3335.32		125.952	77.2711	120.828	108.017		532.111	253.427	318.339	367.959		319.144	240.507	224.202	261.284		57	3.21308
gene:CTL0375	CTL0375	CT120	276		0	0	47.4839	15.828		0	0	56.045	18.6817		0	0	119.703	39.9008		0	26.6915	13.3457		0	0	0		7.31228	6.47269	84.5295	32.7715		0	0	324.744	108.248		0	0	128.252	42.7508		0	0	0	0		7	7.69231
murF	CTL0125	CT756	1353		31.3716	36.0129	67.8041	45.0629		144.881	132.237	182.923	153.347		280.267	169.591	283.252	244.37		193.086	174.234	183.66		162.466	188.676	175.571		262.156	284.87	205.961	250.996		109.056	88.8954	127.758	108.57		270.298	199.014	218.019	229.11		172.708	147.243	237.06	185.67		24	5.33333
gene:CTL0475	CTL0475		387		164.519	83.9371	67.729	105.395		236.377	515.663	279.791	343.944		568.312	335.125	682.954	528.797		243.769	304.573	274.171		164.422	577.179	370.801		324.631	328.903	311.47	321.668		86.6528	49.072	190.243	108.656		492.689	163.713	340.46	332.287		164.675	73.5401	184.176	140.797		4	3.125
xasA	CTL0468	CT216	1401		575.639	637.616	626.747	613.334		676.267	466.621	720.425	621.104		259.838	99.6928	160.355	173.295		341.863	772.967	557.415		355.09	751.622	553.356		950.033	903.432	838.792	897.419		76.5959	94.8866	155.369	108.95		196.335	122.101	202.128	173.521		454.883	182.827	381.564	339.758		36	7.72532
gene:CTL0064	CTL0064	CT695	1197		35.4602	40.7063	87.5893	54.5853		136.469	91.9824	119.535	115.995		44.351	41.6725	16.5603	34.1946		139.437	110.78	125.109		111.151	53.3163	82.2334		346.903	193.645	302.464	281.004		61.6343	95.1923	171.151	109.326		108.37	97.9199	98.5732	101.621		88.7345	23.7761	104.205	72.2385		16	4.0201
gene:CTL0525	CTL0525	CT273	567		411.732	286.452	277.366	325.183		322.673	339.824	361.476	341.324		80.2542	70.3802	163.15	104.595		294.368	480.729	387.549		122.427	112.557	117.492		1151.47	907.409	1461.47	1173.45		82.8016	167.468	79.0383	109.769		104.743	94.9793	52.0248	83.9157		74.9314	200.776	157.134	144.281		9	4.78723
pyrG	CTL0435	CT183	1620		406.117	421.084	671.457	499.553		447.709	276.107	374.775	366.197		88.9484	36.9496	40.7875	55.5618		134.385	472.934	303.659		167.827	196.974	182.4		332.628	338.27	322.963	331.287		78.6615	58.6138	193.644	110.306		69.4611	70.3964	122.605	87.4875		118.017	70.2717	109.994	99.4275		18	3.33952
gene:CTL0577	CTL0577	CT325	447		427.307	145.341	175.913	249.52		204.649	215.526	346.05	255.408		0	44.6371	59.1282	34.5885		129.876	247.21	188.543		51.7643	214.16	132.962		182.856	105.909	253.231	180.665		90.0259	28.3234	214.836	111.062		24.4745	7.08689	101.186	44.2493		47.5236	0	199.318	82.2805		13	8.78378
dppF	CTL0058	CT689	831		153.234	293.174	299.646	248.684		338.108	264.989	437.435	346.844		36.5055	0	119.27	51.9253		200.85	230.491	215.671		104.416	191.996	148.206		418.331	561.628	412.283	464.081		64.5673	45.7061	223.419	111.231		75.2286	68.6175	265.045	136.297		51.1265	136.992	128.657	105.592		9	3.26087
gene:CTL0455	CTL0455	CT203	750		169.783	21.6558	384.43	191.956		87.1218	128.453	159.84	125.139		141.568	93.1131	229.063	154.581		174.163	196.449	185.306		115.693	170.185	142.939		452.747	309.058	847.949	536.585		53.6554	101.285	183.527	112.822		191.713	177.399	173.055	180.722		84.9722	37.9467	166.311	96.4099		11	4.41767
gene:CTL0458	CTL0458	CT206	849		99.9901	76.5221	200.674	125.729		253.977	137.791	141.202	177.657		35.7315	11.7508	116.742	54.7413		51.2849	173.542	112.413		115.829	112.755	114.292		312.594	299.322	259.02	290.312		15.7996	0	324.253	113.351		68.1111	52.2376	108.866	76.4049		25.0213	33.5218	188.894	82.4791		15	5.31915
cysS	CTL0151	CT782	1494		255.698	358.755	184.215	266.222		319.272	202.666	308.023	276.653		91.3737	53.4211	106.146	83.6469		364.298	285.996	325.147		321.37	448.531	384.951		289.76	405.063	253.035	315.953		71.8279	80.5057	190.692	114.342		285.585	269.288	348.817	301.23		170.627	495.288	226.614	297.51		27	5.4326
lepB	CTL0275	CT020	1887		258.679	232.395	381.985	291.02		325.495	412.084	305.352	347.643		96.4581	137.46	87.5408	107.153		323.038	300.608	311.823		190.063	186.014	188.038		269.252	409.693	252.08	310.342		85.3027	144.251	113.657	114.404		148.254	169.556	97.962	138.59		191.379	180.986	122.76	165.041		44	7.00637
folD	CTL0334	CT078	864		171.945	338.371	227.527	245.948		234.442	167.257	71.6131	157.771		52.6668	11.5468	91.7719	51.9952		125.986	213.161	169.574		160.685	73.8652	117.275		231.251	273.965	133.512	212.91		93.1518	153.861	96.3279	114.447		142.902	98.995	91.0433	110.98		319.629	164.699	164.991	216.44		4	1.39373
pgsA_1	CTL0166	CT797	609		139.395	293.366	473.435	302.066		193.127	169.493	247.647	203.423		124.532	81.908	216.998	141.146		83.4116	169.353	126.382		94.9862	366.779	230.883		354.592	236.141	596.626	395.786		121.143	103.946	120.894	115.327		141.146	78.0256	106.561	108.578		69.7637	0	87.7784	52.514		19	9.40594
ubiA	CTL0471	CT219	909		23.3475	17.8678	173.011	71.4086		21.5648	30.2813	68.0679	39.9713		0	0	116.305	38.7683		23.9499	56.7304	40.3401		19.0913	175.521	97.3063		49.9552	22.601	108.842	60.4659		0	0	348.629	116.21		5.158	6.96994	151.438	54.5221		23.3697	31.3092	39.2058	31.2949		28	9.27152
sctQ	CTL0041	CT672	1122		170.237	361.895	362.096	298.076		256.241	177.862	337.769	257.291		54.075	35.5665	94.2257	61.2891		109.952	354.554	232.253		113.425	227.521	170.473		926.803	579.565	974.207	826.858		101.62	90.2715	159.767	117.22		80.7903	79.0548	105.162	88.3358		75.7328	126.827	95.2889	99.2829		25	6.70241
gene:CTL0638	CTL0638	CT382.1	192		0	0	204.774	68.2581		34.032	107.522	80.5647	74.0397		39.5001	0	240.901	93.4671		0	191.845	95.9225		0	332.394	166.197		1282.39	327.983	4399.15	2003.18		34.9319	0	316.771	117.234		24.4199	0	133.151	52.5236		0	0	185.615	61.8716		4	6.34921
ung	CTL0871	CT607	690		338.336	164.772	360.878	287.995		350.381	139.623	190.553	226.853		230.818	245.795	201.1	225.905		252.411	202.855	227.633		234.74	508.707	371.723		198.163	183.177	200.366	193.902		97.2019	100.918	157.733	118.617		178.938	137.732	145.353	154.008		153.935	453.71	284.071	297.239		13	5.67686
gene:CTL0202	CTL0202	CT830	585		362.785	222.11	134.416	239.77		111.695	129.394	112.377	117.822		142.605	102.322	67.77	104.233		86.8336	201.486	144.16		59.3299	272.733	166.031		83.66	106.119	101.917	97.232		149.043	86.5681	120.381	118.664		77.4758	48.736	70.5936	65.6018		72.6258	145.949	30.4599	83.0115		7	3.60825
gcsH	CTL0534	CT282	354		119.903	275.285	666.384	353.858		609.114	349.903	469.733	476.25		21.4238	28.1819	74.6619	41.4225		225.494	728.361	476.928		179.749	0	89.8747		799.58	469.325	951.951	740.285		170.515	71.5287	117.553	119.866		79.4682	26.8461	133.324	79.8796		60.0086	0	201.345	87.1178		4	3.4188
sctN	CTL0038	CT669	1329		255.505	366.633	601.534	407.891		388.41	398.698	535.401	440.836		119.838	37.5335	149.155	102.176		131.049	399.107	265.078		100.111	168.073	134.092		922.916	684.541	572.152	726.536		146.351	90.5008	122.839	119.897		143.469	92.9614	133.174	123.202		127.874	42.8292	187.71	119.471		14	3.16742
sctL	CTL0824	CT561	672		157.908	217.524	214.525	196.653		136.128	153.603	195.657	161.796		203.143	133.612	285.149	207.301		129.586	208.289	168.937		154.946	237.424	196.185		793.611	662.612	803.002	753.075		119.767	141.301	100.033	120.367		195.359	160.278	117.056	157.564		158.058	296.459	159.098	204.538		5	2.24215
hemN_2	CTL0308	CT052	1131		18.7647	86.1635	324.452	143.127		98.2142	85.1813	123.091	102.162		187.756	70.5669	408.957	222.427		211.737	188.894	200.315		225.044	225.71	225.377		114.204	101.88	312.092	176.059		77.0911	83.9561	200.95	120.666		175.495	137.245	276.463	196.401		187.825	125.818	378.122	230.589		18	4.78723
htrB	CTL0265	CT010	1368		325.79	249.326	364.043	313.053		171.951	145.878	180.917	166.249		60.9826	7.29269	154.563	74.2795		84.875	199.25	142.062		93.0282	116.629	104.829		167.814	161.931	199.281	176.342		58.8327	101.803	203.576	121.404		15.9943	23.1567	255.88	98.3436		0	83.2164	221.435	101.551		34	7.47253
tpiS	CTL0582	CT328	825		437.32	295.306	317.71	350.112		625.693	258.575	459.365	447.878		82.7348	145.111	24.0276	83.9579		96.7575	410.758	253.758		21.0351	232.071	126.553		592.614	614.976	442.513	550.034		203.24	99.75	62.081	121.69		28.4159	34.5583	33.3715	32.1152		102.997	34.497	86.3952	74.6296		15	5.47445
gene:CTL0360	CTL0360	CT105	1971		118.443	230.731	66.4919	138.555		39.7816	34.9134	43.1641	39.2864		138.521	55.6775	120.686	104.962		117.817	85.9653	101.891		99.7861	129.517	114.652		57.3408	35.3485	72.5546	55.0813		122.501	109.198	136.422	122.707		58.6772	69.1107	56.8709	61.5529		86.2224	259.909	117.528	154.553		14	2.13415
serS	CTL0098	CT729	1287		626.628	630.996	580.433	612.685		568.627	470.525	501.792	513.648		141.427	54.2617	159.157	118.282		315.759	618.197	466.978		400.027	297.527	348.777		446.527	474.724	334.688	418.646		151.127	68.861	149.233	123.074		384.95	283.063	388.112	352.042		462.164	309.588	539.97	437.241		18	4.20561
gene:CTL0506	CTL0506	CT254	771		247.738	337.055	611.933	398.908		296.621	249.909	386.209	310.913		108.203	25.8791	188.543	107.542		103.534	372.642	238.088		105.039	413.875	259.457		569.988	497.591	613.597	560.392		34.796	32.842	303.083	123.574		60.8122	73.9573	255.063	129.944		165.316	110.739	346.673	207.576		24	9.375
gene:CTL0369	CTL0369	CT114	1461		116.21	233.455	430.573	260.079		317.538	259.055	344.096	306.896		67.4827	75.1132	63.317	68.6376		129.142	317.667	223.405		106.903	196.569	151.736		752.85	567.975	567.477	629.434		192.807	73.6584	105.168	123.878		160.459	169.125	111.72	147.101		261.721	233.758	109.768	201.749		20	4.11523
rnc	CTL0549	CT297	696		121.971	233.36	112.979	156.103		319.196	98.8712	122.236	180.101		76.2761	14.3339	66.4555	52.3552		104.265	222.276	163.27		174.537	91.6948	133.116		364.637	271.434	207.329	281.134		183.091	45.4762	147.175	125.247		159.431	95.5814	113.019	122.677		183.13	286.236	153.612	207.659		11	4.7619
gene:CTL0640	CTL0640	CT384	1620		65.5028	0	194.156	86.5531		121.002	50.9736	150.388	107.455		84.2669	73.8993	110.126	89.4308		44.7951	109.139	76.9668		64.274	59.0922	61.6831		160.396	113.032	225.887	166.439		124.202	62.5214	189.692	125.472		104.192	72.3519	150.525	109.023		170.469	52.7037	65.9964	96.3897		19	3.52505
uvrD	CTL0872	CT608	1905		1303.45	1278.88	791.149	1124.5		1190.21	942.81	1047.47	1060.16		163.226	52.3695	110.993	108.863		617.115	1222.01	919.561		789.507	1256.29	1022.9		926.196	994.041	813.731	911.323		123.224	79.7517	183.157	128.711		356.877	226.155	259.108	280.713		691.375	1000.96	832.49	841.607		25	3.94322
dapL	CTL0646	CT390	1185		573.108	233.005	353.905	386.673		314.3	209.056	221.91	248.422		134.4	84.189	161.704	126.765		342.938	242.453	292.696		292.894	376.993	334.944		223.108	194.099	159.326	192.178		198.095	85.4723	108.052	130.54		238.718	176.437	232.333	215.829		358.532	408.287	330.817	365.879		30	7.61421
dacC	CTL0813	CT551	1314		193.816	605.669	548.558	449.348		551.97	298.51	326.673	392.384		109.662	7.59239	95.5434	70.9327		93.8857	325.173	209.529		92.4489	169.991	131.22		443.111	326.634	507.663	425.803		122.501	96.3514	182.708	133.854		71.3641	31.3409	128.708	77.1376		129.334	43.3181	135.609	102.754		27	6.17849
gene:CTL0303	CTL0303	CT047	945		224.581	189.058	97.0782	170.239		55.3154	116.511	130.95	100.925		136.432	95.0133	118.867	116.771		168.942	140.321	154.631		153.033	168.835	160.934		129.207	107.282	135.784	124.091		149.043	147.372	115.17	137.195		140.576	93.8619	139.426	124.621		112.397	240.931	94.2805	149.203		23	7.32484
gene:CTL0751	CTL0751	CT490	252		0	0	468.056	156.019		0	0	414.333	138.111		0	0	288.426	96.142		0	380.036	190.018		0	379.878	189.939		66.0717	31.9011	687.491	261.821		0	0	419.185	139.728		12.4038	0	343.363	118.589		0	0	141.421	47.1403		6	7.22892
gene:CTL0261	CTL0261	CT006	570		0	113.978	45.9844	53.3207		11.4634	12.0727	40.7064	21.4142		199.579	105.015	428.913	244.502		165.506	77.5458	121.526		81.1882	111.964	96.5762		13.2776	19.5884	24.2548	19.0403		105.899	44.4231	269.562	139.961		68.5471	205.632	127.652	133.944		0	49.9299	218.83	89.5866		16	8.46561
acpS	CTL0355	CT100	360		294.763	496.278	473.256	421.432		235.955	191.151	440.421	289.175		231.734	304.834	238.607	258.392		302.367	245.562	273.964		273.165	354.553	313.859		379.812	493.758	298.827	390.799		149.043	228.594	44.459	140.699		282.186	272.786	251.28	268.75		236.034	79.0556	148.492	154.527		5	4.20168
plsC	CTL0713	CT453	651		489.007	773.42	402.628	555.019		863.188	961.921	504.922	776.677		58.249	91.9484	111.649	87.2821		267.532	758.186	512.859		257.688	588.199	422.944		871.139	968.01	494.423	777.857		154.538	116.687	152.431	141.219		76.8233	53.5272	238.643	122.998		228.42	218.587	246.346	231.118		15	6.94444
gene:CTL0496	CTL0496	CT244	1197		35.4602	40.7063	131.384	69.1835		103.716	45.9912	138.919	96.2088		158.396	225.032	204.244	195.891		127.312	178.478	152.895		202.971	79.9744	141.472		99.4764	123.873	171.083	131.478		95.2529	153.365	176.499	141.706		259.826	121.738	187.289	189.618		53.2407	23.7761	74.432	50.4829		34	8.54271
pckA	CTL0079	CT710	1800		318.344	216.558	436.852	323.918		333.967	451.116	416.788	400.624		147.467	144.104	198.227	163.266		298.336	360.157	329.246		321.37	496.374	408.872		791.579	722.772	712.865	742.406		163.947	116.055	154.717	144.907		206.647	146.073	166.063	172.927		708.102	458.523	554.369	573.665		27	4.50751
trmE	CTL0067	CT698	1335		254.357	243.323	147.253	214.978		215.357	164.948	205.666	195.324		176.108	97.1485	123.737	132.331		255.483	220.73	238.106		272.984	191.22	232.102		133.79	137.163	235.599	168.851		95.4544	165.963	175.039	145.485		152.19	151.866	159.091	154.382		222.774	362.412	186.866	257.351		16	3.6036
lplA_2	CTL0761	CT499	702		241.856	208.229	560.066	336.717		214.081	29.4078	490.274	244.588		32.4103	0	188.25	73.5535		41.3494	535.199	288.274		24.7208	181.822	103.271		219.931	83.9789	441.886	248.599		76.4322	9.01751	351.112	145.521		13.3579	0	252.12	88.4926		60.5215	0	304.599	121.707		11	4.72103
gene:CTL0464	CTL0464	CT212	447		94.9571	218.011	205.232	172.734		146.178	169.342	181.676	165.732		84.8324	89.2743	162.603	112.236		97.4069	148.326	122.866		142.352	214.16	178.256		514.706	483.583	493.897	497.396		60.0173	198.264	179.03	145.77		101.395	106.303	158.379	122.026		95.0472	254.676	239.181	196.301		9	6.08108
prfB	CTL0719	CT459	1108		172.388	146.587	307.531	208.835		100.253	142.846	188.469	143.856		219.033	270.119	184.869	224.674		222.682	219.41	221.046		339.353	201.596	270.474		153.459	169.698	107.62	143.592		187.649	159.971	92.4491	146.69		204.528	194.416	133.114	177.353		421.793	359.603	209.068	330.155		14	3.80435
dnaX_1	CTL0439	CT187	873		194.482	167.441	465.375	275.766		374.235	204.945	482.835	354.005		69.4985	34.2832	60.5506	54.7774		66.5	413.489	239.994		106.019	255.863	180.941		425.369	347.879	391.458	388.235		145.97	29.0048	267.671	147.549		53.707	14.5147	83.3469	50.5229		170.334	65.2005	204.112	146.549		7	2.41379
gene:CTL0830	CTL0830	CT567	525		242.547	433.115	199.704	291.789		298.703	524.3	220.978	347.993		14.4458	114.016	88.1011	72.1876		193.515	196.449	194.982		143.239	121.561	132.4		249.871	439.81	165.409	285.03		178.851	156.75	109.75	148.451		89.3071	259.461	82.4072	143.725		80.9259	162.629	169.705	137.753		8	4.5977
mraW	CTL0524	CT272	903		211.524	377.717	711.154	433.465		274.969	198.136	402.556	291.887		293.954	187.817	475.629	319.133		96.436	440.543	268.489		230.618	600.738	415.678		237.467	184.977	309.556	244		163.402	98.144	184.335	148.627		143.653	154.358	274.4	190.804		164.675	346.689	256.531	255.965		17	5.66667
dnaA	CTL0501	CT249	1371		371.517	426.481	525.752	441.25		433.703	411.581	524.64	456.641		44.2539	58.2139	91.5711	64.6796		174.672	472.854	323.763		139.237	256.023	197.63		669.418	632.624	444.329	582.124		176.112	78.4937	193.791	149.465		63.8373	30.0379	78.8909	57.5887		247.913	186.827	259.942	231.561		26	5.70175
pmpG	CTL0250	CT871	3039		139.67	176.367	271.685	195.907		251.561	172.092	314.306	245.986		74.8669	82.0698	82.6219	79.8529		148.049	189.08	168.565		177.023	52.5005	114.762		2835.86	2040.85	2456.61	2444.44		220.695	137.479	90.5859	149.587		251.994	149.063	185.718	195.591		307.566	187.299	164.177	219.68		49	4.8419
dnaX_2	CTL0588	CT334	1401		545.342	776.733	589.329	637.135		457.063	373.297	306.388	378.916		243.598	49.8464	311.278	201.574		279.706	310.239	294.972		338.574	409.976	374.275		378.861	503.04	281.55	387.817		138.83	108.442	205.635	150.969		130.518	176.368	155.807	154.231		288.093	385.967	279.813	317.958		18	3.86266
oppB	CTL0451	CT199	942		337.944	362.079	306.075	335.366		395.378	116.882	270.944	261.068		144.918	116.497	154.317	138.577		207.998	391.022	299.51		190.366	169.372	179.869		246.382	260.763	321.966	276.37		213.596	80.6406	159.713	151.317		79.6369	77.3464	131.52	96.1677		248.061	120.849	189.162	186.024		24	7.66773
aspC_2	CTL0044	CT675	1071		19.816	45.4953	807.625	290.979		48.8077	19.2757	252.752	106.945		14.1625	37.2601	271.46	107.627		20.3272	412.709	216.518		37.8082	208.561	123.184		464.504	222.265	894.334	527.034		37.5738	23.6425	394.527	151.915		14.5927	8.8735	352.544	125.337		39.6696	0	316.117	118.596		13	3.65169
cydA	CTL0268	CT013	1341		158.262	181.676	127.049	155.662		409.297	318.157	498.889	408.781		124.421	89.2743	211.876	141.857		178.579	527.381	352.98		189.802	285.546	237.674		1291.28	1084.07	1680.15	1351.83		210.06	113.294	133.676	152.343		186.473	144.1	203.839	178.137		300.983	191.007	345.484	279.158		37	8.29596
gene:CTL0107	CTL0107	CT738	789		161.391	185.268	298.986	215.215		265.009	226.765	200.952	230.909		48.061	75.8662	159.118	94.3483		165.555	177.402	171.478		139.301	121.33	130.316		514.14	410.388	516.914	480.481		76.5049	32.0927	348.911	152.503		77.2523	100.375	356.419	178.016		80.772	72.142	271.012	141.309		13	4.96183
gene:CTL0463	CTL0463	CT211	570		74.4663	113.978	45.9844	78.1428		126.097	84.5088	176.394	129		39.9159	175.025	104.33	106.424		140.044	206.789	173.416		152.228	167.946	160.087		303.614	276.588	415.364	331.855		129.432	99.9519	230.251	153.212		95.966	88.9218	79.3514	88.0797		298.148	99.8597	218.83	205.613		13	6.87831
gene:CTL0619	CTL0619	CT365	1728		49.1271	103.391	98.595	83.7045		105.877	111.505	107.42	108.267		87.778	51.9604	80.3004	73.3463		184.78	115.107	149.943		93.7329	55.3989	74.5659		426.588	334.445	438.04	399.691		139.728	194.158	131.525	155.137		166.417	185.157	124.047	158.54		122.934	65.8797	41.2477	76.6872		17	2.95652
pkn5	CTL0042	CT673	1473		158.487	319.764	177.944	218.732		275.028	350.378	217.902	281.103		133.866	176.094	94.2017	134.721		266.034	185.046	225.54		153.158	129.979	141.568		696.707	724.044	630.901	683.884		163.917	176.199	126.043	155.386		174.006	266.675	110.81	183.83		201.903	231.854	169.359	201.039		20	4.08163
fabI	CTL0359	CT104	897		828.095	162.961	350.65	447.236		553.617	560.027	616.495	576.713		304.375	77.8537	213.623	198.617		202.252	476.34	339.296		193.467	391.313	292.39		505.11	612.416	375.205	497.577		127.11	119.972	221.254	156.112		162.037	84.7583	173.195	139.997		260.506	95.184	218.516	191.402		11	3.69128
gene:CTL0869	CTL0869	CT606	630		471.62	283.587	457.654	404.287		508.21	557.068	613.827	559.702		264.839	332.547	230.741	276.042		287.969	397.576	342.772		385.644	455.854	420.749		453.292	382.813	605.541	480.549		202.272	140.673	127.026	156.657		255.518	170.963	343.363	256.615		269.753	316.222	650.536	412.17		12	5.74163
gene:CTL0106	CTL0106	CT737	660		32.1559	147.653	436.852	205.554		217.804	83.4113	351.555	217.59		11.4909	0	240.276	83.9222		0	346.019	173.009		26.2939	580.178	303.236		563.411	395.864	1034.28	664.517		0	19.1827	451.057	156.747		23.6799	28.7985	569.104	207.194		32.1864	129.364	242.987	134.846		11	5.02283
sfhB	CTL0027	CT658	1008		189.49	193.355	325.039	235.961		97.2341	81.9218	199.494	126.217		142.953	128.664	131.103	134.24		143.984	299.644	221.814		177.901	126.626	152.264		363.895	183.874	681.919	409.896		99.8055	157.001	215.944	157.584		158.148	91.1382	152.172	133.82		21.0745	282.341	141.421	148.279		9	2.68657
recJ	CTL0707	CT447	1755		314.413	416.457	492.858	407.91		439.332	509.736	367.981	439.016		77.7848	68.2147	41.415	62.4715		107.508	360.997	234.252		141.732	109.093	125.413		927.16	869.309	635.381	810.617		191.081	176.743	105.79	157.871		121.112	110.107	113.174	114.798		145.252	97.2992	131.993	124.848		20	3.42466
crpA	CTL0701	CT442	453		46.8497	179.27	86.7918	104.304		129.817	212.671	170.733	171.074		284.61	220.23	175.035	226.625		128.156	162.624	145.39		268.163	140.882	204.523		931.13	737.457	1053.87	907.486		74.0279	181.664	219.056	158.249		500.258	132.867	277.833	303.653		422.047	251.303	196.678	290.009		4	2.66667
polA	CTL0754	CT493	2601		473.252	368.423	433.325	425		499.92	484.161	515.912	499.998		122.464	153.424	111.778	129.222		186.931	379.53	283.23		135.665	24.5365	80.1007		675.058	671.898	563.262	636.739		206.288	128.991	147.684	160.988		161.034	129.101	112.654	134.263		122.509	98.4776	143.867	121.618		42	4.84988
recD_2	CTL0288	CT033	2241		132.584	123.209	251.468	169.087		204.101	135.111	198.446	179.219		37.2263	17.807	73.7124	42.9153		93.9079	230.111	162.01		95.5076	256.303	175.905		198.802	204.474	272.796	225.358		59.8566	33.8971	391.382	161.712		41.1466	26.8581	200.076	89.3602		85.3134	101.598	95.4164	94.1091		30	4.02145
gene:CTL0603	CTL0603	CT349	591		574.562	1126.76	1086.59	929.303		818.149	582.185	713.223	704.519		12.8325	0	55.9017	22.9114		196.462	897.484	546.973		156.607	269.964	213.285		761.517	471.553	843.61	692.227		102.136	74.978	308.731	161.948		100.489	112.563	143.081	118.711		179.721	144.467	241.205	188.464		9	4.59184
gene:CTL0870	CTL0870	CT606.1	240		619.001	541.394	109.213	423.203		54.4511	315.399	209.468	193.106		158	83.1367	247.784	162.974		120.947	306.952	213.949		241.028	132.957	186.992		590.741	582.461	653.46	608.887		195.619	158.257	133.377	162.418		130.24	92.3953	172.072	131.569		442.563	0	222.738	221.767		3	3.79747
pssA	CTL0198	CT826	792		267.966	287.103	430.233	328.434		412.508	139.019	419.913	323.814		143.637	62.9823	300.345	168.988		311.53	334.857	323.193		241.028	402.901	321.964		351.017	275.751	483.862	370.21		110.088	143.87	234.42	162.793		124.32	99.9949	186.225	136.846		53.6441	287.475	382.479	241.199		21	7.98479
gene:CTL0447	CTL0447	CT195	1092		174.914	133.861	180.021	162.932		131.64	189.05	180.607	167.099		180.572	127.903	260.189	189.554		192.718	114.685	153.701		143.027	233.771	188.399		92.87	115.744	112.758	107.124		178.114	133.33	178.813	163.419		127.377	118.939	154.874	133.73		97.2667	0	163.178	86.8148		24	6.61157
sohB	CTL0755	CT494	996		319.622	342.448	368.429	343.5		505.149	373.09	578.513	485.584		175.133	130.214	232.194	179.18		109.289	377.218	243.254		180.045	64.0759	122.06		604.849	524.19	512.288	547.109		188.548	114.403	192.834	165.262		271.463	206.737	177.699	218.633		277.269	142.872	143.125	187.755		19	5.74018
nqrA	CTL0002	CT634	1398		288.437	371.773	374.98	345.063		425.326	349.486	553.234	442.682		92.2234	49.9534	250.502	130.893		295.879	743.008	519.444		244.131	365.205	304.668		762.596	794.515	1086.28	881.13		81.5578	86.034	338.881	168.824		270.54	303.641	500.777	358.32		303.906	101.788	280.414	228.703		30	6.45161
gene:CTL0102	CTL0102	CT733	1347		441.159	337.618	418.366	399.048		402.623	280.979	439.248	374.283		146.388	74.0638	161.878	127.443		183.171	399.243	291.207		201.84	355.343	278.592		550.62	416.775	789.987	585.794		189.208	93.9909	228.137	170.445		100.943	63.4979	306.587	157.009		141.936	169.028	211.659	174.207		28	6.25
hemZ	CTL0746	CT485	945		179.665	120.31	124.815	141.596		387.208	254.868	335.559	325.878		64.2033	73.8993	55.9372	64.6799		261.092	381.985	321.538		208.125	270.136	239.131		707.434	769.88	593.426	690.247		184.529	167.468	162.593	171.53		119.076	117.327	116.535	117.646		292.232	271.048	226.273	263.184		18	5.73248
gene:CTL0393	CTL0393	CT138	948		268.644	342.655	221.191	277.497		310.165	283.097	310.021	301.094		24.0001	21.0473	34.8501	26.6325		91.8584	209.815	150.837		91.5294	134.64	113.085		437.487	407.042	311.725	385.418		191.02	173.616	151.949	172.195		74.1871	113.615	93.3482	93.7166		112.041	150.106	112.779	124.975		19	6.03175
gene:CTL0362	CTL0362	CT107	1107		95.8577	205.407	248.615	183.293		271.518	180.272	199.119	216.97		260.337	153.206	238.756	217.433		314.658	206.298	260.478		297.855	230.604	264.229		142.659	179.13	139.33	153.706		169.642	165.834	182.174	172.55		276.715	194.592	197.187	222.831		345.415	179.964	305.837	277.072		21	5.70652
lpdA	CTL0820	CT557	1398		895.673	697.074	534.347	709.031		911.414	758.04	730.269	799.908		379.743	228.358	378.116	328.739		825.346	700.852	763.099		678.601	661.934	670.267		1285.19	1523.86	807.833	1205.63		201.496	176.596	139.674	172.589		657.346	650.336	429.037	578.906		729.375	814.307	407.875	650.519		16	3.44086
gene:CTL0013	CTL0013	CT645	297		214.373	54.6863	0	89.6863		110.002	139.019	130.206	126.409		255.354	134.362	200.23	196.649		219.903	148.825	184.364		389.539	537.202	463.371		64.5549	139.849	85.826	96.7434		135.493	277.083	107.78	173.452		163.128	149.326	198.64	170.365		214.576	0	179.99	131.522		7	7.14286
miaA	CTL0135	CT766	1020		228.874	159.234	231.275	206.461		179.368	175.409	178.19	177.656		126.4	88.027	136.038	116.822		369.955	137.226	253.59		323.26	344.125	333.693		325.483	369.114	266.848	320.482		164.385	186.185	172.606	174.392		242.092	226.718	175.446	214.752		354.051	558.04	279.514	397.201		15	4.42478
gene:CTL0487	CTL0487	CT235	414		153.789	117.694	284.903	185.462		236.744	116.353	354.952	236.016		256.464	120.488	351.127	242.693		105.171	427.064	266.117		97.8083	231.23	164.519		197.432	146.714	523.874	289.34		178.203	152.906	193.3	174.803		83.0513	30.6071	147.253	86.9704		102.623	137.488	43.0411	94.3842		12	8.75912
gene:CTL0733	CTL0733	CT472	795		320.346	633.329	478.064	477.246		484.923	302.956	394.007	393.962		104.936	62.7446	166.228	111.303		146.049	324.327	235.188		305.605	682.347	493.976		292.574	305.608	266.288	288.157		185.601	119.439	221.456	175.499		114.021	83.6788	187.996	128.565		160.325	250.591	448.277	286.398		13	4.92424
gene:CTL0610	CTL0610	CT356	2115		40.1379	38.3967	37.1789	38.5712		24.7154	39.0436	25.5979	29.7856		57.3732	94.3395	87.4762	79.7296		174.987	41.7977	108.392		147.693	90.5242	119.109		107.828	95.0245	99.2771	100.71		171.241	155.638	199.782	175.554		213.556	211.189	197.118	207.288		231.012	148.019	84.2507	154.427		44	6.25
oppA4	CTL0741	CT480	2091		740.924	792.284	1347.53	960.247		1065.59	911.601	919.155	965.447		330.055	176.531	379.201	295.263		610.808	1099.21	855.011		486.896	732.506	609.701		1390.58	1244.16	1456.87	1363.87		144.338	160.452	221.976	175.589		395.39	249.973	298.131	314.498		355.575	476.375	468.697	433.549		36	5.17241
gene:CTL0260	CTL0260	CT005	1092		291.523	297.469	252.03	280.341		161.558	157.542	155.818	158.306		256.968	63.9513	338.85	219.923		93.036	168.655	130.846		233.082	292.214	262.648		128.447	104.292	258.353	163.697		85.9863	173.909	269.686	176.527		101.615	185.661	246.717	177.998		97.2667	312.747	179.496	196.503		8	2.20386
recC	CTL0008	CT640	3021		14.0502	53.7631	464.182	177.332		43.2581	36.4459	499.229	192.978		2.51043	13.2094	575.238	196.986		0	480.394	240.197		21.063	401.381	211.222		45.7617	51.1516	431.896	176.27		0	6.28629	525.562	177.283		2.06935	4.19443	693.267	233.177		21.0954	18.8415	306.716	115.551		69	6.85885
gcpE	CTL0313	CT057	1809		222.905	260.372	173.871	219.049		191.437	76.08	134.675	134.064		259.928	181.991	284.904	242.274		224.644	114.025	169.335		300.585	317.51	309.048		155.91	126.158	115.354	132.474		122.349	199.462	214.111	178.641		194.387	173.364	232.636	200.129		281.831	251.719	256.105	263.219		18	2.99003
pbpB	CTL0051	CT682	3243		150.517	170.281	149.524	156.774		223.648	244.022	228.95	232.207		98.2204	110.746	112.062	107.01		181.252	208.989	195.121		171.239	167.273	169.256		338.388	352.968	233.672	308.342		202.676	165.919	169.775	179.457		182.167	176.805	134.013	164.328		150.66	131.637	104.398	128.898		58	5.37037
gene:CTL0363	CTL0363	CT108	756		196.508	408.194	312.037	305.58		250.648	327.687	245.531	274.622		290.921	369.496	218.505	292.974		470.349	233.868	352.109		321.37	506.504	413.937		433.804	395.81	469.186	432.933		239.533	117.228	182.07	179.61		314.229	276.557	202.897	264.561		449.588	451.746	471.403	457.579		11	4.38247
eno	CTL0850	CT587	1275		765.689	407.638	627.011	600.113		896.842	712.431	824.983	811.419		743.531	399.056	652.984	598.524		506.554	918.69	712.622		712.307	1026.12	869.213		950.132	914.248	666.188	843.523		163.07	139.018	241.02	181.036		478.056	390.079	487.392	451.842		616.465	647.326	726.736	663.509		16	3.77358
gcp	CTL0449	CT197	1017		417.363	447.169	399.481	421.338		507.568	358.619	429.679	431.955		305.747	78.4771	168.925	184.383		178.388	412.891	295.639		341.278	376.517	358.897		326.443	287.643	224.304	279.463		131.896	143.163	270.689	181.916		196.704	149.515	235.907	194.042		292.431	167.906	210.254	223.53		18	5.32544
ltuA	CTL0631	CT377	141		602.068	345.571	650.63	532.756		370.731	585.654	466.247	474.211		161.362	353.773	140.587	218.574		566.134	261.236	413.685		369.234	0	184.617		518.861	592.32	239.001	450.06		142.701	269.374	136.215	182.763		487.705	629.075	278.941	465.24		301.32	807.377	252.752	453.816		6	13.0435
gene:CTL0529	CTL0529	CT277	660		225.091	418.35	277.997	307.146		227.705	312.792	199.215	246.571		183.855	105.81	120.138	136.601		285.874	189.752	237.813		219.116	96.6963	157.906		187.294	202.33	235.003	208.209		264.212	143.87	140.652	182.912		182.335	163.192	146	163.842		289.678	86.2425	161.991	179.304		9	4.10959
gene:CTL0293	CTL0293	CT038	345		307.578	564.933	379.871	417.461		246.214	159.569	392.315	266.033		395.688	347.005	344.743	362.479		357.582	192.179	274.88		419.178	92.4921	255.835		356.839	251.14	271.747	293.242		136.083	165.138	250.517	183.913		240.094	91.8214	205.204	179.04		492.592	164.986	258.247	305.275		4	3.50877
dmpP	CTL0109	CT740	1296		442.144	413.565	1213.48	689.729		746.182	334.514	984.68	688.459		58.5187	7.69784	260.02	108.746		145.584	1091.39	618.485		102.66	221.596	162.128		1146.52	874.966	1483.14	1168.21		129.377	68.3828	355.672	184.478		72.3553	63.5523	271.613	135.84		98.3474	87.8396	329.982	172.056		21	4.87239
gene:CTL0629	CTL0629	CT375	1059		220.446	276.065	358.887	285.132		302.335	233.93	357.863	298.042		214.845	131.888	330.691	225.808		219.28	243.475	231.378		415.141	421.848	418.494		301.109	256.414	500.17	352.564		151.998	149.44	253.908	185.115		162.338	173.498	397.393	244.41		120.357	214.995	370.178	235.177		9	2.55682
gene:CTL0238	CTL0238	CT863	1449		585.863	1188.15	949.678	907.898		933.448	788.349	715.241	812.346		177.955	82.6203	123.123	127.899		575.937	757.53	666.734		646.732	770.768	708.75		514.994	634.94	346.765	498.899		157.374	161.643	236.379	185.132		316.026	238.298	342.006	298.777		293.21	510.67	418.114	407.331		14	2.90456
gene:CTL0507	CTL0507	CT255	384		165.804	169.186	204.774	179.921		374.351	358.408	352.471	361.743		809.752	571.565	688.29	689.869		207.877	249.399	228.638		301.284	664.787	483.036		315.342	334.961	311.653	320.652		174.66	181.336	200.066	185.354		284.899	305.235	302.15	297.428		110.641	222.344	417.633	250.206		3	2.3622
cutE	CTL0796	CT534	1629		52.1127	199.409	168.948	140.156		180.501	130.954	130.565	147.34		102.424	42.8697	56.7871	67.3602		129.188	149.236	139.212		127.838	156.709	142.273		300.746	278.004	218.804	265.851		201.743	163.212	192.574	185.843		184.206	147.794	164.18	165.393		221.689	52.4126	109.386	127.829		32	5.90406
minD	CTL0845	CT582	768		525.046	317.223	460.742	434.337		621.083	439.05	563.953	541.362		780.127	246.812	645.271	557.403		500.796	508.389	504.592		527.248	498.59	512.919		728.572	557.688	631.745	639.335		192.126	164.851	208.402	188.46		486.363	259.862	419.937	388.721		387.243	259.401	533.642	393.429		9	3.52941
gene:CTL0187	CTL0187	CT815	1377		138.712	247.697	180.832	189.08		223.024	194.899	168.501	195.475		143.199	144.9	134.359	140.819		258.231	112.348	185.29		109.224	92.6936	100.959		294.594	385.315	187.311	289.074		301.982	188.484	79.0383	189.835		211.107	200.147	131.388	180.881		169.698	144.677	155.286	156.553		11	2.40175
gene:CTL0812	CTL0812	CT550	426		99.638	0	1045.98	381.874		107.368	242.304	798.839	382.837		106.817	187.35	573.898	289.355		170.348	1452.62	811.483		67.8951	149.811	108.853		664.439	456.051	1731.2	950.563		94.4638	29.7197	450.852	191.679		124.736	89.2349	466.244	226.739		249.332	0	334.629	194.654		11	7.80142
ompH	CTL0494	CT242	522		1422.99	871.209	954.044	1082.75		1189.16	1265.55	1029.75	1161.49		334.162	191.119	291.139	272.14		208.529	1227.81	718.169		177.308	305.649	241.478		1501.08	1273.11	1652.84	1475.68		179.879	218.286	177.836	192		125.749	103.167	158.227	129.048		244.173	599.732	170.68	338.195		6	3.46821
ltuB	CTL0336	CT080	294		72.1867	441.954	89.1534	201.098		177.8	117.031	39.4603	111.43		51.592	305.4	44.9495	133.98		49.3661	100.229	74.7977		39.3514	108.537	73.944		3329.33	1955.08	2941.98	2742.13		91.2507	344.506	141.543	192.433		212.636	420.224	53.5112	228.79		289.021	580.817	121.218	330.352		6	6.18557
aroA	CTL0620	CT366	1323		144.373	343.742	178.307	222.141		291.394	265.271	146.149	234.271		114.649	165.896	84.9046	121.817		208.434	183.754	196.094		192.385	24.1193	108.252		175.047	255.884	152.504	194.478		162.224	229.67	186.305	192.733		147.664	272.966	145.669	188.766		80.2836	387.211	67.3432	178.279		20	4.54545
incA	CTL0374	CT119	741		0	0	53.0589	17.6863		44.09	9.28668	73.0628	42.1465		0	0	347.767	115.922		9.79327	89.4759	49.6346		0	43.0631	21.5316		220.612	241.088	141.681	201.127		9.05118	0	578.868	195.973		8.43657	0	183.119	63.8518		0	0	48.0945	16.0315		11	4.47154
amn	CTL0120	CT751	870		73.1824	205.356	512.171	263.57		187.762	102.826	195.578	162.055		78.4554	45.8685	212.658	112.327		116.776	287.9	202.338		152.928	256.745	204.837		813.075	629.368	617.27	686.571		131.055	80.0381	378.975	196.689		177.844	167.495	273.507	206.282		195.338	359.839	430.114	328.431		16	5.53633
gseA	CTL0460	CT208	1296		311.138	463.694	273.032	349.288		428.55	615.931	358.066	467.516		134.593	146.259	117.264	132.705		128.786	324.005	226.395		89.2695	123.109	106.189		491.311	595.142	398.37	494.941		186.304	210.033	195.126	197.154		132.651	122.216	94.0781	116.315		163.912	109.799	82.4955	118.736		29	6.72854
gene:CTL0404	CTL0404	CT149	948		134.322	17.1327	207.366	119.607		151.636	79.8478	187.644	139.709		752.002	336.756	1031.56	706.774		313.849	279.754	296.802		262.384	302.941	282.663		134.12	97.5204	108.01	113.217		176.87	86.8078	337.664	200.447		364.341	157.055	443.923	321.773		67.2248	60.0422	206.761	111.343		16	5.07937
gene:CTL0304	CTL0304	CT048	714		118.896	250.224	201.906	190.342		100.666	125.292	205.812	143.924		191.194	279.451	286.884	252.509		335.399	216.672	276.035		315.969	223.458	269.713		120.13	111.341	99.2359	110.236		178.476	168.453	255.546	200.825		258.29	226.274	291.951	258.838		416.53	239.16	299.479	318.39		9	3.79747
gene:CTL0045	CTL0045	CT676	522		40.6569	62.2292	175.745	92.877		25.035	13.1828	81.4908	39.9029		58.1151	0	37.9746	32.0299		41.7058	42.3382	42.022		55.4086	122.26	88.8342		458.152	225.019	639.783	440.985		128.485	121.27	355.672	201.809		53.8922	24.2746	75.3462	51.171		81.391	54.5211	0	45.304		3	1.7341
gene:CTL0510	CTL0510	CT258	1125		56.5944	288.744	431.027	258.788		319.447	189.622	274.994	261.354		161.792	195.094	217.316	191.401		135.46	320.867	228.164		215.961	198.55	207.255		474.947	327.121	639.802	480.624		160.966	180.062	267.466	202.831		211.162	132.345	235.984	193.164		264.358	177.085	190.07	210.504		14	3.74332
gene:CTL0037	CTL0037	CT668	672		694.797	531.726	760.59	662.371		554.235	460.81	592.726	535.924		146.715	118.767	196.654	154.045		161.982	471.391	316.687		292.676	237.424	265.05		1376.24	1050.08	1184.89	1203.74		159.689	226.082	223.883	203.218		286.062	174.42	239.964	233.482		221.282	254.107	450.779	308.723		7	3.13901
tgt	CTL0445	CT193	1119		322.421	580.584	363.067	422.024		192.696	295.182	214.263	234.047		243.99	338.787	277.53	286.769		402.075	158.002	280.039		258.475	57.0327	157.754		165.928	235.481	110.423	170.611		293.69	175.37	145.892	204.984		277.937	297.25	233.735	269.641		379.679	406.935	207.013	331.209		16	4.30108
gene:CTL0721	CTL0721	CT461	990		685.993	1837.46	1085.51	1202.99		1287.03	1021.79	718.735	1009.18		222.158	151.158	200.23	191.182		417.816	937.599	677.708		315.527	547.946	431.736		1028.46	1107.06	844.441	993.322		216.79	185.433	216.637	206.286		222.591	179.191	216.518	206.1		193.119	402.465	323.982	306.522		21	6.38298
lgt	CTL0504	CT252	819		25.9132	99.1564	240.028	121.699		239.346	151.24	226.644	205.743		250.023	170.537	137.154	185.904		150.63	215.878	183.254		155.388	194.809	175.099		338.213	337.552	232.109	302.625		253.864	200.962	168.065	207.63		152.662	112.17	120.057	128.296		259.378	104.249	239.327	200.985		16	5.88235
gene:CTL0063	CTL0063	CT694	969		0	67.0457	94.6738	53.9065		33.7159	28.4063	55.8715	39.3312		15.6533	0	34.0948	16.5827		14.9779	30.4101	22.694		29.8486	32.9306	31.3896		397.286	199.11	313.886	303.427		166.116	169.853	287.401	207.79		45.1605	32.6918	44.6479	40.8334		21.9226	0	55.1672	25.6966		9	2.79503
pkn1	CTL0400	CT145	1845		517.632	448.961	632.192	532.928		400.194	469.951	379.375	416.507		308.293	313.621	293.67	305.195		326.458	395.294	360.876		294.72	259.429	277.074		486.772	662.54	340.246	496.519		305.356	185.277	135.329	208.654		153.323	142.51	143.893	146.575		506.609	354.786	540.848	467.415		24	3.90879
gene:CTL0685	CTL0685	CT426	1110		191.197	190.22	259.75	213.722		264.897	167.386	216.001	216.095		13.6649	0	41.6694	18.4448		58.839	205.741	132.29		15.6342	0	7.81711		232.274	209.225	219.523	220.341		42.2959	11.4059	573.882	209.195		11.264	8.56173	246.26	88.6952		0	51.2793	80.2658	43.8484		17	4.60705
gene:CTL0289	CTL0289	CT034	981		259.607	397.354	320.625	325.862		233.124	189.397	185.274	202.599		154.618	71.1874	249.216	158.34		110.96	315.4	213.18		312.525	455.389	383.957		191.327	255.859	448.775	298.654		129.9	109.699	391.566	210.388		140.197	142.085	288.666	190.316		238.199	87.0337	236.134	187.122		25	7.66871
gene:CTL0071	CTL0071	CT702	528		361.754	276.849	893.561	510.721		321.757	195.495	380.851	299.368		158	56.6841	112.629	109.105		261.135	306.952	284.044		449.188	906.528	677.858		1527.02	794.265	2619.24	1646.84		215.943	179.838	236.441	210.741		171.679	125.994	216.021	171.231		281.631	323.409	607.466	404.169		7	4
gene:CTL0340	CTL0340	CT085	1740		121.971	56.0063	143.107	107.028		142.699	94.9163	188.91	142.175		130.759	57.3356	208.86	132.318		120.947	143.95	132.448		149.603	146.712	148.157		106.709	113.451	124.646	114.935		173.455	167.352	292.51	211.106		183.234	162.033	314.194	219.82		134.295	130.851	174.094	146.413		38	6.56304
gene:CTL0634	CTL0634	CT379	1344		489.516	410.88	370.544	423.647		486.171	445.45	445.983	459.201		231.358	244.956	216.32	230.878		242.974	443.984	343.479		167.858	189.939	178.899		490.657	567.574	291.884	450.038		269.475	160.141	204.829	211.482		165.125	134.35	133.151	144.209		189.67	148.229	159.098	165.666		11	2.46085
kdsA	CTL0024	CT655	810		419.218	601.549	1084.04	701.602		806.683	501.24	840.26	716.061		393.245	172.432	318.143	294.607		510.665	964.057	737.361		557.041	866.685	711.863		1047.09	892.679	867.279	935.683		289.806	148.488	201.548	213.28		331.87	211.189	320.473	287.844		550.746	667.581	725.96	648.095		12	4.46097
gene:CTL0511	CTL0511	CT259	747		85.2325	217.427	228.075	176.912		306.151	239.514	331.318	292.328		243.663	200.329	176.91	206.967		262.294	364.891	313.593		286.523	384.455	335.489		1336	1139.56	1240.02	1238.53		278.333	135.589	231.401	215.108		357.766	207.797	250.095	271.886		369.692	76.1982	262.395	236.095		9	3.62903
gspE	CTL0834	CT571	1506		324.121	345.112	522.134	397.122		338.421	466.073	405.712	403.402		85.6098	238.48	100.913	141.667		178.288	386.442	282.365		69.1394	360.203	214.671		324.639	344.896	293.477	321.004		289.476	197.559	176.419	221.151		70.568	113.588	96.6293	93.5951		239.795	75.591	130.152	148.513		10	1.99601
ispF	CTL0693	CT434	537		79.0425	60.491	414.887	184.807		60.8392	89.7021	446.482	199.008		98.8606	37.156	184.569	106.862		40.5408	438.993	239.767		32.3165	178.267	105.292		270.595	192.119	477.898	313.538		112.407	35.3647	518.606	222.126		46.5661	23.5966	230.711	100.291		237.352	52.9982	165.913	152.088		7	3.93258
gene:CTL0337	CTL0337		321		66.115	404.781	408.273	293.056		61.0667	107.187	265.035	144.43		236.262	248.633	205.844	230.246		158.248	436.044	297.146		90.1037	894.667	492.385		1199.28	331.135	5149.48	2226.63		208.939	177.485	289.192	225.205		53.5564	108.555	202.167	121.426		0	177.321	111.022	96.1143		16	15.0943
gene:CTL0748	CTL0748	CT487	573		185.191	0	91.4873	92.2261		228.068	228.18	236.211	230.819		172.063	156.697	34.5947	121.118		37.9938	244.276	141.135		323.053	167.067	245.06		234.223	254.095	220.167	236.162		198.984	254.095	223.459	225.513		120.011	66.3422	109.824	98.7258		74.1468	99.3369	279.88	151.121		11	5.78947
murD	CTL0127	CT758	1251		525.907	415.458	618.088	519.818		694.676	445.56	451.317	530.518		406.178	223.293	406.702	345.391		504.67	630.098	567.384		369.922	306.089	338.006		1143.4	1040.32	883.419	1022.38		219.811	247.949	209.821	225.86		416.017	276.015	284.527	325.519		407.54	500.496	498.534	468.857		19	4.56731
glgC	CTL0750	CT489	1326		32.0104	342.965	316.273	230.416		123.193	166.068	58.3274	115.863		51.4752	82.7605	59.7971	64.6776		38.309	72.224	55.2665		56.7124	24.0647	40.3885		359.195	267.43	323.541	316.722		232.669	200.507	251.063	228.079		54.2174	102.728	66.7376	74.5609		80.102	64.3892	40.3145	61.6019		21	4.7619
gene:CTL0039	CTL0039	CT670	507		460.457	896.984	439.437	598.96		657.28	678.642	434.764	590.229		164.545	177.096	104.262	148.634		429.397	334.196	381.797		285.24	62.9384	174.089		1307.64	1530.12	579.461	1139.08		277.802	299.659	107.333	228.264		203.451	281.169	116.363	200.328		251.397	224.537	140.584	205.506		0	0
gspG	CTL0832	CT569	330		450.183	393.741	238.283	360.736		455.409	646.438	234.37	445.406		137.891	241.852	80.0919	153.278		351.845	379.504	365.675		192.822	96.6963	144.759		339.423	496.69	181.98	339.364		243.888	306.923	135.802	228.871		161.023	230.388	89.388	160.267		193.119	86.2425	161.991	147.117		3	2.75229
rodZ	CTL0264	CT009	432		98.2542	225.581	242.695	188.844		181.504	223.009	196.936	200.483		386.223	600.431	443.564	476.74		386.358	426.322	406.34		348.151	147.73	247.941		295.487	353.57	288.026	312.361		310.506	234.455	148.197	231.053		625.873	491.308	459.769	525.65		639.258	1119.95	453.725	737.646		8	5.59441
gene:CTL0809	CTL0809	CT547	957		665.295	492.177	191.722	449.731		389.18	481.772	315.187	395.38		285.292	83.3973	269.274	212.655		166.823	361.799	264.311		163.204	100.031	131.617		366.416	553.019	433.845	451.094		224.265	218.286	254.211	232.254		142.079	125.787	80.141	116.002		266.37	327.127	111.718	235.072		18	5.66038
xerD	CTL0243	CT864	903		23.5027	17.9865	1073.99	371.826		79.5963	91.4476	364.013	178.352		16.7974	33.1442	321.964	123.969		96.436	293.695	195.066		38.4363	141.35	89.8932		78.2244	84.0804	448.785	203.697		14.8548	7.01029	677.077	232.981		89.9994	49.1138	801.423	313.512		94.0999	157.586	394.663	215.449		17	5.66667
pcnB1	CTL0667	CT410	1278		514.797	762.527	420.444	565.923		577.744	317.687	478.093	457.842		112.751	39.0313	56.8727	69.5518		170.348	409.269	289.809		135.79	349.559	242.675		419.667	438.927	399.248	419.28		283.391	163.458	252.978	233.276		57.4766	74.3624	118.485	83.4412		382.308	178.154	153.372	237.945		31	7.29412
uppS	CTL0710	CT450	762		1086.21	618.127	670.757	791.698		634.549	279.953	578.544	497.682		89.575	78.5543	138.742	102.29		266.654	647.741	457.198		432.711	795.651	614.181		425.753	320.602	439.977	395.444		264.052	141.227	298.261	234.513		207.153	108.089	268.399	194.547		250.902	261.444	350.768	287.705		11	4.34783
tilS	CTL0212	CT840	966		329.548	269.016	135.668	244.744		135.282	85.4836	228.183	149.65		125.615	123.93	191.524	147.023		255.416	259.289	257.352		269.472	330.329	299.9		178.629	202.503	194.105	191.745		208.29	203.146	298.235	236.557		385.056	304.978	358.292	349.442		219.907	265.155	276.693	253.919		19	5.919
gene:CTL0055	CTL0055	CT686	1188		232.237	369.132	375.075	325.481		385.008	474.981	471.995	443.995		255.354	218.339	272.535	248.743		323.747	489.883	406.815		360.324	295.461	327.892		378.411	412.029	301.118	363.853		259.696	229.127	220.948	236.59		311.786	245.321	269.819	275.642		536.441	383.3	464.974	461.572		19	4.81013
gene:CTL0718	CTL0718	CT458	504		84.2179	322.258	312.037	239.504		129.646	245.765	161.129	178.847		240.763	376.094	406.419	341.092		187.18	131.551	159.365		286.938	189.939	238.438		267.29	256.981	216.02	246.764		279.455	288.882	146.08	238.139		226.369	175.991	214.602	205.654		295.042	677.62	176.776	383.146		7	4.19162
gene:CTL0699	CTL0699	CT440	339		250.418	287.466	386.595	308.159		173.473	101.496	250.963	175.31		134.23	88.2867	428.81	217.109		235.472	239.042	237.257		341.278	564.775	453.026		44.6502	23.7141	178.423	82.2626		237.413	149.387	330.492	239.098		115.256	177.549	168.229	153.678		62.6639	503.717	315.381	293.921		13	11.6071
dnaQ	CTL0513	CT261	699		1153.75	975.904	787.458	972.37		523.479	758.04	564.299	615.273		390.593	499.534	378.116	422.748		550.23	526.956	538.593		496.537	502.157	499.347		731.197	975.014	557.51	754.574		268.661	235.461	215.235	239.786		321.966	262.854	188.495	257.771		212.734	814.307	331.398	452.813		10	4.31034
gene:CTL0518	CTL0518	CT266	1182		143.641	261.078	332.628	245.782		480.939	285.271	281.363	349.191		128.325	151.925	111.803	130.684		135.068	280.464	207.766		166.395	134.982	150.688		1557.18	948.396	952.899	1152.83		283.711	224.934	211.237	239.961		232.712	192.965	119.789	181.822		251.61	216.701	256.28	241.53		28	7.12468
glmS	CTL0188	CT816	1821		303.018	142.707	295.073	246.933		552.585	370.335	666.816	529.912		366.498	169.834	377.369	304.567		442.343	631.098	536.72		368.49	438.08	403.285		1067.56	1045.78	896.82	1003.39		268.866	198.147	253.131	240.048		554.43	347.923	520.522	474.292		373.299	375.091	557.762	435.384		25	4.12541
gene:CTL0040	CTL0040	CT671	852		373.643	552.832	661.431	529.302		728.571	597.683	576.435	634.23		320.452	245.897	325.726	297.358		357.73	510.146	433.938		217.264	262.17	239.717		2184.6	1694.2	1624.2	1834.33		212.543	282.337	229.183	241.355		227.461	249.114	198.5	225.025		199.465	233.826	313.715	249.002		7	2.4735
gene:CTL0225	CTL0225	CT852	642		628.092	1239.64	959.441	942.391		956.711	793.187	837.271	862.39		70.8787	62.1582	82.3374	71.7915		339.103	1113.06	726.082		351.405	695.852	523.628		546.2	640.705	427.329	538.078		198.492	226.786	299.164	241.48		75.4659	118.424	128.652	107.514		231.622	265.982	555.11	350.904		22	10.3286
gene:CTL0477	CTL0477	CT224	444		191.197	146.323	29.517	122.346		147.165	123.99	87.097	119.417		170.811	157.286	267.875	198.657		98.065	149.328	123.697		65.1426	215.607	140.375		156.819	119.701	138.175	138.232		287.008	114.059	324.431	241.833		323.839	121.291	194.882	213.337		191.379	64.0991	160.532	138.67		7	4.7619
atpI	CTL0557	CT305	1950		380.924	641.344	403.248	475.172		676.869	811.656	424.39	637.639		54.4494	76.7415	47.439	59.5433		145.136	366.454	255.795		94.9278	229.096	162.012		561.73	743.443	216.463	507.212		264.838	272.689	190.422	242.65		109	146.208	101.856	119.022		141.62	116.759	127.931	128.77		37	5.70108
nlpD	CTL0128	CT759	738		690.176	726.26	621.537	679.324		885.384	755.279	759.798	800.154		452.164	392.027	590.922	478.371		1002.97	638.86	820.917		595.71	735.049	665.38		1365.97	1296.88	1339.44	1334.1		263.551	197.285	268.923	243.253		620.491	489.341	490.302	533.378		431.769	231.382	362.175	341.776		4	1.63265
gene:CTL0174	CTL0174	CT805	1353		62.7432	144.052	242.157	149.651		111.075	81.3769	171.49	121.314		16.816	0	14.651	10.489		0	157.9	78.95		4.27543	47.1689	25.7222		293.48	173.629	475.467	314.192		4.95708	4.67871	721.597	243.744		2.31024	9.36538	59.592	23.7559		15.7007	21.0348	39.51	25.4152		46	10.2222
gene:CTL0749	CTL0749	CT488	735		404.246	243.075	410.106	352.475		248.919	187.25	347.25	261.14		350.825	149.307	305.657	268.596		355.436	320.734	338.085		629.623	694.635	662.129		364.51	241.841	424.986	343.779		191.627	146.415	396.321	244.787		435.904	275.839	540.463	417.402		462.434	580.817	509.115	517.455		9	3.68852
fabD	CTL0490	CT238	927		228.942	525.625	890.669	548.412		352.434	668.1	471.395	497.31		147.263	150.668	171.07	156.334		250.505	222.515	236.51		106.083	103.268	104.676		260.166	426.862	204.601	297.21		361.754	225.35	148.485	245.196		193.884	205.038	186.683	195.202		320.823	122.805	615.112	352.913		12	3.8961
gene:CTL0012	CTL0012	CT644	1005		422.346	290.898	469.453	394.232		201.55	301.277	380.939	294.589		211.296	228.316	138.069	192.56		223.842	381.17	302.506		425.935	508.016	466.976		180.231	203.532	370.135	251.3		166.839	245.653	324.883	245.792		206.828	195.429	244.594	215.617		169.099	198.229	372.338	246.555		15	4.49102
trxB	CTL0354	CT099	1056		502.436	999.734	881.15	794.44		829.142	781.981	659.166	756.763		904.911	510.157	700.804	705.291		879.614	725.523	802.568		701.171	332.394	516.782		902.07	987.121	691.018	860.07		304.86	287.74	145.502	246.034		682.278	443.978	404.108	510.121		623.612	512.065	624.341	586.673		26	7.40741
gene:CTL0704	CTL0704	CT444.1	225		0	0	349.481	116.494		0	0	395.304	131.768		0	0	264.303	88.1011		0	425.64	212.82		0	567.285	283.642		125.576	45.654	647.099	272.776		0	0	739.799	246.6		0	14.0793	445.748	153.276		0	0	395.978	131.993		8	10.8108
gene:CTL0448	CTL0448	CT196	321		66.115	50.5976	81.6545	66.1224		20.3556	21.4375	12.0471	17.9467		141.757	248.633	185.259	191.883		22.6069	22.9497	22.7783		72.083	99.4074	85.7452		18.8616	8.34795	43.0694	23.4263		167.151	236.646	339.052	247.616		24.3438	49.3433	36.7577	36.8149		0	0	0	0		7	6.60377
hemB	CTL0001	CT633	1017		354.758	367.318	309.276	343.784		655.341	534.546	486.716	558.867		380.32	225.622	214.405	273.449		656.467	507.059	581.763		540.357	627.528	583.942		464.362	573.53	349.2	462.364		349.525	242.754	151.082	247.787		450.268	423.625	311.32	395.071		438.647	307.827	297.86	348.111		11	3.25444
gene:CTL0190	CTL0190	CT818	1194		355.492	666.541	625.642	549.225		547.247	547.518	365.983	486.916		450.976	459.549	409.515	440.013		492.296	357.854	425.075		484.477	614.677	549.577		482.997	657.953	338.684	493.211		342.649	265.087	136.728	248.155		442.422	289.191	363.99	365.201		1085.28	548.225	970.047	867.851		34	8.56423
ribH	CTL0101	CT732	474		179.096	376.92	580.626	378.881		317.057	275.838	399.764	330.886		368.001	357.803	306.681	344.162		643.009	326.379	484.694		280.69	201.961	241.325		293.787	291.148	290.761	291.899		226.394	213.681	310.651	250.242		609.983	594.805	580.833	595.207		448.166	660.465	263.15	457.26		9	5.73248
map	CTL0224	CT851	876		775.266	667.472	643.309	695.349		962.218	667.719	768.124	799.354		268.384	204.994	165.944	213.108		240.237	815.736	527.986		158.484	400.694	279.589		814.994	640.862	594.301	683.386		237.346	144.527	369.071	250.315		82.0687	57.8601	148.164	96.0308		72.7502	32.4886	162.731	89.3232		8	2.74914
pgi	CTL0633	CT378	1578		416.926	391.121	456.784	421.611		637.679	623.603	553.844	605.042		240.305	183.343	230.302	217.983		354.103	532.206	443.154		322.592	323.547	323.069		1018.05	1038.42	976.059	1010.84		233.765	280.811	237.34	250.639		323.866	305.14	326.51	318.505		376.936	432.852	350.057	386.615		31	5.90476
lpxD	CTL0495	CT243	1065		1175.73	579.521	627.59	794.28		944.842	833.526	973.131	917.166		185.15	206.085	229.559	206.931		211.231	906.157	558.694		309.602	449.433	379.518		1447.79	1612.01	1280.3	1446.7		277.094	190.206	285.54	250.946		152.619	71.3879	180.958	134.988		279.251	400.845	234.241	304.779		11	3.10734
gene:CTL0043	CTL0043	CT674	2766		529.422	510.86	653.856	564.713		661.445	547.33	792.715	667.163		361.927	151.485	332.051	281.821		367.301	812.324	589.813		401.538	576.822	489.18		3108.46	2099.71	2992.41	2733.53		240.053	254.035	259.232	251.107		506.832	401.993	464.973	457.933		537.604	576.197	489.604	534.469		28	3.04017
gene:CTL0486	CTL0486	CT234	2787		251.294	448.734	347.977	349.335		295.408	214.813	255.31	255.177		103.406	50.1147	128.026	93.849		83.3218	290.762	187.042		76.7967	68.697	72.7469		142.837	148.872	181.993	157.901		185.301	168.081	406.592	253.325		117.202	147.764	253.314	172.76		144.822	122.54	76.7234	114.695		64	6.89655
gene:CTL0026	CTL0026	CT657	318		133.477	204.3	494.549	277.442		246.571	108.199	267.536	207.435		286.189	94.117	415.571	265.292		0	324.327	162.163		254.671	100.345	177.508		355.405	213.476	455.136	341.339		189.819	238.879	352.317	260.338		201.503	159.388	278.283	213.058		200.406	268.491	224.139	231.012		6	5.71429
pcnB2	CTL0073	CT704	1233		585.222	487.386	712.143	594.917		461.046	284.633	495.542	413.74		67.6595	113.276	58.9484	79.9614		194.221	537.726	365.974		234.577	181.159	207.868		726.336	567.234	468.831	587.467		239.339	215.63	337.499	264.156		166.047	118.184	178.631	154.287		189.516	115.41	289.035	197.987		26	6.34146
nqrB	CTL0530	CT278	1512		336.871	418.936	338.04	364.616		492.653	446.019	813.32	583.997		95.3018	92.3741	240.355	142.677		239.974	682.116	461.045		218.073	337.67	277.871		1155.92	1034.72	1084.1	1091.58		314.942	213.522	266.754	265.073		136.441	106.852	156.074	133.122		196.695	188.228	365.337	250.087		41	8.15109
ribF	CTL0348	CT093	906		398.222	573.663	506.285	492.723		533.693	273.434	354.271	387.133		92.0797	33.0344	80.2245	68.4462		88.107	325.247	206.677		121.312	140.882	131.097		427.139	347.532	274.674	349.782		251.695	230.573	314.452	265.573		93.1515	136.364	336.438	188.651		46.8941	125.651	98.3389	90.2948		17	5.64784
alaS	CTL0118	CT749	2628		1106.37	1044.47	553.545	901.462		910.005	926.951	804.912	880.623		303.014	265.734	173.487	247.412		698.62	742.852	720.736		631.734	558.543	595.138		688.281	979.733	368.91	678.975		344.534	284.237	169.31	266.027		384.772	291.711	240.953	305.812		420.334	498.159	372.925	430.473		45	5.14286
bioF	CTL0146	CT777	1134		430.447	802.065	473.834	568.782		645.347	461.189	525.163	543.9		173.884	114.368	233.072	173.775		275.17	532.7	403.935		428.493	253.252	340.873		744.363	725.454	428.23	632.682		343.035	240.037	217.355	266.809		367.978	321.254	320.819	336.684		618.184	225.873	282.842	375.633		20	5.30504
gene:CTL0290	CTL0290	CT035	774		301.617	209.843	253.984	255.148		194.167	168.924	204.847	189.313		362.544	180.452	401.235	314.744		346.902	161.804	254.353		284.001	123.681	203.841		225.547	170.222	189.227	194.998		320.615	212.645	268.822	267.361		432.113	437.931	386.193	418.746		247.012	220.62	184.176	217.269		17	6.61479
sufS	CTL0056	CT687	1206		369.553	1037	326.009	577.52		530.966	850.194	452.125	611.095		232.677	388.798	246.551	289.342		595.708	482.571	539.14		350.149	343.969	347.059		555.17	859.531	290.892	568.531		211.329	383.177	217.65	270.719		259.183	338.849	158.171	252.067		246.603	471.974	221.63	313.402		13	3.2419
gene:CTL0266	CTL0266	CT011	1257		607.816	788.187	948.771	781.591		1008.45	492.704	864.485	788.546		193.07	142.86	215.522	183.817		271.337	791.189	531.263		285.321	710.799	498.06		862.186	653.401	778.84	764.809		272.119	196.405	346.335	271.62		138.01	78.1249	201.816	139.317		270.397	226.412	297.692	264.834		19	4.54545
fliY	CTL0747	CT486	786		648.028	371.95	416.843	478.94		573.607	787.95	546.118	635.892		385.955	241.16	168.132	265.082		387.769	609.218	498.493		338.542	405.977	372.26		1265.86	1304.62	1154.85	1241.78		273.056	281.883	264.718	273.219		391.713	298.244	287.725	325.894		486.482	434.504	385.399	435.462		11	4.21456
pal	CTL0863	CT600	567		748.603	515.613	600.96	621.726		702.967	546.145	654.748	634.62		842.669	422.281	699.215	654.722		537.542	662.627	600.084		724.358	1125.57	924.962		932.568	883.778	1122.39	979.578		248.405	234.455	338.736	273.865		399.677	262.59	617.36	426.542		412.123	903.493	754.244	689.953		13	6.91489
devB	CTL0438	CT186	771		743.214	421.318	849.906	671.48		949.187	499.819	993.109	814.038		127.876	77.6373	162.833	122.782		225.893	812.169	519.031		367.637	744.975	556.306		757.803	556.097	691.487	668.462		321.863	197.052	311.386	276.767		202.707	69.8486	170.892	147.816		440.841	73.8263	462.231	325.633		13	5.07812
gene:CTL0472	CTL0472	CT220	579		73.3088	28.0515	452.696	184.686		90.2817	23.7701	220.405	111.486		26.197	17.2304	251.065	98.1642		75.2001	330.808	203.004		79.9262	330.671	205.299		47.9277	36.2537	204.454	96.2118		69.5018	10.9331	751.888	277.441		70.1809	27.3561	427.951	175.163		0	49.1538	215.429	88.1941		3	1.5625
trmB	CTL0201	CT829	675		251.531	96.2479	1359.09	568.958		212.964	142.726	590.092	315.261		213.476	162.578	665.652	347.236		161.262	698.487	429.874		274.236	756.38	515.308		65.0306	80.0599	508.206	217.766		109.298	84.4039	640.21	277.971		125.03	98.555	390.394	204.66		251.769	210.815	607.167	356.584		15	6.69643
fabH	CTL0491	CT239	984		431.36	775.778	1198.68	801.939		498.029	503.519	660.238	553.929		184.976	294.02	221.596	233.531		265.493	501.605	383.549		182.24	162.143	172.192		372.77	518.328	248.51	379.87		443.039	244.462	149.643	279.048		244.596	215.696	229.829	230.04		928.304	607.379	778.677	771.453		14	4.28135
nrdB	CTL0200	CT828	1041		1427.09	608.483	654.648	896.741		539.804	390.014	560.935	496.917		378.837	335.422	450.661	388.306		543.738	559.06	551.399		572.354	1164.81	868.584		779.359	661.986	912.637	784.66		354.353	218.915	264.448	279.239		237.209	176.498	204.021	205.909		530.566	410.087	633.337	524.663		18	5.20231
ptsH	CTL0591	CT337	330		257.247	541.394	397.138	398.593		455.409	312.792	503.896	424.033		436.656	151.158	320.367	302.727		241.894	468.8	355.347		262.939	386.785	324.862		455.622	395.187	527.612	459.473		345.508	191.827	300.705	279.347		326.783	316.784	369.47	337.679		514.983	258.727	377.979	383.897		4	3.66972
gene:CTL0864	CTL0864	CT601	603		633.519	350.155	412.945	465.54		660.999	547.776	378.374	529.049		62.8857	82.723	515.019	220.209		204.587	293.208	248.897		172.676	687.939	430.308		952.198	1034.7	642.686	876.526		100.103	104.98	637.025	280.703		93.3059	68.2951	1268.63	476.743		422.747	235.987	620.563	426.432		3	1.5
gene:CTL0686	CTL0686	CT427	822		180.73	79.0356	510.192	256.653		111.287	108.83	155.249	125.122		18.4526	12.1367	48.2305	26.2733		17.6565	188.204	102.93		14.0746	116.459	65.2668		155.906	99.429	237.569	164.302		0	23.1032	821.681	281.595		1.90131	0	406.704	136.202		0	0	130.066	43.3553		16	5.86081
ppa	CTL0141	CT772	630		943.24	309.368	499.259	583.956		622.299	862.91	687.486	724.231		529.678	633.422	576.852	579.984		299.487	654.831	477.159		211.186	202.602	206.894		437.275	710.331	351.804	499.803		244.856	221.058	406.483	290.799		166.21	191.076	240.354	199.214		168.596	225.873	141.421	178.63		5	2.39234
fmt	CTL0792	CT530	951		490.961	409.888	289.397	396.749		810.755	803.196	719.746	777.899		199.37	251.77	187.597	212.912		427.32	565.489	496.405		298.053	201.324	249.688		919.433	1083.43	512.905	838.589		317.363	332.823	228.887	293.024		361.548	306.458	272.958	313.655		446.752	329.191	187.371	321.105		7	2.21519
surE	CTL0470	CT218	852		323.824	266.884	369.171	319.96		260.752	201.92	263.254	241.975		124.62	152.222	224.906	167.249		170.348	285.336	227.842		95.0531	149.811	122.432		502.771	363.268	512.159	459.399		220.415	230.327	435.824	295.522		203.614	252.832	246.971	234.472		124.666	167.019	125.486	139.057		14	4.947
gene:CTL0540	CTL0540	CT288	1695		425.71	804.905	440.718	557.111		319.961	247.65	214.459	260.69		170.025	117.716	113.05	133.597		196.94	356.39	276.665		160.401	263.562	211.981		548.305	295.636	585.993	476.645		332.379	239.02	322.938	298.112		75.6081	130.825	131.102	112.512		87.7294	201.487	126.152	138.456		18	3.19149
glgB	CTL0245	CT866	2217		153.165	271.063	390.152	271.46		557.037	316.602	613.993	495.877		218.934	211.498	175.844	202.092		392.791	544.954	468.873		362.683	388.617	375.65		919.883	911.361	772.487	867.911		308.573	236.993	349.416	298.327		427.2	261.486	438.191	375.626		517.422	462.138	506.359	495.306		43	5.82656
gene:CTL0466	CTL0466	CT214	1644		232.368	296.384	542.079	356.943		214.625	205.104	242.282	220.67		313.694	364.102	341.633	339.81		401.685	295.749	348.717		453.906	485.246	469.576		367.669	223.308	692.735	427.904		281.495	257.986	360.216	299.899		337.482	281.329	398.331	339.047		439.333	294.295	411.875	381.834		27	4.93601
gene:CTL0014	CTL0014	CT646	1380		692.051	894.477	674.271	753.6		530.307	673.184	580.066	594.519		368.21	513.278	363.896	415.128		730.94	459.094	595.017		435.945	508.707	472.326		243.133	402.925	235.743	293.934		238.145	362.386	299.229	299.92		233.299	420.083	216.604	289.995		292.477	515.58	245.334	351.13		23	5.01089
rpiA	CTL0465	CT213	729		262.011	490.151	413.481	388.548		385.415	235.989	249.32	290.241		197.663	260.016	126.895	194.858		258.816	202.108	230.462		460.234	175.088	317.661		447.102	409.857	263.135	373.365		322.006	338.657	241.506	300.723		289.421	256.382	213.109	252.971		495.38	663.677	268.874	475.977		10	4.13223
gene:CTL0364	CTL0364	CT109	789		215.188	144.097	182.714	180.666		223.602	43.6086	294.077	187.096		28.8366	12.6444	150.743	64.0747		82.7773	298.782	190.78		102.643	121.33	111.986		191.204	144.909	324.166	220.093		450.529	144.417	312.397	302.448		71.3099	36.1351	139.577	82.3405		134.62	108.213	271.012	171.282		16	6.10687
gene:CTL0720	CTL0720	CT460	261		2602.04	1804.65	3314.05	2573.58		3279.58	1792.86	3407.8	2826.75		900.784	305.79	860.757	689.11		1473.61	4064.47	2769.04		1484.95	1222.6	1353.77		2984.76	2138.96	3279.2	2800.97		231.273	315.302	367.937	304.837		1502.99	667.552	1469.25	1213.27		2034.77	1308.51	2048.16	1797.15		3	3.48837
gene:CTL0232	CTL0232	CT857	1266		553.204	423.365	445.133	473.901		356.126	211.987	238.258	268.79		293.536	220.647	292.278	268.821		515.887	215.303	365.595		548.309	730.951	639.63		376.617	333.021	270.622	326.753		376.139	325.015	214.92	305.358		478.985	352.816	333.969	388.59		553.729	764.329	450.402	589.487		21	4.98812
fabZ	CTL0794	CT532	462		275.622	386.71	510.606	390.979		1074.88	1087.33	887.258	1016.49		295.481	259.127	286.042	280.217		424.099	845.115	634.607		438.232	207.206	322.719		1676.36	1542.85	1161.46	1460.22		290.343	274.038	353.363	305.915		500.661	397.694	425.657	441.337		413.826	246.407	154.277	271.503		10	6.53595
gene:CTL0178	CTL0178		321		595.035	1163.74	653.236	804.005		692.089	793.187	373.459	619.578		259.889	435.108	308.765	334.587		926.882	229.497	578.19		504.581	99.4074	301.994		304.929	609.4	166.894	360.408		355.196	315.528	249.303	306.676		589.121	957.26	330.819	625.733		595.599	709.284	444.088	582.99		5	4.71698
murC	CTL0131	CT762	2412		439.944	693.577	771.554	635.025		717.888	716.103	692.616	708.869		377.314	310.211	325.996	337.841		445.277	598.633	521.955		510.834	542.413	526.624		748.036	816.388	702.87	755.764		367.046	244.078	315.858	308.994		375.168	241.659	374.229	330.352		413.94	377.579	487.585	426.368		46	5.72852
gene:CTL0684	CTL0684	CT425	1866		557.3	504.837	400.33	487.489		612.794	619.55	505.667	579.337		260.116	128.314	226.627	205.019		206.115	521.128	363.621		167.402	324.912	246.157		592.965	733.349	450.794	592.369		309.108	179.799	440.874	309.927		146.572	122.232	202.345	157.049		136.611	122.015	248.282	168.969		44	7.08535
gene:CTL0555	CTL0555	CT303	516		781.463	912.816	609.561	767.947		607.826	320.067	584.563	504.152		308.652	154.673	294.524	252.616		295.335	499.689	397.512		224.212	556.566	390.389		595.483	565.193	437.9	532.859		246.961	331.236	353.604	310.6		202.931	251.708	205.8	220.147		123.506	220.62	276.264	206.797		7	4.09357
aroG	CTL0637	CT382	837		202.847	407.501	234.867	281.738		390.331	213.76	258.731	287.607		208.402	166.869	142.098	172.457		398.821	299.251	349.036		442.316	266.868	354.592		287.538	227.843	288.026	267.802		488.796	249.581	202.695	313.691		267.014	215.731	171.514	218.086		304.56	510.036	361.916	392.171		6	2.15827
pdhA	CTL0497	CT245	1023		663.864	508.053	294.651	488.856		300.2	504.504	306.193	370.299		452.224	282.811	335.869	356.968		588.774	374.464	481.619		503.26	499.078	501.169		497.643	632.596	393.185	507.808		327.807	346.526	275.359	316.564		380.406	455.203	351.785	395.798		269.951	528.583	243.858	347.464		18	5.29412
gene:CTL0157	CTL0157	CT789	252		0	0	468.056	156.019		25.9291	54.6145	276.222	118.922		60.1906	0	419.529	159.906		28.7969	409.269	219.033		68.865	0	34.4325		48.0521	33.6734	312.028	131.251		26.6148	0	927.289	317.968		49.6151	25.1416	522.849	199.202		0	0	212.131	70.7104		7	8.43373
sctJ	CTL0822	CT559	978		781.211	498.215	616.417	631.948		781.691	605.116	581.252	656.02		581.597	326.426	621.572	509.865		704.905	662.866	683.885		644.712	978.828	811.77		1864.45	1411.54	1864.66	1713.55		404.61	220.071	330.579	318.42		639.212	356.301	665.566	553.693		651.627	1105.81	965.652	907.696		14	4.30769
trpR	CTL0422	CT169	285		148.933	56.9889	321.891	175.937		412.682	265.599	325.651	334.644		558.822	525.074	370.952	484.949		5601.75	1344.13	3472.94		13396.1	10412.7	11904.4		322.202	175.512	338.052	278.589		352.996	244.327	370.648	322.657		9475.95	6713.6	9556.67	8582.08		10807.9	9386.81	8628.16	9607.61		7	7.44681
gene:CTL0673	CTL0673	CT416	711		238.795	251.28	331.786	273.954		202.181	135.499	119.657	152.446		0	0	306.681	102.227		142.891	269.393	206.142		48.8157	269.281	159.048		94.3809	106.786	190.802	130.656		47.1655	17.8067	904.939	323.304		24.1795	13.3664	284.885	107.477		29.8777	200.141	175.433	135.151		11	4.66102
bacA	CTL0528	CT276	585		471.62	1082.79	716.885	757.098		826.54	670.499	925.462	807.5		220.39	102.322	158.13	160.281		99.2384	931.875	515.557		207.654	654.56	431.107		1446.37	1115.39	1222.27	1261.34		366.875	194.778	415.863	325.839		109.535	37.9058	94.1248	80.5218		254.19	145.949	213.219	204.453		8	4.12371
gene:CTL0054	CTL0054	CT685	768		276.34	380.668	341.29	332.766		306.288	492.811	523.671	440.923		306.126	324.753	275.316	302.065		415.755	479.613	447.684		369.073	540.139	454.606		300.232	382.065	249.21	310.503		375.518	288.49	316.771	326.926		272.689	259.862	307.271	279.941		497.884	296.459	487.239	427.194		11	4.31373
gene:CTL0110	CTL0110	CT741	345		1107.28	941.555	645.781	898.206		984.855	2353.65	571.659	1303.39		571.549	1098.85	191.524	620.641		2439.97	597.889	1518.93		1509.04	647.445	1078.24		680.042	1303.6	524.709	836.117		272.165	366.973	352.58	330.573		1694.25	1313.05	860.716	1289.34		2155.09	3712.18	1342.88	2403.38		9	7.89474
atpK	CTL0556	CT304	426		498.19	381.264	553.756	477.737		889.624	646.144	807.917	781.228		498.48	351.282	589.408	479.723		170.348	691.723	431.035		162.948	374.528	268.738		717.737	692.988	400.6	603.775		393.599	267.477	338.139	333.072		146.749	89.2349	170.802	135.595		249.332	66.8076	125.486	147.208		8	5.67376
gene:CTL0252	CTL0252	CT873	597		710.985	516.909	329.285	519.06		175.119	80.6868	161.939	139.248		266.775	334.218	188.156	263.049		486.219	271.475	378.847		736.406	481.052	608.729		507.928	246.125	561.579	438.544		393.203	349.915	257.371	333.497		219.902	328.988	171.29	240.06		533.745	1668.51	417.866	873.374		4	2.0202
tdk	CTL0440	CT188	612		1040.34	1671.95	706.672	1139.65		1131.73	1428.01	669.793	1076.51		111.53	244.52	64.7802	140.276		545.447	662.054	603.75		387.534	312.841	350.188		1094.84	1693.78	507.576	1098.73		493.156	362.026	146.453	333.879		252.818	196.696	115.679	188.397		381.819	697.55	174.696	418.022		10	4.92611
gene:CTL0469	CTL0469	CT217	765		360.651	721.859	668.126	583.545		657.684	431.776	429.679	506.38		198.275	65.2052	112.286	125.255		227.665	529.643	378.654		355.397	458.833	407.115		325.812	273.807	405.496	335.039		289.318	239.972	472.835	334.042		206.34	219.471	323.9	249.904		360.993	186.013	139.757	228.921		10	3.93701
gene:CTL0397	CTL0397	CT142	858		98.9413	246.088	122.196	155.742		114.233	40.1016	40.5641	64.9663		167.944	162.785	46.2068	125.645		84.5782	60.1025	72.3404		128.099	37.1909	82.6447		935.589	744.879	338.381	672.95		539.368	309.874	152.964	334.069		169.402	151.377	80.22	133.666		74.2764	132.681	41.5362	82.8311		11	3.85965
mreB	CTL0078	CT709	1101		713.213	1209.65	952.266	958.378		854.601	993.776	776.231	874.869		502.846	389.632	336.08	409.52		547.062	769.471	658.267		520.147	550.668	535.407		1969.16	1863.13	1563.74	1798.67		359.408	396.721	250.037	335.389		376.169	382.673	273.279	344.04		733.184	568.683	776.851	692.906		7	1.91257
parB	CTL0057	CT688	846		301.034	460.761	526.701	429.499		764.633	610.056	525.671	633.453		654.413	507.075	585.778	582.422		814.89	731.46	773.175		594.876	414.903	504.889		880.871	866.835	869.186	872.297		348.824	351.683	306.484	335.663		761.116	531.718	543.935	612.256		803.519	706.454	442.316	650.763		9	3.20285
gene:CTL0843	CTL0843	CT580	984		237.248	214.577	319.648	257.158		239.054	132.873	176.849	182.925		685.953	456.238	590.922	577.704		656.358	262.032	459.195		746.597	291.858	519.228		109.216	108.477	129.524	115.739		381.695	302.361	325.31	336.456		684.552	563.386	731.455	659.798		453.358	578.456	615.698	549.17		28	8.56269
nrdA	CTL0199	CT827	3144		648.028	1022.86	1033.77	901.554		660.895	560.32	653.128	624.781		277.405	203.082	252.198	244.228		445.472	693.571	569.522		574.05	629.264	601.657		1341.93	888.969	948.865	1059.92		433.049	318.125	258.609	336.594		286.328	154.16	210.79	217.093		547.292	371.139	714.121	544.184		37	3.53391
gene:CTL0152	CTL0152	CT783	1050		101.061	46.4052	499.259	215.575		404.494	347.348	592.956	448.266		274.469	218.531	591.536	361.512		317.917	526.204	422.061		303.006	212.732	257.869		4010.91	2835.37	4421.61	3755.97		108.588	90.4327	810.933	336.651		462.909	310.75	621.8	465.153		384.398	325.257	339.41	349.688		19	5.44413
plsB	CTL0176	CT807	1002		381.25	340.398	287.747	336.465		365.181	618.093	382.079	455.118		181.653	248.912	72.5383	167.701		434.54	374.959	404.75		404.118	286.615	345.366		537.781	770.211	238.441	515.478		408.306	347.471	261.962	339.246		262.039	221.306	217.85	233.732		190.806	227.226	142.268	186.766		19	5.70571
gspD	CTL0835	CT572	2283		232.401	533.569	367.392	377.787		426.45	681.211	326.917	478.193		156.132	471.945	182.338	270.138		368.721	229.105	298.913		195.102	181.703	188.403		285.093	415.315	176.752	292.387		396.599	421.465	201.906	339.99		160.874	270.578	120.594	184.015		260.537	249.321	140.492	216.783		30	3.94737
thrS	CTL0844	CT581	1908		745.249	578.849	659.399	661.166		777.384	486.894	727.616	663.965		453.133	271.893	405.182	376.736		612.341	930.509	771.425		973.205	1087.07	1030.14		537.073	551.481	487.969	525.508		323.395	345.047	360.705	343.049		955.09	589.404	732.813	759.102		823.892	850.221	859.198	844.437		31	4.88189
gene:CTL0644	CTL0644	CT388	348		670.839	1213.47	941.491	941.933		1595.98	810.743	888.99	1098.57		784.554	516.021	246.835	515.803		938.381	994.948	966.664		731.394	366.779	549.086		806.116	861.146	638.127	768.463		501.092	345.619	193.167	346.626		687.126	518.87	429.473	545.156		732.519	736.035	1177.69	882.083		5	4.34783
trpS	CTL0848	CT585	1041		1753.28	889.322	893.847	1178.82		1267.91	1176.65	1441.34	1295.3		801.385	354.589	653.776	603.25		850.462	1507.34	1178.9		922.434	1716.57	1319.5		1298.45	1389.61	1011.83	1233.3		380.124	346.615	316.723	347.821		444.391	328.652	323.033	365.359		775.443	765.495	804.509	781.816		11	3.17919
gene:CTL0576	CTL0576	CT324	912		279.249	124.663	373.623	259.178		379.725	173.545	216.253	256.508		282.738	153.146	282.561	239.482		103.441	323.107	213.274		348.856	349.888	349.372		453.097	289.908	331.609	358.205		301.518	312.35	445.76	353.209		293.039	270.934	293.255	285.743		232.928	280.855	156.307	223.364		7	2.31023
rsbW	CTL0811	CT549	441		336.871	184.148	356.614	292.544		533.399	218.458	508.599	420.152		447.13	248.844	524.411	406.795		444.295	551.261	497.778		354.163	289.431	321.797		327.212	320.024	616.22	421.152		425.837	344.506	297.603	355.982		450.079	524.382	392.415	455.625		867.063	322.676	646.495	612.078		6	4.10959
gene:CTL0392	CTL0392	CT137	846		376.293	518.356	464.736	453.128		417.072	488.045	342.829	415.982		224.114	271.226	117.156	204.165		291.645	304.775	298.21		335.045	301.747	318.396		485.463	452.422	362.076	433.32		325.04	381.613	363.24	356.631		389.795	393.172	418.412	400.459		351.54	538.251	189.564	359.785		17	6.04982
smpB	CTL0332	CT076	456		232.707	498.653	344.883	358.748		186.28	241.454	390.103	272.612		482.317	371.927	449.199	434.481		525.164	452.35	488.757		659.654	769.753	714.704		344.11	245.834	304.133	298.026		426.537	333.173	315.893	358.534		1148.16	569.655	556.323	758.047		652.199	624.123	1016	764.106		6	3.97351
gene:CTL0897	CTL0897	CT632	1590		613.996	1011.28	1022.07	882.449		862.999	753.062	916.918	844.326		262.34	250.979	332.457	281.925		616.144	773.751	694.948		534.808	842.9	688.854		979.267	1025.53	668.438	891.078		282.619	358.318	444.926	361.954		460.999	438.317	472.463	457.26		534.416	769.674	650.002	651.364		30	5.67108
aroL	CTL0621	CT367	555		267.676	438.968	236.136	314.26		188.371	99.1918	174.194	153.919		122.984	233.681	166.678	174.448		91.5274	278.746	185.137		177.188	114.99	146.089		171.819	161.747	107.426	146.997		205.437	479.049	403.736	362.741		188.671	268.268	194.882	217.274		76.5515	205.117	128.425	136.698		12	6.52174
gene:CTL0385	CTL0385	CT130	702		453.481	1341.92	1437.5	1077.63		363.007	470.525	627.992	487.175		86.4276	213.171	103.538	134.379		237.759	713.598	475.678		280.169	545.466	412.818		382.364	461.884	524.971	456.406		296.175	279.543	515.269	363.662		120.221	108.302	212.901	147.142		242.086	324.331	456.898	341.105		10	4.29185
gene:CTL0093	CTL0093	CT724	525		242.547	247.494	549.185	346.409		199.136	183.505	176.782	186.474		332.252	304.043	390.162	342.152		179.692	98.2247	138.959		242.405	243.122	242.763		222.001	149.722	185.16	185.628		472.679	217.038	414.612	368.11		419.743	265.495	404.545	363.261		526.018	325.257	407.292	419.523		17	9.77011
gene:CTL0184	CTL0184	CT813	795		186.868	163.44	164.85	171.719		476.704	779.03	340.5	532.078		1383.25	1568.62	1429.56	1460.48		1378.34	518.923	948.63		1360.67	1123.87	1242.27		327.48	511.22	260.854	366.518		388.074	422.019	306.012	372.035		908.236	685.369	598.618	730.741		855.066	1002.37	918.968	925.467		5	1.89394
gene:CTL0743	CTL0743	CT482	654		421.862	447.023	581.133	483.339		569.489	336.706	538.084	481.426		707.378	427.124	1030.54	721.681		632.474	529.422	580.948		380.337	243.959	312.148		1047.67	914.4	1191.74	1051.27		369.189	348.456	401.355	373		523.348	455.316	505.165	494.61		519.708	304.618	299.708	374.678		11	5.06912
gene:CTL0256	CTL0256	CT001	273		466.437	297.469	384.046	382.651		1268.53	1134.3	1019.9	1140.91		583.386	438.523	459.868	493.926		1196.18	917.483	1056.83		1059.46	467.543	763.502		7512.77	4523.41	10690.2	7575.46		540.485	255.067	328.313	374.622		1293.81	533.775	813.987	880.524		1322.83	1042.49	1370.69	1245.34		2	2.22222
gene:CTL0600	CTL0600	CT346	915		510.277	106.504	243.491	286.757		299.927	165.455	397.277	287.553		323.253	250.773	404.398	326.141		341.03	273.741	307.386		537.373	592.859	565.116		141.714	165.467	179.898	162.36		366.499	276.734	486.28	376.504		302.327	256.197	429.844	329.456		255.381	186.623	467.384	303.129		14	4.60526
clpB	CTL0368	CT113	2604		554.208	704.81	523.417	594.145		770.345	710.87	865.792	782.336		416.48	417.599	380.621	404.9		521.13	772.331	646.731		555.363	343.116	449.239		1730.26	1743.41	1387.04	1620.24		530.579	337.907	269.213	379.233		627.19	401.454	422.911	483.852		538.418	644.832	390.048	524.432		28	3.22953
pmpD	CTL0183	CT812	4593		291.104	247.535	259.657	266.099		789.559	1098.21	992.667	960.146		531.69	712.445	627.238	623.791		775.766	559.772	667.769		450.884	368.216	409.55		856.182	1260.99	458.283	858.484		508.167	343.184	289.231	380.194		946.64	661.432	790.382	799.485		689.139	377.98	508.228	525.116		80	5.22876
gene:CTL0069	CTL0069	CT700	1326		400.13	269.472	434.875	368.159		428.71	311.377	545.361	428.483		171.584	60.1894	199.324	143.699		175.127	622.238	398.682		222.487	433.164	327.826		897.227	874.706	593.647	788.527		475.453	324.63	350.04	383.374		213.334	181.565	304.027	232.975		304.388	150.241	362.831	272.487		15	3.40136
amiA	CTL0520	CT268	780		680.221	666.331	705.684	684.079		1080.65	1146.91	813.084	1013.54		350.032	255.805	304.965	303.601		474.484	840.576	657.53		393.06	327.28	360.17		1206.39	1125.13	702.895	1011.47		619.101	292.167	242.131	384.466		436.803	292.416	297.502	342.24		708.102	437.846	616.812	587.587		8	3.0888
recA	CTL0018	CT650	1059		1483	1073.59	915.78	1157.45		987.216	942.217	620.782	850.072		716.149	631.179	542.832	630.054		1075.84	897.378	986.611		895.83	482.112	688.971		841.389	1465.52	324.336	877.082		481.328	454.298	238.794	391.474		727.57	601.261	393.679	574.17		822.441	1289.97	538.441	883.618		11	3.125
ruvB	CTL0296	CT040	1005		295.642	258.576	273.847	276.022		266.567	335.513	334.765	312.281		528.24	605.533	486.528	540.1		433.242	388.501	410.872		495.006	444.514	469.76		411.169	498.609	333.165	414.314		407.087	403.123	366.289	392.167		573.831	507.485	469.62	516.979		465.022	792.916	567.372	608.437		14	4.19162
gene:CTL0639	CTL0639	CT383	732		202.951	133.13	572.92	303		267.792	272.625	227.166	255.861		404.067	204.434	397.177	335.226		356.892	372.368	364.63		616.398	610.296	613.347		125.448	153.143	262.057	180.216		366.499	311.326	511.643	396.489		350.152	268.314	472.828	363.765		464.329	272.159	584.23	440.239		9	3.7037
gene:CTL0301	CTL0301	CT045	1500		664.984	433.115	506.748	534.949		618.565	743.195	623.893	661.884		505.601	452.263	533.011	496.959		537.004	628.638	582.821		377.931	404.191	391.061		859.749	1263.62	502.318	875.23		518.669	354.496	320.105	397.757		496.994	481.512	431.327	469.944		566.481	758.934	522.691	616.035		21	4.20842
ptsI	CTL0590	CT336	1716		544.177	709.87	496.423	583.49		639.705	765.94	486.769	630.805		433.12	476.728	319.597	409.815		900.758	528.043	714.401		627.009	371.909	499.459		579.524	701.936	449.663	577.041		504.192	457.433	244.369	401.998		716.773	725.502	420.582	620.952		878.937	812.67	321.905	671.171		18	3.15236
gene:CTL0535	CTL0535	CT283	2073		604.029	979.367	625.88	736.425		1188.31	896.279	817.073	967.221		117.071	187.689	111.561	138.774		315.057	867.106	591.082		340.438	446.398	393.418		1298.24	1448.21	865.955	1204.14		410.892	387.818	409.203	402.638		235.977	168.096	215.342	206.471		297.177	425.596	266.469	329.747		55	7.97101
gene:CTL0478	CTL0478	CT226	516		287.908	125.906	177.789	197.201		519.185	253.386	314.765	362.445		867.165	290.012	704.296	620.491		239.081	314.091	276.586		526.897	309.203	418.05		383.3	213.787	264.582	287.223		441.929	184.02	583.137	403.029		563.362	233.291	426.845	407.832		205.843	110.31	241.731	185.961		5	2.92398
ubiE	CTL0687	CT428	690		30.7578	47.0778	1234.58	437.472		47.3488	29.9193	683.749	253.673		0	14.4585	181.948	65.4688		10.5171	576.536	293.527		8.38357	184.984	96.6839		38.0239	51.7815	552.885	214.23		9.72019	18.3487	1196.91	408.328		2.26504	0	772.364	258.21		0	0	464.844	154.948		8	3.49345
gene:CTL0262	CTL0262	CT007	951		245.48	170.787	440.986	285.751		776.401	361.8	801.073	646.424		215.319	178.337	416.882	270.179		366.274	712.671	539.473		723.843	570.417	647.13		519.933	483.716	571.055	524.901		387.888	286.228	562.119	412.078		670.508	319.782	851.959	614.083		759.478	628.455	824.434	737.456		22	6.96203
adk	CTL0383	CT128	738		517.632	308.111	337.406	387.716		478.107	233.111	780.757	497.325		205.529	81.1089	546.155	277.598		196.662	708.735	452.698		344.885	302.667	323.776		424.558	378.836	533.317	445.571		263.551	162.975	811.106	412.544		226.596	180.284	780.752	395.877		259.062	77.1274	338.03	224.74		8	3.26531
vacB	CTL0654	CT397	2085		865.202	1409.96	1508.55	1261.24		1360.1	943.928	1036.79	1113.61		440.128	210.533	348.601	333.087		661.292	1201.31	931.301		832.325	964.18	898.253		991.188	853.389	792.383	878.987		453.562	276.286	508.176	412.675		517.21	282.599	532.898	444.236		621.499	627.895	658.064	635.82		34	4.89914
gene:CTL0731	CTL0731	CT471	603		316.76	430.961	304.275	350.665		444.278	262.476	237.285	314.68		352.16	529.427	482.145	454.578		577.657	354.293	465.975		441.284	158.755	300.02		625.037	861.382	455.683	647.367		600.62	325.438	313.204	413.087		1295.92	971.891	616.377	961.395		528.434	991.145	591.012	703.53		14	7
pykF	CTL0586	CT332	1458		786.033	746.366	467.413	666.604		699.126	623.01	591.471	637.869		431.738	444.764	426.003	434.168		512.655	651.799	582.227		476.104	284.518	380.311		749.554	739.764	664.653	717.99		460.009	399.442	386.409	415.287		388.039	328.082	349.337	355.153		611.94	683.197	586.634	627.257		16	3.29897
murA	CTL0715	CT455	1335		302.049	620.474	804.985	575.836		802.695	670.102	637.276	703.358		551.049	515.634	524.647	530.443		1092.6	463.532	778.065		749.623	478.049	613.836		762.679	956.794	688.027	802.5		572.726	355.634	318.906	415.756		906.116	728.484	590.697	741.766		859.269	639.551	600.641	699.82		18	4.05405
trpA	CTL0424	CT171	762		501.328	383.665	275.182	386.725		454.474	478.63	243.597	392.234		218.961	157.109	121.399	165.823		6656.84	3006.68	4831.76		12829.5	17881.2	15355.3		305.907	390.935	238.699	311.847		343.268	539.985	373.876	419.043		4862.96	4439.96	3360.14	4221.02		10649.4	10009.6	7202.44	9287.13		11	4.34783
phnP	CTL0635	CT380	801		768.37	1074.68	621.737	821.595		677.07	738.83	743.489	719.796		473.409	572.927	428.956	491.764		543.581	726.568	635.075		693.293	318.699	505.996		770.994	933.933	538.296	747.741		519.138	363.537	375.654	419.443		577.542	525.996	417.367	506.968		742.578	959.327	422.673	708.193		10	3.7594
gene:CTL0053	CTL0053	CT684	1452		306.943	604.035	722.069	544.349		486.01	360.185	444.771	430.322		470.084	439.731	427.763	445.859		484.787	299.342	392.064		553.766	527.434	540.6		424.279	413.088	251.725	363.031		512.72	340.057	438.712	430.496		678.107	464.704	505.178	549.329		965.593	901.626	809.955	892.391		25	5.17598
ytgB	CTL0324	CT068	780		789.057	937.028	1092.13	939.405		887.972	996.925	1160.13	1015.01		807.017	741.835	694.643	747.832		1349.02	887.8	1118.41		726.791	777.289	752.04		1149.46	1813.95	711.757	1225.06		567.509	397.672	328.313	431.165		1039.91	982.843	731.148	917.968		653.632	839.206	502.588	665.142		10	3.861
gene:CTL0244	CTL0244	CT865	990		321.559	623.424	794.276	579.753		409.208	437.909	414.054	420.391		551.565	463.55	540.62	518.578		498.448	409.269	453.859		631.054	322.321	476.687		324.643	403.758	412.401	380.268		433.579	409.231	468.841	437.217		568.318	575.971	633.662	592.65		536.441	488.707	575.968	533.705		18	5.47112
gene:CTL0505	CTL0505	CT253	648		851.536	751.936	647.188	750.22		806.683	828.321	745.97	793.658		807.558	508.057	805.554	707.056		649.529	761.696	705.613		981.964	984.87	983.417		1445.12	1142.04	1178.77	1255.31		331.206	400.528	582.907	438.214		665.669	708.853	564.469	646.33		491.737	658.797	934.948	695.161		10	4.65116
incC	CTL0485	CT233	537		592.818	332.7	561.318	495.612		401.539	102.517	309.657	271.237		776.762	538.763	885.932	733.819		918.926	493.867	706.396		1195.71	1010.18	1102.95		143.754	161.347	371.699	225.6		337.22	459.742	536.489	444.484		395.812	212.369	406.491	338.224		593.381	688.976	929.111	737.156		9	5.05618
gene:CTL0516	CTL0516	CT264	1941		360.822	284.504	303.838	316.388		346.737	276.534	358.619	327.296		210.993	123.356	132.764	155.704		179.457	318.813	249.135		220.538	197.278	208.908		628.02	572.247	514.619	571.629		348.995	391.363	595.353	445.237		232.7	261.131	260.381	251.404		240.776	131.963	156.066	176.268		37	5.72755
gene:CTL0563	CTL0563	CT311	711		298.494	251.28	516.112	355.295		238.942	319.391	337.216	298.516		96.0002	112.252	343.854	184.036		183.717	455.895	319.806		276.622	448.801	362.712		387.458	450.384	680.568	506.137		226.394	213.681	895.934	445.336		156.068	155.941	655.512	322.507		418.288	440.31	526.3	461.633		8	3.38983
sycE	CTL0032	CT663	402		686.313	1414.09	1336.64	1145.68		893.974	736.074	615.659	748.569		339.583	297.803	197.241	278.209		505.45	494.788	500.119		618.757	317.51	468.134		1355.5	1209.86	932.861	1166.07		483.833	488.157	366.289	446.093		598.713	535.853	425.594	520.053		211.374	283.184	132.978	209.179		6	4.51128
lpxC	CTL0795	CT533	861		665.527	377.278	441.418	494.741		1244.6	1630.44	1091.41	1322.15		590.162	579.35	621.619	597.043		589.985	889.84	739.912		483.735	259.429	371.582		1699.41	2226.85	1356.83	1761.03		428.433	492.601	423.833	448.289		624.424	757.927	628.104	670.151		320.743	363.601	289.74	324.695		12	4.1958
dub2	CTL0246	CT867	1020		686.623	1226.1	488.246	800.323		301.083	256.367	333.633	297.028		215.624	156.493	181.385	184.5		512.246	267.229	389.737		482.055	375.409	428.732		106.351	133.109	240.587	160.015		453.704	434.432	461.328	449.821		173.142	313.678	231.357	239.392		416.53	725.452	331.923	491.302		17	5.01475
gene:CTL0493	CTL0493	CT241	2379		1266.77	1146.96	1680.2	1364.65		1730.35	1249.59	1485.72	1488.56		459.058	268.386	286.078	337.841		854.101	1631.92	1243.01		982.347	1153.53	1067.94		1855.52	1654.3	1893.78	1801.2		436.979	399.136	519.38	451.832		980.82	697.75	856.381	844.984		955.446	1064.71	906.306	975.487		49	6.18687
gene:CTL0614	CTL0614	CT360	627		744.663	699.409	522.55	655.541		635.697	899.964	271.376	602.346		72.5743	190.936	31.6152	98.3751		254.625	399.478	327.052		184.519	203.571	194.045		287.278	539.215	170.886	332.46		588.327	514.904	255.267	452.833		189.439	464.819	106.638	253.632		440.446	408.517	113.678	320.88		9	4.32692
dhnA	CTL0467	CT215	1047		1033.78	1147.94	1013.9	1065.21		1142.07	1110.76	827.347	1026.72		760.575	857.57	795.181	804.442		1074.31	1048.39	1061.35		729.298	640.024	684.661		1251.01	1765.13	1071.23	1362.46		538.092	411.136	409.686	452.971		491.104	520.409	422.608	478.04		953.604	951.386	476.535	793.842		16	4.5977
gene:CTL0384	CTL0384	CT129	645		230.326	377.717	1158.17	588.736		263.391	106.689	341.744	237.275		270.438	77.3364	379.039	242.271		135.01	616.76	375.885		367.707	544.198	455.952		200.255	132.946	308.791	213.997		447.129	314.061	605.47	455.553		218.075	171.898	356.72	248.898		592.829	220.62	607.78	473.743		11	5.14019
gene:CTL0025	CTL0025	CT656	294		433.12	607.687	490.344	510.384		422.274	491.531	539.29	484.365		593.308	644.733	786.617	674.886		617.076	751.719	684.398		885.407	108.537	496.972		880.384	865.887	1097.73	948.001		410.628	430.632	533.509	458.256		505.01	398.674	521.734	475.139		650.297	387.211	181.827	406.445		4	4.12371
leuS	CTL0461	CT209	2460		586.649	871.513	633.968	697.377		687.943	897.943	664.954	750.28		480.938	498.82	440.505	473.421		483.787	676.792	580.29		467.946	557.773	512.859		500.24	702.602	380.405	527.749		583.448	476.058	316.201	458.569		280.174	314.208	240.621	278.334		526.758	647.87	564.993	579.874		37	4.5177
plsX	CTL0182	CT811	966		659.096	706.166	1465.22	943.493		642.591	249.327	876.704	589.541		463.206	268.516	697.695	476.472		225.367	899.884	562.626		532.955	660.658	596.807		562.001	352.761	697.703	537.489		367.978	360.42	652.802	460.4		443.3	291.861	612.761	449.307		527.778	265.155	332.031	374.988		18	5.60748
gene:CTL0036	CTL0036	CT667	450		801.754	1082.79	1164.94	1016.49		914.779	1406.87	1099.98	1140.54		421.334	509.905	440.505	457.248		1370.73	884.022	1127.38		552.756	638.196	595.476		2555.25	2647.93	2123.71	2442.3		670.693	393.885	320.105	461.561		586.946	732.123	367.087	562.052		802.515	1138.4	475.174	805.363		7	4.69799
gene:CTL0660	CTL0660	CT403	810		393.017	882.272	857.524	710.938		330.74	858.055	377.162	521.986		149.808	394.129	179.465	241.134		304.607	491.123	397.865		292.804	157.579	225.191		359.412	457.643	336.564	384.54		463.689	562.692	363.576	463.319		318.363	363.715	247.638	309.905		236.034	456.766	241.987	311.595		16	5.94796
atpB	CTL0559	CT307	1317		805.729	369.973	437.847	537.85		664.825	418.007	707.648	596.826		172.757	265.128	230.789	222.891		242.445	760.738	501.591		228.4	387.666	308.033		607.602	585.653	322.143	505.133		443.054	350.882	605.21	466.382		215.978	242.94	262.802	240.573		354.857	194.488	202.95	250.765		22	5.02283
gene:CTL0580	CTL0580	CT326.2	183		695.833	177.506	501.305	458.215		464.173	263.224	147.922	291.773		207.214	599.674	397.177	401.355		356.892	241.536	299.214		316.102	174.37	245.236		181.968	124.467	141.652	149.362		586.398	311.326	507.27	468.331		956.513	1038.64	1020.88	1005.34		232.164	466.558	584.23	427.651		4	6.66667
gene:CTL0797	CTL0797	CT535	483		439.398	706.166	1058.21	734.592		595.242	484.407	688.553	589.401		361.144	351.136	424.089	378.79		420.685	777.866	599.275		538.944	660.658	599.801		1127.14	762.852	1331.9	1073.96		347.149	393.186	682.626	474.32		546.844	380.403	789.872	572.373		175.926	353.541	405.816	311.761		7	4.375
gene:CTL0196	CTL0196	CT824	2925		587.711	1249.37	2038.64	1291.91		1085.67	868.119	1188.56	1047.45		725.992	518.432	704.808	649.744		828.641	1208.92	1018.78		838.529	905.474	872.001		1104.66	1032.02	1220.2	1118.96		554.898	435.004	433.373	474.425		824.45	696.383	911.666	810.833		835.197	827.043	1084.37	915.537		49	5.0308
lysS	CTL0150	CT781	1581		617.491	328.74	447.628	464.62		471.152	348.207	721.567	513.642		609.216	466.954	606.008	560.726		578.342	554.494	566.418		556.147	544.949	550.548		475.826	399.44	678.802	518.022		521.791	344.342	558.817	474.984		655.399	414.765	737.606	602.59		537.458	630.045	608.619	592.041		24	4.56274
gnd	CTL0319	CT063	1443		632.422	844.17	526.765	667.786		620.358	910.848	600.299	710.502		656.966	739.761	613.594	670.107		1005.8	699.417	852.606		709.553	862.426	785.99		669.583	968.131	473.956	703.89		604.228	500.106	326.095	476.809		759.234	614.688	543.761	639.228		1045.22	867.804	864.401	925.809		23	4.79167
gene:CTL0028	CTL0028	CT659	237		268.644	616.778	552.977	479.467		799.535	377.463	636.359	604.452		416.001	547.229	780.642	581.291		153.097	901.429	527.263		414.933	807.842	611.388		6810.33	3648.3	8325.42	6261.35		679.183	454.071	310.651	481.302		527.553	441.092	481.262	483.302		448.166	240.169	150.371	279.569		1	1.28205
gene:CTL0382	CTL0382	CT127	852		99.638	76.2527	538.374	238.088		138.045	129.229	308.642	191.972		8.90143	0	992.688	333.863		8.51738	276.689	142.603		33.9475	299.622	166.785		124.953	116.372	247.966	163.097		39.3599	7.42992	1401.4	482.73		22.0123	37.1812	1167.92	409.038		0	33.4038	313.715	115.706		18	6.36042
gene:CTL0009	CTL0009	CT641	1680		416.878	1063.45	920.509	800.28		878.997	708.624	695.159	760.926		433.373	314.732	385.442	377.849		557.219	697.22	627.22		516.488	626.799	571.643		597.048	600.804	434.354	544.069		443.136	391.875	632.589	489.2		360.019	294.157	436.618	363.598		278.183	287.988	413.656	326.609		46	8.22898
gene:CTL0681	CTL0681	CT422	486		655.028	467.872	566.289	563.063		591.568	353.983	461.507	469.019		405.729	307.914	244.725	319.456		313.566	469.902	391.734		535.617	525.264	530.44		421.494	304.176	376.034	367.235		510.61	547.062	414.951	490.874		250.832	208.582	319.663	259.692		524.52	175.679	256.653	318.95		8	4.96894
ispA	CTL0892	CT628	876		387.633	741.636	388.978	506.082		865.251	879.818	560.642	768.57		848.44	922.475	648.689	806.535		1433.14	546.627	989.882		746.195	728.534	737.364		1131.78	1165.48	1101.31	1132.85		566.567	527.524	383.688	492.593		1236.38	1381.41	859.798	1159.2		582.001	519.818	569.558	557.126		16	5.49828
gene:CTL0347	CTL0347	CT092	1101		713.213	678.587	369.003	586.934		344.214	412.511	291.526	349.417		668.165	625.224	582.139	625.176		672.293	421.536	546.915		541.163	405.756	473.459		232.339	360.619	197.773	263.577		566.525	511.713	401.222	493.153		644.455	857.417	509.049	670.307		366.592	491.136	145.66	334.462		11	3.00546
mgtE	CTL0446	CT194	1413		390.513	1367.85	1113	957.122		790.755	788.954	667.781	749.163		638.711	543.654	584.535	588.966		991.199	625.635	808.417		769.651	451.66	610.655		662.732	744.675	547.617	651.675		564.844	394.243	521.049	493.379		989.931	939.366	1014.58	981.293		796.802	604.247	617.928	672.992		23	4.89362
gyrA	CTL0441	CT189	2511		1250.89	1727.03	1560.56	1512.83		1691.43	1359.3	1461.52	1504.08		295.991	186.735	228.936	237.221		606.902	1287.95	947.427		702.637	1016.64	859.638		1908.68	1828.08	1160.88	1632.55		603.65	453.784	453.833	503.756		351.662	278.81	274.109	301.527		592.2	544.039	510.94	549.059		24	2.87081
atpD	CTL0558	CT306	612		693.559	875.785	385.458	651.6		726.015	1506.72	499.185	910.64		74.3531	260.821	86.3736	140.516		415.014	662.054	538.534		264.658	417.121	340.889		687.57	1098.29	263.318	683.061		383.566	693.022	439.36	505.316		211.958	450.33	134.958	265.749		242.976	93.0066	203.812	179.932		5	2.46305
gene:CTL0561	CTL0561	CT309	801		609.397	283.877	409.037	434.104		350.771	309.278	236.565	298.871		378.728	311.373	239.226	309.776		525.462	266.715	396.088		541.635	358.537	450.086		304.87	380.822	128.911	271.534		694.975	426.761	399.632	507.123		663.392	403.395	392.816	486.535		556.934	781.674	378.181	572.263		27	10.1504
kdsB	CTL0434	CT182	765		471.62	1549.87	2107.17	1376.22		1264.12	890.538	1147.49	1100.72		515.515	260.821	475.055	417.13		540.704	1194.1	867.404		514.192	834.243	674.217		1025.58	837.769	919.99	927.781		473.43	397.195	656.948	509.191		367.735	322.995	490.991	393.907		555.374	372.026	349.392	425.598		12	4.72441
gene:CTL0034	CTL0034	CT665	252		1515.92	1482.39	936.111	1311.47		1270.53	1447.29	1089.54	1269.12		300.953	593.833	419.529	438.105		604.734	730.838	667.786		459.1	1013.01	736.054		2730.96	2864.01	2408.79	2667.92		558.911	552.644	419.185	510.247		341.104	289.128	218.504	282.912		674.382	677.62	353.552	568.518		4	4.81928
pfkA_2	CTL0459	CT207	1647		115.972	49.3073	811.637	325.639		99.1824	112.81	286.452	166.148		0	0	357.058	119.019		17.6243	259.428	138.526		3.51224	368.115	185.814		324.418	222.901	508.112	351.81		0	0	1539.3	513.101		7.59138	3.8468	616.11	209.183		64.4901	17.2799	129.829	70.533		21	3.83212
omcB	CTL0702	CT443	1662		242.62	214.994	268.104	241.906		184.78	153.197	186.142	174.706		292.044	330.146	194.808	272.333		183.385	288.114	235.749		281.924	191.996	236.96		4140.2	1785.92	6320.2	4082.11		367.227	430.399	743.445	513.69		370.501	299.248	347.871	339.207		242.851	239.735	257.314	246.633		13	2.35081
gene:CTL0672	CTL0672	CT415	831		715.092	781.797	331.187	609.359		369.56	579.663	246.639	398.621		282.918	180.079	182.881	215.293		323.107	363.467	343.287		334.132	345.593	339.863		202.183	263.347	110.219	191.917		516.538	502.767	523.878	514.394		174.907	205.852	189.318	190.025		306.759	1198.68	278.757	594.731		14	5.07246
grpE	CTL0651	CT395	573		4333.47	793.667	571.796	1899.64		1607.88	1693.34	1376.77	1559.33		92.6494	87.0541	23.0631	67.5889		696.553	1054.24	875.398		706.678	389.823	548.25		1366.59	1832.45	528.551	1242.53		714.001	464	368.707	515.57		212.747	199.027	58.344	156.706		1000.98	1092.71	310.978	801.555		7	3.68421
cpa	CTL0233	CT858	1806		423.048	206.845	253.984	294.625		1013.04	1101.18	1280.47	1131.57		1222.01	872.797	1178.1	1090.97		642.907	958.588	800.747		816.771	583.069	699.92		1699.15	1783.49	1372.91	1618.52		616.473	438.143	492.742	515.786		1649.41	710.396	1316.47	1225.43		1023.34	315.172	878.124	738.877		35	5.82363
mdhC	CTL0630	CT376	981		822.09	629.143	521.016	657.416		872.55	961.016	914.545	916.037		1128.71	701.704	841.944	890.787		1257.55	668.348	962.95		784.261	748.14	766.2		1426.72	1520.59	873.327	1273.55		717.867	464.608	365.462	515.979		1500.74	1030.11	994.293	1175.05		649.634	841.326	835.55	775.504		13	3.98773
gene:CTL0395	CTL0395	CT140	687		185.353	307.342	343.377	278.691		256.8	120.2	225.159	200.72		794.832	667.998	702.115	721.648		422.522	268.08	345.301		505.211	232.24	368.725		257.048	281.491	252.809	263.783		468.606	635.793	456.627	520.342		955.469	1088.22	732.799	925.498		309.215	538.545	207.499	351.753		21	9.21053
gene:CTL0444	CTL0444	CT192	696		365.912	466.719	414.256	415.629		328.584	306.501	294.478	309.854		893.519	688.028	1186.71	922.751		604.734	381.044	492.889		548.545	779.405	663.975		168.907	137.963	162.636	156.502		664.911	372.905	524.31	520.709		366.018	263.987	291.025	307.01		274.695	327.127	435.235	345.685		8	3.4632
fabG	CTL0489	CT237	747		1051.2	1500.25	1333.36	1294.94		761.004	1925.33	1061.25	1249.2		355.342	467.435	256.519	359.765		728.596	936.882	832.739		689.203	427.172	558.188		1112.44	1806.19	887.214	1268.61		574.623	627.097	368.528	523.416		610.923	814.224	616.023	680.39		966.886	800.081	548.644	771.87		7	2.82258
valS	CTL0554	CT302	2820		775.163	1203.74	836.525	938.475		873.535	1110.3	748.738	910.858		371.133	399.764	323.35	364.749		563.561	760.196	661.879		494.363	486.568	490.465		693.306	854.904	445.522	664.577		606.478	572.42	399.564	526.154		388.502	337.004	239.192	321.566		708.102	696.362	461.272	621.912		46	4.89883
ytgA	CTL0323	CT067	981		1189.87	844.376	1148.91	1061.05		865.889	1641.44	1166.83	1224.72		1283.33	1566.12	1394.26	1414.57		1516.46	1118.92	1317.69		813.744	1040.89	927.317		973.093	1495.55	748.692	1072.44		635.825	561.402	388.303	528.51		1401.97	1249.7	1134.62	1262.09		1385.89	1131.44	1071.68	1196.34		13	3.98773
gene:CTL0407	CTL0407	CT152	678		156.511	191.644	521.903	290.019		106.011	304.488	393.555	268.018		100.673	147.145	311.862	186.56		74.9228	293.37	184.146		127.979	235.323	181.651		365.388	393.917	222.392	327.232		316.551	364.132	911.214	530.632		223.597	289.684	548.194	353.825		62.6639	83.9529	341.663	162.76		7	3.11111
gene:CTL0847	CTL0847	CT584	552		2306.84	1941.96	902.194	1717		2473.97	2642.87	1856.49	2324.45		961.742	831.367	909.739	900.949		775.637	1841.71	1308.67		534.452	346.845	440.649		2081.26	2747.65	1617.02	2148.64		522.46	653.671	423.327	533.153		251.985	223.815	167.441	214.413		846.643	257.79	290.527	464.987		13	7.10383
gene:CTL0756	CTL0756	CT495	1623		849.962	650.474	589.467	696.634		813.244	911.588	848.238	857.69		200.932	202.847	264.629	222.803		523.134	558.301	540.718		762.734	688.134	725.434		448.279	618.052	235.319	433.883		644.659	464.143	493.076	533.959		413.107	273.258	355.018	347.128		772.236	526.063	878.325	725.542		34	6.2963
htrA	CTL0195	CT823	1494		539.806	500.083	403.518	481.136		454.853	414.544	320.965	396.787		1060.95	654.409	751.866	822.409		932.602	310.65	621.626		569.173	320.379	444.776		910.82	963.182	752.454	875.485		722.768	504.22	374.956	533.981		948.813	996.576	650.247	865.212		881.572	838.18	405.52	708.424		19	3.82294
gene:CTL0033	CTL0033	CT664	2490		707.43	1252.38	1526.35	1162.05		999.801	992.142	847.968	946.637		414.228	412.678	342.32	389.742		515.846	650.886	583.366		580.789	576.683	578.736		1871.69	1460.74	1279.63	1537.35		589.886	587.268	435.806	537.653		395.426	362.584	353.818	370.61		665.445	457.189	329.187	483.94		31	3.73945
lpxA	CTL0793	CT531	843		579.035	809.201	466.39	618.209		1387.44	1616.28	1151.42	1385.04		314.876	781.07	242.983	446.31		662.84	856.407	759.624		782.267	719.2	750.734		2176.8	2633.6	1170.04	1993.48		604.658	585.721	425.288	538.555		817.589	766.595	436.23	673.471		680.382	573.927	612.991	622.433		16	5.71429
dnaA2	CTL0527	CT275	1368		760.177	1211.01	1082.55	1017.91		1203.66	915.512	1074.2	1064.46		487.861	299	371.918	386.26		270.539	1098.57	684.552		245.256	583.147	414.201		1203.1	1253.66	1152.74	1203.16		617.743	416.466	589.667	541.292		182.792	111.152	263.067	185.671		248.457	228.845	429.845	302.382		22	4.83516
gene:CTL0512	CTL0512	CT260	492		1207.81	825.296	852.394	961.832		1235.11	867.172	801.717	968		1479.81	729.98	1114.69	1108.16		501.487	943.316	722.402		881.808	778.287	830.048		942.437	880.522	703.381	842.114		667.966	476.058	481.459	541.828		571.783	302.619	447.667	440.69		518.123	347.073	434.61	433.269		8	4.90798
gene:CTL0650	CTL0650	CT394	1179		612.026	330.622	266.78	403.143		293.731	239.303	311.599	281.545		45.0281	16.9235	33.6264	31.8593		129.256	299.923	214.589		264.946	162.391	213.669		543.063	464.419	402.357	469.946		654.196	601.351	390.968	548.838		131.234	166.587	106.75	134.857		324.321	434.504	166.25	308.359		21	5.35714
sucB_2	CTL0657	CT400	1167		181.859	528.868	505.356	405.361		425.531	371.491	397.646	398.223		162.468	290.658	215.157	222.761		118.149	359.82	238.985		208.188	136.717	172.453		407.702	447.381	412.418	422.5		609.198	395.982	652.828	552.669		334.806	304.026	396.003	344.945		163.828	170.711	229.036	187.859		11	2.83505
gene:CTL0541	CTL0541	CT289	1146		314.825	524.387	743.334	527.515		1163.14	912.721	968.464	1014.78		536.043	400.449	426.667	454.386		658.559	874.251	766.405		570.39	835.334	702.862		3106.53	2589.67	3456.32	3050.84		474.05	519.238	664.791	552.693		770.527	489.274	604.032	621.278		908.298	620.856	964.031	831.061		9	2.3622
ssb	CTL0300	CT044	474		1790.96	1439.15	1271.85	1500.65		1282.01	1219.49	1019.81	1173.77		1408	1052.36	933.983	1131.45		5465.57	1398.77	3432.17		6272.82	4510.45	5391.64		1847.88	1665.86	1907.72	1807.15		523.537	534.202	601.041	552.926		4451.22	3174.52	3260.96	3628.9		6050.23	7925.58	6503.57	6826.46		6	3.82166
ileS	CTL0274	CT019	3111		791.339	955.401	968.91	905.217		846.434	880.363	844.026	856.941		626.517	519.504	471.515	539.178		704.454	840.64	772.547		686.127	574.397	630.262		690.408	809.679	487.867	662.651		668.321	571.781	429.071	556.391		512.418	422.582	371.689	435.563		921.829	558.04	498.314	659.394		58	5.59846
gene:CTL0674	CTL0674	CT417	882		264.685	147.318	683.51	365.171		118.533	54.6145	412.141	195.096		8.59866	0	689.226	232.608		32.9107	384.212	208.561		32.7929	434.147	233.47		92.1	80.0059	313.498	161.868		15.2085	0	1665.85	560.354		3.54393	7.18331	403.563	138.097		24.0851	0	343.45	122.512		14	4.77816
gatC	CTL0257	CT002	303		1681.02	589.637	1038.06	1102.91		1272.32	772.174	1506	1183.5		625.744	658.508	1024.94	769.73		574.797	972.521	773.659		801.834	737.19	769.512		849.238	843.115	801.34	831.231		686.187	501.409	507.097	564.898		794.332	627.295	687.963	703.197		841.309	751.42	1058.56	883.761		4	4
gene:CTL0584	CTL0584	CT330	273		1710.27	1070.89	1008.12	1263.09		957.382	806.615	864.079	876.025		1111.21	365.436	726.108	734.252		372.144	620.65	496.397		932.326	467.543	699.934		702.301	523.505	636.19	620.665		540.485	533.321	621.45	565.085		555.307	475.756	633.902	554.988		233.44	625.495	783.254	547.396		3	3.33333
aas	CTL0145	CT776	1614		644.314	805.047	714.553	721.305		554.632	494.576	771.505	606.904		596.76	482.131	790.126	623.005		562.021	780.503	671.262		749.067	771.054	760.061		815.904	863.899	751.385	810.396		673.186	403.978	626.724	567.962		676.858	484.793	763.952	641.868		552.793	458.464	430.571	480.609		29	5.40037
gene:CTL0594	CTL0594	CT340	2037		354.236	438.537	501.833	431.535		436.251	314.174	656.858	469.094		297.851	230.187	402.229	310.089		245.812	542.478	394.145		337.936	328.967	333.451		614.275	643.065	465.763	574.367		510.346	491.009	708.726	570.027		363.673	297.034	526.147	395.618		312.858	223.545	306.169	280.857		33	4.86726
glmU	CTL0893		618		789.849	630.75	869.462	763.354		1036.16	835.125	600.716	823.999		1153.56	726.437	823.274	901.089		1092.04	786.751	939.398		917.309	516.339	716.824		1765.92	1281.31	1596.03	1547.75		586.042	624.834	512.79	574.555		1277.11	953.427	840.074	1023.54		687.477	552.622	576.667	605.589		10	4.87805
dcd	CTL0294	CT039	573		1629.68	708.631	1532.41	1290.24		1026.3	696.55	1154.06	958.971		1032.38	696.433	1280	1002.94		1038.5	1234.24	1136.37		1150.87	1782.05	1466.46		952.741	865.171	1057.86	958.589		608.657	441.905	675.964	575.508		823.714	691.065	1029.6	848.126		741.468	943.701	1337.2	1007.46		10	5.26316
trpB	CTL0423	CT170	1179		360.015	316.846	222.316	299.726		293.731	338.527	157.439	263.233		379.523	448.473	252.198	360.064		10697.5	1930.75	6314.12		19817	18566.7	19191.8		124.532	178.798	78.7858	127.372		523.357	730.211	480.565	578.044		11595	12510.1	6268.23	10124.4		18378.2	20904.5	8992.63	16091.8		19	4.84694
pmpI	CTL0254	CT874	2637		297.781	209.413	382.68	296.625		589.732	490.599	830.028	636.786		419.896	253.477	704.107	459.16		324.726	871.618	598.172		530.864	726.047	628.456		667.564	766.038	683.366	705.656		417.116	312.073	1013.61	580.932		1011.69	498.541	1923.28	1144.5		571.959	420.91	493.283	495.384		46	5.23918
ribA	CTL0100	CT731	1275		532.653	700.628	1182.07	805.117		620.102	712.431	588.407	640.313		785.169	852.884	1010.57	882.875		688.686	681.795	685.24		503.606	375.409	439.507		410.761	485.147	440.172	445.36		552.335	566.002	630.168	582.835		633.73	685.744	707.953	675.809		716.432	848.22	489.149	684.601		15	3.53774
gene:CTL0611A	CTL0611A	CT357	333		446.127	243.871	826.476	505.492		255.086	227.315	209.033	230.478		182.199	119.837	714.333	338.789		152.546	265.472	209.009		225.828	670.776	448.302		154.546	81.8124	416.47	217.61		201.409	228.119	1326.56	585.363		79.7864	76.1043	2025.59	727.161		191.379	512.793	856.169	520.114		0	0
murE	CTL0521	CT269	1452		599.269	749.451	803.302	717.341		1273.53	1132.69	1491.45	1299.22		402.183	350.411	514.226	422.273		689.697	1217.66	953.679		641.412	813.128	727.27		1603.99	1415.82	1787.37	1602.39		655.912	427.251	676.806	586.656		685.641	486.521	804.492	658.885		790.031	686.02	920.404	798.818		22	4.55487
gene:CTL0479	CTL0479	CT227	402		105.587	242.415	163.004	170.335		260.065	85.59	269.351	205.002		603.703	372.254	641.034	538.997		252.725	293.208	272.966		359.743	396.888	378.315		112.958	151.094	144.013	136.022		583.937	535.398	684.802	601.379		493.744	425.531	454.945	458.073		422.747	212.388	354.607	329.914		7	5.26316
ftsH	CTL0213	CT841	2742		712.074	580.488	731.273	674.612		683.916	715.247	772.857	724.007		271.055	327.453	243.386	280.632		457.851	738.834	598.343		675.088	756.432	715.76		1339.57	1169.31	1094.44	1201.11		599.27	500.975	715.625	605.29		731.849	687.405	678.462	699.239		650.772	747.309	747.333	715.138		44	4.81928
gene:CTL0656	CTL0656	CT399	987		279.532	230.38	544.405	351.439		589.198	446.212	513.263	516.224		699.236	394.204	615.904	569.781		397.029	544.863	470.946		304.764	323.301	314.032		1104.18	938.933	1238.34	1093.82		387.33	371.993	1057.29	605.537		479.788	452.549	685.399	539.245		301.32	230.679	469.397	333.798		18	5.4878
gene:CTL0536	CTL0536	CT284	1425		714.877	410.32	588.6	571.266		256.78	188.334	374.499	273.204		628.01	539.076	514.696	560.594		570.36	423.917	497.138		686.04	850.927	768.484		200.757	187.422	220.113	202.764		569.501	581.942	671.659	607.701		458.443	389.033	516.129	454.535		238.518	319.551	437.66	331.91		26	5.48523
gene:CTL0035	CTL0035	CT666	252		1600.14	2191.36	780.093	1523.86		1244.6	1938.82	874.703	1352.71		601.906	475.067	419.529	498.834		777.516	672.371	724.943		803.425	633.131	718.278		3920.25	3578.24	2084.76	3194.42		878.288	502.404	457.293	612.662		564.371	389.695	226.308	393.458		927.276	903.493	424.262	751.677		4	4.81928
accC	CTL0379	CT124	1374		586.951	650.146	591.371	609.489		665.778	706.173	723.324	698.425		502.289	421.129	485.71	469.709		448.929	616.585	532.757		526.261	348.36	437.31		781.057	832.772	460.339	691.389		702.909	534.435	603.4	613.582		393.562	371.195	364.968	376.575		386.518	497.118	531.717	471.785		19	4.15755
gene:CTL0726	CTL0726	CT466	330		0	442.959	635.421	359.46		356.407	145.97	269.526	257.301		574.547	544.167	340.39	486.368		241.894	178.59	210.242		403.173	193.393	298.283		1030.5	821.501	586.526	812.843		792.637	460.385	591.709	614.91		340.991	345.583	464.818	383.797		321.864	431.212	53.997	269.025		4	3.66972
secF	CTL0708	CT448	4203		636.233	637.616	701.582	658.477		912.571	767.878	760.908	813.786		523.285	491.343	446.479	487.036		645.741	704.609	675.175		693.664	888.281	790.972		1099.13	1052.52	801.581	984.408		742.023	484.976	629.852	618.95		780.879	661.757	650.365	697.667		702.542	521.395	669.856	631.264		76	5.42857
birA	CTL0094	CT725	555		152.958	1258.38	755.636	722.323		294.33	557.954	222.968	358.418		642.25	934.726	309.544	628.84		902.198	185.83	544.014		594.1	57.4951	325.798		303.638	499.726	195.391	332.918		797.581	695.762	369.13	620.824		650.494	850.465	354.331	618.43		497.585	461.514	224.744	394.614		5	2.71739
lepA	CTL0320	CT064	1809		950.279	1364.71	1144.65	1153.21		1256.98	973.823	1109.47	1113.42		306.044	264.714	230.115	266.957		994.853	1201.34	1098.1		895.359	829.054	862.207		775.927	911.006	690.929	792.621		633.988	584.388	670.646	629.674		844.073	591.89	883.8	773.254		845.494	471.974	994.871	770.78		23	3.8206
atpA	CTL0560	CT308	1776		776.739	338.371	398.48	504.53		493.003	631.573	437.662	520.746		380.055	516.795	186.024	360.958		502.583	435.54	469.062		521.141	359.344	440.242		527.843	764.225	191.936	494.668		811.931	630.89	477.634	640.152		556.158	561.863	342.151	486.724		777.476	464.719	270.897	504.364		28	4.73773
gene:CTL0158	CTL0158	CT790	495		428.745	590.612	1403.22	807.526		765.616	542.173	945.293	751.027		1087.81	987.563	1588.49	1221.29		674.37	1934.73	1304.55		818.033	773.57	795.802		865.376	941.05	1296.12	1034.18		487.777	511.539	937.682	645.666		543.059	326.383	635.648	501.697		514.983	0	359.98	291.654		3	1.82927
gene:CTL0836	CTL0836	CT573	1230		241.561	303.709	340.958	295.409		329.363	514.709	317.543	387.205		382.284	502.875	429.761	438.307		737.481	221.604	479.543		437.377	259.429	348.403		151.364	241.826	71.6553	154.948		801.56	679.348	463.242	648.05		528.582	788.097	356.535	557.738		483.582	485.903	593.967	521.151		20	4.88998
gene:CTL0642	CTL0642	CT386	870		731.824	578.732	1084.6	798.385		976.365	648.595	1057.9	894.286		1089.66	619.225	1367.09	1025.32		842.457	1134.66	988.561		1170.23	1100.34	1135.28		1361.7	1076.5	1497.74	1311.98		531.929	611.2	816.82	653.316		1408.38	746.445	1514.46	1223.1		1538.29	948.667	1495.16	1327.37		21	7.26644
gene:CTL0717	CTL0717	CT457	717		680.79	1200.58	1389.15	1090.17		929.542	892.571	922.281	914.798		750.998	807.017	737.247	765.087		607.265	914.435	760.85		879.398	890.091	884.744		713.544	887.002	875.528	825.358		664.145	626.849	674.14	655.045		839.2	976.419	806.362	873.994		1422.13	1230.49	1242.61	1298.41		5	2.10084
gene:CTL0267	CTL0267	CT012	795		934.342	1021.5	807.764	921.201		1619.15	1133.92	987.45	1246.84		658.236	639.995	498.685	598.972		766.757	1019.31	893.035		683.972	722.486	703.229		1415.27	1378.61	1043.42	1279.1		666.475	684.786	624.104	658.455		428.562	573.797	494.726	499.028		828.345	572.78	582.76	661.295		13	4.92424
proS	CTL0649	CT393	1746		607.758	1144.18	1215.98	989.307		973.01	894.665	1083.06	983.577		416.991	365.687	359.519	380.732		872.812	1177.18	1024.99		887.909	1279.32	1083.61		714.053	796.029	677.258	729.113		587.72	681.612	715.011	661.448		773.381	818.268	780.532	790.727		669.168	635.705	908.3	737.725		28	4.81928
ruvA	CTL0763	CT501	603		140.782	161.61	239.073	180.488		205.885	34.236	230.872	156.998		138.349	99.2677	175.325	137.647		84.2416	219.906	152.074		76.7451	105.837	91.2909		418.364	258.489	417.71	364.854		467.149	587.888	934.304	663.113		168.469	168.111	238.072	191.55		211.374	0	0	70.4579		9	4.5
gene:CTL0390	CTL0390	CT135	1083		1195.38	1154.77	1282.72	1210.96		784.337	616.342	571.318	657.333		1120.45	911.97	1098.21	1043.54		1480.85	598.599	1039.72		1121.68	1001.78	1061.73		275.335	275.887	242.947	264.723		557.362	806.63	629.57	664.521		824.009	859.968	726.329	803.435		784.6	1366.5	855.576	1002.23		18	5
ldh	CTL0142	CT773	1041		611.611	468.064	579.112	552.929		1399.72	2333.47	1069.86	1601.02		1464.35	1983.78	1517.01	1655.05		1554.53	898.742	1226.64		994.673	674.366	834.519		1097.31	2042.16	887.735	1342.4		798.904	681.069	519.671	666.548		1693.49	1445.46	1105.11	1414.69		1101.94	1093.56	547.751	914.42		7	2.02312
gene:CTL0156	CTL0156	CT788	501		0	32.4188	1752.64	595.019		91.2953	13.7354	1119.22	408.084		75.6888	19.913	1450.77	515.456		86.9079	1014.6	550.752		173.193	764.306	468.75		265.869	197.01	883.051	448.643		93.7096	12.6353	1897.63	667.991		71.7487	75.8764	1848.78	665.468		0	113.613	1067.01	393.54		12	7.22892
gene:CTL0477A	CTL0477A	CT225	369		345.088	572.205	355.164	424.152		956.215	1286.77	377.279	873.422		1007.09	1000.34	519.295	842.243		884.977	499.109	692.043		909.242	345.905	627.574		713.75	1004.58	392.231	703.521		690.686	789.142	529.171	669.666		800.497	755.474	452.996	669.656		172.708	848.402	289.74	436.95		6	4.91803
gene:CTL0802	CTL0802	CT540	456		558.497	498.653	1322.05	793.067		515.853	663.998	1000.7	726.85		731.791	437.561	1086.77	752.042		413.766	1130.88	772.321		494.741	559.821	527.281		859.722	849.157	1058.31	922.395		632.452	388.702	989.799	670.317		435.274	250.093	1082.46	589.275		46.5856	374.474	625.229	348.763		5	3.31126
araD	CTL0376	CT121	687		494.274	685.608	553.218	577.7		551.645	661.098	444.689	552.477		838.989	842.258	644.407	775.218		242.95	386.036	314.493		235.765	278.688	257.226		374.555	537.629	232.685	381.623		761.485	672.651	582.433	672.19		211.568	272.056	208.962	230.862		185.529	704.251	181.562	357.114		15	6.57895
truB	CTL0349	CT094	726		2484.78	3154.4	2003.74	2547.64		2502.05	1924.15	1427.53	1951.24		208.926	178.641	136.52	174.696		689.697	1197.37	943.532		788.817	791.152	789.984		1832.63	1733.56	1043.8	1536.66		711.341	741.15	564.373	672.288		553.249	484.339	417.144	484.911		672.989	666.419	515.426	618.278		10	4.14938
ihfA	CTL0519	CT267	303		350.213	643.241	1211.07	734.843		1466.41	1249.1	1135.88	1283.8		901.072	691.434	894.095	828.867		838.246	1750.54	1294.39		954.564	315.938	635.251		6760.6	4912.77	7304.75	6326.04		730.458	731.222	570.484	677.388		897.492	710.934	765.846	791.424		911.418	281.782	999.747	730.982		4	4
trmU	CTL0539	CT287	1077		669.989	1085.8	790.957	848.917		764.439	658.113	481.144	634.565		936.559	833.682	674.869	815.037		916.366	588.254	752.31		1036.62	414.797	725.709		422.096	509.647	573.245	501.663		604.059	869.9	570.661	681.54		750.238	770.635	576.997	699.29		729.798	739.908	413.626	627.777		17	4.7486
gene:CTL0865	CTL0865	CT602	393		0	41.3278	3168.01	1069.78		166.263	52.53	2666.63	961.808		0	0	5430.66	1810.22		36.9303	2605.58	1321.25		0	5927.26	2963.63		733.07	386.385	2359.18	1159.54		34.1319	16.1076	1995.57	681.935		31.8142	8.06066	7215.64	2418.5		0	144.835	7118.54	2421.12		14	10.7692
gene:CTL0666	CTL0666	CT409	1362		701.197	584.324	712.049	665.857		585.29	232.413	607.607	475.103		311.825	161.146	329.894	267.621		266.403	605.791	436.097		441.707	656.001	548.854		403.045	291.841	470.739	388.542		664.784	492.666	940.103	699.184		270.806	144.204	412.944	275.985		187.163	271.645	418.655	292.488		39	8.60927
tyrP	CTL0189	CT817	1197		638.283	1099.07	941.585	892.98		736.932	505.903	626.749	623.195		817.325	883.457	789.377	830.053		1236.75	843.157	1039.95		1701.09	1359.56	1530.33		608.661	685.034	510.362	601.352		846.07	639.904	636.466	707.48		1699.97	1399.99	1501.6	1533.85		2094.13	2187.4	2084.1	2121.88		34	8.54271
gatB	CTL0259	CT004	1467		1490.09	941.074	777.221	1069.46		1639.1	2078.03	1726.62	1814.59		1266.59	1156.09	1035.95	1152.88		1518.64	1486.43	1502.53		1435.32	1174.59	1304.96		1380.2	1844.31	830.211	1351.57		763.502	793.983	567.33	708.272		1464.86	1202.79	1294.94	1320.86		1810.08	1338.61	1202.51	1450.4		23	4.71311
gene:CTL0661	CTL0661	CT404	828		486.999	1000.4	1392.86	960.087		749.689	498.655	611.825	620.056		448.813	530.147	414.969	464.643		376.863	756.259	566.561		859.316	963.459	911.387		533.797	379.191	563.53	492.173		858.616	443.426	842.789	714.944		554.934	329.027	686.388	523.449		564.429	343.72	710.178	539.442		18	6.54545
gene:CTL0431	CTL0431	CT179	513		289.591	474.907	843.047	535.849		687.804	362.181	587.981	545.989		177.404	136.13	154.563	156.032		155.604	588.774	372.189		304.456	435.416	369.936		512.416	278.59	495.203	428.736		928.249	407.212	842.382	725.948		182.792	111.152	272.172	188.705		165.638	55.4776	208.41	143.175		11	6.47059
gene:CTL0500A	CTL0500A		351		544.177	231.365	298.702	358.081		223.389	313.684	429.679	322.25		2009.44	1506.41	2560.2	2025.35		186.072	314.823	250.447		263.688	363.644	313.666		130.809	167.958	311.413	203.393		802.538	739.436	638.386	726.787		235.99	171.479	240.915	216.128		242.086	243.248	253.832	246.389		8	6.89655
rbfA	CTL0350	CT095	372		2339.08	2575.99	2924.09	2613.05		3179.24	1479.88	2037.51	2232.21		428.13	482.729	142.098	350.986		858.333	2000.14	1429.24		933.01	1115.13	1024.07		2600.05	1832.08	1520.27	1984.13		739.204	765.761	679.793	728.253		596.581	417.269	539.211	517.687		685.26	994.571	479.006	719.612		5	4.06504
ftsY	CTL0192	CT820	855		421.976	455.911	720.422	532.77		718.373	563.392	746.284	676.016		372.548	186.693	355.495	304.912		381.937	715.144	548.541		419.472	522.499	470.986		587.754	593.398	470.948	550.7		768.747	629.327	789.967	729.347		318.059	326.047	556.61	400.238		248.457	432.725	437.66	372.947		19	6.69014
dnaK	CTL0652	CT396	1983		5640.18	1580.77	859.164	2693.37		2527.32	3661.07	3342.52	3176.97		864.341	583.592	576.455	674.796		1321.08	2585.64	1953.36		1213.52	1850.54	1532.03		2019.21	3264.14	914.843	2066.06		865.846	772.532	553.687	730.688		675.433	704.497	468.081	616.004		1981.83	2655.12	943.518	1860.16		18	2.72727
gene:CTL0105	CTL0105	CT736	453		890.144	824.64	1099.36	938.049		605.814	789.922	657.323	684.353		1121.7	836.872	1021.04	993.203		1265.54	731.806	998.671		1085.42	845.292	965.357		963.43	997.737	1353.34	1104.84		562.612	796.526	833.828	730.989		1417.97	1391.61	1493.35	1434.31		515.836	1256.51	1534.09	1102.15		4	2.66667
gene:CTL0389	CTL0389	CT134	414		768.946	1530.03	2152.6	1483.86		757.581	664.873	644.518	688.99		1447.19	1542.25	1324.71	1438.05		1507.45	729.567	1118.51		1536.99	1079.07	1308.03		304.678	311.768	331.856	316.101		939.618	672.784	626.293	746.232		921.114	1055.95	973.768	983.61		1334.1	893.672	1291.23	1173		5	3.64964
ptsN_2	CTL0543	CT291	477		622.894	306.45	247.275	392.206		671.221	490.5	770.179	643.967		572.379	460.127	928.109	653.538		441.19	555.989	498.589		436.578	535.174	485.876		687.539	511.22	484.573	561.11		913.942	464.487	865.693	748.041		435.77	325.417	457.622	406.27		623.486	477.317	298.851	466.551		8	5.06329
aspC_1	CTL0005	CT637	1203		1111.42	1485.12	849.737	1148.76		1401.34	1641.7	787.566	1276.87		384.56	505.869	241.674	377.367		844.517	796.085	820.301		610.683	450.928	530.806		1071.59	1388.48	532.238	997.435		830.7	910.341	518.874	753.305		858.736	1119.15	532.91	836.931		776.969	638.754	429.552	615.092		26	6.5
greA	CTL0004	CT636	2148		1047.31	839.312	939.598	942.074		1155.95	983.519	1100	1079.82		490.772	455.162	529.099	491.677		712.843	1162.65	937.744		772.904	1188.45	980.675		695.515	740.616	515.511	650.547		989.803	630.671	642.297	754.257		707.95	604.662	634.455	649.022		731.837	675.727	1020.36	809.309		38	5.31469
nusB	CTL0204	CT832	507		1172.07	1025.13	1550.95	1249.38		927.924	488.622	869.527	762.025		1286.44	511.61	977.453	925.168		472.337	770.105	621.221		855.719	566.446	711.082		603.069	427.236	650.19	560.165		595.289	611.803	1085.96	764.35		733.657	468.615	977.45	726.574		335.196	392.939	527.19	418.442		5	2.97619
gene:CTL0223	CTL0223	CT850	1218		679.551	613.402	720.913	671.289		455.995	570.628	558.794	528.472		572.849	638.883	520.794	577.509		792.41	514.107	653.259		626.909	445.375	536.142		615.565	731.158	607.977	651.567		925.094	706.83	664.915	765.613		587.682	619.003	421.401	542.695		784.842	350.493	292.595	475.976		19	4.69136
gene:CTL0564	CTL0564	CT312	372		741.661	742.234	1338.74	940.878		649.9	443.963	977.172	690.345		285.42	241.364	550.632	359.139		351.136	871.348	611.242		373.204	943.569	658.386		1173.21	755.164	1854.75	1261.04		558.911	578.575	1187.49	774.991		802.444	434.301	1168.29	801.679		399.735	306.022	479.006	394.921		11	8.94309
zwf	CTL0437	CT185	1524		974.805	1460.06	1074.93	1169.93		1311.97	970.806	1065.74	1116.17		706.647	477.872	398.883	527.801		842.819	986.114	914.466		1085.57	816.589	951.081		912.423	924.881	694.835	844.046		875.773	826.593	676.338	792.901		777.335	727.522	660.673	721.844		850.279	1045.78	900.305	932.12		28	5.52268
gene:CTL0297	CTL0297	CT041	813		730.924	359.598	354.64	481.721		570.632	550.176	656.409	592.406		1212.7	1043.04	1194.73	1150.16		1401.38	652.415	1026.9		1487.08	941.986	1214.53		887.458	874.004	565.424	775.628		1146.69	615.12	637.848	799.888		1956.96	1149.46	1182.82	1429.75		1620.01	1715.3	1797.24	1710.85		10	3.7037
gene:CTL0476	CTL0476	CT223	807		210.388	100.631	243.598	184.872		1157.85	1816.29	1001.52	1325.22		4830.47	6403.69	4683.44	5305.86		2472.89	1195.86	1834.37		1182.74	514.036	848.387		1212.29	1821.88	698.651	1244.27		673.186	847.176	908.353	809.572		1754.6	898.928	1072.21	1241.91		579.117	387.931	684.498	550.515		6	2.23881
gene:CTL0391	CTL0391	CT136	720		913.764	1240.69	1183.14	1112.53		1107.17	955.754	864.728	975.885		853.202	775.942	816.77	815.305		977.654	941.32	959.487		1205.14	886.383	1045.76		1273.98	1151.27	1223.51	1216.26		745.214	800.078	906.965	817.419		1534.66	1267.14	1595.08	1465.62		1504.72	1304.42	1014.69	1274.61		13	5.43933
rpmF	CTL0181	CT810	180		707.43	541.394	2766.73	1338.52		1234.23	993.985	2427.68	1551.96		969.069	775.942	1688.6	1144.54		645.05	1800.79	1222.92		514.192	886.383	700.287		995.08	853.531	1490.54	1113.05		931.518	316.514	1227.07	825.034		824.85	475.176	1169	823.008		472.068	1423	989.945	961.671		2	3.38983
rnpA_2	CTL0153A	CT785	138		153.789	353.083	1519.48	675.452		804.93	648.251	2522.03	1325.07		1318.96	1373.56	2441.93	1711.48		157.757	2615.77	1386.76		251.507	924.921	588.214		683.698	414.252	1415.09	837.679		534.61	366.973	1577.33	826.304		260.479	114.777	655.512	343.589		615.74	206.232	645.617	489.196		1	2.22222
gyrB2	CTL0442	CT190	2415		1309.4	1593.92	1546.62	1483.31		1566.57	1450.37	1444.36	1487.1		807.078	727.058	566.364	700.167		697.135	1336.1	1016.62		828.775	806.003	817.389		1672.01	1746.89	1065.34	1494.74		991.459	692.007	815.175	832.88		639.387	558.799	556.167	584.784		782.87	612.804	590.278	661.984		36	4.47761
gene:CTL0402	CTL0402	CT147	4350		1014.8	1284.41	1479.27	1259.49		1045.46	976.056	985.89	1002.47		414.942	438.044	332.657	395.214		780.733	1097.41	939.07		978.738	1181.03	1079.88		647.561	691.176	503.947	614.228		855.712	861.501	815.348	844.187		633.413	551.277	602.619	595.77		942.508	994.465	999.504	978.825		38	2.6225
dnaQ2	CTL0798	CT536	753		591.874	1272.6	1218.31	1027.6		850.392	813.343	965.493	876.409		936.672	874.425	710.775	840.624		636.055	684.833	660.444		768.215	678.03	723.123		1170.58	1087.18	884.16	1047.31		935.229	807.049	811.953	851.41		946.442	757.253	1062.92	922.205		1241.29	1133.87	709.921	1028.36		18	7.2
gene:CTL0819	CTL0819	CT556	480		707.43	1082.79	1528.98	1106.4		1170.7	616.462	1111.79	966.318		1564.2	831.367	1459.17	1284.91		1194.35	1657.54	1425.95		1807.71	1728.45	1768.08		2679.36	1750.17	3152.09	2527.21		1020.01	672.593	873.62	855.408		1973.13	1517.92	1683.85	1724.97		1194.92	948.667	1187.93	1110.51		10	6.28931
gene:CTL0895	CTL0895	CT631	255		1747.77	2802.51	1387.65	1979.31		2024.3	4425.71	1122.22	2524.08		1040.94	2425.63	621.89	1362.82		1963.61	1213.36	1588.49		1451.84	875.955	1163.9		1007.12	2303.13	703.123	1337.79		999.464	1166.76	414.254	860.159		661.923	745.374	424.155	610.484		1249.59	1227.69	559.028	1012.1		7	8.33333
gene:CTL0179	CTL0179		327		1038.43	1589.41	1963.83	1530.56		2257.97	1304.74	2105.03	1889.25		1600.3	1311.88	1454.88	1455.69		1331.53	1847.34	1589.43		1362.14	1073.42	1217.78		1320.77	1387.65	1302.72	1337.05		820.419	793.706	988.704	867.61		1438.61	988.133	1106.55	1177.76		974.452	2175.84	926.371	1358.89		8	7.40741
tyrS	CTL0318	CT062	1239		1438.84	1481.3	1078.91	1333.01		1297.33	1682.87	1117.37	1365.86		1365	1658.71	1306.58	1443.43		1967.95	1082.14	1525.04		1508.03	1287.72	1397.88		1374.37	1892.8	955.438	1407.54		1131.35	975.856	552.885	886.698		1468.27	1477.81	1038.03	1328.04		2194.6	2113.25	977.961	1761.94		14	3.39806
folX	CTL0878	CT614	375		2150.59	2555.38	1782.36	2162.77		2404.56	1780	1402.47	1862.34		2305.54	1782.45	1762.02	1950		1451.36	1493.01	1472.19		2159.61	2042.23	2100.92		1568.81	1572.09	1032.29	1391.06		822.716	979.085	879.222	893.674		1450.35	1148.87	1321.51	1306.91		1529.5	1745.55	1663.11	1646.05		4	3.22581
xseB	CTL0583A		219		2228.89	2299.07	3949.62	2825.86		2655.42	2230.97	1818.78	2235.06		2043.18	1412.18	1870.64	1775.34		1822.49	2825.64	2324.06		1901.81	1165.65	1533.73		1972.11	1804.82	2008.29	1928.41		704.381	924.974	1052.4	893.918		1484.37	1186.13	1257.15	1309.22		873.002	1559.45	1464.58	1299.01		1	1.38889
gene:CTL0314	CTL0314	CT058	1092		252.654	669.306	456.054	459.338		394.92	220.559	279.763	298.414		388.924	146.174	284.392	273.164		132.909	256.356	194.632		344.325	292.214	318.27		238.875	172.593	114.34	175.269		816.869	637.667	1239.97	898.168		188.919	147.949	212.501	183.123		427.973	364.872	228.449	340.431		19	5.23416
yaeL	CTL0328	CT072	1860		1334.99	1231.24	894.842	1153.69		1521.12	1561.27	1430.41	1504.27		1333.32	1255.1	1072.84	1220.42		1498.18	1354.55	1426.37		1617.22	1561.18	1589.2		1704.07	2015.29	998.801	1572.72		1125.03	847.442	738.307	903.594		1463.72	1081.49	1077.37	1207.53		1770.25	1805.53	1044.23	1540		31	5.00808
artJ	CTL0636	CT381	774		1316.15	2035.47	1862.55	1738.06		1907.9	2098.21	1353.99	1786.7		1009.24	837.811	700.028	849.027		1790.76	1827.44	1809.1		1375.16	1030.68	1202.92		1668.79	2130.37	1554.56	1784.57		979.177	1087.76	661.716	909.552		1752.68	1518.43	1204.31	1491.81		1811.42	1470.8	874.835	1385.69		10	3.89105
pgsA_2	CTL0757	CT496	507		627.897	1281.41	1861.14	1256.82		1056.8	760.079	1136.49	984.456		837.683	413.224	729.831	660.246		543.903	1147.89	845.897		810.081	1825.21	1317.65		1361.38	955.774	1735.83	1350.99		740.805	611.803	1401.64	918.084		786.061	387.389	1396.36	856.602		1173.19	842.012	1300.4	1105.2		18	10.7143
gene:CTL0309	CTL0309	CT053	447		1092.01	908.379	967.524	989.303		950.154	600.393	951.637	834.061		2578.91	1539.98	2291.22	2136.7		2467.64	609.784	1538.71		3882.32	2926.85	3404.59		927.826	779.329	750.995	819.383		705.203	849.703	1210.24	921.716		2332.07	1396.12	2102.92	1943.7		2851.42	2546.76	3029.63	2809.27		2	1.35135
gene:CTL0641	CTL0641	CT385	336		1073.78	1015.11	819.097	969.33		1089.02	1126.42	1277.53	1164.32		1467.15	2108.11	1101.26	1558.84		1749.41	942.781	1346.1		1463.38	1139.63	1301.51		1734.38	2231.75	1315.41	1760.51		998.055	1186.93	600.197	928.394		1586.13	1291.65	907.182	1261.65		1454.14	1948.16	848.525	1416.94		7	6.30631
oxaA	CTL0503	CT251	2364		1481.29	1621.43	1751.84	1618.19		1597.6	1449.64	1262.86	1436.7		1190.22	1101.46	1000.64	1097.44		1307.7	1523.85	1415.78		1181.89	1214.84	1198.37		1610.97	1602.45	1231.06	1481.49		1041.22	899.737	855.78	932.245		1346.69	1167.17	1040.67	1184.84		1069.34	1227.97	1115.57	1137.63		44	5.59085
dksA	CTL0664	CT407	375		679.133	1429.28	803.807	970.74		836.369	1211.13	1010.6	1019.37		748.29	611.886	933.871	764.682		483.787	982.247	733.017		431.921	425.464	428.693		1198.8	1331.51	1038.05	1189.45		733.291	1046.61	1041.41	940.436		579.305	464.616	550.63	531.517		509.833	303.574	570.209	461.205		3	2.41935
topA	CTL0011	CT643	2574		305.069	1142.1	1680.2	1042.46		1155.02	540.035	576.911	757.323		710.081	488.355	626.359	608.265		499.012	652.541	575.777		874.216	582.657	728.437		1030.07	602.08	1049.55	893.9		927.609	718.121	1182.67	942.801		847.62	558.741	883.184	763.181		511.682	265.362	491.511	422.852		33	3.85064
efp_1	CTL0121	CT752	537		1778.46	2933.81	1561.93	2091.4		1228.95	2742.32	1080.2	1683.82		932.114	1709.18	922.846	1188.05		3973	1577.63	2775.32		1906.68	1188.45	1547.56		792.995	1812.24	646.852	1084.03		824.315	1414.59	608.021	948.975		1472.65	1746.15	842.278	1353.69		2650.44	4027.86	2289.59	2989.3		9	5.05618
ruvC	CTL0764	CT502	513		124.111	221.623	357.656	234.463		229.268	107.313	293.991	210.19		295.673	97.2359	296.246	229.718		42.4375	359.008	200.723		304.456	373.214	338.835		902.875	349.109	1198.43	816.803		679.845	567.628	1659.8	969.092		386.91	228.48	621.011	412.134		248.457	110.955	277.879	212.43		4	2.35294
gene:CTL0191	CTL0191	CT819	717		532.793	543.659	950.473	675.642		756.392	729.413	1337.58	941.127		2221.26	1363.58	3151.73	2245.52		2216.52	1767.22	1991.87		5155.37	6052.62	5603.99		1255.39	1154.85	1955.93	1455.39		944.769	582.704	1392.93	973.467		4091.37	2686.26	5537.57	4105.07		5303.35	3413.61	7381.1	5366.02		16	6.72269
ispH	CTL0234	CT859	924		3445.28	1564.42	936.111	1981.94		2821.56	4624.86	3431.85	3626.09		2404.89	2256.57	1945.09	2202.18		1523.62	2702.77	2113.19		1164.44	794.291	979.368		2498.17	5059.22	1343.81	2967.07		1262.99	979.688	679.011	973.897		1275.33	1124.51	927.932	1109.26		1333.44	1878.85	1099.23	1437.17		9	2.9316
clpP1	CTL0690	CT431	579		1392.87	1262.32	1742.88	1466.02		1500.93	998.342	1629.66	1376.31		1401.54	775.368	1426.51	1201.14		2118.14	1310.51	1714.32		2058.1	1928.92	1993.51		2009.48	1654.56	1670.7	1778.25		1077.28	830.919	1039.37	982.524		2523.81	1810.98	2285.8	2206.86		2494.87	2998.38	2308.16	2600.47		8	4.16667
gene:CTL0273	CTL0273	CT018	474		985.029	1336.35	829.466	1050.28		523.834	493.605	497.666	505.035		816.002	463.04	655.182	644.741		688.938	481.798	585.368		951.906	538.562	745.234		465.163	406.1	471.233	447.498		919.726	1068.4	965.718	984.616		270.371	407.676	439.774	372.607		313.716	600.422	526.3	480.146		10	6.36943
gene:CTL0828	CTL0828	CT565	444		382.395	475.549	177.102	345.015		367.913	588.951	496.453	484.439		1161.52	1393.1	1294.73	1283.12		1781.51	481.168	1131.34		729.597	143.738	436.667		6896.62	4527.51	8294.38	6572.84		725.073	1283.17	951.664	986.635		2833.59	3496.04	2347.44	2892.36		909.049	1089.69	722.393	907.042		8	5.44218
infA	CTL0351	CT096	2691		2373.87	2468.56	2795.46	2545.97		3010.9	2183.85	3016.37	2737.04		566.476	285.464	378.137	410.026		1005.87	2877.21	1941.54		1190.9	1624.54	1407.72		2286.31	1942.14	1700.22	1976.22		899.74	844.509	1234.74	992.997		896.722	706.319	1012.13	871.725		970.975	920.112	1132.31	1007.8		16	1.78571
rpoD	CTL0879	CT615	1716		1360.44	993.818	1107.4	1153.89		1119.48	1066.7	1340.87	1175.68		1573.37	1092.99	1289.94	1318.77		2051.02	1296.5	1673.76		1830.46	1562.02	1696.24		1192.86	1241.47	745.746	1060.02		1195.99	951.757	850.629	999.459		1831.55	1768.53	1605.55	1735.21		1473.15	2819.47	1443.38	1912		22	3.85289
gene:CTL0443	CTL0443	CT191	351		1390.67	2128.56	1269.48	1596.24		1284.49	1509.6	1200.9	1331.66		713.027	1335.87	771.825	940.241		599.566	1154.35	876.958		988.831	454.555	721.693		1453.27	1706.3	988.398	1382.66		1165.59	973.891	893.741	1011.07		605.558	604.687	666.717	625.654		786.779	1135.16	710.73	877.556		4	3.44828
lplA_1	CTL0537	CT285	720		1120.1	1082.79	891.906	1031.6		363.007	200.708	220.21	261.309		1169.2	997.64	1156.33	1107.72		846.628	419.501	633.065		1012.32	664.787	838.551		179.395	207.8	199.218	195.471		1052.62	1019.88	991.437	1021.31		709.805	879.955	707.407	765.723		324.547	316.222	371.23	337.333		14	5.85774
accA	CTL0517	CT265	975		261.205	249.874	564.547	358.542		569.642	296.431	507.682	457.918		668.949	675.325	576.045	640.107		632.645	438.233	535.439		528.036	458.192	493.114		897.318	551.971	874.271	774.52		963.046	792.098	1319.82	1024.99		857.577	770.029	1048.82	892.142		566.481	350.277	475.174	463.977		13	4.01235
trpC	CTL0581	CT327	627		1184.69	1657.86	1233.22	1358.59		1354.76	1251.17	881.972	1162.64		810.414	795.566	621.766	742.582		636.562	810.706	723.634		867.238	305.357	586.297		1223.15	1286.42	620.152	1043.24		1240.84	1029.81	816.855	1029.17		787.669	616.39	602.193	668.75		880.892	1134.77	738.907	918.189		10	4.80769
gatA	CTL0258	CT003	1476		1481	946.339	648.174	1025.17		1398.91	1678.4	1456.72	1511.34		1865.18	1703.29	1871.25	1813.24		1479.88	1232.8	1356.34		1324.67	1232.29	1278.48		1093.53	1511.11	640.741	1081.79		1181.44	1012.16	943.399	1045.67		1528.99	1470.17	1357.66	1452.27		1655.12	1426.86	1038.24	1373.4		25	5.09165
gene:CTL0891	CTL0891	CT627	984		1509.76	643.731	1544.96	1232.82		803.486	699.333	1803.86	1102.23		3013.57	1835.09	4478.92	3109.19		1010.35	1804.28	1407.31		1622.53	3275.29	2448.91		545.055	715.311	1163.52	807.962		702.046	559.69	1880.29	1047.34		1038.74	637.431	2046.48	1240.88		820.362	954.452	1593.57	1122.79		15	4.58716
hisS	CTL0805	CT543	1287		544.177	668.855	763.727	658.92		426.47	459.832	561.887	482.73		1184.45	1155	1196.24	1178.56		1014.94	738.402	876.67		1537.18	1140.52	1338.85		327.348	459.455	300.783	362.529		1182.96	983.728	989.913	1052.2		1287.22	1193.79	1294.22	1258.41		1667.09	1570.06	1481.46	1572.87		24	5.60748
engA	CTL0072	CT703	1473		994.148	948.267	800.747	914.387		785.161	658.711	682.585	708.819		1374.7	1320.7	1475.83	1390.41		1458.26	895.225	1176.74		1299.88	974.84	1137.36		475.432	482.696	405.055	454.395		1056.35	1121.66	1040.94	1072.98		986.743	1200.04	1210.89	1132.56		663.395	772.845	883.088	773.109		14	2.85714
gene:CTL0144	CTL0144	CT775	762		1559.69	1619.92	1857.48	1679.03		1594.95	1083.69	1324.56	1334.4		1413.29	1361.61	1057.91	1277.6		1647.54	1672.53	1660.04		1571.42	1716.93	1644.18		1944.03	1572.53	1706.61	1741.06		1179.43	938.744	1138.43	1085.54		1345.47	1089.2	1272.31	1235.66		1143	1344.57	1169.23	1218.93		16	6.32411
trxA	CTL0801	CT539	309		1236.29	525.625	2163.05	1308.32		1226.47	400.86	1351.61	992.981		2061.68	774.866	2116.99	1651.18		1174.24	1287.41	1230.83		1404.04	1858.82	1631.43		917.656	557.908	984.323	819.962		759.684	655.564	1843.97	1086.41		1492.06	1445.52	3099.36	2012.32		824.973	2026.28	2422	1757.75		4	3.92157
omcA	CTL0703	CT444	267		1430.76	973.293	1767.04	1390.36		269.197	670.102	492.441	477.246		908.946	597.837	965.152	823.978		489.223	855.327	672.275		693.293	1195.12	944.208		18303.5	6115.45	31121.4	18513.5		803.827	1114.32	1342.76	1086.97		872.166	652.551	559.763	694.827		1193.43	426.367	533.903	717.9		1	1.13636
gene:CTL0279	CTL0279	CT024	873		194.482	651.161	585.472	477.038		501.474	378.361	487.264	455.7		668.923	662.808	522.249	617.993		457.187	455.681	456.434		569.852	548.278	559.065		483.164	443.546	434.019	453.576		1106.3	942.655	1257.69	1102.21		909.439	751.137	928.079	862.885		608.335	228.202	449.047	428.528		16	5.51724
dnaN	CTL0331	CT075	1251		1238.43	1038.65	1739.03	1338.7		1394.58	643.587	998.462	1012.21		1151.85	725.701	1251.8	1043.12		458.264	971.647	714.955		679.732	714.208	696.97		1068.38	856.102	919.336	947.94		1024	1108.18	1192.4	1108.19		327.317	253.225	391.421	323.987		475.464	477.746	455.802	469.671		28	6.73077
gene:CTL0396	CTL0396	CT141	447		712.178	799.374	674.335	728.629		526.239	692.762	588.285	602.428		1221.59	959.698	1034.74	1072.01		681.848	659.226	670.537		1074.11	856.638	965.374		712.236	700.397	585.718	666.117		1350.39	1175.42	802.053	1109.29		832.134	630.733	853.485	772.118		522.76	827.696	478.363	609.606		7	4.72973
gene:CTL0542	CTL0542	CT290	678		594.742	694.709	405.924	565.125		1117.93	1329.6	570.37	1005.97		525.736	882.867	419.065	609.223		663.602	532.412	598.007		520.449	235.323	377.886		820.076	1118.51	356.21	764.933		1642.11	1027.04	665.705	1111.62		620.078	411.165	356.761	462.668		1096.62	923.482	473.071	831.057		10	4.44444
rpmC	CTL0782	CT520	219		2325.8	2447.4	2094.5	2289.23		1820.01	2450.92	1430.3	1900.41		865.756	911.087	935.319	904.054		2352.66	1244.63	1798.65		2430.09	2185.6	2307.84		847.824	1313.33	572.107	911.089		1102.51	1358.56	891.617	1117.56		1655.65	1938.31	1391.84	1661.93		1940	2859	2929.15	2576.05		3	4.16667
sodM	CTL0546	CT294	621		1127.79	1621.57	844.158	1197.84		1651.95	2094.35	1083.54	1609.94		1209.05	1494.05	744.816	1149.3		2640.97	1304.92	1972.94		2058.63	1181.84	1620.24		1656.64	2617.12	1210.55	1828.1		1101.62	1600.41	685.571	1129.2		1842.23	1872.14	1010.19	1574.85		2257.72	2383.13	1463.4	2034.75		10	4.85437
secA	CTL0070	CT701	2910		1159.6	1317.21	1869.01	1448.6		1726.72	1144.54	1605.31	1492.19		1094.6	867.364	869.657	943.874		980.044	1491.09	1235.57		1480.95	1370.69	1425.82		1882.6	1570.67	1522.98	1658.75		1290.68	961.508	1150.62	1134.27		1413.03	1176.78	1450.91	1346.91		1467.3	1388.77	1500.23	1452.1		42	4.33437
tktB	CTL0119	CT750	2001		1081.83	1712.66	2180.98	1658.49		1534.75	1330.89	1300.63	1388.76		1720.71	1465.8	1479.36	1555.29		1954.73	1281.19	1617.96		2304.04	1610.64	1957.34		898.402	891.891	857.386	882.56		1377.58	901.615	1126.21	1135.14		1848.74	1439.06	1712.98	1666.93		2197.56	1948.54	2048.16	2064.75		31	4.65465
aspS	CTL0804	CT542	1749		1346.91	1058.64	906.674	1104.08		1079.68	1463.63	1059.09	1200.8		1404.93	1876.64	1212.71	1498.09		1116.11	1116.19	1116.15		1286.58	912.229	1099.41		1011.11	1554.6	568.395	1044.7		1292.3	1277.64	851.051	1140.33		1009.75	920.104	780.318	903.39		1263.17	1171.6	1334.64	1256.47		34	5.84192
gidA	CTL0760	CT498	1833		1238.87	1284.81	2216.43	1580.04		1529.27	998.615	2000.01	1509.3		699.236	468.069	771.425	646.243		566.134	1824.63	1195.38		757.402	1218.59	987.999		1217.47	1090.35	1202.07	1169.96		1211.13	932.449	1287.06	1143.54		373.453	312.809	505.313	397.192		706.943	714.218	884.632	768.597		19	3.11475
gene:CTL0663	CTL0663	CT406	465		1004.09	1152.65	1070.99	1075.91		2023.47	1642.66	1089.44	1585.19		2103.95	1780.73	2131.48	2005.39		889.545	934.719	912.132		845.929	548.985	697.457		1378.01	1882.51	903.102	1387.87		1168.3	1429.42	901.802	1166.51		736.063	681.256	515.951	644.424		1050.73	612.043	574.807	745.861		6	3.8961
accB	CTL0378	CT123	495		1200.49	951.541	688.373	946.8		1174.82	987.034	937.481	1033.11		949.918	1128.64	667.432	915.331		820.973	803.656	812.314		677.799	580.178	628.988		973.42	1338.04	538.522	949.994		1436.23	1266.06	834.213	1178.83		546.217	486.375	460.845	497.812		557.898	517.455	647.964	574.439		8	4.87805
gene:CTL0406	CTL0406	CT151	1512		435.126	440.42	754.089	543.212		458.081	373.199	398.987	410.089		847.685	844.563	725.435	805.894		575.937	370.291	473.114		845.509	569.817	707.663		516.561	460.498	376.606	451.222		1219.84	1159.72	1202.51	1194.02		1015.04	852.719	1169.26	1012.34		660.333	1148.19	1131.37	979.963		30	5.96421
pgk	CTL0062	CT693	1212		245.149	415.426	702.856	454.477		318.081	255.499	194.632	256.07		219.01	189.321	147.199	185.177		203.574	206.661	205.117		262.505	78.9846	170.745		1201.01	1183.97	1182.4	1189.13		863.268	1389.32	1391.88	1214.82		545.459	1092.54	486.766	708.255		368.073	281.782	161.724	270.526		16	3.97022
glyA	CTL0691	CT432	1494		1363.72	2217.76	1219.33	1600.27		1211.48	2012.84	678.167	1300.83		1507.67	1996.62	928.776	1477.69		2690.95	724.851	1707.9		1661.06	726.193	1193.63		1497.43	2327.54	656.445	1493.81		1656.53	1406.73	610.642	1224.63		1998.05	2232.75	745.02	1658.61		2545.18	2914.58	1013.8	2157.85		14	2.8169
uhpC	CTL0806	CT544	1371		3281.73	2724.74	3804.53	3270.33		3522.05	2640.14	3900.96	3354.38		2682.9	1790.08	2356.75	2276.57		2122.52	3793.58	2958.05		2430.32	3537.77	2984.04		5178.7	4220.53	4827.43	4742.22		1570.33	918.838	1211.78	1233.65		1605.05	958.901	1728.43	1430.79		2169.24	1328.55	2469.45	1989.08		40	8.77193
rpmG	CTL0405	CT150	159		266.955	0	906.674	391.209		493.142	389.515	486.429	456.362		1526.34	1129.4	2036.3	1564.02		730.245	926.648	828.446		873.156	1404.83	1138.99		326.845	337.068	421.171	361.695		1138.91	1114.77	1469.67	1241.12		894.475	617.629	1583.12	1031.74		1202.44	715.975	2241.39	1386.6		1	1.92308
gene:CTL0271	CTL0271	CT016	729		1484.73	512.431	521.346	839.502		582.605	623.01	896.49	700.702		509.763	260.016	571.025	446.935		816.267	798.328	807.297		753.831	437.72	595.775		1333.69	1554.27	1096.4	1328.12		1840.04	1128.86	759.646	1242.85		1206.99	1168.93	890.201	1088.71		2506.04	1249.27	635.521	1463.61		6	2.47934
ksgA	CTL0608	CT354	834		865.202	1051.63	1492.84	1136.56		720.792	684.843	1015.46	807.033		782.045	394.75	625.898	600.898		504.67	892.148	698.409		998.79	765.222	882.006		1025.43	748.643	712.813	828.962		1503.83	796.979	1431.65	1244.15		1189.96	877.423	1367.61	1145		789.61	511.871	534.143	611.875		19	6.85921
gene:CTL0272	CTL0272	CT017	1302		1255.12	973.013	1006.57	1078.23		1068.95	877.356	1256.36	1067.56		1590.2	1164.68	1715.33	1490.07		1421.26	1092.01	1256.64		1559.46	1372.46	1465.96		1467.92	1582.36	1629.6	1559.96		1298.12	1225.22	1221.91	1248.41		1871.37	1549.86	2066.22	1829.15		1941.57	1639.4	1259.1	1613.36		18	4.15704
gene:CTL0680	CTL0680	CT421.2	162		1441.06	1203.1	2346.06	1663.41		1250.36	509.736	2267.75	1342.61		1919.41	738.993	2528.83	1729.08		2463.73	2228.24	2345.99		5284.75	5909.22	5596.98		918.775	620.299	1506.8	1015.29		1076.42	547.062	2173.55	1265.68		3617.76	2718.08	6676.51	4337.45		2753.73	2810.87	9019.5	4861.37		1	1.88679
gene:CTL0799	CTL0799	CT537	474		940.255	2192.99	1686.58	1606.61		1709.35	1887.31	1264.56	1620.41		1504	1283.88	1324.3	1370.73		1668.76	1212.27	1440.51		1830.59	942.483	1386.54		1781.88	2103.05	1088.3	1657.74		1344.22	1428.99	1026.5	1266.57		1635.41	1563.87	1414.74	1538.01		1344.5	1561.1	1165.38	1356.99		7	4.4586
clpX	CTL0074	CT705	1260		1785.42	1907.77	1435.37	1709.52		1566.12	1698.51	1399.52	1554.72		704.23	665.093	566.364	645.229		794.794	1350.59	1072.69		762.106	861.057	811.582		1907.27	2405.34	1011.52	1774.71		1208.31	1185.67	1409.99	1267.99		549.487	450.034	561.867	520.463		657.523	632.445	523.257	604.408		11	2.6253
secE	CTL0573	CT321	249		596.628	326.141	1263.19	728.652		944.694	580.362	2220.87	1248.64		1066.03	761.251	2043.31	1290.2		932.602	1627.22	1279.91		1370.66	3460.1	2415.38		877.386	609.836	1235.39	907.537		1050.48	762.685	2121.18	1311.45		1048.19	687.001	2314.04	1349.74		853.134	1371.57	2862.49	1695.73		10	12.1951
gene:CTL0140	CTL0140	CT771	453		2576.73	1434.16	1938.35	1983.08		3014.64	1853.28	3013.44	2627.12		1305.86	748.78	1021.04	1025.23		3011.66	2780.86	2896.26		4047.99	2958.52	3503.25		2431.41	1956.04	2106.79	2164.74		1391.72	964.216	1596.99	1317.64		3108.5	2062.94	2951.97	2707.8		2813.65	2764.33	5349.64	3642.54		15	10
dapF	CTL0689	CT430	828		1640.42	1686.95	1139.61	1488.99		1657.21	1770.22	1293.71	1573.71		1016.7	1602.49	869.838	1163.01		2874.68	1281.19	2077.94		2438.22	1310.3	1874.26		2224.15	2323.15	1320.64	1955.98		1733.43	1376.15	862.119	1323.9		2644.43	2230.5	1629.28	2168.07		2924.77	3574.69	1571	2690.15		20	7.27273
gene:CTL0321	CTL0321	CT065	1587		4078.76	2118.5	2089.29	2762.18		2293.33	2133.37	2916.78	2447.83		836.297	603.487	632.862	690.882		887.096	2715.57	1801.33		1046.12	1528.13	1287.13		1729.83	1977.26	1160	1622.37		1187.55	1352.22	1468.41	1336.06		598.757	806.432	669.143	691.444		870.068	806.995	729.827	802.297		42	7.95455
gene:CTL0800	CTL0800	CT538	717		2545.56	2061.38	3747.06	2784.67		2068.69	2341.8	2356.94	2255.81		2263.57	1655.78	2571.15	2163.5		3036.32	2239.85	2638.09		1976.63	1646.67	1811.65		2348.22	2375.1	1788.41	2170.58		1515.37	1156.58	1366.14	1346.03		2678.9	2116.31	2819.52	2538.25		2992.4	2143.43	2360.96	2498.93		13	5.46218
rpsT	CTL0881	CT617	297		3072.68	2406.2	4721.53	3400.13		2904.06	1737.74	2786.4	2476.07		2885.5	1578.76	2736.47	2400.24		1710.36	3919.06	2814.71		1850.31	2148.81	1999.56		1782.06	1418.04	2321.67	1840.59		925.872	852.564	2274.15	1350.86		1352.39	1034.61	2165.18	1517.39		929.83	958.25	899.95	929.344		3	3.06122
brnQ	CTL0817	CT554	1236		618.143	499.344	1198.16	771.883		766.545	367.455	829.113	654.371		1533.98	694.151	1630.51	1286.22		487.31	977.478	732.394		1109.19	1161.76	1135.48		651.503	458.901	647.011	585.805		1362.01	834.82	1872.46	1356.43		613.264	292.179	906.898	604.114		773.412	782.881	1211	922.431		33	8.0292
gene:CTL0709	CTL0709	CT449	333		701.057	780.388	1534.88	1005.44		353.196	351.304	383.227	362.576		1457.59	1288.24	1885.05	1543.63		1569.04	420.331	994.686		1893.48	1245.73	1569.6		203.031	195.813	232.237	210.361		1047.33	855.445	2201.32	1368.03		1642.66	1445.98	2356.3	1814.98		1786.2	1880.24	1016.7	1561.05		4	3.63636
mrsA	CTL0547	CT295	1782		321.559	893.209	1515.01	909.925		766.349	559.937	679.239	668.508		727.759	565.441	548.778	613.993		944.77	640.775	792.773		1230.3	644.642	937.469		1438.05	1554.13	1184.35	1392.18		1697.43	1108.33	1302.34	1369.37		1666.36	1178.61	1233.78	1359.58		1847.74	1245.72	1319.93	1471.13		23	3.87858
accD	CTL0545	CT293	927		778.402	735.876	975.494	829.924		909.281	794.297	1238.98	980.851		711.769	807.152	1047.8	855.575		618.434	1255.62	937.028		586.578	550.762	568.67		880.645	808.918	782.518	824.027		1150.38	1085.78	1895.77	1377.31		1025.06	1035.44	1272.84	1111.11		687.477	552.622	634.334	624.811		14	4.54545
gene:CTL0791	CTL0791	CT529	897		3123.1	1339.91	1037.34	1833.45		1194.65	1449.93	974.321	1206.3		3162.12	3292.1	3322.21	3258.81		2677.82	1059.45	1868.63		1509.04	1209.51	1359.28		771.727	1107.33	467.681	782.245		1644.95	1439.66	1113.41	1399.34		2369.58	2595.72	1848.15	2271.15		1563.03	2918.98	1370.69	1950.9		15	5.03356
infA2	CTL0575	CT323	222		669.191	658.452	2420.4	1249.35		824.125	712.941	1724.52	1087.2		1673.95	763.958	2470.4	1636.1		457.637	1692.38	1075.01		859.882	2156.07	1507.97		693.185	641.758	755.096	696.68		1419.94	1140.59	1759.14	1439.89		795.517	385.278	1390.75	857.181		478.447	1025.59	2167.18	1223.74		1	1.36986
gene:CTL0132	CTL0132	CT763	420		960.084	193.355	468.056	540.498		2006.91	1048.6	1869.1	1641.54		1444.58	1045.15	1903.61	1464.44		414.675	1736.47	1075.57		413.19	455.854	434.522		1901.66	1771.57	1600.6	1757.95		1421.23	1386.63	1524.31	1444.06		595.381	309.241	463.541	456.054		354.051	474.334	381.836	403.407		3	2.15827
nfo	CTL0889	CT625	867		293.743	393.401	906.959	531.367		414.507	325.42	740.415	493.447		104.969	80.5476	2598.83	928.115		267.841	815.707	541.774		173.473	699.292	436.382		693.098	626.91	933.345	751.118		92.8295	21.9041	4238.53	1451.09		126.184	109.614	1045.64	427.147		147.011	262.607	493.26	300.959		14	4.86111
gene:CTL0548	CTL0548	CT296	468		680.221	1631.12	3556.42	1955.92		1577.69	764.604	2032.71	1458.33		826.464	575.561	1129.5	843.842		992.384	2471.36	1731.87		1594.49	3136.43	2365.46		1034.97	646.065	1788.16	1156.4		1605.08	784.523	1997.24	1462.28		1165.48	758.115	2084.19	1335.93		2224.17	1033.8	3274.43	2177.47		9	5.80645
gene:CTL0597	CTL0597	CT343	633		402.33	846.73	393.374	547.478		309.675	532.686	409.315	417.225		1150.18	1812.46	1200.43	1387.69		1341.31	558.624	949.965		539.171	302.462	420.816		337.162	423.332	539.196	433.23		1239.67	2000.09	1158.04	1465.93		844.397	2026.82	661.725	1177.65		570.508	1079.05	225.201	624.921		13	6.19048
secG	CTL0606	CT352	309		686.825	1787.13	975.494	1149.82		1141.89	1291.66	750.895	1061.48		1791.69	1130.01	1325.79	1415.83		7562.11	1001.32	4281.72		5372.81	2168.63	3770.72		1291.58	1566.77	1168.88	1342.41		1280.61	1843.77	1284.56	1469.65		5862.04	6345.93	4238.55	5482.18		8387.22	8289.33	4498	7058.18		8	7.84314
mip	CTL0803	CT541	732		2377.43	2174.45	823.573	1791.82		2740.41	3450.12	1864.88	2685.13		2745.58	2834.82	1760.22	2446.87		1308.61	1791.39	1550		1801.78	1177	1489.39		2959.05	4362.43	1396.46	2905.98		1951.61	1530.68	975.184	1485.82		1402.74	1315.61	730.735	1149.69		1509.07	2216.15	1046.75	1590.65		9	3.7037
efp_2	CTL0377	CT122	558		1445.29	1600.9	939.466	1328.55		1744.78	2207.48	686.1	1546.12		910.626	2377.89	769.7	1352.74		1144.44	712.921	928.682		528.706	285.93	407.318		993.724	2212.27	514.886	1240.29		1730.82	1973.96	883.444	1529.41		537.763	703.964	334.804	525.511		1104.03	1020.07	383.205	835.769		11	5.94595
gene:CTL0874	CTL0874	CT610	696		7958.59	4550.51	2429.05	4979.38		6149.22	7247.26	4450.51	5948.99		3508.7	4744.52	3085.44	3779.55		6433.12	4487.85	5460.49		4554.59	5501.69	5028.14		4413.34	6254.54	1872.17	4180.02		1908.01	1800.86	938.239	1549.03		2934.88	2462.36	1477.73	2291.66		4791.89	3312.16	3712.3	3938.78		12	5.19481
gene:CTL0694	CTL0694	CT435	1053		1672.84	771.217	1033.01	1159.02		1514.08	1026.01	1524.07	1354.72		424.936	293.702	332.575	350.404		468.626	1490.16	979.393		461.454	575.77	518.612		1118.34	990.782	700.372	936.498		1535.01	1346.61	1778.36	1553.33		565.484	532.486	812.387	636.786		342.955	378.386	609.197	443.513		28	8
rpoC	CTL0566	CT314	4191		3453.6	4394.71	3289.68	3712.66		4136.26	4278.93	4203.9	4206.36		293.155	397.532	156.085	282.257		1153.19	3417.12	2285.16		997.926	1697.9	1347.91		3366.54	3654.02	1580.12	2866.89		1625.92	1534.62	1610.07	1590.2		701.448	816.337	633.458	717.081		998.54	774.145	999.157	923.947		42	3.0086
gene:CTL0875	CTL0875	CT611	732		2435.41	4060.46	2005.22	2833.7		2660.07	4305.6	1685.26	2883.64		2869.91	4579.33	2193.5	3214.25		3003.84	1731.01	2367.43		2686.86	2136.04	2411.45		1847.25	2505.19	931.364	1761.27		2061.56	1781.47	931.453	1591.49		2117.99	2250.38	1211.62	1860		3076.18	2643.83	1704	2474.67		7	2.88066
dppD	CTL0059	CT690	966		790.916	891.115	841.143	841.058		1082.26	619.756	824.663	842.226		1075.58	939.806	1155.98	1057.12		931.516	815.997	873.757		880.274	990.987	935.631		960.521	1184.96	788.047	977.844		1201.14	1507.21	2094.27	1600.87		1465.8	1774.12	1705.96	1648.63		813.657	677.62	313.585	601.621		15	4.6729
gene:CTL0882	CTL0882	CT618	801		1589.73	1622.15	2552.39	1921.43		2341.19	987.971	1438.7	1589.29		4686.75	3350.38	4982.49	4339.87		1295.54	2262.48	1779.01		1899.33	1394.31	1646.82		1227.04	760.528	1473.57	1153.71		1549.04	1074.81	2237.94	1620.59		1670.19	1202.28	1971.45	1614.64		1113.87	1208.04	1134.54	1152.15		17	6.39098
dnaJ	CTL0595	CT341	1179		1620.07	2328.13	1745.18	1897.8		1446.49	1558.39	1407.12	1470.66		1633.88	1184.64	1479.56	1432.69		837.088	1180.95	1009.02		1035.25	541.302	788.278		1101.96	1126.2	584.114	937.424		2127.56	1433.58	1357.53	1639.55		1421.04	1273.58	1025.8	1240.14		1117.11	820.73	604.547	847.461		23	5.86735
ispE	CTL0173	CT804	867		489.571	412.134	498.827	466.844		308.996	214.301	325.604	282.967		699.794	483.286	640.181	607.754		167.4	382.362	274.881		453.699	404.853	429.276		205.427	186.991	667.244	353.221		1199.05	1277.74	2451.55	1642.78		497.524	445.763	650.976	531.421		294.021	361.084	328.84	327.982		14	4.86111
gmk	CTL0285	CT030	618		961.555	1103.81	933.082	999.483		1099.6	1002.15	957.391	1019.71		994.022	1356.02	1047.8	1132.61		1162.5	774.83	968.665		1188.76	929.411	1059.08		821.319	954.658	532.709	769.562		1551.93	1782.31	1766.28	1700.17		1492.06	1583.92	1476.49	1517.49		1271.83	1105.24	1384	1253.69		14	6.82927
gene:CTL0602	CTL0602	CT348	1590		2589.46	4229	3676.15	3498.2		4442.39	2947.33	3327.17	3572.3		634.387	345.096	361.547	447.01		1387.47	3748.29	2567.88		1589.87	1705.87	1647.87		3302.09	3018.73	2848.74	3056.52		2007.86	1401.42	1765.61	1724.96		1083.2	862.688	1407.5	1117.79		2070.86	1521.45	2129.32	1907.21		25	4.7259
dagA	CTL0104	CT735	1368		372.332	1709.67	1408.27	1163.42		888.413	739.452	585.154	737.673		1374.88	1648.15	995.001	1339.34		1750.55	570.823	1160.68		1928.22	1096.32	1512.27		958.198	945.466	836.918	913.528		2010.12	1971.27	1200.39	1727.26		2225.5	2422.19	1276.52	1974.74		2515.62	2226.04	1133.23	1958.3		26	5.71429
gene:CTL0299	CTL0299	CT043	504		2189.66	1933.55	3744.44	2622.55		3370.78	2252.85	4726.46	3450.03		3310.48	2038.83	3238.24	2862.52		4506.71	4428.88	4467.8		3626.89	4495.23	4061.06		6039.55	4374.88	9203.13	6539.19		1823.11	1657.93	1727.55	1736.2		5045.23	3368.97	5064.61	4492.94		4720.68	3896.31	5868.96	4828.65		6	3.59281
incB	CTL0484	CT232	348		1890.55	1586.84	828.512	1435.3		1126.57	1423.74	655.63	1068.65		12443.9	7625.64	12322.8	10797.4		2731.73	783.257	1757.49		2543.26	1650.51	2096.88		497.298	712.274	391.07	533.548		1368.37	2364.76	1545.34	1759.49		570.359	946.711	350.36	622.477		854.605	3107.7	972.877	1645.06		6	5.21739
mviN	CTL0888	CT624	1584		294.763	389.64	570.886	418.429		507.385	278.038	439.444	408.289		746.911	749.49	600.689	699.03		325.274	520.888	423.081		774.21	564.062	669.136		585.454	529.51	433.13	516.031		1583.58	1474.67	2326.02	1794.76		899.837	795.96	888.914	861.57		670.551	539.016	506.222	571.929		42	7.96964
metG	CTL0287	CT032	1653		1116.99	1021.87	1038.61	1059.16		1011.94	924.185	1275	1070.38		926.783	1056.18	939.372	974.112		838.506	1087.42	962.965		1480.29	1081.03	1280.66		818.631	875.669	644.531	779.61		1489.08	1639.06	2308.32	1812.15		1689.57	2081.23	2136.66	1969.15		1118.06	1033.03	1282.8	1144.63		33	6
def	CTL0607	CT353	546		1632.53	2974.69	1800.21	2135.81		1531.81	1512.4	991.566	1345.26		3250.29	2265.7	1924.19	2480.06		2511.97	1227.81	1869.89		2500.33	1227.3	1863.81		1362.09	1427.37	955.867	1248.44		1928.55	1866.62	1717.78	1837.65		2865.27	2802.32	1829.67	2499.09		1789.71	2866.85	1109.61	1922.06		8	4.41989
acpP	CTL0488	CT236	234		2086.01	3886.93	3640.43	3204.46		3239.14	3146.64	3586.16	3323.98		1620.52	2302.25	1694.25	1872.34		1333.52	3998.25	2665.88		1310.2	2318.23	1814.22		3829.39	3782.87	5446.65	4352.97		1691.06	1812.52	2175.07	1892.89		1876.79	1962.98	1739.63	1859.8		1270.95	1459.49	837.646	1189.36		3	3.8961
ribC	CTL0662	CT405	600		1803.95	3979.25	2926.91	2903.37		2156.26	2179.12	1243.92	1859.77		1516.8	1629.48	715.821	1287.37		2297.99	1276.92	1787.46		2554.89	1170.03	1862.46		1407.69	1691.93	911.603	1337.07		2168.57	2331.66	1344.44	1948.22		2328.68	2513.15	1406.07	2082.64		2088.9	2703.7	1663.11	2151.9		11	5.52764
gltX	CTL0705	CT445	1521		1241.84	1281.41	896.106	1139.78		1327.45	1167.26	1050.04	1181.59		1246.55	1456.12	903.601	1202.09		1512.43	1041.34	1276.88		2521.52	1279.75	1900.63		1157.04	1274.37	746.766	1059.39		1975.48	2026.86	1940.41	1980.92		2133.15	2043.16	1508.84	1895.05		2192.74	2413.77	1640.15	2082.22		27	5.33597
asd	CTL0617	CT363	1005		1224.8	1826.2	1812.61	1621.2		1677.42	1684.41	1512.21	1624.68		890.462	1191.21	979.631	1020.43		1061.44	1788.57	1425.01		1220.25	1524.05	1372.15		788.701	1084.32	852.472	908.497		1942.01	2021.91	2044.85	2002.92		1101.01	1125.29	1236.67	1154.32		993.456	1189.37	1524.81	1235.88		9	2.69461
rplS	CTL0283	CT028	366		2145.48	1863.82	1790.38	1933.23		2017.37	1391.33	1563.75	1657.48		1678.43	2235.15	2094.21	2002.6		1229.3	1046.66	1137.98		1232.8	784.667	1008.73		952.575	1267.85	352.95	857.792		3206.86	1470.15	1338.14	2005.05		1934.38	1627.2	1176.7	1579.42		1392.99	1244.15	1022.4	1219.85		4	3.30579
rpsN	CTL0155	CT787	306		2704.88	3025.44	5524.89	3751.74		3608.72	2068.93	4132.5	3270.05		3122.83	2151.77	4642.58	3305.73		2418.94	4164.92	3291.93		3780.82	5214.02	4497.42		2298.49	1735.38	2907.09	2313.65		1490.43	1675.66	2887.22	2017.77		4479.22	4275.55	7377.72	5377.5		3540.51	2046.15	4425.64	3337.43		3	2.9703
folA	CTL0876	CT612	480		2166.5	4026.62	3713.24	3302.12		3498.48	3182.66	2779.48	3153.54		3286.41	4718.01	2849.52	3617.98		2691.07	2839.31	2765.19		2627.2	3058.02	2842.61		2480.69	2351.24	1719.16	2183.7		2570.99	1819.96	1700.56	2030.5		2246.63	1874.31	1692.04	1937.66		2611.12	1245.13	1596.29	1817.51		12	7.54717
fabF	CTL0139	CT770	1257		2397.5	2067.38	2502.25	2322.38		3082.53	2031.04	2408.87	2507.48		2636.61	1746.07	1950.21	2110.96		3619.75	2484.92	3052.33		3911.66	2386.25	3148.96		2819.77	2520.87	2131.67	2490.77		2331.68	1757.57	2047.45	2045.57		4958.43	3717.23	3800.09	4158.58		3717.96	3192.41	3260.44	3390.27		16	3.82775
rpmE	CTL0277	CT022	327		1622.55	1092.72	2444.77	1720.01		1138.98	946.986	1868.51	1318.16		2388.85	1891.55	3111.83	2464.08		710.147	2342.97	1526.56		1256	2049.25	1652.62		924.232	695.19	1655.49	1091.64		1558.8	1451.9	3132.53	2047.74		1199.64	939.696	2441.63	1526.99		714.598	870.337	1907.23	1164.06		6	5.55556
gene:CTL0322	CTL0322	CT066	477		2002.16	1089.6	961.624	1351.13		1602.71	981.001	964.75	1182.82		4340.54	2823.51	3463.09	3542.38		2053.81	1081.09	1567.45		2740.74	1873.11	2306.93		1562.3	1291.16	1241.77	1365.08		1856.01	2096.83	2254.83	2069.22		3011.07	2968.6	2646.78	2875.49		1380.58	894.969	896.554	1057.37		5	3.16456
gapA	CTL0767	CT505	1005		1963.91	1777.71	2021.25	1920.96		2256.06	2204.8	2581.92	2347.59		1207.41	1201.14	1209.75	1206.1		1927.93	2426.3	2177.11		1697.98	1682.8	1690.39		2350.04	2504.16	2203.19	2352.46		2015.42	1851.85	2344.25	2070.5		2379.3	2477.53	2751.19	2536.01		1986.91	1444.24	1985.8	1805.65		15	4.49102
dut	CTL0544	CT292	438		1405.17	1186.62	1017.33	1203.04		2342.14	1571.1	2021.84	1978.36		2164.39	1731.06	2640.01	2178.49		1043.79	1547.37	1295.58		1043.35	1092.8	1068.08		2190.98	1755.87	1434.21	1793.69		2618.46	1546.44	2053.64	2072.85		1455.83	1012.55	1194.29	1220.89		1358	974.658	1545.94	1292.87		5	3.44828
gene:CTL0765	CTL0765	CT503	450		565.944	794.045	1660.04	1006.68		958.34	535.223	584.363	692.642		1196.59	532.075	631.391	786.685		451.535	720.314	585.925		1054.09	567.285	810.689		3671.98	2131.84	4335.76	3379.86		1937.56	1561.47	2724.45	2074.49		1028.02	950.352	1311.02	1096.47		944.135	379.467	831.554	718.385		3	2.01342
cafE	CTL0177	CT808	1539		1351.43	844.279	715.313	970.339		1269.46	1345.88	1072.94	1229.43		1990.87	2379.04	1584.27	1984.73		2319.92	1005.22	1662.57		2067.29	1451.39	1759.34		1268.75	1596.96	742.243	1202.65		2065.68	2147.12	2017.56	2076.78		2305.21	2741.76	1855.37	2300.78		1435.53	1312.97	1076.78	1275.09		16	3.125
rnpA_1	CTL0153	CT784	363		2864.8	2326.65	4765.66	3319.04		3078.06	1118.47	3227.92	2474.82		2695.15	2171.17	3949.99	2938.77		1379.39	3713.87	2546.63		1306.73	1758.11	1532.42		2022.36	1551.47	2300.64	1958.16		1478.11	2232.17	2724.86	2145.05		1222.74	698.146	1376.03	1098.97		1345.98	784.023	1227.21	1119.07		5	4.16667
gene:CTL0675	CTL0675	CT418	1008		378.98	837.872	676.08	630.978		525.064	354.995	306.913	395.657		1512.29	1860.68	1055.38	1476.11		223.176	270.41	246.793		539.443	348.222	443.832		330.359	299.073	199.733	276.388		2721.36	2248.26	1492.55	2154.06		617.087	553.115	604.788	591.663		442.563	508.215	441.94	464.239		14	4.1791
ffh	CTL0280	CT025	1347		1859.17	2266.86	1517.79	1881.27		1605.64	1849.35	1154.1	1536.37		1717.24	2096.01	1329.36	1714.2		1874.81	1011.78	1443.3		1537.42	994.96	1266.19		1030.45	1584.54	544.62	1053.2		2758.45	2467.26	1264.26	2163.33		1821.61	2006.06	1318.32	1715.33		1939.79	1986.07	1309.64	1745.17		19	4.24107
gene:CTL0679	CTL0679	CT421.1	162		4061.17	7118.33	3235.94	4805.15		6735.81	6244.26	2554.2	5178.09		3698.38	5665.61	2936.7	4100.23		7212.02	3046.78	5129.4		7677.17	6106.19	6891.68		3506.92	5202.24	2258.87	3656.01		1200.62	3360.52	1936.44	2165.86		5151.7	5181.96	3144.03	4492.56		3540.51	6851.49	1869.9	4087.3		2	3.77358
gene:CTL0766	CTL0766	CT504	867		2815.03	1629.8	1647.64	2030.83		3007.06	2428.74	2939.36	2791.72		778.521	724.929	655.423	719.624		1548.45	2829.48	2188.97		1714.71	1509	1611.86		3125.05	2665.78	2841.89	2877.58		2398.09	1715.82	2639.85	2251.26		2599.38	2068.05	2658.34	2441.92		1445.61	722.169	1397.57	1188.45		9	3.125
tal	CTL0565	CT313	984		1811.71	1865.17	2423.99	2033.63		2310.85	1762.32	2306.9	2126.69		1541.47	1247.05	1604.89	1464.47		1600.33	2837.44	2218.88		2075.19	2237.58	2156.38		4005.1	3440.39	4303.27	3916.25		2583.26	1884.93	2290.18	2252.79		2525.38	1954.15	2394.22	2291.25		2547.44	1764.29	1611.68	1974.47		15	4.58716
rpsU	CTL0596	CT342	177		2997.59	3028.14	4442.56	3489.43		4208.43	2682.59	2796.55	3229.19		2785.09	2141.83	2949.15	2625.35		983.974	2039.41	1511.69		2255.04	2704.22	2479.63		2870.51	2182.61	1928.31	2327.14		2804.03	1895.51	2061.69	2253.74		1898.41	1252.82	1388.8	1513.34		2160.31	2251.08	1308.74	1906.71		1	1.72414
gene:CTL0480	CTL0480	CT228	591		825.934	659.567	997.885	827.795		431.187	93.1497	615.073	379.803		5389.66	3325.47	7703.25	5472.79		798.126	872.554	835.34		1693.31	1403.81	1548.56		215.137	159.451	362.591	245.727		1634.18	1735.21	3423.12	2264.17		912.338	718.258	1490.71	1040.43		1653.44	1300.2	1206.02	1386.55		4	2.04082
secY	CTL0772	CT510	1374		3660.72	3912.7	2355.95	3309.79		2510.93	3756.24	2676.58	2981.25		1269.52	1974.95	1082.03	1442.17		2371.4	2048.13	2209.77		1734.56	1346.99	1540.77		1927.49	2841.57	1026.33	1931.79		2591.98	2464.85	1758.95	2271.93		1941.65	2808.17	1756.14	2168.65		2149.04	2174.89	1296.87	1873.6		32	7.00219
atpE	CTL0562	CT310	627		1184.69	2150.03	1567.65	1634.13		1927.93	1525.55	1215.02	1556.17		2431.24	2291.23	1865.3	2195.92		2858.74	1539.17	2198.96		2463.32	1832.14	2147.73		1355.12	1619.07	857.877	1277.35		2299.82	2614.9	1940.03	2284.92		2554.94	3147.63	1844.22	2515.59		2100.59	2950.4	1818.85	2289.95		5	2.40385
rnhB	CTL0284	CT029	654		2044.41	2036.44	1402.74	1827.86		1558.6	2840.96	1395.47	1931.68		1542.32	3676.32	1960.05	2392.89		1387.01	1261.6	1324.3		1326.76	1219.79	1273.27		962.035	1574.76	527.167	1021.32		2543.3	2477.91	1913.78	2311.66		1491.18	1738.92	1701.93	1644.01		1883.94	1349.02	1389.56	1540.84		8	3.68664
gene:CTL0092	CTL0092	CT723	726		1373.93	3557.09	2725.81	2552.28		2142.04	2938.35	1363.61	2148		2726.49	3325.47	2084.21	2712.05		1889.17	1785.9	1837.54		1776.83	1406.49	1591.66		1229.4	1885.5	805.164	1306.69		2475.84	3008.2	1565.25	2349.76		1950.36	2382.42	1389.58	1907.46		2018.97	1999.26	687.235	1568.49		10	4.14938
nusA	CTL0352	CT097	1305		3659.12	5015.67	2440.34	3705.05		4095.73	4740.54	2764.76	3867.01		1371.52	1391.34	799.998	1187.62		1256.74	2591.1	1923.92		1272.18	1271.5	1271.84		2895.45	3571.9	1443.77	2637.04		2554.29	2604.88	1945.16	2368.11		913.773	985.55	721.817	873.713		1253.42	1155.85	764.647	1057.97		10	2.30415
gene:CTL0226	CTL0226	CT853	600		2511.38	1786.6	1878.46	2058.81		2973.03	1146.91	1643.52	1921.15		3438.09	1546.34	2268.6	2417.68		1548.12	1890.82	1719.47		2873.05	2605.97	2739.51		1680.98	1384.51	1125.46	1396.98		2325.07	2468.81	2448.8	2414.23		1318.02	670.526	1356.91	1115.15		2974.03	1755.03	2761.95	2497		8	4.0201
gene:CTL0137	CTL0137	CT768	1683		1677.15	2441.58	2935.71	2351.48		2158.63	2232.48	2065.67	2152.26		2532.51	2780.11	2131.86	2481.49		2927.73	2306.79	2617.26		2787.5	2559.61	2673.55		1619.77	1893.14	1469.14	1660.68		3100.41	2335.78	1810.7	2415.63		2899.16	2765.04	2541.42	2735.21		4039.08	3534.25	3366.87	3646.74		23	4.10714
rpsE	CTL0774	CT512	498		4176.39	4500.75	3026.38	3901.17		2899.69	4131.62	3346.83	3459.38		1507.67	2564.21	1499.31	1857.06		2054.64	2085.79	2070.22		1370.66	1345.59	1358.13		1640.29	2715.56	1002.02	1785.96		3151.45	2491.44	1639.09	2427.33		1898.67	2118.25	1468.98	1828.64		2474.09	2114.5	1681.71	2090.1		5	3.0303
rpsC	CTL0784	CT522	675		3364.22	3825.85	3902.54	3697.54		2691.1	3761.85	3042.12	3165.02		1696.57	2379.56	1879.49	1985.21		4386.34	2772.12	3579.23		4722	4538.28	4630.14		1527.1	2060.39	999.771	1529.08		2792.07	2560.25	2005.99	2452.77		4012.54	3946.89	3880.63	3946.69		4752.15	3921.16	5966.07	4879.79		6	2.67857
lysC	CTL0616	CT362	1296		5043.71	5677.12	3660.66	4793.83		5863.58	6254.88	4490.74	5536.4		555.927	561.942	453.761	523.877		2026.98	4285.96	3156.47		1401.53	2511.42	1956.47		2810.05	3702.84	2313.21	2942.03		3208.56	2144.29	2116.74	2489.86		879.117	872.623	805.733	852.491		2081.69	1668.95	1567.41	1772.68		18	4.17633
ompA	CTL0050	CT681	1185		12053.2	6907.92	9223.66	9394.92		23842.7	13786.1	25343.4	20990.7		5446.41	3013.97	5726.57	4728.98		7171.08	22970.9	15071		7498.09	9263.26	8380.68		59454.9	36699.7	72520.6	56225.1		2728.05	1768.21	2987.65	2494.64		10254.3	5667.36	9152.27	8357.98		7439.55	6316.44	8315.54	7357.18		19	4.82234
ahpC	CTL0866	CT603	588		5197.45	4447.17	5237.76	4960.79		4000.49	2949.19	4518.2	3822.63		9518.72	5853.5	9922.61	8431.61		10009	4748.36	7378.67		9100.02	9496.96	9298.49		2710.66	2485.25	2869.98	2688.63		2224.24	2303.88	3059.51	2529.21		8699.47	6077.08	8508.28	7761.61		6864.25	7647.42	10788.4	8433.35		13	6.66667
gene:CTL0613	CTL0613	CT359	591		1472.32	2390.93	3193.23	2352.16		2808.24	1886.28	2813.63	2502.72		3477.61	1975.02	3041.05	2831.23		4604.58	2879.43	3742		4208.81	3887.49	4048.15		2034.41	1965.56	2290.32	2096.76		2349.13	1917.3	3439.37	2568.6		5402.63	4502.51	6109.24	5338.13		2983.37	2263.32	3648.23	2964.97		17	8.67347
prfA	CTL0278	CT023	1080		1198.7	1579.07	1395.5	1391.09		1191.87	1146.91	966.777	1101.85		2317.34	2180.03	1731.43	2076.27		1713.41	852.645	1283.03		2056.77	915.929	1486.35		1039.93	1119.85	714.065	957.947		2645.51	3030.33	2119.21	2598.35		2651.1	2446.28	1773.52	2290.3		1691.58	1712.87	742.459	1382.3		7	1.94986
rplF	CTL0776	CT514	552		5113.49	5207.98	4368.52	4896.66		3302.58	5672.2	3832.08	4268.95		1607.48	2747.12	1999.03	2117.88		2602.99	2535.69	2569.34		2095.89	2254.5	2175.19		1747.64	2690.21	1494.14	1977.33		3061.86	2637.62	2110.84	2603.44		2010.22	2794.82	2219.48	2341.5		3463.54	2268.55	2743.87	2825.32		4	2.18579
rplX	CTL0779	CT517	336		4105.62	4592.18	5382.64	4693.48		3169.83	4649.06	3947.67	3922.19		1850.86	2701.94	2359.85	2304.22		3563.61	3486.1	3524.86		2875.11	3893.75	3384.43		1600.74	2312.83	1557.14	1823.57		2994.16	2637.62	2181.67	2604.48		3600.19	3375.26	3722.37	3565.94		2402.49	2371.67	4348.69	3040.95		1	0.900901
trmD	CTL0282	CT027	1059		1743.52	2239.19	2091.44	2024.72		1394.44	2820.15	1884.26	2032.95		1912.12	3306.63	1984.15	2400.96		2384.67	1481.72	1933.2		2004.69	1536.73	1770.71		1111.53	1714.34	673.557	1166.48		3666.96	2677.97	1695.74	2680.22		2777.46	2752.04	2250.65	2593.38		3229.58	2445.57	2422.98	2699.38		15	4.26136
gene:CTL0688	CTL0688	CT429	990		2979.78	2756.19	3190.34	2975.44		2838.06	1974.07	2464.79	2425.64		1417.22	1189.11	1041.19	1215.84		2140.39	2470.5	2305.45		2483.31	2127.32	2305.32		2870.82	2432.47	1909.27	2404.19		3116.35	2397.84	2583.47	2699.22		2600.05	2131.09	2580.33	2437.16		3454.68	2472.28	2735.85	2887.6		23	6.99088
folP	CTL0877	CT613	1353		3952.82	6482.32	5782.72	5405.96		5529.63	5106.4	4730.28	5122.1		7225.28	5773.48	6212	6403.59		5465.4	4796.89	5131.15		5934.3	5707.44	5820.87		3714.56	3840.3	2704.32	3419.72		2909.81	2638.79	2604.85	2717.81		3891.59	3165.5	3505.75	3520.95		3830.97	4943.17	5702.61	4825.58		20	4.44444
dapA	CTL0615	CT361	861		5989.74	7036.24	4627.28	5884.42		6883.23	8735.66	5991.55	7203.48		378.761	428.719	291.624	366.368		3657.91	5629.95	4643.93		1827.44	2742.54	2284.99		3174.37	4657.04	2977.61	3603.01		3591.05	2514.47	2174.93	2760.15		1163.53	1670.38	842.801	1225.57		2171.18	2082.44	1862.62	2038.75		11	3.84615
gene:CTL0286	CTL0286	CT031	303		2381.45	1393.69	1081.32	1618.82		1789.88	2043.99	1340.09	1724.65		2002.38	2831.59	1897.23	2243.73		1987.84	1045.46	1516.65		1870.95	1895.63	1883.29		1217.24	1339.85	849.82	1135.64		2479.13	2924.89	2958.07	2787.36		2166.36	2530.09	2310.52	2335.66		2313.6	2348.19	2175.92	2279.24		4	4
rpsH	CTL0777	CT515	402		4012.29	4323.07	4140.31	4158.56		3445.86	3611.9	3857.49	3638.42		1905.44	2159.07	2301.15	2121.89		2743.87	3078.68	2911.28		2834.77	3016.35	2925.56		1941.63	2619.7	1368.12	1976.48		3203.31	3102.16	2213.66	2839.71		2464.83	2805.35	2509.53	2593.24		3381.98	3469.01	3368.77	3406.58		4	3.00752
rpsP	CTL0281	CT026	351		3385.99	2313.65	2202.93	2634.19		2606.21	2979.99	2126.36	2570.85		2398.37	3524.43	2842.58	2921.79		3245.92	2413.64	2829.78		3197.22	2181.87	2689.54		1381.4	1738.11	702.833	1274.11		3515.88	2903.64	2161.39	2860.3		3695.69	3294.19	3333.59	3441.15		4115.46	4540.63	4315.15	4323.75		1	0.862069
rplD	CTL0789	CT527	669		2855.1	4685.61	3545.75	3695.49		2588.26	5585.38	2225.47	3466.37		2063.22	4786.88	2212.4	3020.83		5217.53	1982.11	3599.82		3078.23	2480.28	2779.26		1417.11	2557.52	833.081	1602.57		2696.81	3907.94	2201.02	2935.25		3585.97	6046.83	3650.88	4427.89		3778.66	4551.9	3995.3	4108.62		13	5.85586
rpmJ	CTL0154	CT786	138		5536.41	4707.78	2564.13	4269.44		6297.39	5285.74	2550.05	4711.06		5330.8	6940.1	3495.31	5255.4		5416.32	2562.38	3989.35		5742.74	3237.22	4489.98		3868.2	4495.28	1875.3	3412.93		3547.87	3119.27	2180.43	2949.19		8709.06	8654.17	4759.59	7374.27		6003.47	5980.73	2324.22	4769.47		0	0
pheS	CTL0208	CT836	1029		2846.22	2462.32	2521.77	2610.1		2952.74	3470.81	2581.83	3001.79		2911.26	3276.99	3043.72	3077.33		4767.35	2398.34	3582.85		4817.74	3318.12	4067.93		1940.72	2413.63	1568.19	1974.18		3265.47	2786.8	2924.19	2992.15		7774.88	8786.21	8414.63	8325.24		4087.58	4646.53	3896.29	4210.13		25	7.30994
rplQ	CTL0768	CT506	426		4384.07	3431.37	2738.02	3517.82		3650.53	3699.17	3358.76	3569.48		2688.23	2435.55	2404.17	2509.32		3100.33	2680.43	2890.38		1887.48	1647.92	1767.7		2805.81	3316.07	1434.05	2518.64		3652.6	2600.47	2735.17	2996.08		2795.56	3026.55	2123.49	2648.53		2343.72	3073.15	1882.29	2433.05		4	2.83688
gene:CTL0473	CTL0473	CT221	897		1372.27	1720.15	1899.36	1663.93		1471.46	1066.35	1267.48	1268.43		2587.19	2469.08	2342.49	2466.25		4271.57	1412.6	2842.08		2515.07	2170.01	2342.54		1247.59	1452.37	698.873	1132.94		3102.98	2717.01	3179.64	2999.88		3036.89	2991.26	2972.82	3000.32		2084.04	1776.77	2542.74	2134.52		23	7.71812
gene:CTL0481	CTL0481	CT229	648		1310.06	1303.36	808.985	1140.8		544.511	541.594	453.55	513.218		3827.12	4203.02	3905.41	3978.52		615.933	534.324	575.129		839.133	935.626	887.38		214.9	230.2	224.687	223.262		2359.85	3370.29	3289.97	3006.7		443.779	679.521	476.46	533.253		262.26	702.717	412.477	459.151		2	0.930233
gene:CTL0138	CTL0138	CT769	360		4539.34	6271.15	3968.07	4926.19		6280.03	6040.37	3641.53	5320.64		5224.55	4988.2	3046.83	4419.86		5906.24	4665.67	5285.95		6363.13	3190.98	4777.05		6137.26	6093.82	3930.36	5387.15		3800.59	2866.21	2400.79	3022.53		7662.43	5658.11	4353.69	5891.41		6136.88	5059.56	3514.31	4903.58		5	4.20168
gene:CTL0609	CTL0609	CT355	1062		2118.29	3792.82	3739.16	3216.76		3094.79	2546.52	2589	2743.44		2606.56	2470.61	2737.6	2604.93		3539.57	2448.68	2994.13		2783.39	2794.36	2788.88		2861	2596	2263.12	2573.38		3195.58	2652.52	3252.29	3033.46		3634.93	3391.56	3320.15	3448.88		3080.44	2867.44	2198.01	2715.3		22	6.23229
rpsQ	CTL0781	CT519	252		5558.38	6380.72	4108.49	5349.19		5445.11	6062.21	3729	5078.77		1896	2612.87	1625.67	2044.85		6076.14	3244.92	4660.53		6083.08	4558.54	5320.81		2294.49	3519.75	1433.27	2415.84		3832.53	3315.87	2032.41	3060.27		5159.97	5028.32	3082.47	4423.58		6238.04	6889.13	4101.2	5742.79		0	0
rrf	CTL0046	CT677	540		4794.8	4662.01	3955.94	4470.92		5203.11	4651.34	5313.69	5056.05		1446.58	1681.21	991.137	1372.98		1545.43	4911.23	3228.33		1799.67	1890.95	1845.31		3993.4	4408.26	2501.03	3634.23		3415.57	2895.52	2987.65	3099.58		2054.89	1900.7	1514.96	1823.52		1376.86	1106.78	1286.93	1256.86		5	2.7933
rho	CTL0752	CT491	1395		1871.27	2433.36	2292.3	2198.98		2791.64	1997.84	2059.69	2283.05		3816.47	4712.87	4419.26	4316.2		1014.39	1922.25	1468.32		1729.18	1624.08	1676.63		2709.37	2397.64	2815.22	2640.74		2995.28	3221.87	3329.55	3182.23		1504.62	1133.16	1443.54	1360.44		1461.89	1122.08	1353.99	1312.65		14	3.01724
dapB	CTL0618	CT364	762		2785.16	3751.39	4936.08	3824.21		3515.74	2384.12	2913.02	2937.63		2856.45	2238.8	3104.35	2733.2		2199.9	2813.32	2506.61		3271.9	2512.58	2892.24		1640.77	1628.8	1548.99	1606.19		3740.74	2824.54	3058.22	3207.83		2379.18	1804.26	2353.65	2179.03		3233.85	2390.34	3390.76	3004.98		14	5.5336
rpsK	CTL0770	CT508	399		3776.51	3093.68	4729.82	3866.67		3389.89	3018.17	5253.06	3887.04		4143.65	3075.43	4570.66	3929.91		1800.56	4394.26	3097.41		2348.66	3518.87	2933.77		2684.6	2267.78	1949.05	2300.47		3261.01	2728.85	3682.41	3224.09		2569.54	2016.62	3361.35	2649.17		2555.55	2639.15	3036.83	2743.84		2	1.51515
rpmI	CTL0206	CT834	186		4792.27	2270.36	2959.32	3340.65		4953.3	3292.73	1912.76	3386.26		5626.85	4398.2	3694.56	4573.2		4330.68	2495.22	3412.95		5411.46	2230.25	3820.86		2834.69	2785.34	1451.75	2357.26		3894.35	3369.35	2650.33	3304.68		5957.41	4428.16	4038.8	4808.12		4911.03	6120.43	2778.23	4603.23		1	1.63934
gene:CTL0753	CTL0753	CT492	609		3345.48	3893.77	2474.78	3238.01		3712.33	2689.3	2127.23	2842.95		3947.67	4586.85	2875.22	3803.25		2609.59	1911.27	2260.43		2526.63	1938.69	2232.66		3946.9	3828.86	2699.36	3491.71		3931.65	3399.02	2607.1	3312.59		2396.92	1919.43	1543.52	1953.29		1988.27	2149.69	1609.27	1915.74		12	5.94059
nusG	CTL0572	CT320	549		1623.61	2544.26	2172.32	2113.4		2201.85	2419.16	1500.35	2040.45		3204.9	2889.34	1757.21	2617.15		4943.62	1288.19	3115.91		3350.68	2266.81	2808.75		1715.83	2438.08	875.883	1676.6		4324.69	3482.24	2244.82	3350.58		2900.85	3260.16	2242.35	2801.12		3211.61	3473.26	2499.21	3061.36		11	6.04396
rpoB	CTL0567	CT315	3759		4815.94	4178.2	3012.29	4002.14		4964.48	4906.16	4822.83	4897.82		1240.8	1284.54	994.916	1173.42		2154.46	4115.56	3135.01		2514.53	2741.91	2628.22		3728.74	3947.42	1531.04	3069.07		3529.21	3133.99	3430.12	3364.44		2041.84	1925.65	2036.64	2001.38		1881.87	1794.37	1938.81	1871.68		44	3.51438
rplR	CTL0775	CT513	372		6503.79	4715.37	4544.67	5254.61		4654.69	6751.94	4282.93	5229.85		2426.07	4076.38	2060.43	2854.29		2711.55	3505.19	3108.37		2068.17	2659.15	2363.66		2345.06	3575.32	1427.36	2449.25		4272.96	3879.85	2039.38	3397.4		2802.25	2818.7	2299.58	2640.17		3540.51	2218.66	1868.12	2542.43		3	2.43902
gene:CTL0887	CTL0887	CT623	1302		7351.4	3754.83	1701.11	4269.11		10403.4	9925.75	9626.19	9985.12		5888.97	4321.57	5237.34	5149.3		9870.82	10162	10016.4		14510.5	13406	13958.3		4134.81	6360.67	1909.34	4134.94		3533.76	3403.38	3328.9	3422.01		9983.43	7537.61	9378.05	8966.36		9397.85	9552.25	9785.41	9578.5		23	5.31178
gene:CTL0103	CTL0103	CT734	666		2421.83	4779.88	4211.09	3804.27		2531.24	3213.4	2473.56	2739.4		4110.86	4359.06	3264.1	3911.34		8411.8	2787.46	5599.63		6748.77	3976.74	5362.76		4121.99	3382.47	3355.12	3619.86		3454.17	3982.57	3023.22	3486.65		9252.87	9365.58	7062.99	8560.48		7081.02	9144.81	4494.89	6906.9		10	4.52489
rplO	CTL0773	CT511	435		6586.42	6048.68	3344.18	5326.42		4641.49	6422.67	4107.13	5057.1		1900.36	3669.48	1913.92	2494.59		4170.58	3082.22	3626.4		2672.91	2787.52	2730.22		2665.4	3882.99	1215.67	2588.02		4687.14	4001.91	1817.61	3502.22		3229.94	3888.8	2192.57	3103.77		3564.93	3532.97	2498.76	3198.88		4	2.77778
rplE	CTL0778	CT516	543		5940.85	5384.03	4802.96	5375.95		3814.59	6032.34	3859.99	4568.97		2667.68	4115.49	2360.72	3047.96		4530.5	3337.47	3933.98		3078.76	3232.11	3155.44		2097.17	3281.76	1461.61	2280.18		4236.6	4033.67	2310.89	3527.05		3278.29	4107.11	3002.32	3462.57		4342.5	3511.64	4069.17	3974.44		9	5
rplW	CTL0788	CT526	336		4610.93	6912.44	3042.36	4855.24		3422.64	9605.33	2578.07	5202.02		1918.58	5077.27	1160.26	2718.7		6824.86	1973.26	4399.06		3753.14	1424.54	2588.84		1780.93	3723.12	826.79	2110.28		4012.18	4973.8	1695.79	3560.59		4586.29	6043.41	2616.19	4415.3		4362.41	4997.44	3128.93	4162.93		5	4.5045
rplP	CTL0783	CT521	417		4275.12	7867.74	3771.38	5304.75		4387.43	8036.59	3217.95	5213.99		1709.59	3827.87	1441.94	2326.47		10093.4	2367.29	6230.35		5423.99	3749.59	4586.79		2037.55	4371.9	1100.3	2503.25		4278.28	4736.33	1727.19	3580.6		4718.61	6989	3140.8	4949.47		8048.92	8189.93	3760.37	6666.41		8	5.7971
gltT	CTL0658	CT401	1239		548.13	1127.36	1724.14	1133.21		722.499	599.834	683.532	668.622		1775.11	2254.55	2063.87	2031.18		831.693	778.9	805.296		966.445	798.388	882.416		669.065	560.882	778.299	669.415		3258.73	3494.69	4200.9	3651.44		2288.18	2321.55	2847.43	2485.72		805.83	459.403	992.342	752.525		26	6.31068
rplC	CTL0790	CT528	666		2963.56	4804.26	2971.38	3579.73		2825.57	6809.1	2914.85	4183.17		3211.25	7879.26	4087.57	5059.36		5044.9	2079.53	3562.22		2510.16	3497.62	3003.89		1471.98	3219.52	1200.76	1964.08		3222.55	4961.58	2864.6	3682.91		2302.07	3767.16	2728.35	2932.53		3253.44	4059.61	3906.27	3739.77		11	4.97738
rplT	CTL0207	CT835	372		4050.61	3449.2	3875.3	3791.7		3530.54	4347.14	3451.29	3776.32		4994.85	5336.84	4707.01	5012.9		7588.44	3148.73	5368.59		6017.91	5404.08	5710.99		2103.64	3036.26	2097.48	2412.46		3750.11	3539.52	4027.13	3772.25		8486.58	8967.03	11936.7	9796.76		5139.45	5508.39	6322.88	5656.91		5	4.06504
rpsL	CTL0698	CT439	390		6475.71	7412.94	5779.89	6556.18		5026.26	6457.96	3629.13	5037.78		4297.61	4783.56	2643.03	3908.07		7107.95	3551.2	5329.58		5072.7	4009.18	4540.94		3116.55	4158.1	1770.25	3014.97		4419.69	4350.04	2651.13	3806.96		5233.63	6376.29	3499.43	5036.45		6699.73	9997.49	4568.98	7088.73		0	0
pnp	CTL0214	CT842	2088		1870.22	1711.3	3395.64	2325.72		2650.58	1693.99	3152.21	2498.93		2807.69	1452.5	3041.13	2433.77		1317.21	2879	2098.1		2288.38	3331.58	2809.98		2693.82	2205.27	2732.94	2544.01		3302.07	2661.87	5753.61	3905.85		1808.38	1234.97	3549.75	2197.7		1637.99	1172.2	2713.82	1841.34		29	4.17266
rpsS	CTL0786	CT524	267		3656.38	6083.08	6331.9	5357.12		3964.53	7577.31	4794.05	5445.3		2158.75	5006.88	2920.2	3361.94		7637.32	4524.96	6081.14		6694.61	6573.18	6633.89		2388.57	3788.7	2178	2785.09		3918.65	4812.92	3261	3997.52		5847.61	6976.37	6591.95	6471.97		6762.77	8740.53	7140.95	7548.08		6	6.81818
infC	CTL0205	CT833	561		4312.68	7469.5	3153.74	4978.64		4111.5	4685.75	2164.48	3653.91		5015.46	5779.55	3003.45	4599.49		4954.29	2179.85	3567.07		4712.28	1877.05	3294.66		2159.39	3172.48	1638.05	2323.31		4650.61	4648.98	2830.16	4043.25		5165.01	5375.73	3105.79	4548.84		3218.64	5428.2	1842.25	3496.37		4	2.15054
fer	CTL0315	CT059	276		1922.36	1530.03	4321.03	2591.14		2651.53	723.049	2746.21	2040.26		3654.62	1626.59	4213.53	3164.91		788.784	3016.14	1902.46		1571.92	2890.38	2231.15		1833.56	854.394	1446.39	1378.11		3766.57	2041.29	7306.75	4371.54		1460.95	550.929	2978.3	1663.39		846.643	1031.16	1743.16	1206.99		5	5.49451
tig	CTL0076	CT707	1329		3944.36	3104.16	4378.38	3808.97		4213.51	2469.86	4667.3	3783.56		3874.75	2777.48	4370.25	3674.16		2462.62	4584.19	3523.4		3038.14	4009.73	3523.94		2453.64	2356.07	2254.15	2354.62		4163.44	3820.08	5915.56	4633.03		2607.14	1875.91	3533.55	2672.2		1934.09	1520.44	2440.23	1964.92		21	4.75113
gene:CTL0655	CTL0655	CT398	765		2885.2	3588.06	2723.9	3065.72		3476.33	2203.86	2456.75	2712.31		3499.55	2699.5	3005.8	3068.28		3509.83	2465.25	2987.54		3826.19	3628.96	3727.57		2250.35	2126.24	1710.65	2029.08		4436.22	4286.39	5330.9	4684.5		3520.04	2194.71	3676.01	3130.25		3360.01	2715.79	2911.6	2995.8		3	1.1811
rpsI	CTL0381	CT126	390		4571.09	2165.58	2923.55	3220.07		3702.68	2029.14	3410.99	3047.6		5619.95	3120.82	6319.56	5020.11		1953.76	3966.77	2960.26		3396.63	2863.7	3130.17		1864.24	1526.51	2098.16	1829.64		4161.73	3765.71	6196.91	4708.12		4652.56	3005.39	5773.55	4477.16		2941.34	2481.13	3106.91	2843.13		5	3.87597
rpmB	CTL0341	CT086	270		4716.2	5654.56	2524.03	4298.26		5735.52	4918.95	2807.23	4487.23		6572.82	4877.35	5677.62	5709.26		9756.38	3192.3	6474.34		10819.5	4136.45	7477.96		2836.68	3357.89	1904.17	2699.58		4719.69	5931.72	3509.3	4720.24		9718.76	7931.33	7188.78	8279.63		11329.6	8959.64	5939.67	8742.98		4	4.49438
rpoA	CTL0769	CT507	1134		5633.24	4812.39	4183.61	4876.41		5641.02	5467.52	5244.81	5451.12		5296.78	4759.46	4387.57	4814.6		3845.98	3813.35	3829.67		3254.51	2054.16	2654.33		3804.57	4488.6	1906.08	3399.75		5754.71	4655.61	3802.31	4737.54		3832.76	3673.46	3105.88	3537.37		4046.29	4141.01	3079.83	3755.71		16	4.24403
gene:CTL0432	CTL0432	CT180	693		1592.48	2765.56	2893.43	2417.16		2687.2	1231.31	1902.86	1940.46		2714.05	1569.16	2459.96	2247.72		1518.38	2072.92	1795.65		2504.18	2486.48	2495.33		2659.61	1915.35	1642.12	2072.36		4645.49	4010.1	5602.99	4752.86		2417.61	2070.75	3462.01	2650.12		2329.68	1601.65	1928.47	1953.27		10	4.34783
rplB	CTL0787	CT525	855		5460.86	8054.43	5548.78	6354.69		5219.67	9094.76	4853.11	6389.18		3166.66	6440.9	3315.38	4307.65		8911.87	4247.79	6579.83		7191.92	5523.56	6357.74		3241.5	4545.55	2321.39	3369.48		5090.99	5560.29	3871.21	4840.83		6626.22	8354.95	6129.61	7036.93		7180.4	6823.75	6689.95	6898.03		8	2.8169
rplN	CTL0780	CT518	369		7706.96	11884.3	6499.5	8696.91		5878.95	12793.1	4527.35	7733.14		2918.51	5434.3	2220.43	3524.41		11957	4472.02	8214.52		8543.74	5966.87	7255.3		3261.1	5832.63	1827.68	3640.47		6270.71	6484.69	2541.76	5099.05		8377.68	9014.18	4418.04	7269.97		10017	9718.06	6181.12	8638.74		4	3.27869
rplV	CTL0785	CT523	336		5558.38	11166.3	4134.49	6953.04		5542.35	10035.4	3326.17	6301.31		2731.15	6116.48	1986.21	3611.28		11317.2	2937.97	7127.57		9606.67	4938.42	7272.54		2932.68	5483	1338.55	3251.41		5668.95	7272.3	2562.75	5168		8214.39	12661.9	4301.8	8392.71		9483.5	13467.7	5780.57	9577.26		3	2.7027
clpP2	CTL0075	CT706	612		3363.76	5971.26	2655.37	3996.8		3747.52	4924.95	2205.26	3625.91		3990.28	4825.19	2310.49	3708.65		2940.67	2503.77	2722.22		2268.49	1251.36	1759.93		3602.73	4979.91	1693.57	3425.4		4734.3	7809.43	3394.58	5312.77		1986.79	2386.23	1410.64	1927.89		1527.28	1627.62	902.597	1352.5		5	2.46305
gene:CTL0222	CTL0222	CT849.1	189		7298.88	6531.1	2357.61	5395.87		5220.39	8301.41	2803.14	5441.65		6901.86	8340.06	3391.19	6211.04		10904.4	2728.46	6816.44		5692.84	4220.87	4956.86		3595.9	8393.53	1755.59	4581.67		7345.68	7134.14	1676.74	5385.52		6350.73	10006.4	2705.29	6354.12		10902.5	8583.18	3771.22	7752.31		2	3.22581
gene:CTL0061	CTL0061	CT692	1281		1126.59	2130.08	2946.45	2067.7		1948.51	1649.18	1959.21	1852.3		2705.62	2515.52	2527.49	2582.87		3818.18	2277.34	3047.76		2939.75	2640.47	2790.11		1400.21	1260.01	1719.73	1459.98		4733.07	5050.39	6434.59	5406.02		3805.31	4997.82	4711.4	4504.84		2653.31	2443.87	2726.41	2607.86		31	7.277
incG	CTL0373	CT118	504		2105.45	644.517	962.114	1237.36		1127.92	2061.7	1672.68	1620.76		10142.1	13856.1	13097.2	12365.1		2130.97	1227.81	1679.39		1434.69	1582.83	1508.76		540.587	1115.65	566.623	740.954		4564.44	6920.61	5373.19	5619.41		2747.43	3312.4	3086.37	3048.74		1601.66	1072.9	989.945	1221.5		6	3.59281
gene:CTL0164	CTL0164	CT795	492		3882.24	2277.82	1225.32	2461.79		3054.58	2181.92	2837.45	2691.31		17757.7	12044.7	18144	15982.1		2094.45	2949.73	2522.09		2551.36	3113.15	2832.26		1278.8	1200.96	843.004	1107.59		6079.86	5095.11	5901.12	5692.03		1426.28	901.418	1530.86	1286.19		1856.61	1735.37	1810.88	1800.95		11	6.74847
rplK	CTL0571	CT319	426		8269.96	5147.06	5106.86	6174.62		6672.18	5960.68	4557.01	5729.96		7370.38	5737.6	5506.32	6204.77		4429.04	3683.42	4056.23		6450.03	4269.62	5359.83		4103.89	4318.33	2727.12	3716.45		5888.24	5706.18	5928.71	5841.04		5539.77	4543.54	4574.73	4886.02		4288.5	5210.99	4893.96	4797.82		4	2.83688
rpsM	CTL0771	CT509	369		7534.42	8098.9	4865.75	6833.02		5719.58	8280.1	4370.15	6123.27		6474.16	8110.89	5318.3	6634.45		5014.87	4052.77	4533.82		4279.71	2940.2	3609.95		3631.65	5619.61	2366.26	3872.51		6434.29	7136.59	4085.89	5885.59		4536.15	5571.62	3416.12	4507.96		5181.23	3779.24	2462.79	3807.76		0	0
pyrH	CTL0047	CT678	738		10726.5	10585.8	6730.36	9347.55		10394.4	10518	7157.82	9356.73		2887.68	3636.38	1692.18	2738.75		4533.05	6338.69	5435.87		4765.68	4583.25	4674.46		7142.97	8836.69	3910.6	6630.09		6843.25	6862.1	4684.47	6129.94		4203.67	4077.84	2472.83	3584.78		3425.37	3509.3	2028.18	2987.62		5	2.04082
tsf	CTL0048	CT679	849		7199.29	7900.91	6930.97	7343.72		7119.05	8129.65	6905.22	7384.64		3698.21	3948.26	2957.46	3534.64		5017.37	6646.65	5832.01		4837.58	6163.96	5500.77		4433.96	6008	3570.81	4670.92		6114.44	6061.87	6681.11	6285.81		4127.17	4055.88	4079	4087.35		3127.66	3955.57	3547.01	3543.41		14	4.96454
rpsA	CTL0353	CT098	1710		7148.77	4739.57	4199.91	5362.75		7168.44	6402.55	6137.62	6569.54		4089.16	3214.62	3639.96	3647.91		3140.37	5828.86	4484.62		3998.52	4777.14	4387.83		4351.5	4494.36	2769.09	3871.65		7271.72	5989.71	6164.36	6475.27		3080.96	2324.93	2993.5	2799.8		3776.54	3162.22	3657.59	3532.12		16	2.81195
rpsG	CTL0697	CT438	474		8641.39	12027.2	6220.99	8963.19		7347.46	10830.3	4087.39	7421.7		5632.01	7177.11	3889.27	5566.13		13610.3	4413.89	9012.12		8884.46	5722.22	7303.34		3964	7110.98	2183.9	4419.63		6636.18	9028.01	3822.35	6495.51		9449.78	14923.6	6061.41	10144.9		11383.4	17712.5	8157.65	12417.8		5	3.18471
rpsD	CTL0890	CT626	630		3436.09	1933.55	2641.91	2670.52		2541.05	1900.59	2541.24	2327.63		6452.44	4845.68	7918.61	6405.57		1163.39	2408.84	1786.12		1781.31	2380.57	2080.94		1316.63	1130.72	1385.27	1277.54		5408.13	6018.8	10218	7214.96		2011.89	1654.32	3536.64	2400.95		944.135	1310.06	905.093	1053.1		10	4.78469
fusA	CTL0696	CT437	2085		6280.35	6021.55	4927.94	5743.28		5396.54	5831.89	5632.81	5620.41		4077.55	4464.26	3663.48	4068.43		6056.04	5193.89	5624.97		5823.5	4591.33	5207.42		3789.55	4754.26	2349.18	3630.99		8550.13	7058.96	6216.33	7275.14		6549.83	7592.18	5905.27	6682.43		6877.25	7316.34	5443.99	6545.86		22	3.17003
gene:CTL0659	CTL0659	CT402	1110		955.987	2458.22	2833.63	2082.61		1883.71	1804.05	1233.29	1640.35		4167.79	6408.26	3720.48	4765.51		2222.81	1347.27	1785.04		2579.65	1782.35	2181		1680.46	1495.16	1095.67	1423.76		7637.44	8200.86	6889.47	7575.92		5951.59	7243.22	5242.32	6145.71		3176.89	1640.94	2006.65	2274.82		17	4.60705
rplA	CTL0570	CT318	699		5677.66	3996.56	4762.25	4812.15		4739.35	4016.63	5073.16	4609.71		7974.61	6251.31	9263.85	7829.92		5481.54	4605.6	5043.57		6421.88	5386.77	5904.33		3400.46	3475.8	2551.44	3142.57		8079.02	6520.47	8458.29	7685.92		6940.15	7106.11	7511.66	7185.97		4892.89	5089.42	6984.85	5655.72		7	3.01724
tufA	CTL0574	CT322	1185		15527.6	6633.79	5352.82	9171.42		7295.07	7868.64	7313.24	7492.32		13760	10936.2	10817.5	11837.9		4966.48	6079.98	5523.23		6878.13	4227.71	5552.92		4225	5383.13	2358.17	3988.77		9355.74	7548.27	6785.69	7896.57		3353.92	3138.43	3431.9	3308.08		10899.4	14314.1	3458.54	9557.33		14	3.5533
rpsJ	CTL0695	CT436	318		9677.11	8069.84	3626.69	7124.55		8999.85	10149	6019.55	8389.48		3911.26	4392.13	2659.65	3654.34		5705.04	6347.54	6026.29		4838.74	2006.9	3422.82		6844.71	8838.21	3063.68	6248.86		9048.03	9594.97	5486.08	8043.02		5838.66	7790.1	4749.37	6126.04		5010.15	3669.37	2969.84	3883.12		2	1.90476
rplI	CTL0172	CT803	504		4884.64	3319.26	4108.49	4104.13		4174.59	4014.17	4580.68	4256.48		8622.31	7799.01	8888.77	8436.69		4996.26	5145.1	5070.68		6106.03	6204.68	6155.35		2198.39	2591.96	1982.75	2257.7		6520.62	7109.02	10543.1	8057.59		6118.16	5795.14	7499.37	6470.89		5479.36	4743.34	5020.44	5081.04		2	1.1976
rplJ	CTL0569	CT317	519		7115.19	5726.89	4090.75	5644.28		5665.43	5635.08	5089.08	5463.2		10272.8	9937.95	9599.45	9936.72		7242.83	5251.9	6247.36		8214.44	6517.22	7365.83		3636.83	4164.97	2279.24	3360.34		10286.5	9416.15	8752.01	9484.9		8392.54	7391.63	7987.39	7923.86		5771.23	6031.99	6489.01	6097.41		9	5.23256
pth	CTL0169	CT800	540		1296.96	3519.06	2524.03	2446.68		2311.15	1733.1	1604.13	1882.79		6320.02	6761.78	4772.14	5951.31		2996.79	1869	2432.9		3042.3	2363.69	2703		1523.92	2000.67	1083.3	1535.96		8147.68	10867	9549.8	9521.49		3310.98	3877.67	3368.6	3519.08		1416.2	3004.11	2012.89	2144.4		11	6.14525
rpmA	CTL0676	CT419	252		6063.69	11021.2	3224.38	6769.77		5056.18	6799.51	2148.39	4668.03		7252.97	12470.5	4431.27	8051.58		22634.3	2952.59	12793.5		11936.6	4558.54	8247.57		3143.41	5394.83	1386.98	3308.41		7585.22	15700.1	5614.54	9633.29		17867.6	34330.8	9661	20619.8		9609.95	19312.2	5303.28	11408.5		1	1.20482
rplM	CTL0380	CT125	453		10869.1	6668.83	3789.91	7109.29		7846.73	7443.49	4976.87	6755.7		9793.93	9668.08	7891.17	9117.73		6920.4	5740.61	6330.51		7610.72	5071.75	6341.24		4237.98	5387.97	2719.08	4115.01		9964.16	11570.6	7377.26	9637.34		9553.2	9314.71	6602.87	8490.26		7174.8	6345.39	3028.84	5516.34		3	2
euo	CTL0706	CT446	552		2806.65	3118.9	3585.03	3170.2		1609.86	1807.62	1366.1	1594.53		5344.54	7030.47	6033.01	6136		8334.82	2375.54	5355.18		6340.07	4162.14	5251.11		700.151	765.395	649.625	705.057		9829.54	10263.8	9185.63	9759.65		9258.33	12539.4	7484.95	9760.88		9467.01	7785.26	4583.88	7278.72		4	2.18579
incD	CTL0370	CT115	483		3559.12	3799.85	4395.65	3918.21		3206.19	3974.99	4203.38	3794.85		12137.6	16379.5	16334.3	14950.4		5498.95	3874.08	4686.51		4778.63	3897.88	4338.26		2296.06	2337.56	2590.45	2408.02		8484.33	10576.7	11445.6	10168.9		8403.28	9870.8	9152.74	9142.27		3870.37	3771.1	3799.91	3813.79		5	3.125
incE	CTL0371	CT116	399		3989.27	3215.8	2791.91	3332.33		2947.73	4501.39	2015.94	3155.02		15111	20502.9	14175.7	16596.5		5419.87	2326.37	3873.12		4334.87	2479.21	3407.04		1654.01	2409.93	1244.14	1769.36		11026.9	11692.8	8046.75	10255.5		10015.7	11091.4	5894.68	9000.6		4738.42	3994.39	2054.32	3595.71		5	3.78788
rpsB	CTL0049	CT680	849		12823.7	11899.2	7255.14	10659.4		10928.7	10204.6	7374.38	9502.57		9317	9482.87	6825.5	8541.79		9940.72	7184.63	8562.68		11998.6	7629.78	9814.18		7166.48	8031.18	4024.23	6407.3		11644.3	12235.6	9652.17	11177.3		11063.5	8958.76	8607.36	9543.19		10709.1	9151.46	7660.71	9173.75		6	2.12766
incF	CTL0372	CT117	315		3436.09	3557.73	2288.27	3094.03		2634.4	4806.08	2639.45	3359.98		16901.5	27522.2	17137.8	20520.5		7855.79	2291.91	5073.85		4278.81	2836.42	3557.62		1465.59	3166.01	1053.35	1894.98		10454.3	17744.9	8536.14	12245.1		8687.6	14531.8	6143.08	9787.51		4383.49	5872.7	2432.44	4229.54		2	1.92308
rplU	CTL0677	CT420	324		8646.37	13334.3	8049.4	10010		7118.98	9345.15	4845.82	7103.32		11024.9	15765.2	8524.59	11771.6		21680.8	5320.5	13500.7		14354.5	5909.22	10131.9		4821.23	7535.94	2986.94	5114.71		11095.4	18150.7	9069.65	12771.9		20365.6	30544.2	11896.3	20935.4		12981.9	18622	6269.65	12624.5		4	3.73832
hsp60_1	CTL0365	CT110	1635		12019.8	3029.82	2741.35	5930.33		6298.35	7314.94	9664.22	7759.17		8191.67	7218.4	9056.63	8155.56		2046.11	7452.46	4749.28		2239.57	4059.47	3149.52		4112.91	6810.95	2191.11	4371.66		13057	14917.8	12608.4	13527.7		2157.44	2495.52	2181.83	2278.26		3261.16	4647.6	1830.94	3246.57		9	1.65441
rplL	CTL0568	CT316	393		17064.7	15332.6	5435.64	12611		12619.4	17877.7	9623.49	13373.5		18275	22339	11786	17466.7		23580	8997.68	16288.9		20165.4	13559.6	16862.5		8027.83	12314.3	3539.87	7960.67		19506.4	21374.8	12584.3	17821.8		17362.6	22005.6	13005.2	17457.8		16324.2	20276.9	12559.5	16386.8		1	0.769231
rplY	CTL0168	CT799	558		6617.89	9576.27	6999.02	7731.06		7435.8	7276.07	5308.61	6673.49		15535	19344.9	15157.2	16679		8154.16	5729.77	6941.97		7070.14	5604.23	6337.18		4576.19	6062.12	3219.39	4619.24		15493.2	21021.6	17846.7	18120.5		6385.94	7136.15	6815.91	6779.34		4987.17	6018.43	3959.78	4988.46		5	2.7027
rpsO	CTL0215	CT843	270		12262.1	8963.08	7669.18	9631.46		10987	5581.61	7018.08	7862.24		22134.1	14410.4	15515.6	17353.3		6396.75	7639.7	7018.22		11055.1	7563.8	9309.46		10617.9	7283.14	7186.26	8362.44		21213.8	17982.7	18601.7	19266		8676.85	5573.05	8703.74	7651.21		10070.8	6851.49	6401.65	7774.64		1	1.1236
groES	CTL0366	CT111	309		18681.6	7358.76	2926.48	9655.63		8331.55	14943.2	7659.13	10311.3		18726.9	21179.7	16123.3	18676.6		4673.48	6723.14	5698.31		3631.79	3407.84	3519.82		4736.87	11727.6	2010.59	6158.36		24396.7	37428.6	12990.7	24938.7		2872.86	5402.76	1533.77	3269.79		5431.07	8749.84	1441.67	5207.53		1	0.980392
rpsR	CTL0171	CT802	246		19152.4	17430.3	8310.84	14964.5		15033.8	21063.9	7624.18	14574		29133.7	33984.6	17485.9	26868.1		22330.9	9283.43	15807.2		20410.9	11544.6	15977.8		7032.9	12661.4	3790	7828.09		24183.1	35382.7	16408.6	25324.8		22884	29540.7	11927.1	21450.6		20984	29501.2	9271.68	19919		5	6.17284
rpsF	CTL0170	CT801	339		23852.3	26159.4	7731.89	19247.9		17983.3	34833.4	7255.1	20024		36622.5	52236.3	17561.7	35473.5		38189.2	10865.6	24527.4		25749.4	9318.78	17534.1		9251.53	18823.7	3808.06	10627.8		29617.3	45843.2	16165.8	30542.1		29524	43303.2	12901.4	28576.2		28888	42732	9040.92	26887		5	4.46429
gene:CTL0060	CTL0060	CT691	675		9809.7	20958	13862.8	14876.8		15962.6	20256.9	11057.1	15758.9		20134.2	31540.2	14830.3	22168.2		39326.5	12343.6	25835.1		25383.9	15600.3	20492.1		10218	13547.3	8412.93	10726.1		30911.5	41470.4	25101	32494.3		28020.6	47686.5	22214.6	32640.6		22376	24960.5	14941.6	20759.4		16	7.14286
ndk	CTL0762	CT500	426		24760.1	8464.05	26211.1	19811.7		47288.1	7559.88	47331.2	34059.7		53052.5	14098.1	56877.9	41342.8		9318.02	45411.6	27364.8		54465.4	40823.5	47644.5		40016.8	13033.6	37647.3	30232.6		49199.9	15588	56161.2	40316.3		57554.9	14857.6	73422	48611.5		46974.1	14697.7	43334.5	35002.1		8	5.67376
[truncated: 38 more columns]

## Sheet: 50 Highest
Name	10hr UTD AVG		Name	14hr UTD AVG		Name	24hr UTD AVG		Name	10+4hr Indolmycin AVG		Name	10+14hr Indolmycin AVG		Name	14hr IFN AVG		Name	24hr IFN AVG		Name	10+4hr AN AVG		Name	10+14hr AN AVG
ndk	19811.7		ndk	34059.7		ompA	56225.1		ndk	27364.8		ndk	48611.5		ndk	47644.5		ndk	35002.1		ndk	41342.8		ndk	40316.3
rpsF	19247.9		ompA	20990.7		ndk	30232.6		gene:CTL0060	25835.1		gene:CTL0060	32640.6		gene:CTL0060	20492.1		rpsF	26887		rpsF	35473.5		gene:CTL0060	32494.3
rpsR	14964.5		rpsF	20024		omcA	18513.5		rpsF	24527.4		rpsF	28576.2		trpB	19191.8		gene:CTL0060	20759.4		rpsR	26868.1		rpsF	30542.1
gene:CTL0060	14876.8		gene:CTL0060	15758.9		gene:CTL0060	10726.1		rplL	16288.9		rpsR	21450.6		rpsF	17534.1		rpsR	19919		gene:CTL0060	22168.2		rpsR	25324.8
rplL	12611		rpsR	14574		rpsF	10627.8		rpsR	15807.2		rplU	20935.4		rplL	16862.5		rplL	16386.8		incF	20520.5		groES	24938.7
rpsB	10659.4		rplL	13373.5		rpsO	8362.44		ompA	15071		rpmA	20619.8		rpsR	15977.8		trpB	16091.8		groES	18676.6		rpsO	19266
rplU	10010		groES	10311.3		rplL	7960.67		rplU	13500.7		rplL	17457.8		trpA	15355.3		rplU	12624.5		rplL	17466.7		rplY	18120.5
groES	9655.63		gene:CTL0887	9985.12		rpsR	7828.09		rpmA	12793.5		rpsG	10144.9		gene:CTL0887	13958.3		rpsG	12417.8		rpsO	17353.3		rplL	17821.8
rpsO	9631.46		rpsB	9502.57		gene:CTL0256	7575.46		gene:CTL0887	10016.4		trpB	10124.4		trpR	11904.4		rpmA	11408.5		rplY	16679		hsp60_1	13527.7
ompA	9394.92		pyrH	9356.73		pyrH	6630.09		rpsG	9012.12		rplT	9796.76		rplU	10131.9		trpR	9607.61		incE	16596.5		rplU	12771.9
pyrH	9347.55		rpsJ	8389.48		gene:CTL0828	6572.84		rpsB	8562.68		incF	9787.51		rpsB	9814.18		gene:CTL0887	9578.5		gene:CTL0164	15982.1		incF	12245.1
tufA	9171.42		rpsO	7862.24		gene:CTL0299	6539.19		rplN	8214.52		euo	9760.88		rpsO	9309.46		rplV	9577.26		incD	14950.4		rpsB	11177.3
rpsG	8963.19		hsp60_1	7759.17		rpsB	6407.3		ahpC	7378.67		rpsB	9543.19		ahpC	9298.49		tufA	9557.33		incG	12365.1		incE	10255.5
rplN	8696.91		rplN	7733.14		ihfA	6326.04		rplV	7127.57		incD	9142.27		ompA	8380.68		trpA	9287.13		tufA	11837.9		incD	10168.9
rplY	7731.06		tufA	7492.32		gene:CTL0028	6261.35		rpsO	7018.22		incE	9000.6		rpmA	8247.57		rpsB	9173.75		rplU	11771.6		euo	9759.65
tsf	7343.72		rpsG	7421.7		rpsJ	6248.86		rplY	6941.97		gene:CTL0887	8966.36		rpmB	7477.96		rpmB	8742.98		incB	10797.4		rplM	9637.34
rpsJ	7124.55		tsf	7384.64		groES	6158.36		gene:CTL0222	6816.44		trpR	8582.08		rplJ	7365.83		rplN	8638.74		rplJ	9936.72		rpmA	9633.29
rplM	7109.29		dapA	7203.48		gene:CTL0138	5387.15		rplB	6579.83		gene:CTL0103	8560.48		rpsG	7303.34		ahpC	8433.35		rplM	9117.73		pth	9521.49
rplV	6953.04		rplU	7103.32		rplU	5114.71		rpmB	6474.34		rplM	8490.26		rplV	7272.54		rpsO	7774.64		rpsB	8541.79		rplJ	9484.9
rpsM	6833.02		rplM	6755.7		glgA	4979.96		rplM	6330.51		rplV	8392.71		rplN	7255.3		gene:CTL0222	7752.31		rplI	8436.69		rplI	8057.59
rpmA	6769.77		rplY	6673.49		uhpC	4742.22		trpB	6314.12		ompA	8357.98		gene:CTL0679	6891.68		rpsS	7548.08		ahpC	8431.61		rpsJ	8043.02
rpsL	6556.18		rpsA	6569.54		tsf	4670.92		rplJ	6247.36		pheS	8325.24		rpsS	6633.89		ompA	7357.18		hsp60_1	8155.56		tufA	7896.57
rplB	6354.69		rplB	6389.18		rplY	4619.24		rplP	6230.35		rpmB	8279.63		rplB	6357.74		euo	7278.72		rpmA	8051.58		rplA	7685.92
rplK	6174.62		rplV	6301.31		gene:CTL0222	4581.67		rpsS	6081.14		rplJ	7923.86		rplM	6341.24		rpsL	7088.73		rplA	7829.92		gene:CTL0659	7575.92
hsp60_1	5930.33		rpsM	6123.27		rpsG	4419.63		rpsJ	6026.29		ahpC	7761.61		rplY	6337.18		secG	7058.18		rpsM	6634.45		fusA	7275.14
dapA	5884.42		gene:CTL0874	5948.99		hsp60_1	4371.66		tsf	5832.01		rpsO	7651.21		rplI	6155.35		gene:CTL0103	6906.9		rpsD	6405.57		rpsD	7214.96
fusA	5743.28		rplK	5729.96		acpP	4352.97		groES	5698.31		rpmJ	7374.27		rplA	5904.33		rplB	6898.03		folP	6403.59		rpsG	6495.51
rplJ	5644.28		fusA	5620.41		gene:CTL0874	4180.02		fusA	5624.97		rplN	7269.97		folP	5820.87		ssb	6826.46		gene:CTL0222	6211.04		rpsA	6475.27
folP	5405.96		lysC	5536.4		gene:CTL0887	4134.94		gene:CTL0103	5599.63		rplA	7185.97		rplT	5710.99		rplP	6666.41		rplK	6204.77		tsf	6285.81
gene:CTL0222	5395.87		rplJ	5463.2		rplM	4115.01		tufA	5523.23		rplB	7036.93		gene:CTL0191	5603.99		fusA	6545.86		euo	6136		pyrH	6129.94
rplE	5375.95		rpoA	5451.12		omcB	4082.11		gene:CTL0874	5460.49		rplY	6779.34		gene:CTL0680	5596.98		rplJ	6097.41		pth	5951.31		rpsM	5885.59
rpsA	5362.75		rpsS	5445.3		tufA	3988.77		pyrH	5435.87		fusA	6682.43		tufA	5552.92		rpsQ	5742.79		rpmB	5709.26		rplK	5841.04
rpsS	5357.12		gene:CTL0222	5441.65		tal	3916.25		rplT	5368.59		rpsS	6471.97		tsf	5500.77		rplT	5656.91		rpsG	5566.13		gene:CTL0164	5692.03
rpsQ	5349.19		gene:CTL0138	5320.64		rpsM	3872.51		euo	5355.18		rplI	6470.89		ssb	5391.64		rplA	5655.72		gene:CTL0480	5472.79		incG	5619.41
rplO	5326.42		rplR	5229.85		rpsA	3871.65		rpsL	5329.58		gene:CTL0222	6354.12		gene:CTL0103	5362.76		rplM	5516.34		gene:CTL0476	5305.86		gene:CTL0061	5406.02
rplP	5304.75		rplP	5213.99		gene:CTL0152	3755.97		gene:CTL0138	5285.95		gene:CTL0659	6145.71		rplK	5359.83		gene:CTL0191	5366.02		rpmJ	5255.4		gene:CTL0222	5385.52
rplR	5254.61		rplW	5202.02		rplK	3716.45		folP	5131.15		rpsJ	6126.04		rpsQ	5320.81		groES	5207.53		gene:CTL0887	5149.3		clpP2	5312.77
gene:CTL0874	4979.38		gene:CTL0679	5178.09		gene:CTL0679	3656.01		gene:CTL0679	5129.4		gene:CTL0138	5891.41		euo	5251.11		rplI	5081.04		rplC	5059.36		rplV	5168
infC	4978.64		folP	5122.1		rplN	3640.47		incF	5073.85		secG	5482.18		fusA	5207.42		rplY	4988.46		rpsI	5020.11		rplN	5099.05
ahpC	4960.79		rpsQ	5078.77		rrf	3634.23		rplI	5070.68		rpsN	5377.5		gene:CTL0874	5028.14		gene:CTL0138	4903.58		rplT	5012.9		rplB	4840.83
gene:CTL0138	4926.19		rplO	5057.1		fusA	3630.99		rplA	5043.57		gene:CTL0613	5338.13		gene:CTL0222	4956.86		rpsC	4879.79		rpoA	4814.6		gene:CTL0432	4752.86
rplF	4896.66		rrf	5056.05		gene:CTL0103	3619.86		trpA	4831.76		rpsL	5036.45		gene:CTL0138	4777.05		gene:CTL0680	4861.37		gene:CTL0659	4765.51		rpoA	4737.54
rpoA	4876.41		rpsL	5037.78		dapA	3603.01		hsp60_1	4749.28		rplP	4949.47		pyrH	4674.46		gene:CTL0299	4828.65		ompA	4728.98		rpmB	4720.24
rplW	4855.24		rpoB	4897.82		gene:CTL0753	3491.71		incD	4686.51		rplK	4886.02		rpsC	4630.14		folP	4825.58		infC	4599.49		rpsI	4708.12
rplA	4812.15		rpmJ	4711.06		clpP2	3425.4		rpsQ	4660.53		rpmI	4808.12		rplP	4586.79		rplK	4797.82		rpmI	4573.2		gene:CTL0655	4684.5
gene:CTL0679	4805.15		rpmA	4668.03		folP	3419.72		dapA	4643.93		infC	4548.84		rpsL	4540.94		rpmJ	4769.47		gene:CTL0138	4419.86		tig	4633.03
lysC	4793.83		rplA	4609.71		rpmJ	3412.93		rpsM	4533.82		rpsM	4507.96		rpsN	4497.42		rpmI	4603.23		gene:CTL0882	4339.87		fer	4371.54
rplX	4693.48		rplE	4568.97		rpoA	3399.75		rpsA	4484.62		gene:CTL0061	4504.84		rpmJ	4489.98		rpsP	4323.75		rho	4316.2		infC	4043.25
rrf	4470.92		rpmB	4487.23		gene:CTL0765	3379.86		gene:CTL0299	4467.8		gene:CTL0299	4492.94		rpsA	4387.83		incF	4229.54		rplB	4307.65		rpsS	3997.52
rpmB	4298.26		rplF	4268.95		rplB	3369.48		rplW	4399.06		gene:CTL0679	4492.56		incD	4338.26		pheS	4210.13		gene:CTL0679	4100.23		pnp	3905.85
Common to at least 8 of 9 conditions (23 of 50 ORFs)
Common to at least 5 of 6 persistence conditions (8 of 50 ORFs)

## Sheet: 50 Lowest
Name	10hr UTD AVG		Name	14hr UTD AVG		Name	24hr UTD AVG		Name	10+4hr Indolmycin AVG		Name	10+14hr Indolmycin AVG		Name	14hr IFN AVG		Name	24hr IFN AVG		Name	10+4hr AN AVG		Name	10+14hr AN AVG
gene:CTL0474	0		gene:CTL0295	0		gene:CTL0295	6.93653		gene:CTL0295	0		gene:CTL0295	0		gene:CTL0231A	0		gene:CTL0231A	0		gene:CTL0231A	0		scc1	0
gene:CTL0295	0		gene:CTL0758	0		gene:CTL0758	8.22887		gene:CTL0758	0		gene:CTL0231A	0		malQ	0		gene:CTL0861A	0		gene:CTL0861A	0		gene:CTL0758	0
gene:CTL0411	0		gene:CTL0231A	0		gene:CTL0692	14.0885		gene:CTL0692	0		gene:CTL0021	0		gene:CTL0725	0		gene:CTL0840	0		gene:CTL0426	0		gene:CTL0840	0
gene:CTL0758	0		gene:CTL0692	1.91821		gene:CTL0148	15.7432		gene:CTL0163	0		malQ	1.57039		gene:CTL0861A	0		ftsQ	0		gene:CTL0692	0		gene:CTL0861A	1.50709
gene:CTL0852	4.82976		gene:CTL0087	4.91061		gene:CTL0426	18.254		malQ	0		gene:CTL0725	2.04209		gene:CTL0840	0		gene:CTL0426	0		dsbB	0		flhA	1.81664
gene:CTL0387	5.53545		gene:CTL0411	6.01185		gene:CTL0261	19.0403		gene:CTL0338A	0		gene:CTL0413	3.26125		gene:CTL0335	0		gene:CTL0163	0		gene:CTL0338A	0		gene:CTL0148	3.0928
gene:CTL0861A	6.17022		malQ	6.33082		gene:CTL0417	22.7473		nth	0		nqrD	3.66502		gene:CTL0758	0		gene:CTL0375	0		gene:CTL0295	0		malQ	3.353
dsbB	10.7072		flhA	7.69202		gene:CTL0448	23.4263		gene:CTL0417	4.93096		flhA	3.67614		ftsQ	0		gene:CTL0306	0		gene:CTL0387	0		gene:CTL0735	3.44199
flhA	10.7618		gene:CTL0417	8.09257		gene:CTL0411	24.9096		gene:CTL0413	6.1085		gene:CTL0306	4.2468		gene:CTL0426	0		gene:CTL0413	0		xerC	0		gene:CTL0852	3.5258
malQ	13.0116		hctA	9.47843		gene:CTL0163	27.4433		atoC	6.29787		gene:CTL0411	4.34337		gene:CTL0085	0		gene:CTL0411	0		gene:CTL0087	0		gene:CTL0861	5.47952
sucB_1	13.8401		gene:CTL0186	9.55119		gene:CTL0861A	29.0669		gene:CTL0306	6.62487		gene:CTL0089	5.17288		gene:CTL0417	0		gene:CTL0692	0		nth	0		gene:CTL0087	6.09724
gene:CTL0599	14.7922		gene:CTL0338A	9.84703		gene:CTL0729	30.427		gene:CTL0087	7.01605		gene:CTL0861A	5.17509		gene:CTL0163	0		fliI	0		scc1	0		gene:CTL0738	6.23987
gene:CTL0417	15.3184		gene:CTL0387	9.86393		gene:CTL0375	32.7715		gene:CTL0411	7.84542		gene:CTL0648	5.3448		gene:CTL0375	0		gene:CTL0648	0		gene:CTL0085	0		gene:CTL0306	6.4579
gene:CTL0375	15.828		scc1	10.7848		gene:CTL0361	36.7208		flhA	8.10435		gene:CTL0840	5.4626		gene:CTL0185	0		gene:CTL0220	0		gene:CTL0758	0		gene:CTL0648	6.5405
gene:CTL0338	16.1952		gene:CTL0852	12.2908		gene:CTL0413	38.8094		gene:CTL0339	10.0232		gene:CTL0852	6.01138		gene:CTL0306	1.73401		dsbB	0		gene:CTL0852	1.21754		ftsQ	6.61101
gene:CTL0725	16.8659		gene:CTL0648	12.8204		gene:CTL0593	38.9882		gene:CTL0840	10.2317		gene:CTL0339	6.02013		gene:CTL0413	2.39828		gene:CTL0599	0		flhA	2.42302		gene:CTL0089	6.81365
hct2	17.028		gene:CTL0725	14.3738		gene:CTL0725	43.9366		gene:CTL0725	11.4748		sctT	6.31718		atoC	2.49124		gene:CTL0729	0		gene:CTL0647	2.50794		gene:CTL0339	6.87764
ftsQ	17.5353		gene:CTL0306	14.5563		gene:CTL0735	43.9525		gene:CTL0852	12.1866		gene:CTL0387	6.36309		gene:CTL0411	3.08022		gene:CTL0338A	0		sctT	2.53164		lcrE	7.56652
incA	17.6863		atoC	14.61		gene:CTL0291	43.9762		gene:CTL0375	13.3457		gene:CTL0335	6.61318		nqrE	3.93514		gene:CTL0448	0		ftsQ	2.72928		gene:CTL0725	8.27282
gene:CTL0186	19.4884		fliI	15.4977		xerC	49.3517		ftsQ	13.6249		aroE	6.62756		gene:CTL0692	4.30406		gene:CTL0295	0		malQ	2.98645		gene:CTL0220	8.41828
sucA	19.6463		hct2	15.9949		fliI	50.0556		gene:CTL0387	14.4109		gene:CTL0758	6.94611		nth	4.54769		flhA	3.89495		lpxB	3.62258		aroE	8.87332
gene:CTL0338A	20.2535		gene:CTL0883	16.8667		gene:CTL0360	55.0813		fliF	14.6057		gene:CTL0338A	7.30727		scc1	6.55857		gene:CTL0387	4.64763		gene:CTL0148	3.66378		gene:CTL0413	9.01608
fliI	20.8862		tsp	17.087		ftsQ	58.0159		gene:CTL0338	15.1241		aroB	7.36772		hctA	7.65167		malQ	7.49959		gene:CTL0810	3.765		hemG	9.20564
gene:CTL0628	21.0604		gene:CTL0448	17.9467		gene:CTL0231A	59.0004		dsbG	15.2583		nqrC	8.12317		gene:CTL0685	7.81711		gene:CTL0386	7.99113		gene:CTL0306	4.15651		aroB	9.50996
gene:CTL0085	23.8717		gene:CTL0148	18.3986		ubiA	60.4659		gene:CTL0861A	15.53		gene:CTL0692	8.37872		scc2	8.27562		aroE	8.23239		lcrH	4.23452		fliI	9.81165
gene:CTL0306	24.8246		copB	18.5575		gene:CTL0599	65.546		gene:CTL0148	15.8554		gene:CTL0593	8.65462		xerC	9.15294		sdhB	8.49739		gene:CTL0738	4.29342		gene:CTL0411	10.1505
sucC	25.8053		gene:CTL0375	18.6817		gene:CTL0387	67.8357		hct2	16.362		gene:CTL0599	8.95508		gene:CTL0515	9.78792		gene:CTL0593	8.51025		gene:CTL0411	4.69122		xerC	10.1613
gene:CTL0692	26.0031		gene:CTL0808	19.7629		gene:CTL0861	75.9207		scc1	16.7049		gene:CTL0148	9.68583		copB	9.87818		gene:CTL0089	9.04344		gene:CTL0430	5.43834		gene:CTL0219	10.2795
gene:CTL0648	26.4919		gene:CTL0413	20.22		malQ	76.8502		xerC	19.1952		xerC	10.1223		flhA	10.367		rpoN	9.06129		gene:CTL0335	5.56194		gene:CTL0682	10.5525
gene:CTL0413	26.5781		gene:CTL0861A	21.0072		aroE	77.4898		gene:CTL0648	19.3948		dsbB	10.2916		gene:CTL0852	10.4186		gene:CTL0312	9.67352		atoC	5.69128		gene:CTL0335	10.778
gene:CTL0087	26.9542		gene:CTL0261	21.4142		flhA	80.5382		fliI	19.7578		ftsQ	10.5169		gene:CTL0017	10.7722		gene:CTL0430	9.77724		nqrC	5.81282		sucB_1	10.9454
gene:CTL0231A	26.9662		tarp	22.3457		priA	81.3802		copB	20.0528		fliI	10.6599		truA	10.7923		xerC	10.007		pmpB	5.9354		copB	11.002
atoC	27.2395		gene:CTL0884	22.7569		gene:CTL0852	82.1048		gene:CTL0729	20.4753		gene:CTL0818	10.8747		gene:CTL0087	11.0184		gene:CTL0016	10.2123		hctA	6.68785		gene:CTL0387	11.0129
scc1	28.318		gene:CTL0338	23.0046		gene:CTL0699	82.2626		tsp	20.7219		gene:CTL0861	10.9167		pmpB	11.0363		gene:CTL0219	11.4445		gene:CTL0725	7.36843		hctA	11.2912
copD	28.8518		gene:CTL0386	24.6926		aroB	84.3649		gene:CTL0063	22.694		gene:CTL0361	10.9189		aroE	11.0567		recB	11.567		priA	7.78966		gene:CTL0417	11.4272
gene:CTL0808	33.2378		sucC	28.1409		gene:CTL0338A	86.9349		gene:CTL0448	22.7783		pmpE	11.4899		gene:CTL0307	11.139		gene:CTL0339	11.9896		aroB	8.14223		atoC	11.9477
gene:CTL0163	33.9669		gene:CTL0081	28.2927		murB	88.0248		gene:CTL0426	23.259		oppF	11.9921		fliI	12.226		gene:CTL0338	12.6952		gene:CTL0648	8.78253		gene:CTL0815	12.5574
tsp	34.1401		gene:CTL0185	29.13		apbE	88.2691		sucB_1	23.4326		gene:CTL0307	12.0857		sdhB	12.4134		gene:CTL0853	13.1975		gene:CTL0089	8.85448		gene:CTL0593	12.686
gene:CTL0840	34.6896		gene:CTL0085	29.5117		gene:CTL0734	90.6909		gene:CTL0735	23.6457		gene:CTL0734	12.4757		gene:CTL0628	12.9802		sucC	13.2871		aroE	9.15811		gene:CTL0231A	13.1731
murG	34.9754		sucA	29.6175		recO	93.2746		sucA	24.3866		lpxB	12.4898		sctT	13.2981		gene:CTL0087	13.4876		gene:CTL0840	9.23741		gene:CTL0221	13.3377
fliF	35.2003		gene:CTL0610	29.7856		gene:CTL0815	94.6047		tarp	24.3915		scc1	12.5188		gene:CTL0648	14.1069		gene:CTL0883	14.8638		lcrE	9.58576		gene:CTL0338A	13.4652
sucD	35.397		gene:CTL0735	30.2266		recB	94.7471		gene:CTL0628	25.3679		hemG	12.5315		gene:CTL0387	14.7474		hemG	14.8709		recB	9.6719		gene:CTL0307	13.8454
sdhB	36.6149		gene:CTL0163	30.3437		gene:CTL0019	95.2109		gene:CTL0398	26.086		gene:CTL0426	12.606		sucA	16.0321		gene:CTL0335	14.9992		gene:CTL0386	9.77663		sucC	13.8989
gene:CTL0610	38.5712		gene:CTL0628	30.3863		gene:CTL0472	96.2118		gene:CTL0861	27.084		gene:CTL0386	13.0079		gene:CTL0508	16.2621		gene:CTL0084	15.6184		pmpE	9.84462		pmpB	14.5132
rbsU	39.0966		gene:CTL0339	31.2132		rbsU	96.3449		gene:CTL0307	28.203		pmpB	13.0231		gene:CTL0338	16.3543		gene:CTL0417	15.9027		fliI	10.1266		recB	14.563
sctS	40.1502		dsbB	31.594		gene:CTL0013	96.7434		gene:CTL0884	29.1154		lcrE	14.1578		rsbV	16.4805		incA	16.0315		gene:CTL0339	10.1805		gene:CTL0186	14.6313
tarp	40.6707		rbsU	31.7455		gene:CTL0202	97.232		gene:CTL0085	29.8914		gene:CTL0085	14.281		gene:CTL0808	16.6226		gene:CTL0210	16.1844		gene:CTL0210	10.298		sctS	14.8917
gene:CTL0884	41.429		gene:CTL0255	32.1104		gene:CTL0814	99.8447		gene:CTL0386	30.151		gene:CTL0738	14.5467		gene:CTL0148	16.7671		gene:CTL0810	16.2165		gene:CTL0307	10.4138		gene:CTL0626	15.259
gene:CTL0231B	41.6049		gene:CTL0219	32.288		gene:CTL0610	100.71		sucC	31.2998		gene:CTL0087	14.977		tarp	16.8181		gene:CTL0744	16.2286		gene:CTL0174	10.489		oppF	15.7436
copB	41.6446		gene:CTL0307	32.6493		gene:CTL0218	102.814		gene:CTL0080	31.6876		scc2	15.5929		gene:CTL0738	16.9142		gene:CTL0291	16.3734		gene:CTL0361	10.6789		gene:CTL0818	15.8167
Common to at least 8 of 9 conditions (19/50 ORFs)
