# Supplementary material for: Codon-Dependent Transcriptional Changes in Response to Tryptophan Limitation in the Tryptophan Auxotrophic Pathogens Chlamydia trachomatis and Streptococcus pyogenes
Source: mSystems. 2021 Dec 14;6(6):e01269-21. doi: 10.1128/mSystems.01269-21 (PMC8670374; doi:10.1128/mSystems.01269-21)
Supplement: TABLE S5 [file msystems.01269-21-st005.xlsx]

## Sheet: Sheet1
Name	Gene ID	Ctr D ORF	Gene length		Fold change (14U/10U)	P-value (14U/10U)	Fold change (24U/14U)	P-value (24U/14U)	Fold change (14IFN/10U)	P-value (14IFN/10U)	Fold change (24IFN/14IFN)	P-value (24IFN/14IFN)	Fold change (24IFN/10U)	P-value (24IFN/10U)	Fold change (14Ind/10U)	P-value (14Ind/10U)	Fold change (24Ind/14Ind)	P-value (24Ind/14Ind)	Fold change (24Ind/10U)	P-value (24Ind/10U)	Fold change (14AN/10U)	P-value (14AN/10U)	Fold change (24AN/14AN)	P-value (24AN/14AN)	Fold change (24AN/10U)	P-value (24AN/10U)			F	Percentage_ F	L	Percentage_L	I	Percentage_I	V	Percentage_V	S	Percentage_S	P	Percentage_P	T	Percentage_T	A	Percentage_A	Y	Percentage_Y	H	Percentage_H	Q
CTL0256	CTL0256	CT001	273		2.71608	0.00220584	6.81672	1.66081e-10	3.11269	0.0341617	1.33076	0.31008	4.22472	6.56407e-05	2.83944	0.013102	1.13579	0.758679	3.58227	0.00334778	2.02627	0.102754	-1.46527	0.468262	1.46677	0.446518			2	2.22222	11	12.2222	4	4.44444	9	10	4	4.44444	0	0	6	6.66667	4	4.44444	2	2.22222	6	6.66667	1
gatC	CTL0257	CT002	303		-1.08766	0.789051	-1.58796	0.170939	-1.39772	0.392096	1.15886	0.619359	1.04173	0.914175	-1.35837	0.422662	1.14967	0.662361	1.04452	0.878985	1.13473	0.767222	-1.7889	0.105203	-1.26291	0.536897			4	4	9	9	9	9	13	13	7	7	3	3	6	6	7	7	1	1	3	3	2
gatA	CTL0258	CT003	1476		1.56035	0.130014	-1.52246	0.113568	1.6923	0.191285	1.07337	0.740261	1.64408	0.0593653	1.67731	0.197424	1.35927	0.311042	2.15875	0.00396805	2.72115	0.0289891	-1.62661	0.26115	1.54668	0.0755996			25	5.09165	43	8.75764	29	5.90631	39	7.94297	34	6.92464	21	4.27699	19	3.86965	50	10.1833	17	3.46232	8	1.62933	17
gatB	CTL0259	CT004	1467		1.56238	0.18868	-1.37178	0.208255	1.54539	0.139378	1.10007	0.641936	1.67756	0.027375	1.57059	0.14346	1.14807	0.64217	1.88496	0.0132964	1.83887	0.166458	-1.80679	0.0516428	1.0107	0.966503			23	4.71311	37	7.58197	29	5.94262	38	7.78689	25	5.12295	26	5.32787	24	4.91803	42	8.60656	15	3.07377	12	2.45902	10
CTL0260	CTL0260	CT005	1092		-1.63515	0.116977	1.03624	0.936242	1.24195	0.577598	-1.28757	0.490696	-1.17215	0.691175	-1.59272	0.358358	1.53118	0.410042	-1.02079	0.966053	1.36572	0.456705	-1.17319	0.679453	-1.00311	0.994989			8	2.20386	36	9.91736	18	4.95868	20	5.50964	59	16.2534	23	6.33609	24	6.61157	29	7.98898	7	1.92837	7	1.92837	19
CTL0261	CTL0261	CT006	570		-1.91666	0.392306	-1.67592	0.470062	1.80595	0.367587	1.10838	0.891369	2.10572	0.33439	2.12454	0.346028	1.5334	0.517858	3.72856	0.0761328	4.72835	0.00919378	-1.47007	0.455018	3.84721	0.0305022			16	8.46561	24	12.6984	15	7.93651	10	5.29101	23	12.1693	16	8.46561	9	4.7619	23	12.1693	4	2.1164	4	2.1164	6
CTL0262	CTL0262	CT007	951		2.29833	0.00162739	-1.34333	0.306375	2.97019	0.00478903	1.09113	0.708703	3.16731	0.00092772	1.95931	0.0786082	1.56793	0.229133	3.2106	4.66789e-05	2.16732	0.0407989	-1.02471	0.956519	2.17667	0.144333			22	6.96203	35	11.0759	16	5.06329	17	5.37975	31	9.81013	13	4.11392	15	4.74684	19	6.01266	17	5.37975	6	1.89873	13
rnhC	CTL0263	CT008	903		-1.02798	0.934272	-1.04767	0.902287	-1.2252	0.731146	1.65593	0.359653	1.40158	0.464233	1.43861	0.456598	-1.32384	0.5517	1.20341	0.729642	-1.28188	0.580716	1.52421	0.528687	1.21868	0.720028			17	5.66667	30	10	21	7	22	7.33333	31	10.3333	12	4	13	4.33333	26	8.66667	6	2	7	2.33333	22
rodZ	CTL0264	CT009	432		1.11917	0.80658	1.34591	0.44579	2.09616	0.194645	2.31662	0.0520686	4.37507	0.000414448	2.36421	0.0800284	1.68264	0.2124	4.09052	0.000682561	3.38214	0.00854317	-1.8411	0.212967	1.70105	0.364408			8	5.59441	21	14.6853	6	4.1958	8	5.59441	10	6.99301	3	2.0979	1	0.699301	13	9.09091	3	2.0979	5	3.4965	4
htrB	CTL0265	CT010	1368		-1.75258	0.046328	1.01225	0.966921	-2.30841	0.0634299	1.04293	0.95221	-2.35034	0.0571306	-1.84095	0.21858	-1.00806	0.988677	-2.16226	0.194969	-2.32754	0.059868	1.6571	0.300352	-1.63643	0.190765			34	7.47253	60	13.1868	29	6.37363	21	4.61538	34	7.47253	17	3.73626	24	5.27473	36	7.91209	14	3.07692	11	2.41758	22
CTL0266	CTL0266	CT011	1257		-1.02008	0.9448	-1.04787	0.875862	-1.40043	0.346071	-1.60868	0.242167	-2.33807	0.000484726	-1.58475	0.253123	-2.22887	0.201402	-3.65255	8.56275e-08	-1.51905	0.306459	-1.22077	0.643786	-1.8456	0.0959659			19	4.54545	51	12.201	33	7.89474	36	8.61244	25	5.98086	20	4.78469	22	5.26316	19	4.54545	13	3.11005	9	2.15311	18
dacA	CTL0267	CT012	795		1.261	0.366032	1.07459	0.787313	1.05207	0.903265	-1.02595	0.908179	-1.07999	0.744218	1.15349	0.691649	-1.26477	0.511132	-1.19269	0.445133	1.06662	0.855145	1.11556	0.671623	1.09368	0.807975			13	4.92424	40	15.1515	25	9.4697	20	7.57576	14	5.30303	6	2.27273	14	5.30303	22	8.33333	5	1.89394	7	2.65152	5
cydA	CTL0268	CT013	1341		2.61957	0.00131299	3.38184	1.18242e-05	1.79848	0.259428	1.43526	0.174447	2.4007	0.0160414	2.27807	0.0609592	-1.33876	0.542002	1.82361	0.218379	1.63717	0.207104	-1.04681	0.892684	1.48267	0.362712			37	8.29596	58	13.0045	30	6.72646	41	9.19283	33	7.3991	15	3.36323	18	4.03587	32	7.17489	11	2.46637	10	2.24215	16
cydB	CTL0269	CT014	1062		1.65399	0.0976494	3.19753	0.000242386	-1.06547	0.88378	-1.14308	0.787429	-1.25052	0.62602	1.21113	0.682244	-2.2363	0.147162	-1.64902	0.198542	-1.38467	0.460834	-1.04336	0.92736	-1.51519	0.418654			28	7.93201	53	15.0142	27	7.64873	28	7.93201	29	8.2153	15	4.24929	19	5.38244	25	7.08215	20	5.66572	3	0.849858	3
CTL0270	CTL0270	CT015	1305		1.19803	0.653913	2.98434	3.73041e-05	-1.85167	0.326639	1.74204	0.373671	-1.10693	0.852006	-1.27039	0.659975	-1.41188	0.571511	-1.68432	0.408364	-1.76316	0.348887	-1.43885	0.605209	-2.38482	0.102581			18	4.14747	53	12.212	33	7.60369	20	4.60829	39	8.98618	21	4.83871	21	4.83871	26	5.99078	15	3.45622	10	2.30415	11
CTL0271	CTL0271	CT016	729		-1.09543	0.747264	1.64246	0.0377406	-1.14011	0.72755	2.40295	0.0121687	2.11153	0.0289678	1.09167	0.847161	1.72773	0.219144	1.97582	0.0127953	1.11982	0.773919	1.88827	0.0480412	2.21489	0.0613437			6	2.47934	24	9.91736	19	7.85124	13	5.3719	18	7.43802	13	5.3719	13	5.3719	12	4.95868	6	2.47934	8	3.30579	15
CTL0272	CTL0272	CT017	1302		1.56257	0.11582	-1.23855	0.524483	1.8202	0.116362	1.08994	0.691545	1.87516	0.00522001	1.54209	0.287731	1.62607	0.130383	2.67415	0.000598588	2.09841	0.0228775	-1.18722	0.53967	1.80062	0.00477925			18	4.15704	45	10.3926	20	4.61894	50	11.5473	30	6.92841	20	4.61894	14	3.23326	42	9.69977	12	2.77136	6	1.38568	15
CTL0273	CTL0273	CT018	474		-1.96577	0.00776318	-1.19149	0.56658	1.10193	0.8026	-1.8409	0.0432254	-1.74127	0.126236	-1.53026	0.314893	-1.16438	0.733211	-1.83164	0.0668994	-1.01755	0.961533	1.51143	0.28589	1.45159	0.116008			10	6.36943	15	9.55414	10	6.36943	8	5.09554	14	8.9172	12	7.64331	8	5.09554	10	6.36943	3	1.91083	6	3.82166	9
ileS	CTL0274	CT019	3111		-1.03496	0.91577	-1.28643	0.274601	1.00142	0.995867	1.05735	0.809136	-1.09731	0.717477	-1.07499	0.869063	-1.20412	0.691228	-1.34863	0.332704	1.02526	0.959354	1.02076	0.927635	-1.06414	0.847728			58	5.59846	89	8.59073	62	5.98456	79	7.62548	64	6.17761	47	4.53668	43	4.15058	70	6.75676	40	3.861	24	2.3166	36
lepB	CTL0275	CT020	1887		1.16439	0.595049	-1.1216	0.6164	-1.1687	0.601905	-1.16037	0.57033	-1.46266	0.128028	1.18054	0.674448	-1.53988	0.189791	-1.36006	0.373235	-1.62654	0.133051	1.00354	0.991204	-1.66644	0.331284			44	7.00637	64	10.1911	44	7.00637	28	4.4586	42	6.6879	53	8.43949	37	5.89172	30	4.77707	30	4.77707	17	2.70701	25
CTL0276	CTL0276	CT021	744		-1.23284	0.696566	1.54967	0.334364	-1.58374	0.565463	1.18282	0.858005	-1.95237	0.369443	1.10509	0.871395	-3.45523	0.0646751	-3.16007	0.121632	-4.06777	0.075739	2.46735	0.251959	-1.7366	0.441732			16	6.47773	28	11.336	17	6.88259	10	4.04858	32	12.9555	20	8.09717	11	4.45344	15	6.07287	6	2.42915	5	2.02429	13
rpmE	CTL0277	CT022	327		-1.25568	0.451257	-1.12459	0.676002	1.30222	0.48335	-1.26944	0.487984	-1.14128	0.715593	1.11936	0.758845	1.31549	0.485318	1.34149	0.269253	2.24023	0.132097	1.01086	0.978096	1.8117	0.0416529			6	5.55556	4	3.7037	2	1.85185	11	10.1852	12	11.1111	7	6.48148	7	6.48148	3	2.77778	6	5.55556	2	1.85185	4
prfA	CTL0278	CT023	1080		1.02389	0.931558	-1.43486	0.19734	1.61954	0.220103	-1.08515	0.770466	1.2264	0.372167	1.75476	0.163945	1.58738	0.189369	2.55396	0.00119065	2.41849	0.0117531	1.41204	0.350373	2.88625	0.00136869			7	1.94986	31	8.6351	17	4.73538	33	9.1922	26	7.24234	11	3.06407	19	5.29248	29	8.07799	8	2.22841	12	3.34262	15
CTL0279	CTL0279	CT024	873		-1.05198	0.869083	-1.07967	0.741765	1.52221	0.281443	-1.24935	0.475744	1.13983	0.683758	1.62159	0.263409	2.28025	0.103024	2.65163	0.0113142	1.88573	0.0777045	1.89364	0.0364548	3.42202	0.00114982			16	5.51724	31	10.6897	17	5.86207	21	7.24138	23	7.93103	12	4.13793	8	2.75862	19	6.55172	9	3.10345	11	3.7931	12
ffh	CTL0280	CT025	1347		-1.07494	0.763126	-1.74705	0.0468346	-1.058	0.833691	1.34677	0.181811	1.14784	0.58695	-1.01265	0.978587	1.47992	0.236455	1.41686	0.146511	1.39252	0.356616	1.39244	0.385814	1.77316	0.10439			19	4.24107	46	10.2679	18	4.01786	33	7.36607	32	7.14286	10	2.23214	19	4.24107	39	8.70536	4	0.892857	5	1.11607	19
rpsP	CTL0281	CT026	351		1.44592	0.280929	-2.70938	0.00029673	1.58045	0.234242	1.44335	0.30233	2.09686	0.00259068	1.52252	0.199062	1.54502	0.0774421	2.06778	0.00442161	1.84355	0.102297	1.13105	0.755493	1.6648	0.12127			1	0.862069	12	10.3448	3	2.58621	10	8.62069	3	2.58621	3	2.58621	1	0.862069	17	14.6552	7	6.03448	2	1.72414	8
trmD	CTL0282	CT027	1059		1.16261	0.659356	-1.9738	0.0142897	1.27642	0.355392	1.48719	0.120901	1.6728	0.0194084	1.22915	0.600436	1.75034	0.113617	1.98281	0.0023324	1.90363	0.179015	1.24497	0.569421	2.03412	0.00242607			15	4.26136	44	12.5	17	4.82955	25	7.10227	24	6.81818	14	3.97727	14	3.97727	19	5.39773	12	3.40909	5	1.42045	18
rplS	CTL0283	CT028	366		-1.10315	0.735906	-1.95684	0.0326434	-1.18198	0.590797	1.05199	0.894576	-1.24236	0.455272	-1.35555	0.419906	1.80363	0.106547	1.27015	0.515528	1.62457	0.211439	1.10153	0.761855	1.56524	0.0722652			4	3.30579	9	7.43802	6	4.95868	12	9.91736	7	5.78512	1	0.826446	6	4.95868	10	8.26446	2	1.65289	1	0.826446	4
rnhB	CTL0284	CT029	654		1.12474	0.717169	-1.97384	0.0438407	-1.01283	0.961301	1.19814	0.664819	1.06315	0.811984	-1.11313	0.754291	1.63306	0.0919203	1.39834	0.128312	2.1042	0.0152171	1.05609	0.87613	1.95178	0.00529874			8	3.68664	20	9.21659	16	7.37327	17	7.8341	14	6.45161	11	5.06912	5	2.30415	19	8.75576	8	3.68664	6	2.76498	9
gmk	CTL0285	CT030	618		1.0827	0.736799	-1.68528	0.0268861	1.52097	0.107539	1.12708	0.592105	1.62298	0.0322881	1.95815	0.0779599	1.05522	0.914057	2.35288	0.0332419	1.88545	0.0206948	1.42434	0.299676	2.63767	0.00177591			14	6.82927	15	7.31707	12	5.85366	17	8.29268	17	8.29268	7	3.41463	10	4.87805	18	8.78049	5	2.43902	6	2.92683	11
CTL0286	CTL0286	CT031	303		1.30695	0.479311	-1.96202	0.024264	1.50757	0.255014	1.22464	0.409317	1.79258	0.0489859	1.34617	0.41613	1.66032	0.139707	2.27222	0.0316269	2.13897	0.0761017	1.25166	0.399704	2.71427	0.000380062			4	4	9	9	4	4	5	5	9	9	2	2	3	3	7	7	4	4	1	1	3
metG	CTL0287	CT032	1653		1.06889	0.750322	-1.49851	0.0867182	1.70251	0.0180596	-1.1398	0.544885	1.40038	0.121925	1.11767	0.733975	2.39793	0.0196558	2.88377	4.18541e-06	1.50347	0.154454	1.84547	0.126503	2.63264	1.05821e-05			33	6	59	10.7273	26	4.72727	27	4.90909	35	6.36364	22	4	25	4.54545	47	8.54545	30	5.45455	12	2.18182	20
recD_2	CTL0288	CT033	2241		1.0029	0.991828	1.19951	0.481744	1.0582	0.879699	-1.54122	0.256782	-1.46797	0.309422	1.0389	0.920915	-1.66551	0.289884	-1.26694	0.554572	-1.55285	0.282176	1.81122	0.270383	1.42905	0.414739			30	4.02145	90	12.0643	70	9.38338	42	5.63003	55	7.37265	31	4.1555	43	5.76408	42	5.63003	24	3.21716	24	3.21716	37
CTL0289	CTL0289	CT034	981		-1.54159	0.144502	1.40582	0.206183	1.41579	0.290708	-1.6576	0.172543	-1.30174	0.510778	-1.20516	0.666757	1.07319	0.868365	-1.12237	0.810357	-1.12792	0.771762	1.25162	0.626254	-1.00129	0.997539			25	7.66871	47	14.4172	36	11.0429	15	4.60123	37	11.3497	10	3.06748	16	4.90798	24	7.36196	13	3.98773	6	1.84049	6
CTL0290	CTL0290	CT035	774		-1.17847	0.688153	-1.09522	0.772923	1.42005	0.410944	-1.18695	0.632145	1.08771	0.833405	1.42335	0.470581	1.95081	0.0567887	2.5512	0.00689455	1.91499	0.124657	-1.1279	0.727532	1.62312	0.243946			17	6.61479	29	11.284	12	4.66926	19	7.393	17	6.61479	14	5.44747	6	2.33463	22	8.56031	13	5.05837	9	3.50195	7
CTL0291	CTL0291	CT036	1158		-1.74265	0.24552	-1.04749	0.943861	-3.27148	0.140261	1.11196	0.915141	-3.10411	0.105207	-1.36778	0.541143	-2.19863	0.344451	-1.78835	0.456114	-1.40436	0.583094	-1.07525	0.926615	-1.47153	0.58974			29	7.53247	53	13.7662	29	7.53247	17	4.41558	36	9.35065	24	6.23377	24	6.23377	22	5.71429	11	2.85714	11	2.85714	19
CTL0293	CTL0293	CT038	345		-1.49101	0.297492	-1.02099	0.959666	1.1517	0.757253	-1.15399	0.764484	-1.05427	0.908989	-1.36455	0.531549	-1.10589	0.875046	-1.44381	0.410593	1.41227	0.355628	-1.89799	0.21285	-1.36798	0.497638			4	3.50877	16	14.0351	6	5.26316	4	3.50877	8	7.01754	2	1.75439	4	3.50877	5	4.38596	3	2.63158	5	4.38596	9
dcd	CTL0294	CT039	573		-1.30476	0.367047	-1.04948	0.897704	1.48549	0.168506	-1.28577	0.320962	-1.00681	0.978188	-1.02885	0.933899	1.00841	0.981241	1.00808	0.974927	1.10434	0.829147	-1.47847	0.276935	-1.46284	0.182383			10	5.26316	11	5.78947	18	9.47368	16	8.42105	12	6.31579	11	5.78947	10	5.26316	12	6.31579	10	5.26316	1	0.526316	6
CTL0295	CTL0295	CT039.1	153		#NUM!	#NUM!	9.98283	0.569191	4.55585	0.408769	-3.63462	0.567597	#NUM!	#NUM!	#NUM!	#NUM!	#NUM!	#NUM!	#NUM!	#NUM!	#NUM!	#NUM!	4.89318	0.400656	6.18692	0.444446			4	8	8	16	2	4	3	6	5	10	0	0	3	6	2	4	2	4	0	0	4
ruvB	CTL0296	CT040	1005		1.48684	0.187456	-1.11024	0.709655	2.32666	0.00362497	1.22792	0.390113	2.72335	9.3038e-05	1.89382	0.123116	1.51716	0.263427	2.91838	0.0115476	3.04356	0.000110441	-1.39458	0.203676	2.15239	0.141192			14	4.19162	47	14.0719	18	5.38922	17	5.08982	14	4.19162	15	4.49102	18	5.38922	28	8.38323	8	2.39521	6	1.79641	11
CTL0297	CTL0297	CT041	813		1.47482	0.27293	1.00806	0.972716	3.11971	0.000697782	1.2488	0.566973	4.67163	1.8785e-09	1.79147	0.194475	2.16416	0.02705	4.59945	3.91331e-08	3.09656	0.00141462	-1.32065	0.339221	2.53795	0.00190066			10	3.7037	36	13.3333	13	4.81481	26	9.62963	19	7.03704	4	1.48148	7	2.59259	24	8.88889	12	4.44444	5	1.85185	7
CTL0298	CTL0298	CT042	2001		1.77074	0.140745	1.43886	0.167476	1.05311	0.911979	-1.90536	0.30149	-1.69381	0.272841	-1.13806	0.766861	1.71821	0.395597	1.39962	0.455459	-1.09355	0.824255	1.22561	0.727842	1.10585	0.827164			40	6.00601	65	9.75976	38	5.70571	26	3.9039	66	9.90991	35	5.25526	39	5.85586	36	5.40541	36	5.40541	25	3.75375	19
CTL0299	CTL0299	CT043	504		1.53615	0.103843	1.68101	0.237058	2.11178	0.0384045	1.28154	0.246957	2.32948	0.0139245	2.01987	0.0776418	1.33352	0.359604	2.6029	0.000192168	1.7355	0.0522852	-1.5033	0.264961	1.00647	0.977571			6	3.59281	21	12.5749	6	3.59281	10	5.98802	6	3.59281	10	5.98802	8	4.79042	13	7.78443	5	2.99401	3	1.79641	9
ssb	CTL0300	CT044	474		1.4053	0.361475	-1.121	0.798837	5.14354	1.99407e-10	1.24267	0.404706	5.79608	3.20671e-06	2.44337	0.0470203	1.74652	0.326417	3.78221	1.28033e-10	1.25204	0.580517	-2.01391	0.0823056	-1.68876	0.094219			6	3.82166	12	7.64331	4	2.54777	15	9.55414	19	12.1019	5	3.18471	4	2.54777	9	5.73248	6	3.82166	0	0	4
CTL0301	CTL0301	CT045	1500		1.26096	0.421561	1.27974	0.377916	-1.01591	0.958752	1.58446	0.081978	1.44244	0.131457	1.30717	0.449824	1.06667	0.892991	1.37629	0.405647	1.70776	0.0567752	-1.42802	0.182205	1.13327	0.637343			21	4.20842	56	11.2224	25	5.01002	40	8.01603	31	6.21242	15	3.00601	30	6.01202	58	11.6232	18	3.60721	6	1.2024	10
hct2	CTL0302	CT046	672		1.05542	0.958619	23.6197	1.70122e-08	2.35457	0.437945	-1.29846	0.822531	1.59932	0.620217	1.20118	0.852261	1.42665	0.737799	1.55197	0.679296	2.17277	0.377817	-1.02808	0.974327	1.99434	0.477297			0	0	3	1.34529	0	0	32	14.3498	8	3.58744	9	4.03587	20	8.96861	52	23.3184	0	0	3	1.34529	3
CTL0303	CTL0303	CT047	945		-1.52723	0.288773	1.13023	0.776527	1.32872	0.522475	-1.11248	0.863218	1.07796	0.870138	1.14339	0.801821	1.08866	0.838379	1.2376	0.665707	1.22673	0.631076	1.08403	0.881724	1.25814	0.633237			23	7.32484	45	14.3312	23	7.32484	11	3.50318	37	11.7834	6	1.91083	10	3.18471	19	6.05096	6	1.91083	5	1.59236	18
CTL0304	CTL0304	CT048	714		-1.07774	0.846667	-1.57033	0.24493	2.16156	0.0291264	1.08822	0.826509	2.07849	0.0726801	1.7657	0.254555	1.24119	0.63807	2.03869	0.0308869	2.13007	0.0511772	-1.17308	0.734876	1.66398	0.19632			9	3.79747	27	11.3924	15	6.32911	15	6.32911	22	9.2827	16	6.75105	10	4.21941	13	5.48523	7	2.95359	5	2.1097	9
CTL0305	CTL0305	CT049	1473		-2.31775	0.0629068	13.1844	0	-1.15993	0.759732	1.11959	0.831751	-1.09256	0.850308	-2.08321	0.181096	1.6882	0.387375	-1.24929	0.601302	-1.27882	0.579493	1.42515	0.552867	1.1096	0.859677			8	1.63265	40	8.16327	19	3.87755	34	6.93878	58	11.8367	29	5.91837	47	9.59184	42	8.57143	13	2.65306	3	0.612245	21
CTL0306	CTL0306	CT050	1668		-1.7243	0.499823	10.1153	6.83551e-08	-5.03399	0.184101	-3.63216	0.551454	-17.1968	0.156656	-3.10652	0.243942	-1.18728	0.855679	-4.42371	0.102504	-2.00858	0.406036	1.02019	0.983528	-2.24359	0.357618			15	2.7027	29	5.22523	30	5.40541	22	3.96396	73	13.1532	50	9.00901	86	15.4955	28	5.04505	9	1.62162	3	0.540541	21
CTL0307	CTL0307	CT051	1692		-1.70003	0.224644	4.42583	7.27303e-05	-7.02264	0.0242801	2.42292	0.417541	-2.26906	0.246813	-1.69476	0.347117	-2.46335	0.215931	-3.17088	0.133627	-2.93954	0.0963133	1.18955	0.865184	-2.52296	0.227528			10	1.7762	44	7.81528	28	4.97336	25	4.4405	69	12.2558	41	7.28242	79	14.032	38	6.74956	15	2.6643	2	0.35524	24
hemN_2	CTL0308	CT052	1131		-1.02726	0.95304	1.25222	0.641534	1.98918	0.243018	1.10532	0.812836	2.07395	0.172586	1.30742	0.5897	1.35141	0.426552	2.067	0.156542	2.15061	0.135774	-1.66516	0.295859	1.29148	0.65507			18	4.78723	48	12.766	31	8.24468	10	2.65957	36	9.57447	21	5.58511	18	4.78723	31	8.24468	17	4.52128	15	3.98936	13
CTL0309	CTL0309	CT053	447		2.03625	0.14658	-2.77891	0.00734227	4.95135	4.42134e-06	-1.28501	0.276759	3.67863	5.06139e-08	2.86817	0.00969555	-1.03333	0.951535	3.05938	5.47756e-07	3.17366	0.000107236	-2.14308	0.00856331	1.47502	0.0984207			2	1.35135	15	10.1351	9	6.08108	6	4.05405	12	8.10811	7	4.72973	6	4.05405	4	2.7027	3	2.02703	2	1.35135	4
sucA	CTL0310	CT054	2712		1.46466	0.396695	9.12046	1.11577e-13	-1.511	0.563898	3.34167	0.118063	2.12656	0.172745	1.14338	0.838284	1.18083	0.815453	1.42096	0.613118	1.66725	0.358524	1.23877	0.622549	2.0636	0.163001			43	4.7619	90	9.96678	48	5.31561	61	6.75526	79	8.74862	43	4.7619	30	3.32226	52	5.75858	41	4.54042	30	3.32226	45
sucB_1	CTL0311	CT055	1098		3.1128	0.132164	14.6237	7.9603e-14	3.93774	0.144399	-1.63028	0.538835	2.12301	0.415665	2.05066	0.419552	-1.03651	0.961769	1.97047	0.440998	4.17932	0.10751	-3.3373	0.126816	1.08331	0.927181			10	2.73973	29	7.94521	36	9.86301	34	9.31507	33	9.0411	18	4.93151	11	3.0137	25	6.84932	10	2.73973	8	2.19178	16
CTL0312	CTL0312	CT056	732		1.14019	0.826109	3.38413	0.0118608	1.74532	0.40847	-6.07658	0.129621	-3.81525	0.266723	1.03109	0.969091	-1.65806	0.544992	-1.70316	0.487223	-1.41547	0.637587	1.19164	0.801988	-1.32275	0.696644			14	5.76132	23	9.46502	12	4.93827	15	6.17284	23	9.46502	18	7.40741	14	5.76132	17	6.99588	7	2.88066	9	3.7037	9
gcpE	CTL0313	CT057	1809		-1.57778	0.108484	-1.07903	0.751109	1.89072	0.0831186	-1.13432	0.557929	1.55564	0.078023	-1.01833	0.965717	1.46077	0.437464	1.44102	0.138362	1.64598	0.205223	-1.23977	0.602297	1.2884	0.625407			18	2.99003	64	10.6312	44	7.30897	49	8.13953	42	6.97674	29	4.81728	37	6.14618	35	5.81395	15	2.49169	18	2.99003	20
CTL0314	CTL0314	CT058	1092		-1.48799	0.142796	-1.79585	0.0148118	-1.02659	0.94575	-1.00125	0.996633	-1.10009	0.729338	-1.15108	0.736941	-1.14508	0.72298	-1.65151	0.221455	-1.02769	0.940536	3.31583	0.00621577	2.97122	0.00478218			19	5.23416	39	10.7438	27	7.43802	18	4.95868	30	8.26446	36	9.91736	19	5.23416	37	10.1928	4	1.10193	4	1.10193	10
fer	CTL0315	CT059	276		-1.27974	0.411542	-1.39466	0.292661	1.14815	0.748853	-1.59869	0.141224	-1.65938	0.133066	-1.06234	0.896104	1.03936	0.932592	-1.03704	0.908573	1.90836	0.0378386	1.50266	0.311067	2.54169	0.0121532			5	5.49451	6	6.59341	6	6.59341	6	6.59341	7	7.69231	2	2.1978	2	2.1978	7	7.69231	1	1.0989	2	2.1978	2
flhA	CTL0316	CT060	1818		-1.23844	0.778058	8.72425	0.000108776	-1.44061	0.756181	-1.26715	0.856606	-2.0085	0.521309	-1.19415	0.842652	-1.56664	0.62321	-1.99351	0.422111	-2.13839	0.397309	-1.4231	0.721571	-3.58033	0.152373			34	5.61983	97	16.0331	44	7.27273	53	8.76033	56	9.2562	22	3.63636	17	2.80992	47	7.7686	13	2.14876	8	1.32231	18
fliA	CTL0317	CT061	762		1.18142	0.728685	2.47635	0.00692002	1.73794	0.384909	1.38566	0.54085	2.12667	0.160718	1.32302	0.666261	1.88412	0.169601	2.39288	0.0508788	1.28629	0.684624	1.29382	0.71607	1.48139	0.566419			5	1.97628	36	14.2292	15	5.92885	15	5.92885	22	8.69565	6	2.37154	8	3.16206	20	7.90514	10	3.95257	7	2.7668	9
tyrS	CTL0318	CT062	1239		1.07807	0.736043	-1.07503	0.785057	1.43147	0.215982	1.27251	0.309571	1.62868	0.167801	1.41047	0.394384	1.10229	0.824654	1.54504	0.0576608	1.6383	0.105208	-1.51122	0.215914	1.0191	0.942373			14	3.39806	53	12.8641	27	6.5534	28	6.79612	32	7.76699	13	3.15534	17	4.12621	31	7.52427	15	3.64078	6	1.45631	22
gnd	CTL0319	CT063	1443		1.10259	0.698606	-1.15403	0.664291	1.47511	0.112032	1.27673	0.511117	1.74863	0.0171781	1.52599	0.253005	-1.06959	0.804305	1.48369	0.118416	1.58684	0.0922187	-1.42276	0.131291	1.09289	0.810969			23	4.79167	47	9.79167	39	8.125	27	5.625	30	6.25	19	3.95833	17	3.54167	44	9.16667	16	3.33333	9	1.875	19
lepA	CTL0320	CT064	1809		-1.01589	0.961599	-1.46982	0.108788	1.02561	0.915194	-1.07746	0.772545	-1.17294	0.496679	-1.01482	0.963676	-1.02582	0.960683	1.02894	0.905369	-2.14956	0.00457077	1.95542	0.00399251	-1.19405	0.391132			23	3.8206	60	9.96678	61	10.1329	36	5.98007	35	5.81395	29	4.81728	30	4.98339	41	6.81063	19	3.15615	12	1.99336	17
CTL0321	CTL0321	CT065	1587		-1.20108	0.678984	-1.27797	0.621468	-1.42624	0.438157	-1.43284	0.11412	-2.80588	0.000119786	-1.41962	0.399033	-1.60819	0.316022	-2.62737	0.000127904	-1.76857	0.0641649	1.61943	0.0977921	-1.37225	0.35538			42	7.95455	65	12.3106	35	6.62879	44	8.33333	38	7.19697	24	4.54545	24	4.54545	62	11.7424	15	2.84091	5	0.94697	11
CTL0322	CTL0322	CT066	477		-1.01124	0.97119	1.0662	0.81187	2.31082	0.0213788	-2.27076	0.00339145	-1.01663	0.959135	1.73148	0.136451	1.93921	0.0446074	3.32029	4.65015e-06	3.71101	3.20446e-05	-1.51776	0.328658	2.38374	0.0105738			5	3.16456	16	10.1266	12	7.59494	7	4.43038	12	7.59494	11	6.96203	11	6.96203	9	5.6962	3	1.89873	2	1.26582	6
ytgA	CTL0323	CT067	981		1.30984	0.378496	-1.27903	0.384255	1.11555	0.685859	1.41992	0.428764	1.43412	0.111694	1.4939	0.261567	1.29398	0.404424	1.84608	0.00431562	2.17984	0.00730265	-2.56536	0.00775897	-1.32136	0.429424			13	3.98773	32	9.81595	20	6.13497	21	6.44172	31	9.5092	10	3.06748	11	3.37423	18	5.52147	10	3.06748	7	2.14724	12
ytgB	CTL0324	CT068	780		1.14739	0.669554	1.15454	0.731429	1.0704	0.870527	-1.13267	0.586713	-1.18062	0.482905	1.55252	0.202078	1.06247	0.913224	1.50357	0.29078	1.38049	0.375717	-1.9012	0.0709276	-1.47302	0.142211			10	3.861	33	12.7413	15	5.79151	16	6.17761	21	8.10811	4	1.5444	7	2.7027	22	8.49421	9	3.4749	8	3.0888	13
ytgCR	CTL0325	CT069	1356		1.38488	0.191342	1.07364	0.776295	-1.65422	0.165817	-1.34735	0.454887	-2.39488	0.00447777	1.0193	0.964987	-3.04895	0.064221	-3.18772	0.000248593	-1.62114	0.267972	-2.25964	0.129376	-4.32704	1.12264e-05			32	7.09534	66	14.6341	29	6.43016	38	8.42572	40	8.86918	13	2.88248	19	4.21286	28	6.20843	17	3.7694	9	1.99557	14
ytgD	CTL0326	CT070	957		1.13433	0.706249	-1.01276	0.974102	-4.03099	0.000244039	-1.1996	0.775162	-5.2145	0.00104077	-1.20903	0.691145	-8.05593	5.17802e-05	-9.7035	1.8463e-12	-2.4655	0.0771259	-3.4632	0.082421	-9.25121	8.06857e-07			29	9.1195	54	16.9811	25	7.86164	39	12.2642	32	10.0629	4	1.25786	13	4.08805	30	9.43396	10	3.14465	6	1.88679	5
dxr	CTL0327	CT071	1140		1.16083	0.729194	1.04324	0.869241	-9.59122	9.48146e-07	2.54282	0.12418	-4.0858	0.000159154	-1.52547	0.334947	-5.61591	0.000894601	-8.55288	2.43068e-08	-3.53713	0.0042107	-2.66423	0.106993	-8.50453	1.7903e-06			17	4.48549	46	12.1372	30	7.91557	32	8.44327	28	7.38786	19	5.01319	18	4.74934	31	8.17942	2	0.527704	11	2.90237	16
CTL0328	CTL0328	CT072	1860		1.35311	0.335661	-1.00977	0.982485	1.88058	0.0146557	-1.01662	0.952333	1.64707	0.0292305	1.43202	0.433099	1.14445	0.666938	1.6055	0.122675	1.66992	0.30138	-1.27635	0.505939	1.19396	0.501707			31	5.00808	85	13.7318	36	5.81583	53	8.5622	48	7.75444	29	4.68498	11	1.77706	41	6.62359	21	3.39257	10	1.61551	24
CTL0329	CTL0329	CT073	978		-1.30991	0.67065	5.4547	0.000987781	-1.16139	0.858525	-1.03921	0.968978	-1.10847	0.887754	-1.52324	0.537278	-1.46804	0.704744	-1.60088	0.592351	-1.87424	0.357432	1.43823	0.641612	-1.15375	0.86332			13	4	37	11.3846	18	5.53846	26	8	28	8.61538	16	4.92308	18	5.53846	18	5.53846	11	3.38462	10	3.07692	9
recF	CTL0330	CT074	1098		-1.23799	0.60664	1.26927	0.465818	-1.69211	0.448179	1.38013	0.609303	-1.33177	0.561079	1.15505	0.805618	-2.30554	0.111365	-2.10157	0.135023	-2.34123	0.133734	2.36961	0.0867327	-1.15818	0.811091			19	5.20548	56	15.3425	25	6.84932	16	4.38356	33	9.0411	11	3.0137	23	6.30137	24	6.57534	10	2.73973	11	3.0137	18
dnaN	CTL0331	CT075	1251		-1.49086	0.172742	1.04925	0.873146	-1.44084	0.189851	-1.44314	0.0617748	-2.27677	0.000427916	-1.75011	0.111673	-1.53486	0.159722	-2.69791	5.46703e-05	1.12968	0.687364	1.23437	0.632339	1.26706	0.270909			28	6.73077	42	10.0962	28	6.73077	34	8.17308	44	10.5769	16	3.84615	34	8.17308	18	4.32692	7	1.68269	11	2.64423	11
smpB	CTL0332	CT076	456		-1.07144	0.846132	-1.08267	0.795909	2.60046	0.032447	1.1844	0.496931	2.72069	0.0126398	1.73206	0.176556	1.85234	0.288612	3.21455	0.00142679	2.01177	0.104643	-1.27347	0.566763	1.4463	0.373664			6	3.97351	14	9.27152	11	7.28477	9	5.96026	10	6.62252	2	1.3245	5	3.31126	10	6.62252	4	2.64901	7	4.63576	3
apbE	CTL0333	CT077	951		-1.17471	0.717523	-1.10855	0.807886	-5.11825	0.0230723	4.67114	0.116983	-1.0316	0.961819	-1.514	0.48792	-1.21363	0.835125	-1.40889	0.655061	-1.22715	0.776921	-1.12319	0.884388	-1.65392	0.443067			17	5.37975	36	11.3924	18	5.6962	12	3.79747	29	9.17722	16	5.06329	24	7.59494	27	8.5443	8	2.53165	16	5.06329	16
folD	CTL0334	CT078	864		-1.4803	0.37032	1.28682	0.532652	-1.22144	0.666842	1.49064	0.369289	1.10651	0.768549	-1.25764	0.60753	-1.09978	0.882224	-1.43143	0.444742	-2.61601	0.0320861	2.05686	0.140492	-1.45632	0.426217			4	1.39373	33	11.4983	26	9.05923	25	8.7108	15	5.22648	19	6.62021	18	6.27178	25	8.7108	5	1.74216	11	3.83275	5
CTL0335	CTL0335	CT079	396		-1.48765	0.581077	2.73271	0.0750148	-17.8768	0.126354	5.03019	0.387007	-3.81417	0.268959	-1.87466	0.49683	-4.24122	0.182647	-9.01942	0.0179197	-2.97062	0.239445	-1.42727	0.706575	-3.93149	0.174575			13	9.92366	25	19.084	7	5.34351	7	5.34351	11	8.39695	7	5.34351	8	6.10687	9	6.87023	8	6.10687	2	1.52672	5
ltuB	CTL0336	CT080	294		-2.04137	0.272372	26.4668	0	-2.77682	0.241326	5.43866	0.0456853	1.89598	0.292137	-2.42886	0.292539	4.44933	0.0970845	1.82148	0.380508	1.04814	0.94227	1.396	0.652989	1.49493	0.567536			6	6.18557	7	7.21649	3	3.09278	7	7.21649	9	9.27835	2	2.06186	5	5.15464	4	4.12371	4	4.12371	6	6.18557	4
CTL0338	CTL0338	CT082	1683		1.28109	0.718454	6.01328	1.16982e-05	1.08158	0.936472	-1.10477	0.91018	-1.14422	0.897764	1.40335	0.697352	1.75943	0.524167	1.82595	0.457495	1.65831	0.437646	1.7701	0.377848	2.69865	0.145933			18	3.21429	36	6.42857	20	3.57143	33	5.89286	72	12.8571	33	5.89286	43	7.67857	54	9.64286	10	1.78571	8	1.42857	24
CTL0338A	CTL0338A	CT083	483		-2.46433	0.362303	7.78772	0.0165727	2.79812	0.262704	-19.5127	0.173891	-4.77542	0.418197	-2.75641	0.39244	1.45171	0.793935	-1.63435	0.64562	-6.81782	0.160474	10.6658	0.196724	1.16006	0.869485			6	3.75	13	8.125	15	9.375	3	1.875	12	7.5	3	1.875	5	3.125	19	11.875	1	0.625	4	2.5	10
CTL0339	CTL0339	CT084	1086		-2.40273	0.171352	10.2369	3.90915e-09	1.00499	0.995285	-3.33978	0.326999	-4.46606	0.0730525	-3.01322	0.249474	-1.43339	0.709874	-7.91571	0.01001	-3.66188	0.0743772	-1.36739	0.743599	-6.03645	0.050343			18	4.98615	34	9.41828	36	9.9723	17	4.70914	31	8.58726	16	4.43213	21	5.81717	26	7.20222	9	2.49307	11	3.04709	22
CTL0340	CTL0340	CT085	1740		1.4675	0.243662	-1.33902	0.351672	1.94099	0.181655	1.01578	0.962779	1.74286	0.124639	1.50617	0.404999	2.16695	0.1791	3.12586	0.00778254	2.14482	0.079756	1.59118	0.16204	3.04282	0.00477365			38	6.56304	83	14.3351	29	5.00864	31	5.35406	50	8.63558	46	7.94473	22	3.79965	28	4.83592	15	2.59067	20	3.45423	23
rpmB	CTL0341	CT086	270		1.26963	0.447842	-2.49617	0.00378351	2.02519	0.0999266	1.16043	0.570418	2.50403	0.000328467	1.57519	0.215176	1.61785	0.157871	2.96055	3.79439e-05	1.68363	0.0849206	-1.08715	0.813618	1.69957	0.0510409			4	4.49438	9	10.1124	4	4.49438	4	4.49438	6	6.74157	2	2.24719	5	5.61798	7	7.86517	2	2.24719	0	0	1
malQ	CTL0342	CT087	1584		-2.14485	0.337246	9.93006	0.000129453	-11.4875	0.199836	9.04531	0.255188	-1.13598	0.906373	-13.1058	0.0958484	8.73667	0.466975	-4.56487	0.130232	-1.9063	0.436692	-1.13754	0.88138	-2.01099	0.402865			24	4.55408	58	11.0057	38	7.21063	16	3.03605	58	11.0057	31	5.88235	24	4.55408	18	3.41556	26	4.93359	21	3.98482	28
scc1	CTL0343	CT088	441		-2.46485	0.373457	18.1928	4.90088e-05	-1.92938	0.594537	1.36514	0.826141	-1.10574	0.927453	-1.65704	0.599157	-1.12611	0.915135	-1.42021	0.725747	-6.81923	0.174004	#NUM!	#NUM!	-8.54527	0.151919			6	4.10959	20	13.6986	9	6.16438	6	4.10959	10	6.84932	5	3.42466	6	4.10959	8	5.47945	6	4.10959	3	2.05479	10
lcrE	CTL0344	CT089	1266		1.16503	0.651763	9.21877	5.9952e-15	-4.52052	0.0214655	1.11207	0.914253	-3.99461	0.0413901	1.00868	0.98559	-4.30511	0.0530476	-3.86484	0.0557195	-1.785	0.344506	-5.02804	0.0918607	-5.67658	0.0146652			17	4.038	40	9.50119	16	3.80048	17	4.038	52	12.3515	30	7.12589	28	6.65083	41	9.73872	5	1.18765	6	1.42518	21
lcrD	CTL0345	CT090	2127		1.26066	0.452602	4.62294	9.41524e-08	-2.27748	0.00339326	1.65899	0.0673477	-1.46543	0.239153	-1.21048	0.687577	-2.36869	0.0285863	-3.00834	0.00493995	-2.73226	0.00722275	1.0518	0.91778	-2.69545	0.0559202			30	4.23729	87	12.2881	75	10.5932	50	7.06215	54	7.62712	32	4.51977	40	5.64972	53	7.48588	20	2.82486	7	0.988701	29
sctU	CTL0346	CT091	1083		1.2706	0.470149	2.55929	7.6377e-05	-1.01897	0.970367	-1.5055	0.468916	-1.71608	0.197378	-1.62781	0.349114	-1.98221	0.262398	-3.31749	0.00339235	-2.47153	0.0939445	-1.11633	0.869113	-3.51076	0.024383			24	6.66667	40	11.1111	33	9.16667	28	7.77778	18	5	17	4.72222	17	4.72222	30	8.33333	11	3.05556	6	1.66667	13
CTL0347	CTL0347	CT092	1101		-1.32368	0.415079	-1.61318	0.190214	1.17794	0.712912	-1.48641	0.224974	-1.45114	0.33308	1.18604	0.705192	1.62296	0.307976	1.78543	0.121009	1.62646	0.29995	-1.12079	0.830612	1.29666	0.494307			11	3.00546	40	10.929	28	7.65027	29	7.9235	21	5.7377	15	4.09836	17	4.64481	31	8.46995	9	2.45902	9	2.45902	12
ribF	CTL0348	CT093	906		-1.29381	0.351379	-1.14398	0.659782	-2.97297	0.00599855	-1.38924	0.599445	-4.39044	0.00167475	-2.28906	0.0564659	1.43781	0.549107	-1.71584	0.102545	-2.82831	0.012427	2.63034	0.0393572	-1.17921	0.66827			17	5.64784	41	13.6213	23	7.6412	13	4.31894	25	8.30565	15	4.98339	18	5.98007	17	5.64784	9	2.99003	9	2.99003	15
truB	CTL0349	CT094	726		-1.59534	0.149565	-1.0868	0.804079	-2.42839	0.00118702	-1.28037	0.307751	-3.32247	3.20399e-06	-2.54651	0.0135502	-1.36748	0.384825	-3.40643	2.92661e-07	-4.1537	0.000242589	1.72952	0.244741	-2.48017	0.000248081			10	4.14938	28	11.6183	14	5.80913	19	7.88382	15	6.22407	10	4.14938	15	6.22407	13	5.39419	10	4.14938	4	1.65975	9
rbfA	CTL0350	CT095	372		-1.21103	0.468795	-1.0649	0.809827	-1.99086	0.0266935	-1.39225	0.252707	-3.05073	3.24437e-05	-1.68252	0.149104	-1.85778	0.0705713	-3.23677	2.74947e-09	-3.1267	0.00173849	1.52462	0.248323	-2.41591	0.0167263			5	4.06504	12	9.7561	10	8.13008	8	6.50407	10	8.13008	5	4.06504	4	3.25203	12	9.7561	3	2.43902	3	2.43902	5
infA	CTL0351	CT096	2691		-1.08351	0.878427	-1.24208	0.71532	-1.49956	0.518529	-1.28442	0.311132	-1.98305	0.178879	-1.49703	0.475237	-1.30723	0.472537	-1.90132	0.176729	-2.09116	0.172277	1.27136	0.561434	-1.66701	0.259867			16	1.78571	75	8.37054	63	7.03125	61	6.80804	67	7.47768	36	4.01786	67	7.47768	91	10.1562	11	1.22768	22	2.45536	39
nusA	CTL0352	CT097	1305		-1.16683	0.711495	-1.35519	0.295631	-2.35019	0.00232794	-1.20451	0.410836	-2.84754	9.42498e-05	-1.80965	0.0860316	-1.6393	0.262203	-2.7474	7.4555e-05	-1.48104	0.293071	1.42232	0.270696	-1.01745	0.969408			10	2.30415	37	8.52535	42	9.67742	38	8.75576	25	5.76037	16	3.68664	10	2.30415	32	7.37327	17	3.91705	6	1.38249	23
rpsA	CTL0353	CT098	1710		-1.00181	0.997429	-1.53144	0.5059	1.01144	0.986732	-1.1542	0.846748	-1.23196	0.748575	-1.13181	0.829938	-1.19513	0.782873	-1.27549	0.725247	1.10393	0.855959	1.65501	0.118415	1.81934	0.306405			16	2.81195	47	8.26011	53	9.31459	56	9.84183	33	5.79965	21	3.69069	22	3.86643	25	4.39367	9	1.58172	14	2.46046	14
trxB	CTL0354	CT099	1056		1.00747	0.972755	1.06158	0.883193	-1.00087	0.997849	1.01505	0.958319	-1.08233	0.833407	1.18605	0.657893	-1.13977	0.651598	-1.0146	0.967832	1.42557	0.21183	-2.63549	0.0122431	-2.12255	0.00873654			26	7.40741	25	7.12251	19	5.41311	31	8.83191	25	7.12251	10	2.849	24	6.83761	34	9.68661	8	2.2792	4	1.1396	11
acpS	CTL0355	CT100	360		-1.42764	0.304518	1.19505	0.582345	-1.17786	0.72114	-1.73283	0.385778	-2.08419	0.181217	-1.34912	0.557162	1.21544	0.708335	-1.05643	0.905117	-1.14278	0.750307	-1.71414	0.327269	-2.03654	0.206315			5	4.20168	10	8.40336	9	7.56303	10	8.40336	9	7.56303	3	2.52101	4	3.36134	13	10.9244	5	4.20168	1	0.840336	3
CTL0356	CTL0356	CT101	462		1.57498	0.441346	-1.28461	0.620939	2.5578	0.144757	-1.38218	0.67268	1.60397	0.508812	1.22256	0.774238	-1.57249	0.620862	-1.40586	0.691573	2.14008	0.207928	-2.74597	0.147625	-1.57085	0.539082			10	6.53595	26	16.9935	15	9.80392	7	4.57516	24	15.6863	4	2.61438	4	2.61438	11	7.18954	7	4.57516	5	3.26797	3
CTL0357	CTL0357	CT102	462		1.19103	0.699368	2.00537	0.0361021	1.37336	0.523933	1.3874	0.601706	1.68443	0.330004	1.38518	0.486197	1.36071	0.524206	1.78051	0.168061	1.70401	0.256765	-1.6973	0.320745	-1.08624	0.900976			11	7.18954	24	15.6863	7	4.57516	10	6.53595	15	9.80392	6	3.92157	5	3.26797	4	2.61438	1	0.653595	2	1.30719	6
CTL0358	CTL0358	CT103	897		-1.12079	0.782636	1.83611	0.0204676	1.20804	0.73331	-1.1581	0.813108	-1.28979	0.650766	1.17554	0.773774	1.03141	0.945765	1.20015	0.738416	1.31846	0.563205	-2.22716	0.160249	-1.99279	0.263848			24	8.05369	34	11.4094	14	4.69799	21	7.04698	24	8.05369	11	3.69128	11	3.69128	19	6.37584	14	4.69799	6	2.01342	14
fabI	CTL0359	CT104	897		1.24656	0.555437	-1.17616	0.551642	-1.09967	0.838907	-1.0993	0.849318	-1.84415	0.225497	1.09063	0.855167	-1.9111	0.151107	-2.13416	0.0818746	-1.00331	0.993568	-1.5471	0.351845	-1.88784	0.130021			11	3.69128	27	9.0604	22	7.38255	16	5.36913	25	8.38926	15	5.03356	14	4.69799	36	12.0805	12	4.02685	4	1.34228	5
CTL0360	CTL0360	CT105	1971		-3.31367	0.0011232	1.32793	0.49908	1.07968	0.890403	1.38856	0.339727	1.35661	0.497839	-1.23325	0.613113	-1.25375	0.605628	-1.44603	0.290534	1.0777	0.872204	1.27772	0.548279	1.38426	0.47926			14	2.13415	78	11.8902	22	3.35366	35	5.33537	91	13.872	23	3.5061	37	5.64024	55	8.38415	8	1.21951	6	0.914634	33
CTL0361	CTL0361	CT106	825		-1.10137	0.833513	-2.19852	0.164092	-1.51826	0.564717	-2.18855	0.435296	-3.68979	0.105464	-1.09247	0.884216	-3.98928	0.140005	-4.39283	0.0557079	-3.29462	0.077876	1.25937	0.813816	-2.94235	0.153307			11	4.0146	28	10.219	22	8.0292	12	4.37956	20	7.29927	16	5.83942	20	7.29927	13	4.74453	11	4.0146	13	4.74453	14
CTL0362	CTL0362	CT107	1107		1.09742	0.738192	-1.45146	0.114188	1.93631	0.113556	1.01341	0.961072	1.86465	0.103585	1.56548	0.322032	1.12449	0.768306	1.80153	0.16552	1.84686	0.112345	-1.32468	0.3916	1.37152	0.471806			21	5.70652	39	10.5978	20	5.43478	24	6.52174	27	7.33696	19	5.16304	18	4.8913	23	6.25	17	4.61957	5	1.3587	18
CTL0363	CTL0363	CT108	756		-1.08022	0.812832	1.53443	0.127975	1.58073	0.400186	1.32399	0.267792	1.84956	0.140501	1.50923	0.392161	-1.02123	0.956735	1.31652	0.557852	1.5677	0.274361	-1.59384	0.278455	-1.14341	0.741963			11	4.38247	28	11.1554	15	5.9761	17	6.77291	14	5.57769	11	4.38247	12	4.78088	26	10.3586	9	3.58566	9	3.58566	12
CTL0364	CTL0364	CT109	789		1.11591	0.789933	1.19944	0.678949	-1.18058	0.754447	1.74219	0.31341	1.30551	0.549292	1.199	0.744385	-1.52576	0.400676	-1.41076	0.397515	-1.15336	0.776511	3.33514	0.0239656	2.54426	0.0376645			16	6.10687	27	10.3053	21	8.01527	15	5.72519	34	12.9771	12	4.58015	15	5.72519	11	4.19847	11	4.19847	6	2.29008	7
hsp60_1	CTL0365	CT110	1635		1.21111	0.747451	-1.55812	0.507412	-1.30283	0.704187	1.07503	0.901021	-1.53385	0.537773	1.12423	0.850082	-1.74493	0.399542	-1.76846	0.431353	2.3462	0.113579	1.7431	0.0791892	3.35368	0.0893441			9	1.65441	45	8.27206	39	7.16912	46	8.45588	23	4.22794	17	3.125	29	5.33088	71	13.0515	9	1.65441	5	0.919118	17
groES	CTL0366	CT111	309		1.08036	0.858768	-1.74111	0.25022	-1.99994	0.0758471	1.50717	0.236188	-1.56429	0.36342	2.4285	0.068656	-4.62472	0.00266495	-1.93742	0.0858835	3.30213	0.0298933	1.34373	0.560195	3.88924	0.0490092			1	0.980392	9	8.82353	8	7.84314	11	10.7843	4	3.92157	3	2.94118	6	5.88235	7	6.86275	2	1.96078	0	0	8
pepF	CTL0367	CT112	1827		-1.08129	0.796791	-1.53079	0.0527831	-2.12303	0.0101544	-1.15673	0.609313	-2.78614	2.49039e-05	-1.4063	0.338384	-2.63362	0.0507918	-3.691	2.39151e-08	-1.94943	0.138906	-2.25561	0.0573502	-4.28483	1.10313e-06			32	5.26316	77	12.6645	28	4.60526	22	3.61842	61	10.0329	20	3.28947	40	6.57895	52	8.55263	33	5.42763	23	3.78289	27
clpB	CTL0368	CT113	2604		1.27244	0.392144	1.93439	0.120278	-1.06708	0.860504	1.11898	0.755536	1.08773	0.695267	1.16918	0.697249	1.00848	0.981965	1.25212	0.428518	1.27621	0.448509	-1.44111	0.385287	-1.03004	0.90605			28	3.22953	112	12.9181	52	5.99769	61	7.03576	51	5.88235	33	3.80623	36	4.15225	80	9.22722	20	2.30681	11	1.26874	26
CTL0369	CTL0369	CT114	1461		1.07425	0.817771	1.98645	0.0104547	-1.48301	0.33932	1.57187	0.196327	-1.05122	0.892629	-1.09976	0.842722	-1.08963	0.820432	-1.15387	0.701786	-1.46045	0.383038	1.08492	0.867668	-1.40412	0.349173			20	4.11523	72	14.8148	22	4.52675	27	5.55556	40	8.23045	19	3.90947	20	4.11523	38	7.81893	24	4.93827	7	1.44033	21
incD	CTL0370	CT115	483		1.11554	0.695248	-1.77525	0.0225578	1.60953	0.0621605	-1.19039	0.401318	1.2194	0.320433	2.61764	0.0255011	1.48111	0.330035	3.61118	8.46591e-08	5.78476	0.000538952	-1.20414	0.783409	3.99423	2.19666e-05			5	3.125	22	13.75	6	3.75	20	12.5	15	9.375	2	1.25	9	5.625	20	12.5	1	0.625	2	1.25	4
incE	CTL0371	CT116	399		1.1637	0.647241	-2.23627	0.0048053	1.46234	0.183511	1.04348	0.880875	1.33044	0.201897	3.2634	0.0107453	1.27943	0.578453	4.20137	1.20372e-07	7.00975	5.41216e-06	-1.31842	0.685906	4.75677	3.81902e-06			5	3.78788	19	14.3939	8	6.06061	14	10.6061	7	5.30303	5	3.78788	6	4.54545	15	11.3636	0	0	2	1.51515	5
incF	CTL0372	CT117	315		1.2242	0.45345	-2.11664	0.0899467	1.61494	0.0749765	1.17143	0.695328	1.67901	0.0428201	4.16221	0.00210724	1.15889	0.752586	4.98951	2.18525e-06	9.01946	4.67552e-07	-1.34501	0.67035	6.19127	8.17013e-13			2	1.92308	16	15.3846	3	2.88462	17	16.3462	7	6.73077	2	1.92308	5	4.80769	16	15.3846	1	0.961538	2	1.92308	1
incG	CTL0373	CT118	504		1.51809	0.254068	-2.35084	0.00389803	1.81579	0.209733	-1.18015	0.489139	1.2223	0.517589	3.16181	0.0108183	1.39926	0.436544	3.77242	8.16744e-07	15.3894	2.71675e-08	-1.76001	0.362334	6.94955	3.30989e-10			6	3.59281	20	11.976	8	4.79042	15	8.98204	30	17.9641	6	3.59281	7	4.19162	18	10.7784	2	1.1976	0	0	7
incA	CTL0374	CT119	741		3.35952	0.164761	3.48533	0.00970991	-1.45527	0.769536	2.45277	0.509944	1.15744	0.890098	14.6942	0.0118602	-3.61884	0.194262	4.97291	0.144372	8.56437	0.0317574	1.83645	0.526272	14.8266	0.00869657			11	4.47154	41	16.6667	19	7.72358	7	2.84553	29	11.7886	4	1.62602	14	5.69106	19	7.72358	5	2.03252	4	1.62602	14
CTL0375	CTL0375	CT120	276		1.2782	0.840637	1.59224	0.653598	-2.95461	0.560799	#NUM!	#NUM!	-2.82517	0.604095	1.48551	0.761183	-1.23587	0.857794	3.38301	0.376469	2.93165	0.356826	2.81658	0.355622	7.96188	0.107881			7	7.69231	10	10.989	11	12.0879	4	4.3956	7	7.69231	4	4.3956	3	3.2967	8	8.79121	3	3.2967	5	5.49451	3
araD	CTL0376	CT121	687		-1.03049	0.912449	-1.46606	0.238404	-1.72643	0.203068	1.38687	0.531996	-1.37032	0.372882	-1.38855	0.383333	-1.22648	0.669238	-1.66329	0.251469	2.12254	0.00879405	-1.10777	0.692332	1.73758	0.0804752			15	6.57895	14	6.14035	25	10.9649	20	8.77193	12	5.26316	8	3.50877	6	2.63158	23	10.0877	3	1.31579	6	2.63158	8
efp_2	CTL0377	CT122	558		1.03883	0.919865	-1.129	0.736166	-2.10618	0.0188103	1.87086	0.0702571	-1.30158	0.385486	-1.15262	0.73694	-1.3641	0.390825	-1.61989	0.0823303	1.52653	0.223519	1.26343	0.500375	1.7836	0.134981			11	5.94595	20	10.8108	9	4.86486	22	11.8919	13	7.02703	6	3.24324	8	4.32432	10	5.40541	7	3.78378	2	1.08108	5
accB	CTL0378	CT123	495		1.10794	0.682559	-1.1495	0.548539	-1.10096	0.797025	-1.11824	0.680276	-1.25835	0.517523	1.00586	0.987863	-1.25739	0.606786	-1.18596	0.710314	1.55194	0.177867	1.23233	0.688755	1.92369	0.0203112			8	4.87805	10	6.09756	14	8.53659	15	9.14634	10	6.09756	12	7.31707	6	3.65854	9	5.4878	2	1.21951	0	0	6
accC	CTL0379	CT124	1374		1.20917	0.49541	-1.08161	0.798625	1.1206	0.703747	-1.03518	0.894897	-1.01262	0.971813	1.04591	0.890308	-1.08504	0.755326	-1.05242	0.884913	1.41319	0.136922	1.15119	0.570977	1.53292	0.177063			19	4.15755	31	6.78337	40	8.75274	34	7.43982	21	4.59519	21	4.59519	17	3.71991	50	10.9409	17	3.71991	10	2.18818	13
rplM	CTL0380	CT125	453		1.00418	0.991277	-1.79392	0.17475	1.20923	0.665234	-1.14068	0.665433	-1.0662	0.829108	1.24357	0.543767	1.52987	0.21793	1.80324	0.0341469	1.99755	0.0501329	1.12483	0.851071	2.05195	0.123214			3	2	10	6.66667	8	5.33333	14	9.33333	7	4.66667	5	3.33333	9	6	15	10	7	4.66667	4	2.66667	3
rpsI	CTL0381	CT126	390		1.22758	0.530353	-2.53384	0.00256462	1.17798	0.560761	-1.127	0.768208	1.10928	0.683384	2.0942	0.112209	-1.22115	0.620574	2.08748	0.0184162	2.3114	0.0667195	-1.09951	0.798356	2.21106	0.00143172			5	3.87597	12	9.30233	7	5.42636	10	7.75194	8	6.20155	3	2.32558	5	3.87597	9	6.97674	2	1.55039	0	0	10
CTL0382	CTL0382	CT127	852		1.11161	0.809501	-1.77422	0.185032	-1.44356	0.572188	-1.2397	0.789997	-1.50063	0.501874	3.24473	0.0866673	-1.77083	0.524411	2.57512	0.167882	1.48103	0.571893	1.67414	0.556163	3.02507	0.164337			18	6.36042	28	9.89399	20	7.06714	17	6.00707	27	9.54064	20	7.06714	5	1.76678	18	6.36042	8	2.82686	10	3.53357	15
adk	CTL0383	CT128	738		1.30867	0.346815	-1.17951	0.651794	1.21296	0.578511	-1.36022	0.500989	-1.23526	0.650371	1.44659	0.333277	-1.04559	0.941656	1.52057	0.284596	1.19784	0.675956	1.36065	0.520103	1.60237	0.275306			8	3.26531	36	14.6939	15	6.12245	11	4.4898	26	10.6122	10	4.08163	13	5.30612	9	3.67347	9	3.67347	3	1.22449	18
CTL0384	CTL0384	CT129	645		-2.29778	0.0389818	-1.20604	0.573231	-1.02903	0.942521	1.28872	0.408267	1.04511	0.913056	-1.4713	0.374455	-1.09909	0.848304	-1.54419	0.340551	-1.40731	0.422073	1.71071	0.12976	1.17915	0.679982			11	5.14019	34	15.8879	18	8.41121	20	9.34579	14	6.54206	10	4.6729	11	5.14019	17	7.94393	11	5.14019	2	0.934579	5
CTL0385	CTL0385	CT130	702		-2.07057	0.0109205	-1.08487	0.805944	-1.87164	0.0809018	1.10078	0.775329	-2.45816	0.00663984	-2.13282	0.0584263	-2.08905	0.191016	-4.75004	9.02026e-06	-4.19835	0.00115889	2.69716	0.0336807	-1.90712	0.0680458			10	4.29185	28	12.0172	15	6.43777	17	7.29614	22	9.44206	12	5.15021	11	4.72103	15	6.43777	5	2.14592	5	2.14592	13
CTL0386	CTL0386	CT131	3417		-2.31503	0.159178	4.20699	0.00435348	-3.21328	0.140485	-2.30037	0.458746	-5.5887	0.0248794	-2.17613	0.218808	-2.15605	0.310721	-3.21346	0.0737914	-2.7568	0.0820162	2.16714	0.350032	1.0859	0.915405			56	4.92091	152	13.3568	88	7.73286	47	4.13005	133	11.6872	64	5.6239	67	5.88752	63	5.53603	31	2.72408	24	2.10896	40
CTL0387	CTL0387	CT132	1278		1.39767	0.711453	4.77763	0.0296422	1.2754	0.839527	-1.26721	0.857289	1.52845	0.725583	2.11083	0.442059	-2.37063	0.379901	2.07573	0.544797	-1.86541	0.577233	4.85752	0.18002	3.86761	0.269121			34	8	64	15.0588	46	10.8235	18	4.23529	45	10.5882	21	4.94118	15	3.52941	31	7.29412	23	5.41176	9	2.11765	11
CTL0388	CTL0388	CT133	804		1.15054	0.698345	-1.03221	0.923911	1.11432	0.840893	-2.07611	0.28093	-1.81406	0.277482	1.5069	0.411231	-2.29797	0.129128	-1.33141	0.638676	1.26617	0.57951	-1.19571	0.766349	1.1525	0.7902			11	4.11985	32	11.985	15	5.61798	12	4.49438	35	13.1086	18	6.74157	7	2.62172	17	6.36704	8	2.99625	15	5.61798	8
CTL0389	CTL0389	CT134	414		-1.96803	0.0270405	-2.27748	0.00101909	1.34259	0.538775	-1.197	0.450655	-1.00611	0.984108	1.09101	0.819043	1.10108	0.781262	-1.00068	0.997559	1.62081	0.209141	-1.77905	0.067776	-1.33342	0.383757			5	3.64964	13	9.48905	9	6.56934	17	12.4088	9	6.56934	5	3.64964	4	2.91971	18	13.1387	5	3.64964	3	2.18978	1
CTL0390	CTL0390	CT135	1083		-1.69508	0.0599511	-2.60617	0.00183345	1.25839	0.410482	-1.08859	0.784367	1.00669	0.978271	1.16478	0.691926	-1.00714	0.983288	1.02366	0.91852	1.37476	0.306209	-1.37849	0.382145	-1.18235	0.593131			18	5	34	9.44444	25	6.94444	28	7.77778	26	7.22222	10	2.77778	14	3.88889	53	14.7222	6	1.66667	5	1.38889	10
CTL0391	CTL0391	CT136	720		-1.13897	0.543391	1.18785	0.667208	1.36015	0.302784	1.10519	0.709293	1.40903	0.144844	1.0102	0.974159	1.98429	0.119565	2.01533	0.00218344	1.16778	0.664721	1.00213	0.996632	1.1333	0.613765			13	5.43933	25	10.4603	16	6.69456	11	4.60251	18	7.53138	16	6.69456	11	4.60251	14	5.85774	9	3.76569	8	3.34728	12
CTL0392	CTL0392	CT137	846		-1.04168	0.877531	1.02385	0.947196	1.01993	0.952554	1.02477	0.947286	-1.08224	0.795359	-1.28059	0.635328	1.78994	0.223686	1.33259	0.384815	-1.20714	0.652708	1.67712	0.175165	1.19433	0.553751			17	6.04982	27	9.60854	24	8.54093	22	7.82918	27	9.60854	17	6.04982	12	4.27046	19	6.76157	8	2.84698	9	3.20285	16
CTL0393	CTL0393	CT138	948		1.08009	0.842346	1.24201	0.524828	-2.10319	0.131436	1.25382	0.645243	-1.74735	0.14627	-1.59376	0.32719	-1.22602	0.725274	-1.95295	0.111232	-2.29946	0.0986535	2.04055	0.20918	-1.06892	0.87944			19	6.03175	43	13.6508	18	5.71429	19	6.03175	24	7.61905	13	4.12698	8	2.53968	25	7.93651	4	1.26984	12	3.80952	16
oppA	CTL0394	CT139	1281		-1.09585	0.825836	-1.05574	0.87777	1.32194	0.571965	1.23746	0.653599	1.58575	0.211599	1.04494	0.922758	-1.46717	0.566632	-1.26331	0.608593	-1.4993	0.345642	1.58719	0.3077	1.1294	0.792596			26	6.10329	49	11.5023	30	7.04225	20	4.69484	40	9.38967	28	6.57277	22	5.16432	32	7.51174	20	4.69484	16	3.75587	21
CTL0395	CTL0395	CT140	687		-1.43522	0.400707	1.21808	0.597837	2.02454	0.154786	-1.24273	0.558977	1.42416	0.31855	1.34115	0.429713	3.50698	0.00244322	5.0514	2.31037e-09	3.25967	0.00131223	-1.21464	0.585013	2.77079	0.0292664			21	9.21053	35	15.3509	17	7.45614	21	9.21053	21	9.21053	5	2.19298	9	3.94737	20	8.77193	4	1.75439	5	2.19298	6
CTL0396	CTL0396	CT141	447		-1.22732	0.438317	1.02478	0.937316	1.78724	0.0828861	-1.75469	0.0531129	1.02201	0.950026	1.08315	0.851171	1.43063	0.468003	1.67095	0.111587	2.3794	0.00697027	-1.05662	0.899007	2.32064	0.00210523			7	4.72973	8	5.40541	7	4.72973	4	2.7027	15	10.1351	7	4.72973	9	6.08108	9	6.08108	4	2.7027	2	1.35135	9
CTL0397	CTL0397	CT142	858		-2.62118	0.0340582	10.5408	4.30781e-09	-1.04701	0.940538	-1.46994	0.563453	-1.60497	0.408126	-1.92748	0.192546	2.5274	0.108259	1.32564	0.595304	1.04778	0.925122	3.13163	0.0466489	3.24285	0.0090647			11	3.85965	21	7.36842	18	6.31579	21	7.36842	27	9.47368	10	3.50877	20	7.01754	12	4.21053	15	5.26316	2	0.701754	6
CTL0398	CTL0398	CT143	843		-2.23376	0.0547119	13.3808	4.11804e-12	-1.52864	0.417795	-1.63028	0.523381	-2.65531	0.136873	-3.33807	0.0530276	2.45994	0.274004	-1.39944	0.527204	-1.92972	0.20839	1.76958	0.3755	-1.14885	0.750746			15	5.35714	18	6.42857	19	6.78571	14	5	19	6.78571	13	4.64286	26	9.28571	12	4.28571	15	5.35714	7	2.5	10
CTL0399	CTL0399	CT144	867		-1.25806	0.583179	11.6644	1.62368e-11	1.09587	0.877421	1.91559	0.287803	1.95159	0.160749	1.1764	0.735466	1.12182	0.808063	1.32924	0.466751	1.16391	0.756777	-1.10517	0.816743	1.01206	0.982898			12	4.16667	22	7.63889	10	3.47222	25	8.68056	22	7.63889	12	4.16667	28	9.72222	24	8.33333	12	4.16667	1	0.347222	8
pkn1	CTL0400	CT145	1845		-1.22248	0.331118	1.14592	0.732076	-1.34544	0.305869	1.68608	0.00686975	1.13095	0.608214	-1.2475	0.524414	-1.87203	0.0415285	-2.39684	9.55562e-05	-1.02845	0.916553	-1.52447	0.249681	-1.69791	0.0553106			24	3.90879	60	9.77199	33	5.37459	44	7.16612	53	8.63192	30	4.88599	18	2.9316	38	6.18893	25	4.07166	16	2.60586	22
dnlJ	CTL0401	CT146	1992		-1.00988	0.977898	1.25938	0.401647	-1.50799	0.21704	1.00343	0.992683	-1.73772	0.0423562	-1.38524	0.405885	-3.1262	0.0355008	-4.4248	2.73791e-07	-1.93279	0.0820305	1.09927	0.769696	-1.9009	0.147843			21	3.16742	68	10.2564	43	6.48567	51	7.69231	62	9.35143	27	4.0724	21	3.16742	52	7.84314	18	2.71493	10	1.5083	27
CTL0402	CTL0402	CT147	4350		-1.23238	0.584508	-1.77725	0.0119744	1.07863	0.905531	-1.02771	0.927496	-1.03563	0.945099	-1.20645	0.669653	-1.17669	0.643507	-1.39279	0.107675	-1.5705	0.183699	1.70196	0.0783835	1.02458	0.956767			38	2.6225	182	12.5604	71	4.89993	88	6.07315	134	9.24776	34	2.34645	54	3.72671	126	8.69565	30	2.07039	30	2.07039	101
mhpA	CTL0403	CT148	1524		-1.54438	0.03355	1.16544	0.533563	-1.7255	0.0862405	1.28553	0.406967	-1.37176	0.216218	-1.65439	0.169334	-1.15761	0.730068	-1.6325	0.124942	-1.55172	0.231041	-1.72613	0.228314	-2.46089	0.0461516			24	4.73373	72	14.2012	33	6.50888	26	5.12821	49	9.66469	24	4.73373	19	3.74753	30	5.91716	24	4.73373	19	3.74753	14
CTL0404	CTL0404	CT149	948		1.17942	0.664803	-1.39568	0.38827	2.8092	0.0593854	-2.15685	0.124889	1.22154	0.736477	2.99323	0.0388327	1.26642	0.62226	4.00369	0.000177871	7.18797	6.71171e-06	-3.04718	0.00618895	2.5027	0.0655527			16	5.07937	35	11.1111	22	6.98413	19	6.03175	15	4.7619	20	6.34921	21	6.66667	24	7.61905	10	3.1746	11	3.49206	13
rpmG	CTL0405	CT150	159		1.4184	0.513094	-1.53041	0.397505	2.51633	0.201869	1.50726	0.415472	4.34444	0.00731617	4.92898	0.0167817	-2.02698	0.254695	3.80679	0.0225048	4.46935	0.00129802	-1.26746	0.513916	4.44862	0.0105111			1	1.92308	4	7.69231	3	5.76923	2	3.84615	5	9.61538	0	0	3	5.76923	2	3.84615	2	3.84615	1	1.92308	0
CTL0406	CTL0406	CT151	1512		-1.26205	0.468189	-1.00262	0.990751	1.81604	0.029498	1.36448	0.233657	2.25519	0.00110632	1.48811	0.266108	1.92949	0.0506169	2.79196	1.4624e-05	2.15439	0.0142276	1.68251	0.196873	3.23568	5.83363e-07			30	5.96421	58	11.5308	35	6.95825	42	8.3499	56	11.1332	21	4.17495	11	2.18688	29	5.76541	19	3.77734	10	1.98807	23
CTL0407	CTL0407	CT152	678		-1.31824	0.461016	1.16753	0.623261	-1.61338	0.379092	1.08825	0.883155	-1.33312	0.560582	-1.02425	0.960347	1.51366	0.344213	1.83295	0.238604	-1.07218	0.876645	2.62818	0.0147955	2.75717	0.0416596			7	3.11111	30	13.3333	17	7.55556	16	7.11111	14	6.22222	6	2.66667	7	3.11111	17	7.55556	1	0.444444	8	3.55556	13
CTL0408	CTL0408	CT153	2433		-1.32394	0.219735	-1.28448	0.331445	-1.38748	0.278375	-1.04772	0.859418	-1.47933	0.306915	-1.29348	0.498698	-2.21476	0.0353535	-3.2443	6.91443e-07	-1.94266	0.125938	-1.31617	0.532341	-2.54898	0.0146932			48	5.92593	74	9.1358	55	6.79012	43	5.30864	105	12.963	39	4.81481	57	7.03704	48	5.92593	28	3.45679	20	2.46914	29
CTL0411	CTL0411	CT155	939		6.67445	0.358505	2.99031	0.165093	4.55277	0.406177	-3.63216	0.551454	#NUM!	#NUM!	5.49012	0.351989	-1.42586	0.775016	11.9803	0.455889	5.63119	0.329542	1.80963	0.559069	15.8472	0.246831			6	1.92308	33	10.5769	20	6.41026	18	5.76923	34	10.8974	9	2.88462	21	6.73077	18	5.76923	8	2.5641	11	3.52564	17
CTL0413	CTL0413	CT157	1206		-1.20453	0.783716	2.1051	0.322457	-3.63739	0.295092	-3.63216	0.551454	-12.5773	0.189092	-3.13049	0.199905	-1.2429	0.867453	-4.80093	0.0782529	-1.07695	0.924907	-1.33034	0.757505	-1.5834	0.607919			13	3.2419	41	10.2244	42	10.4738	16	3.99002	42	10.4738	28	6.98254	31	7.73067	25	6.23441	7	1.74564	15	3.74065	19
CTL0417	CTL0417	CT161	747		-1.34687	0.776757	2.56597	0.285402	-5.08756	0.375413	9.04531	0.255446	1.59923	0.642882	-1.93929	0.600318	4.34222	0.243521	1.7871	0.586522	1.41825	0.72315	1.09335	0.93509	1.37819	0.766734			12	4.83871	34	13.7097	11	4.43548	11	4.43548	23	9.27419	17	6.85484	12	4.83871	15	6.04839	10	4.03226	4	1.6129	7
CTL0419	CTL0419	CT163	1530		1.00658	0.982683	1.14216	0.68038	-1.00884	0.986138	1.245	0.596895	1.12039	0.754476	1.60741	0.18094	-1.72469	0.326218	-1.12799	0.802339	1.24948	0.574418	-1.54315	0.449773	-1.31667	0.575644			34	6.67976	61	11.9843	28	5.50098	33	6.4833	40	7.85855	25	4.91159	20	3.92927	23	4.51866	18	3.53635	11	2.1611	22
trpR	CTL0422	CT169	285		7.78154	0.0011138	-4.69494	0.0058683	87.0741	0	-1.25887	0.336023	61.5037	0	19.9694	9.74587e-07	3.9827	0.000845758	69.7186	0	4.093	0.00492321	-1.41264	0.379088	2.66955	0.105286			7	7.44681	11	11.7021	6	6.38298	2	2.12766	8	8.51064	1	1.06383	3	3.19149	6	6.38298	2	2.12766	1	1.06383	8
trpB	CTL0423	CT170	1179		8.03627	0.000313012	-23.3395	3.74712e-07	85.4897	1.19247e-10	-1.16133	0.880296	66.9326	2.2863e-08	17.4011	3.06597e-08	2.88022	0.191024	53.2087	3.5295e-08	1.7933	0.122561	1.68339	0.321201	3.02784	0.00397453			19	4.84694	42	10.7143	23	5.86735	25	6.37755	21	5.35714	19	4.84694	17	4.33673	39	9.94898	11	2.80612	17	4.33673	17
trpA	CTL0424	CT171	762		4.88674	0.00225141	-7.80856	0.000265378	50.3575	0	-1.58942	0.555373	30.864	0	9.58252	4.88691e-06	1.57572	0.325932	17.3877	1.11022e-16	-1.47913	0.270735	2.51958	0.00626176	1.70912	0.242024			11	4.34783	29	11.4625	19	7.50988	17	6.71937	14	5.5336	14	5.5336	16	6.32411	19	7.50988	11	4.34783	5	1.97628	9
oppA2	CTL0427	CT175	1590		-1.0962	0.8198	1.68287	0.113218	1.85846	0.189237	-1.7481	0.413412	-1.03744	0.952397	1.38918	0.470504	-1.18331	0.749788	1.24507	0.58086	1.95743	0.123595	1.2075	0.665351	2.38197	0.0485706			26	4.91493	76	14.3667	31	5.86011	33	6.23819	41	7.75047	25	4.7259	22	4.15879	36	6.80529	23	4.34783	17	3.21361	29
dsbB	CTL0428	CT176	408		2.45909	0.495755	5.82445	0.0223963	1.2679	0.860074	-3.63462	0.56868	-2.82517	0.604095	2.63777	0.425936	-2.43139	0.376037	1.16995	0.900377	-2.76146	0.503372	21.8163	0.122413	4.74427	0.25475			6	4.44444	22	16.2963	15	11.1111	9	6.66667	9	6.66667	5	3.7037	6	4.44444	12	8.88889	10	7.40741	1	0.740741	3
dsbG	CTL0429	CT177	717		-2.12034	0.22178	13.9795	9.9265e-13	-1.41261	0.645702	-2.18877	0.393805	-2.92196	0.231566	-2.71527	0.271015	1.67425	0.503466	-1.65855	0.377879	-1.72275	0.390533	1.98194	0.360329	1.45153	0.619794			10	4.20168	19	7.98319	22	9.2437	13	5.46218	12	5.04202	19	7.98319	20	8.40336	15	6.30252	8	3.36134	9	3.78151	8
CTL0430	CTL0430	CT178	1215		-7.37004	0.0186391	1.93463	0.308421	-22.7611	0.0023624	-1.00165	0.998929	-7.81419	0.0492399	-3.65071	0.150696	-5.57063	0.0595973	-4.58347	0.0834307	-3.88083	0.120391	-1.36126	0.741939	-1.23355	0.817534			40	9.90099	68	16.8317	38	9.40594	23	5.69307	42	10.396	16	3.9604	17	4.20792	31	7.67327	14	3.46535	6	1.48515	9
CTL0431	CTL0431	CT179	513		-1.03415	0.93072	-1.3206	0.260683	-1.30222	0.593269	-2.04543	0.193256	-2.80433	0.0215861	-1.54123	0.288322	-1.30772	0.511674	-1.88463	0.153823	-2.01405	0.0916909	4.00735	0.000113893	2.00406	0.0648046			11	6.47059	26	15.2941	12	7.05882	7	4.11765	14	8.23529	8	4.70588	8	4.70588	16	9.41176	3	1.76471	2	1.17647	8
CTL0432	CTL0432	CT180	693		-1.20912	0.494935	1.03347	0.883838	1.37788	0.398258	-1.24425	0.316327	1.01514	0.94876	-1.09128	0.777682	1.82026	0.201621	1.67162	0.0360641	1.47139	0.179923	2.2246	0.0533513	2.9792	4.39014e-07			10	4.34783	32	13.913	16	6.95652	13	5.65217	21	9.13043	7	3.04348	9	3.91304	14	6.08696	5	2.17391	6	2.6087	17
CTL0433	CTL0433	CT181	711		-1.33111	0.649244	14.6268	2.59122e-08	1.1458	0.857285	-1.31571	0.787922	-1.15404	0.860102	1.08511	0.91797	-1.07096	0.924959	1.08853	0.898507	1.1638	0.826589	1.64448	0.503459	2.12038	0.315331			11	4.66102	24	10.1695	14	5.9322	17	7.20339	27	11.4407	9	3.81356	14	5.9322	13	5.50847	12	5.08475	3	1.27119	10
kdsB	CTL0434	CT182	765		-1.20393	0.568349	-1.22332	0.396196	-1.36072	0.382312	-1.31103	0.489321	-2.52529	0.0264949	-1.57694	0.322632	-1.44465	0.296874	-2.24675	0.0388951	-1.65394	0.279432	1.14526	0.726653	-1.74015	0.0651264			12	4.72441	23	9.05512	13	5.11811	27	10.6299	23	9.05512	16	6.29921	17	6.69291	16	6.29921	8	3.14961	7	2.75591	8
pyrG	CTL0435	CT183	1620		-1.39034	0.244138	-1.14921	0.71115	-2.19518	0.0655369	-1.65133	0.195063	-3.90417	0.000161456	-1.61481	0.235607	-2.32616	0.0321309	-3.74446	1.02677e-05	-2.6168	0.00825304	-1.12348	0.83832	-2.89783	0.00213054			18	3.33952	61	11.3173	34	6.30798	39	7.23562	38	7.05009	32	5.93692	19	3.52505	35	6.49351	18	3.33952	21	3.8961	18
CTL0436	CTL0436	CT184	447		1.55137	0.200994	-1.06713	0.83491	-2.48613	0.110126	1.46618	0.661292	-1.81229	0.301248	1.02001	0.969394	-2.92615	0.184477	-3.02763	0.106765	-3.9509	0.0386993	1.48302	0.608811	-2.87964	0.0910037			4	2.7027	20	13.5135	12	8.10811	7	4.72973	17	11.4865	5	3.37838	6	4.05405	17	11.4865	3	2.02703	0	0	10
zwf	CTL0437	CT185	1524		-1.05912	0.786763	-1.37806	0.135759	1.11498	0.707374	-1.11019	0.662117	-1.00872	0.97076	-1.1737	0.674633	1.08004	0.783027	-1.05046	0.861729	-1.26769	0.346148	1.36323	0.394506	1.03663	0.866445			28	5.52268	53	10.4536	33	6.50888	28	5.52268	34	6.70611	28	5.52268	20	3.94477	24	4.73373	21	4.14201	10	1.97239	26
devB	CTL0438	CT186	771		1.10713	0.773207	-1.24165	0.571446	-1.09915	0.763708	-1.49968	0.239328	-1.56328	0.188418	-1.3532	0.460887	-2.402	0.0506342	-2.9484	0.000587029	-1.44632	0.378877	-1.20604	0.670151	-1.57503	0.246838			13	5.07812	24	9.375	17	6.64062	18	7.03125	11	4.29688	12	4.6875	12	4.6875	22	8.59375	6	2.34375	6	2.34375	12
dnaX_1	CTL0439	CT187	873		1.09367	0.836979	1.0635	0.863202	-1.51301	0.425807	1.22851	0.688994	-1.43682	0.374302	-1.07479	0.871819	-3.83554	0.0131052	-3.54791	0.00600389	-1.62432	0.277396	1.17523	0.746804	-1.23424	0.669316			7	2.41379	37	12.7586	26	8.96552	13	4.48276	22	7.58621	18	6.2069	12	4.13793	25	8.62069	12	4.13793	6	2.06897	14
tdk	CTL0440	CT188	612		-1.13053	0.693217	1.02842	0.929976	-2.35466	0.0256562	1.10278	0.807933	-2.27223	0.0343802	-1.80605	0.0879604	-2.18089	0.0995817	-3.90442	0.00100184	-3.54204	0.00289032	1.61224	0.374747	-2.24073	0.0146335			10	4.92611	27	13.3005	17	8.37438	13	6.40394	10	4.92611	10	4.92611	7	3.44828	17	8.37438	4	1.97044	5	2.46305	12
gyrA	CTL0441	CT189	2511		-1.09299	0.729655	1.14397	0.602336	-1.45188	0.344054	-1.39343	0.155871	-2.20539	0.000360394	-1.62443	0.165308	-2.00322	0.0314839	-3.26058	3.51319e-05	-2.15511	0.0503142	1.14133	0.772874	-1.98706	0.0341798			24	2.87081	77	9.21053	58	6.9378	69	8.25359	49	5.86124	27	3.22967	41	4.90431	51	6.10048	23	2.7512	14	1.67464	30
gyrB2	CTL0442	CT190	2415		-1.23027	0.579056	1.09788	0.731526	-1.38577	0.404307	-1.22781	0.374729	-1.78416	0.00777247	-1.35976	0.361527	-1.29406	0.394762	-1.65239	0.0427973	-1.23721	0.464973	1.0398	0.915268	-1.17534	0.606089			36	4.47761	75	9.32836	59	7.33831	53	6.59204	55	6.8408	28	3.48259	36	4.47761	54	6.71642	34	4.22886	13	1.61692	30
CTL0443	CTL0443	CT191	351		-1.19676	0.448703	1.01982	0.943359	-1.38026	0.403395	-1.05546	0.85701	-1.48231	0.136081	-1.59558	0.191678	-1.05924	0.85422	-1.65513	0.117468	1.02531	0.934256	1.01127	0.978928	-1.04079	0.898688			4	3.44828	13	11.2069	10	8.62069	6	5.17241	11	9.48276	6	5.17241	2	1.72414	8	6.89655	4	3.44828	5	4.31034	5
CTL0444	CTL0444	CT192	696		-1.27773	0.396415	-2.06694	0.0119316	1.94205	0.0409279	-1.6321	0.0717838	1.07173	0.826194	1.4129	0.483809	-1.18785	0.667108	1.15324	0.638502	3.28328	0.000894408	-1.51661	0.199335	1.89485	0.0383748			8	3.4632	29	12.5541	16	6.92641	26	11.2554	17	7.35931	10	4.329	9	3.8961	15	6.49351	3	1.2987	3	1.2987	12
tgt	CTL0445	CT193	1119		-1.72499	0.0324916	-1.46257	0.246707	-1.54301	0.237384	1.69886	0.118997	-1.04774	0.864024	-1.35661	0.50676	1.40924	0.389544	-1.0181	0.958117	1.04988	0.886059	-1.31752	0.518409	-1.37484	0.438169			16	4.30108	32	8.60215	32	8.60215	20	5.37634	27	7.25806	19	5.10753	14	3.76344	27	7.25806	11	2.95699	18	4.83871	14
mgtE	CTL0446	CT194	1413		-1.19048	0.570916	-1.21598	0.503961	-1.09091	0.776266	1.02028	0.962537	-1.12544	0.663785	-1.06391	0.873906	1.68581	0.0977104	1.59591	0.126385	-1.11225	0.763735	-1.02544	0.939741	-1.25841	0.499192			23	4.89362	60	12.766	40	8.51064	43	9.14894	28	5.95745	16	3.40426	34	7.23404	36	7.65957	8	1.70213	6	1.2766	9
CTL0447	CTL0447	CT195	1092		1.08624	0.789168	-1.71197	0.0687224	1.28775	0.603199	-1.55428	0.486351	-1.28525	0.605605	1.23481	0.622189	1.0717	0.886952	1.26359	0.559753	1.9645	0.0638952	-1.22986	0.619086	1.56216	0.275944			24	6.61157	38	10.4683	29	7.98898	30	8.26446	29	7.98898	22	6.06061	11	3.0303	26	7.16253	16	4.40771	0	0	12
CTL0448	CTL0448	CT196	321		-3.97972	0.133627	1.36554	0.749487	1.28156	0.769738	-14.2223	0.218147	-8.67607	0.251251	-2.63943	0.2502	1.93713	0.518115	-1.27467	0.791844	3.40751	0.0639329	1.50822	0.370333	5.92067	0.00506538			7	6.60377	18	16.9811	8	7.54717	7	6.60377	11	10.3774	5	4.71698	9	8.49057	12	11.3208	3	2.83019	3	2.83019	1
gcp	CTL0449	CT197	1017		1.07603	0.777917	-1.57818	0.08398	1.15897	0.654752	-1.50129	0.243552	-1.44634	0.231016	-1.20547	0.655347	-1.10543	0.767485	-1.37481	0.346013	-1.26853	0.560136	-1.0237	0.961229	-1.43707	0.371924			18	5.32544	38	11.2426	20	5.91716	17	5.02959	32	9.46746	16	4.73373	16	4.73373	43	12.7219	8	2.36686	6	1.77515	12
oppA3	CTL0450	CT198	1557		1.35387	0.328797	1.45067	0.203083	-1.55342	0.395653	1.03769	0.951544	-1.84191	0.104057	-1.01215	0.977013	-3.14082	0.0560628	-3.40481	0.00715134	-2.34021	0.0659944	-2.04066	0.316488	-4.88245	0.00256957			31	5.98456	63	12.1622	29	5.59846	24	4.6332	48	9.26641	29	5.59846	32	6.17761	38	7.33591	16	3.0888	18	3.4749	25
oppB	CTL0451	CT199	942		-1.13086	0.76072	1.00735	0.976837	-1.24808	0.656247	1.03848	0.912034	-1.35844	0.526918	1.10604	0.810804	-2.32155	0.0257003	-2.24047	0.0556583	-1.28682	0.470334	-1.00833	0.985227	-1.42322	0.408527			24	7.66773	50	15.9744	33	10.5431	13	4.15335	27	8.6262	15	4.79233	19	6.07029	22	7.02875	17	5.43131	2	0.638978	7
oppC	CTL0452	CT200	846		-1.19523	0.494027	-1.18429	0.596058	-3.5073	0.0237388	-2.34192	0.303646	-8.79932	0.000582674	-1.48813	0.46752	-2.63915	0.13837	-3.93445	0.00167327	-3.56235	0.00539702	1.46168	0.543877	-2.42437	0.0933179			18	6.40569	47	16.726	32	11.3879	14	4.98221	22	7.82918	16	5.69395	19	6.76157	20	7.11744	8	2.84698	7	2.4911	6
oppD	CTL0453	CT201	834		-1.29191	0.354531	-1.00913	0.97634	-5.36623	0.000482068	-1.57621	0.517049	-9.04709	0.000431162	-1.68152	0.278197	-10.0025	2.45162e-05	-16.4801	5.00434e-08	-9.48752	5.87847e-06	-1.34522	0.721091	-12.2251	3.75891e-07			5	1.80505	36	12.9964	23	8.30325	16	5.77617	28	10.1083	14	5.05415	19	6.85921	19	6.85921	7	2.52708	9	3.2491	17
oppF	CTL0454	CT202	744		1.04674	0.880108	-1.13674	0.662386	-5.84907	0.0133801	-1.59526	0.663746	-10.0745	0.00228703	-1.71871	0.299047	-7.18211	0.022474	-14.7316	0.000371737	-7.85969	0.000828023	-1.2762	0.807701	-8.13187	0.000348067			9	3.64372	33	13.3603	25	10.1215	9	3.64372	20	8.09717	14	5.66802	13	5.26316	20	8.09717	4	1.61943	7	2.83401	14
CTL0455	CTL0455	CT203	750		-1.55942	0.32208	3.22302	0.000649217	-1.61081	0.401126	-1.15242	0.821796	-1.48394	0.509789	-1.62185	0.41743	1.3077	0.504045	1.42819	0.512368	-1.13445	0.789208	-1.3499	0.5118	-1.09972	0.868094			11	4.41767	31	12.4498	26	10.4418	15	6.0241	20	8.03213	10	4.01606	9	3.61446	21	8.43373	10	4.01606	9	3.61446	6
CTL0456	CTL0456	CT204	1416		-1.11216	0.804125	3.28305	0.00141705	1.56468	0.34689	-1.22102	0.676027	1.16573	0.705825	1.12748	0.770488	1.3636	0.51381	1.5116	0.283754	-2.65427	0.0262468	2.5426	0.14279	-1.12058	0.808203			38	8.06794	69	14.6497	48	10.1911	26	5.52017	46	9.76645	19	4.03397	31	6.58174	42	8.9172	10	2.12314	10	2.12314	8
pfkA	CTL0457	CT205	1662		1.47337	0.23035	2.14096	0.00196606	-1.37133	0.603319	-1.48673	0.5377	-2.22431	0.160918	1.2398	0.638614	-1.80966	0.273062	-1.54079	0.284857	-1.56901	0.288576	1.11581	0.872964	-1.26435	0.702002			26	4.70163	67	12.1157	49	8.86076	24	4.33996	43	7.77577	25	4.5208	27	4.88246	30	5.42495	19	3.4358	23	4.15913	20
CTL0458	CTL0458	CT206	849		1.20898	0.598219	1.62664	0.075159	1.07429	0.895915	-1.2313	0.727172	-1.11972	0.849955	-1.21003	0.731347	-1.04026	0.950364	-1.10364	0.854688	-1.28942	0.632381	1.44882	0.649517	1.34081	0.698195			15	5.31915	39	13.8298	20	7.0922	13	4.60993	27	9.57447	17	6.02837	15	5.31915	14	4.96454	10	3.5461	13	4.60993	21
pfkA_2	CTL0459	CT207	1647		-1.80042	0.171537	1.84245	0.0713655	-1.54219	0.525892	-2.32791	0.28994	-3.3473	0.0259909	-1.37193	0.595361	1.03489	0.969019	-1.02885	0.970605	-1.58149	0.489802	3.33503	0.246384	2.37137	0.329392			21	3.83212	75	13.6861	37	6.75182	22	4.0146	48	8.75912	27	4.92701	32	5.83942	32	5.83942	19	3.46715	17	3.10219	20
gseA	CTL0460	CT208	1296		1.13159	0.768765	1.0903	0.777133	-2.79746	0.00625358	1.25179	0.713895	-2.33622	0.0178937	-1.45264	0.362012	-1.42242	0.481454	-1.9378	0.0143561	-1.32634	0.489117	1.18035	0.659636	-1.14803	0.717751			29	6.72854	52	12.065	26	6.03248	30	6.96056	35	8.12065	14	3.24826	15	3.48028	26	6.03248	11	2.5522	12	2.78422	16
leuS	CTL0461	CT209	2460		1.05437	0.824719	-1.40669	0.165389	-1.04763	0.898652	1.20225	0.421347	1.03556	0.883221	-1.04629	0.884548	-1.50339	0.363438	-1.61855	0.0277213	1.10638	0.70085	-1.01652	0.963842	1.00834	0.972557			37	4.5177	75	9.15751	37	4.5177	63	7.69231	48	5.86081	43	5.25031	33	4.0293	64	7.81441	34	4.1514	19	2.3199	31
hemL	CTL0462	CT210	1269		1.57035	0.113696	-1.11014	0.711278	-1.31738	0.411961	1.08513	0.885721	-1.20092	0.638602	1.07798	0.869069	-1.6024	0.358696	-1.44841	0.390858	-1.28236	0.541119	-1.58735	0.430983	-1.88268	0.143718			32	7.58294	40	9.47867	30	7.109	27	6.3981	37	8.76777	24	5.6872	23	5.45024	36	8.53081	11	2.60664	13	3.08057	18
CTL0463	CTL0463	CT211	570		1.77642	0.225327	2.28178	0.0114226	2.517	0.112226	1.40373	0.504025	3.48377	0.0143938	2.38331	0.0945218	-1.46337	0.516602	1.77866	0.429312	1.90668	0.262671	1.57299	0.392425	3.2447	0.05733			13	6.87831	27	14.2857	11	5.82011	7	3.7037	20	10.582	11	5.82011	5	2.6455	8	4.2328	2	1.0582	4	2.1164	6
CTL0464	CTL0464	CT212	447		-1.12081	0.782864	2.80687	0.00558207	1.06349	0.905702	1.27414	0.70211	1.35548	0.554683	-1.29512	0.584201	1.2414	0.76629	1.03191	0.95501	1.23146	0.681682	-1.03177	0.948025	1.30201	0.587084			9	6.08108	13	8.78378	16	10.8108	10	6.75676	12	8.10811	5	3.37838	6	4.05405	10	6.75676	8	5.40541	2	1.35135	3
rpiA	CTL0465	CT213	729		-1.31573	0.357736	1.18504	0.488464	1.41818	0.38661	1.28052	0.451847	1.43159	0.272141	-1.45617	0.403729	1.44613	0.510698	-1.01824	0.962641	-1.25152	0.522311	1.51605	0.305697	1.12609	0.805359			10	4.13223	25	10.3306	19	7.85124	21	8.67769	17	7.02479	10	4.13223	7	2.89256	17	7.02479	6	2.47934	2	0.826446	8
CTL0466	CTL0466	CT214	1644		-1.53252	0.04793	1.74605	0.165873	1.75783	0.172461	-1.15756	0.530261	1.33958	0.267708	1.18822	0.673485	1.27531	0.39232	1.41201	0.179147	1.47134	0.239006	-1.03018	0.949903	1.26802	0.522244			27	4.93601	77	14.0768	30	5.48446	34	6.21572	55	10.0548	28	5.11883	20	3.65631	48	8.77514	11	2.01097	5	0.914077	25
dhnA	CTL0467	CT215	1047		-1.00767	0.976915	1.33477	0.301609	-1.06802	0.834266	1.13385	0.656408	-1.09508	0.734262	1.05632	0.888384	-1.5069	0.40905	-1.44479	0.329156	1.22102	0.54208	-1.63738	0.101477	-1.57038	0.207997			16	4.5977	40	11.4943	19	5.45977	24	6.89655	27	7.75862	12	3.44828	17	4.88506	33	9.48276	16	4.5977	9	2.58621	12
xasA	CTL0468	CT216	1401		1.03976	0.86559	1.3537	0.340852	1.02898	0.914119	-1.44501	0.238408	-1.36237	0.194991	-1.05315	0.880056	-2.10939	0.0281192	-2.22325	0.00159169	-1.77504	0.0571705	-1.93102	0.063908	-3.35127	0.000160143			36	7.72532	66	14.1631	39	8.3691	33	7.08155	40	8.58369	21	4.50644	23	4.93562	43	9.22747	17	3.64807	5	1.07296	9
CTL0469	CTL0469	CT217	765		-1.19413	0.531961	-1.47032	0.237174	-1.18752	0.616473	-1.61127	0.218506	-2.07981	0.0398237	-1.42793	0.436706	-1.05422	0.886036	-1.55102	0.193172	-2.75242	0.0096069	2.61849	0.060572	-1.12549	0.700774			10	3.93701	30	11.811	19	7.48031	15	5.90551	17	6.69291	12	4.72441	20	7.87402	22	8.66142	6	2.3622	8	3.14961	6
surE	CTL0470	CT218	852		-1.25358	0.377327	1.78258	0.0613308	-2.25712	0.0968992	1.32192	0.608045	-1.85414	0.0678179	-1.18332	0.626759	1.31873	0.495008	1.10225	0.83633	-1.12015	0.729697	1.74153	0.1136	1.45054	0.241141			14	4.947	36	12.7208	16	5.65371	14	4.947	23	8.12721	12	4.24028	14	4.947	29	10.2473	10	3.53357	3	1.06007	6
ubiA	CTL0471	CT219	909		-1.69301	0.388798	1.32059	0.674761	1.35222	0.684406	-2.13057	0.374287	-1.78327	0.426491	-1.1982	0.79461	-1.11205	0.907553	1.137	0.877773	-1.44958	0.635916	3.40031	0.221502	2.41859	0.299614			28	9.27152	52	17.2185	35	11.5894	10	3.31126	27	8.9404	11	3.64238	16	5.29801	25	8.27815	10	3.31126	3	0.993377	9
CTL0472	CTL0472	CT220	579		-2.24568	0.143638	-1.05846	0.930518	1.02454	0.971095	-1.83521	0.419467	-1.51797	0.562464	1.08394	0.880643	-1.03448	0.964041	1.41684	0.581545	-1.49867	0.521873	2.65447	0.200537	2.23867	0.24459			3	1.5625	24	12.5	21	10.9375	17	8.85417	18	9.375	12	6.25	8	4.16667	18	9.375	4	2.08333	6	3.125	6
CTL0473	CTL0473	CT221	897		1.44518	0.290259	-1.89197	0.0358128	2.02226	0.0944125	-1.088	0.698021	1.63179	0.0295662	2.46951	0.0146529	1.3444	0.444646	2.75092	0.000538601	2.50598	0.00660188	1.36784	0.451643	2.73026	0.00128809			23	7.71812	35	11.745	36	12.0805	25	8.38926	16	5.36913	9	3.02013	16	5.36913	16	5.36913	8	2.68456	10	3.3557	6
CTL0475	CTL0475	CT222	387		4.23631	0.00619296	-1.12621	0.724203	3.82081	0.0440379	-1.76299	0.396743	1.89599	0.285816	3.47474	0.0170808	1.49845	0.348889	5.11398	0.00372757	7.91091	0.000145674	-4.1279	0.0175132	1.8156	0.36123			4	3.125	21	16.4062	5	3.90625	13	10.1562	14	10.9375	0	0	3	2.34375	10	7.8125	1	0.78125	1	0.78125	5
CTL0476	CTL0476	CT223	807		8.94838	1.61528e-08	-1.49533	0.207107	6.18608	2.4864e-07	-1.58935	0.138802	3.84453	0.000434958	18.6696	1.80227e-11	-2.02798	0.176886	10.2285	1.28451e-08	37.6867	3.33067e-16	-5.61944	2.10096e-05	6.72434	3.44851e-07			6	2.23881	47	17.5373	9	3.35821	17	6.34328	16	5.97015	5	1.86567	7	2.61194	27	10.0746	9	3.35821	2	0.746269	9
CTL0477	CTL0477	CT224	444		-1.11261	0.844361	1.1855	0.743375	-1.03393	0.962684	1.65035	0.476166	1.67425	0.395933	1.10681	0.882424	2.394	0.0812202	2.91022	0.0305666	2.393	0.124802	1.27242	0.623416	3.32695	0.0497983			7	4.7619	17	11.5646	12	8.16327	15	10.2041	13	8.84354	6	4.08163	5	3.40136	13	8.84354	2	1.36054	1	0.680272	4
CTL0477A	CTL0477A	CT225	369		2.08986	0.0466609	-1.38464	0.343141	2.46521	0.0680814	-1.5921	0.335297	1.205	0.669535	1.89546	0.199087	1.26676	0.558961	2.45226	0.0716845	3.12559	0.00517386	-1.27092	0.543373	2.37958	0.04296			6	4.91803	18	14.7541	7	5.7377	13	10.6557	12	9.83607	0	0	3	2.45902	9	7.37705	5	4.09836	3	2.45902	4
CTL0478	CTL0478	CT226	516		1.61146	0.296176	-1.30611	0.479199	2.99942	0.0417048	-2.45244	0.0387935	1.31854	0.589408	1.5064	0.408872	1.88313	0.225374	3.28595	0.00611755	3.58895	0.0039624	-1.43683	0.41134	3.20488	0.0115859			5	2.92398	35	20.4678	6	3.50877	9	5.26316	18	10.5263	6	3.50877	8	4.67836	15	8.77193	4	2.33918	1	0.584795	7
CTL0479	CTL0479	CT227	402		1.29389	0.570132	-1.72721	0.274961	2.71605	0.074135	-1.05535	0.92764	2.44214	0.0928042	1.89641	0.205743	2.05638	0.194127	4.0461	0.00384733	4.92528	9.65287e-05	1.10114	0.773483	5.38166	0.000296802			7	5.26316	20	15.0376	10	7.5188	7	5.26316	23	17.2932	2	1.50376	5	3.7594	10	7.5188	4	3.00752	1	0.75188	1
CTL0480	CTL0480	CT228	591		-1.45082	0.306339	-2.51141	0.0148462	2.62426	0.00103839	-1.1726	0.544827	2.08667	0.000316731	3.11641	0.00716283	-1.82311	0.250223	1.91016	0.0133983	8.55416	6.13286e-07	-1.99973	0.170709	4.16537	2.64705e-05			4	2.04082	27	13.7755	13	6.63265	15	7.65306	25	12.7551	3	1.53061	10	5.10204	25	12.7551	3	1.53061	0	0	4
CTL0481	CTL0481	CT229	648		-2.06327	0.0228251	-2.37825	0.00228819	1.04762	0.867242	-1.93142	0.103715	-2.03663	0.0272503	2.66505	0.0451994	-3.79047	0.00999492	-1.37424	0.17951	4.8315	9.18247e-05	-1.07208	0.883989	4.10726	1.62085e-09			2	0.930233	24	11.1628	14	6.51163	15	6.97674	18	8.37209	2	0.930233	9	4.18605	27	12.5581	3	1.39535	2	0.930233	13
CTL0482	CTL0482	CT230	1248		-2.00014	0.030536	-1.19612	0.567204	-1.25594	0.541175	-1.7553	0.35504	-2.60721	0.0533816	-1.76221	0.194721	-2.05567	0.148632	-3.80889	0.0076341	-2.88481	0.00701514	-1.45873	0.51638	-4.67267	0.00034129			31	7.46988	80	19.2771	27	6.50602	30	7.22892	48	11.5663	22	5.3012	26	6.26506	32	7.71084	7	1.68675	2	0.481928	1
CTL0483	CTL0483	CT231	1473		1.06396	0.869332	-1.43303	0.254724	-1.83164	0.218945	1.3457	0.591167	-1.44476	0.282144	1.02913	0.938949	-2.23395	0.107452	-2.23753	0.0847589	-2.19781	0.0433293	-1.06766	0.879229	-2.42814	0.0850185			39	7.95918	71	14.4898	46	9.38776	26	5.30612	37	7.55102	16	3.26531	20	4.08163	43	8.77551	18	3.67347	8	1.63265	11
incB	CTL0484	CT232	348		-1.22321	0.544003	-2.24303	0.00564502	2.04509	0.115974	-1.28801	0.452204	1.392	0.35603	1.67843	0.235693	-2.39898	0.0327781	-1.47199	0.375259	9.83191	6.19642e-05	-4.78511	0.00258463	1.91368	0.106419			6	5.21739	17	14.7826	11	9.56522	10	8.69565	10	8.69565	8	6.95652	12	10.4348	11	9.56522	1	0.869565	1	0.869565	6
incC	CTL0485	CT233	537		-1.57832	0.177964	-1.44021	0.286835	3.20629	0.00062515	-1.52315	0.0941112	1.93663	0.0342168	1.79996	0.107451	-1.66803	0.198423	1.0773	0.864464	2.3305	0.0312675	-1.57421	0.205433	1.43009	0.4284			9	5.05618	20	11.236	10	5.61798	15	8.42697	21	11.7978	13	7.30337	12	6.74157	20	11.236	3	1.68539	1	0.561798	9
CTL0486	CTL0486	CT234	2787		-1.34981	0.146739	-1.63836	0.190936	-3.38941	5.34397e-05	1.49263	0.269572	-2.48161	0.000144535	-1.74576	0.131128	1.39904	0.388501	-1.31968	0.447988	-2.08598	0.0350071	2.52266	0.00108915	1.11159	0.682947			64	6.89655	158	17.0259	71	7.65086	36	3.87931	67	7.21983	26	2.80172	38	4.09483	76	8.18966	35	3.77155	25	2.69397	33
CTL0487	CTL0487	CT235	414		1.32539	0.542075	1.29752	0.586037	-1.15204	0.820409	-1.3217	0.690775	-1.71148	0.368093	1.65769	0.311492	-2.23449	0.271745	-1.39564	0.641236	2.15654	0.104358	-1.43958	0.569517	1.40042	0.551186			12	8.75912	19	13.8686	11	8.0292	10	7.29927	14	10.219	4	2.91971	4	2.91971	8	5.83942	3	2.18978	0	0	4
acpP	CTL0488	CT236	234		1.02637	0.933086	1.27497	0.324296	-1.68641	0.219557	-1.26761	0.377717	-2.25787	0.00770749	-1.16423	0.665566	-1.00791	0.984231	-1.14828	0.541865	-1.05823	0.889662	-1.00418	0.987367	-1.10643	0.78248			3	3.8961	8	10.3896	7	9.09091	7	9.09091	6	7.79221	1	1.2987	3	3.8961	4	5.19481	1	1.2987	1	1.2987	4
fabG	CTL0489	CT237	747		-1.05251	0.877413	1.0314	0.915982	-1.4859	0.145386	1.21113	0.434714	-1.36851	0.394305	-1.36021	0.371009	1.16806	0.67541	-1.23385	0.552111	-2.15078	0.0314843	1.39535	0.440212	-1.63165	0.0531876			7	2.82258	18	7.25806	23	9.27419	20	8.06452	25	10.0806	5	2.01613	11	4.43548	26	10.4839	4	1.6129	0	0	10
fabD	CTL0490	CT238	927		-1.01692	0.951564	-1.74855	0.129793	-3.55946	0.00374484	3.49967	0.0059632	-1.18371	0.609624	-1.71671	0.205366	1.03799	0.939739	-1.84648	0.103689	-1.97331	0.0635214	1.4668	0.388057	-1.46968	0.338596			12	3.8961	42	13.6364	16	5.19481	24	7.79221	30	9.74026	12	3.8961	11	3.57143	27	8.76623	8	2.5974	4	1.2987	14
fabH	CTL0491	CT239	984		-1.42813	0.268124	-1.42826	0.218985	-3.12953	0.00552492	4.40903	1.20003e-07	1.20966	0.613904	-1.7717	0.169401	-1.25539	0.449644	-2.30682	0.0332409	-1.85061	0.0351149	1.0889	0.826491	-1.88451	0.0252022			14	4.28135	27	8.25688	25	7.64526	22	6.72783	25	7.64526	8	2.44648	15	4.58716	43	13.1498	8	2.44648	7	2.14067	12
recR	CTL0492	CT240	603		-1.19938	0.771599	2.02848	0.168212	1.80397	0.255817	-1.85715	0.427377	-1.16032	0.805195	-1.32306	0.719113	1.73023	0.514403	1.23665	0.75381	-1.26505	0.720032	2.12358	0.339949	1.4468	0.50689			15	7.5	27	13.5	15	7.5	5	2.5	22	11	9	4.5	8	4	18	9	4	2	3	1.5	5
CTL0493	CTL0493	CT241	2379		1.02847	0.936956	1.20172	0.449089	-1.00922	0.98191	-1.03697	0.881705	-1.12671	0.602896	-1.30282	0.492466	1.20009	0.610598	-1.05451	0.810302	-1.57084	0.230501	-1.24168	0.623778	-1.96486	0.0478786			49	6.18687	87	10.9848	54	6.81818	42	5.30303	63	7.95455	29	3.66162	64	8.08081	32	4.0404	33	4.16667	14	1.76768	21
ompH	CTL0494	CT242	522		1.04417	0.904779	1.26473	0.369275	-3.92814	0.000480393	1.53625	0.464714	-2.70578	0.0115803	-1.73772	0.228138	-3.24757	0.00721159	-5.24867	0.000239934	-1.63728	0.152339	-2.1895	0.125724	-3.63453	0.000297073			6	3.46821	21	12.1387	9	5.20231	7	4.04624	21	12.1387	1	0.578035	7	4.04624	12	6.93642	5	2.89017	0	0	9
lpxD	CTL0495	CT243	1065		-1.13033	0.703312	1.51441	0.112538	-2.04422	0.0274337	-1.12094	0.670309	-2.12409	0.0206502	-1.75064	0.156831	-2.89154	0.00433306	-3.89612	4.81671e-05	-1.81736	0.20939	-1.39615	0.460516	-2.06721	0.00658279			11	3.10734	21	5.9322	39	11.0169	31	8.75706	26	7.34463	12	3.38983	18	5.08475	29	8.19209	9	2.54237	21	5.9322	20
CTL0496	CTL0496	CT244	1197		1.49125	0.381587	1.26122	0.476672	3.12569	0.030882	-3.27078	0.0245989	-1.08629	0.874519	2.55426	0.0797902	1.52087	0.279319	3.92758	0.00206976	4.39764	0.0016709	-1.36773	0.355924	2.97204	0.0167823			34	8.54271	48	12.0603	29	7.28643	19	4.77387	30	7.53769	17	4.27136	13	3.26633	20	5.02513	10	2.51256	8	2.01005	21
pdhA	CTL0497	CT245	1023		-1.05215	0.876664	1.15875	0.622036	1.45322	0.235778	-1.52128	0.274684	-1.15364	0.638675	1.12277	0.797958	1.16225	0.640232	1.26859	0.556582	1.11057	0.795299	1.00196	0.996576	1.0072	0.980872			18	5.29412	39	11.4706	24	7.05882	15	4.41176	24	7.05882	11	3.23529	13	3.82353	36	10.5882	9	2.64706	12	3.52941	12
pdhB	CTL0498	CT246	987		1.57362	0.263982	1.00933	0.975174	1.08402	0.868308	-1.33082	0.592642	-1.35142	0.502278	1.18659	0.735187	-2.05673	0.203278	-1.76848	0.235095	-1.59679	0.327341	-1.03725	0.948344	-1.85363	0.280693			9	2.7439	28	8.53659	34	10.3659	22	6.70732	16	4.87805	18	5.4878	21	6.40244	31	9.45122	10	3.04878	7	2.13415	8
pdhC	CTL0499	CT247	1290		1.66167	0.10688	1.0537	0.877889	1.0967	0.87202	-2.09465	0.258914	-2.26027	0.0735145	1.45431	0.468272	-5.99404	0.0111611	-4.78549	0.00183991	-1.31298	0.642906	-3.95936	0.08874	-6.495	3.61871e-05			12	2.7972	48	11.1888	35	8.15851	29	6.75991	32	7.45921	31	7.22611	24	5.59441	38	8.85781	8	1.8648	6	1.3986	15
glgP	CTL0500	CT248	2445		-1.5678	0.161369	10.101	1.31972e-12	-1.31069	0.593907	-1.05165	0.904374	-1.5293	0.341761	-1.52467	0.391916	1.34315	0.555176	-1.17505	0.674533	-1.43769	0.38911	1.06051	0.919881	-1.46133	0.322531			38	4.6683	82	10.0737	63	7.73956	51	6.26536	51	6.26536	27	3.31695	37	4.54545	56	6.87961	36	4.4226	16	1.9656	27
dnaA1	CTL0502	CT250	1371		1.05342	0.851555	1.23816	0.368155	-2.10143	0.0547092	1.52046	0.235564	-1.49687	0.211856	-1.28362	0.471662	-3.71203	0.00534466	-4.79149	1.11886e-07	-2.93352	0.0124489	1.4539	0.417955	-1.89383	0.174458			26	5.70175	51	11.1842	29	6.35965	30	6.57895	41	8.99123	14	3.07018	24	5.26316	30	6.57895	13	2.85088	11	2.41228	21
oxaA	CTL0503	CT251	2364		-1.15888	0.682416	1.04392	0.8656	-1.01246	0.96451	-1.03625	0.894952	-1.14103	0.564196	-1.1269	0.7481	1.30919	0.473419	1.12941	0.611539	1.0707	0.831934	-1.11792	0.751496	-1.14545	0.666988			44	5.59085	86	10.9276	54	6.8615	50	6.35324	65	8.25921	46	5.84498	36	4.57433	56	7.11563	31	3.93901	5	0.635324	40
lgt	CTL0504	CT252	819		1.34676	0.42299	1.41449	0.198919	1.40613	0.514142	1.3238	0.518845	1.99365	0.140491	1.39385	0.538487	-1.08938	0.817822	1.46008	0.435539	1.77829	0.199693	1.1064	0.835888	2.30493	0.074721			16	5.88235	36	13.2353	28	10.2941	18	6.61765	22	8.08824	8	2.94118	8	2.94118	20	7.35294	9	3.30882	6	2.20588	6
CTL0505	CTL0505	CT253	648		1.10563	0.665194	1.53573	0.0987678	1.83293	0.03221	-1.35684	0.199312	1.2113	0.562045	1.14204	0.732198	1.21444	0.473395	1.34912	0.41271	1.38756	0.341126	-1.40577	0.521193	-1.06648	0.903959			10	4.65116	24	11.1628	9	4.18605	15	6.97674	27	12.5581	8	3.72093	11	5.11628	20	9.30233	8	3.72093	6	2.7907	7
CTL0506	CTL0506	CT254	771		-1.24885	0.565961	1.63694	0.134307	-1.48367	0.456567	1.01032	0.983617	-1.45964	0.456457	-1.2572	0.605015	-1.89018	0.185065	-2.0199	0.0757043	-1.51772	0.3128	-1.41586	0.536161	-2.08082	0.158853			24	9.375	46	17.9688	26	10.1562	16	6.25	21	8.20312	14	5.46875	17	6.64062	21	8.20312	3	1.17188	6	2.34375	9
CTL0507	CTL0507	CT255	384		2.11926	0.0679925	-1.17954	0.594103	2.73353	0.0840975	-1.39896	0.551187	1.80948	0.260396	4.26312	0.0150052	-1.55532	0.336257	2.45811	0.0917436	5.89703	0.000294837	-3.60689	0.00451045	1.578	0.314103			3	2.3622	17	13.3858	7	5.51181	9	7.08661	8	6.29921	3	2.3622	3	2.3622	13	10.2362	2	1.5748	2	1.5748	10
CTL0508	CTL0508	CT256	1245		-1.08245	0.854529	1.56131	0.116826	-3.73944	0.0537841	2.62346	0.2471	-1.55102	0.352683	-1.19755	0.722733	-2.27642	0.201279	-2.52576	0.128252	-2.92639	0.0251318	-1.11653	0.881496	-3.14455	0.0522127			23	5.55556	52	12.5604	39	9.42029	30	7.24638	31	7.48792	18	4.34783	20	4.83092	28	6.76329	14	3.38164	10	2.41546	16
CTL0509	CTL0509	CT257	1215		-1.18523	0.738229	1.92806	0.0846109	-2.01983	0.303705	-1.75267	0.491212	-4.11452	0.0482314	-1.24578	0.724254	-2.18901	0.301713	-2.66763	0.157612	-2.12448	0.163816	1.05844	0.940979	-1.91631	0.328518			22	5.44554	47	11.6337	43	10.6436	28	6.93069	28	6.93069	21	5.19802	26	6.43564	20	4.9505	14	3.46535	9	2.22772	13
CTL0510	CTL0510	CT258	1125		1.10143	0.769559	1.72458	0.0574511	1.1572	0.715857	1.00762	0.982747	1.01866	0.966654	1.18345	0.722966	1.08765	0.80023	1.12006	0.716036	1.24784	0.581747	1.08069	0.82286	1.19631	0.635504			14	3.74332	38	10.1604	33	8.82353	32	8.55615	37	9.89305	15	4.0107	20	5.34759	31	8.28877	8	2.13904	12	3.20856	16
CTL0511	CTL0511	CT259	747		1.57244	0.154892	3.86594	2.39899e-06	2.03231	0.137301	-1.18311	0.712459	1.69246	0.232575	1.81122	0.165831	1.18295	0.684282	2.28557	0.0327727	1.64901	0.200393	1.05282	0.909889	1.77171	0.247095			9	3.62903	29	11.6935	11	4.43548	20	8.06452	19	7.66129	2	0.806452	11	4.43548	13	5.24194	9	3.62903	8	3.22581	8
CTL0512	CTL0512	CT260	492		1.0589	0.835743	-1.17689	0.52932	1.28378	0.498022	-1.92917	0.0197262	-1.65959	0.142893	-1.03992	0.913009	-1.29309	0.395315	-1.37849	0.372761	1.84275	0.0778986	-1.94073	0.113559	-1.15648	0.778508			8	4.90798	23	14.1104	15	9.20245	7	4.29448	5	3.06748	7	4.29448	10	6.13497	5	3.06748	5	3.06748	5	3.06748	10
dnaQ	CTL0513	CT261	699		-1.43821	0.282872	1.15219	0.564025	-1.36383	0.386857	-1.11734	0.735938	-1.7833	0.130638	-1.43227	0.311152	-1.58327	0.188137	-2.42441	0.0067554	-1.38777	0.333015	-1.78437	0.109672	-2.63775	0.059542			10	4.31034	23	9.91379	16	6.89655	11	4.74138	10	4.31034	15	6.46552	15	6.46552	19	8.18966	13	5.60345	6	2.58621	13
CTL0514	CTL0514	CT262	771		-1.31382	0.470686	1.43895	0.390511	-1.24056	0.582614	-1.02729	0.964528	-1.36108	0.454742	-1.25389	0.656297	-1.76169	0.292018	-2.07753	0.0422312	-2.70843	0.0285409	2.05869	0.191556	-1.36371	0.574959			13	5.07812	32	12.5	20	7.8125	10	3.90625	26	10.1562	15	5.85938	17	6.64062	18	7.03125	10	3.90625	7	2.73438	8
CTL0515	CTL0515	CT263	591		-1.3916	0.512087	1.88779	0.172824	-7.39051	0.0190986	2.71802	0.443031	-2.66254	0.185846	-1.18913	0.810748	-3.6279	0.213783	-3.72836	0.0967538	-4.40109	0.029713	3.14627	0.196532	-1.31267	0.685883			12	6.12245	24	12.2449	10	5.10204	14	7.14286	15	7.65306	14	7.14286	14	7.14286	15	7.65306	8	4.08163	3	1.53061	6
CTL0516	CTL0516	CT264	1941		1.05328	0.853207	1.64122	0.215669	-1.10514	0.73625	-1.19584	0.544368	-1.36982	0.330999	-1.09847	0.826065	1.31682	0.481006	1.23408	0.354573	-1.1442	0.679045	2.45805	0.0374969	2.19104	0.0354757			37	5.72755	96	14.8607	49	7.58514	40	6.19195	51	7.89474	18	2.78638	26	4.02477	53	8.20433	18	2.78638	18	2.78638	31
accA	CTL0517	CT265	975		1.246	0.470768	1.52457	0.128542	1.69429	0.175566	-1.07454	0.799226	1.60743	0.102366	1.96515	0.0770019	1.88722	0.199464	3.65731	0.000568904	2.65945	0.00634107	1.57218	0.0641442	4.26511	8.7026e-05			13	4.01235	30	9.25926	21	6.48148	20	6.17284	18	5.55556	15	4.62963	12	3.7037	25	7.71605	9	2.77778	7	2.16049	10
CTL0518	CTL0518	CT266	1182		1.3359	0.311178	3.2011	0.00591558	-1.21213	0.644797	1.52979	0.211391	1.19499	0.620587	-1.08897	0.838701	1.18688	0.656606	1.12707	0.699802	1.19871	0.643679	1.24065	0.575751	1.37223	0.440617			28	7.12468	41	10.4326	20	5.08906	17	4.3257	39	9.92366	13	3.30789	13	3.30789	27	6.87023	12	3.05344	10	2.54453	24
ihfA	CTL0519	CT267	303		1.56131	0.0756965	4.71556	1.03963e-08	1.21231	0.731834	1.05518	0.897772	1.275	0.619929	1.67105	0.304104	-1.19211	0.590523	1.54359	0.174174	1.56302	0.250283	-1.24959	0.496894	1.31651	0.516725			4	4	6	6	7	7	9	9	4	4	7	7	8	8	6	6	0	0	4	4	4
amiA	CTL0520	CT268	780		1.52178	0.125836	-1.06041	0.884026	-1.31103	0.447168	1.59102	0.24779	1.11654	0.74017	1.11754	0.744623	-1.38215	0.566605	-1.28344	0.452447	-1.1339	0.71993	-1.05663	0.867583	-1.18762	0.563273			8	3.0888	29	11.1969	17	6.56371	18	6.94981	23	8.88031	6	2.3166	14	5.40541	23	8.88031	6	2.3166	6	2.3166	5
murE	CTL0521	CT269	1452		1.85274	0.0121437	1.20258	0.46998	1.25478	0.333576	1.23277	0.489086	1.4155	0.113529	1.49959	0.272236	-1.03828	0.886711	1.40169	0.121357	1.29091	0.430971	1.03144	0.898136	1.25378	0.461699			22	4.55487	47	9.73085	37	7.66046	40	8.28157	35	7.24638	18	3.72671	18	3.72671	42	8.69565	19	3.93375	13	2.69151	16
pbp3/ftsI	CTL0522	CT270	1944		1.18439	0.659464	1.37634	0.271046	-2.29019	0.0902751	3.13705	0.0856177	1.25337	0.587904	-1.17003	0.716037	1.02642	0.949082	-1.19504	0.683487	-1.45342	0.390751	1.03188	0.951911	-1.54731	0.320857			26	4.01855	63	9.73725	41	6.33694	49	7.57342	41	6.33694	30	4.63679	27	4.17311	48	7.41886	30	4.63679	10	1.5456	22
CTL0523	CTL0523	CT271	288		-1.21426	0.742566	2.18642	0.156823	-1.39065	0.631539	2.17853	0.31852	1.38323	0.588771	-1.1088	0.908005	-1.29864	0.761263	-1.59321	0.456335	-1.38049	0.585262	-1.87425	0.389185	-2.86173	0.162992			3	3.15789	21	22.1053	5	5.26316	3	3.15789	7	7.36842	4	4.21053	1	1.05263	5	5.26316	7	7.36842	1	1.05263	6
mraW	CTL0524	CT272	903		-1.61866	0.0929337	-1.20945	0.540515	1.05307	0.893643	-1.38609	0.430026	-1.38146	0.352023	-1.52073	0.33266	-1.08212	0.881734	-1.49808	0.173246	1.19263	0.5973	-2.31565	0.0145688	-1.91738	0.186923			17	5.66667	34	11.3333	12	4	21	7	25	8.33333	13	4.33333	13	4.33333	21	7	6	2	6	2	5
CTL0525	CTL0525	CT273	567		1.12602	0.714379	3.41744	2.88612e-05	-1.86145	0.262798	1.171	0.814954	-1.73999	0.25993	1.47669	0.310745	-3.50969	0.0117223	-2.45197	0.0843755	-1.36142	0.48975	-1.33146	0.546285	-1.9513	0.212793			9	4.78723	16	8.51064	10	5.31915	10	5.31915	21	11.1702	7	3.7234	12	6.38298	9	4.78723	6	3.19149	4	2.12766	12
CTL0526	CTL0526	CT274	420		-1.57367	0.424217	4.44103	7.91905e-05	-2.08159	0.328529	-1.59634	0.654694	-3.68857	0.109317	-1.30931	0.685627	-4.55035	0.112015	-6.2692	0.0138778	-1.74453	0.352814	-1.38586	0.640775	-2.68453	0.163521			5	3.59712	25	17.9856	9	6.47482	6	4.31655	8	5.7554	6	4.31655	5	3.59712	13	9.35252	7	5.03597	2	1.43885	6
dnaA2	CTL0527	CT275	1368		-1.05451	0.876757	1.10119	0.712345	-2.06791	0.0107723	-1.18303	0.618958	-2.58729	0.000196062	-1.48062	0.315375	-2.31104	0.033712	-3.57712	1.6458e-09	-1.36571	0.314443	1.21082	0.479081	-1.23514	0.378386			22	4.83516	49	10.7692	33	7.25275	34	7.47253	28	6.15385	18	3.95604	24	5.27473	34	7.47253	12	2.63736	15	3.2967	20
bacA	CTL0528	CT276	585		1.067	0.832295	1.49112	0.149375	-1.6317	0.19892	-1.62913	0.291207	-2.87157	0.0107823	-1.67903	0.334508	-3.62172	0.0475633	-5.88319	1.20485e-07	-1.48073	0.342335	1.00966	0.985865	-1.50154	0.332102			8	4.12371	14	7.21649	12	6.18557	14	7.21649	16	8.24742	8	4.12371	13	6.70103	11	5.6701	5	2.57732	2	1.03093	12
CTL0529	CTL0529	CT277	660		-1.37188	0.371115	-1.17354	0.604769	-1.20645	0.712518	-1.05956	0.925655	-1.3062	0.531108	-1.13667	0.767614	-1.13234	0.7636	-1.22905	0.624282	-1.31613	0.475394	1.13143	0.761853	-1.15401	0.7362			9	4.10959	24	10.9589	22	10.0457	11	5.02283	22	10.0457	8	3.65297	6	2.73973	13	5.93607	8	3.65297	2	0.913242	4
nqrB	CTL0530	CT278	1512		1.53801	0.18524	1.77993	0.0277245	-1.16761	0.653165	1.06511	0.876129	-1.10349	0.770962	1.24012	0.633352	-2.37252	0.012071	-1.74512	0.208378	-1.13617	0.712441	1.19555	0.718305	1.11162	0.743415			41	8.15109	64	12.7237	37	7.35586	30	5.96421	38	7.55467	28	5.5666	30	5.96421	46	9.14513	11	2.18688	9	1.78926	14
nqrC	CTL0531	CT279	951		1.62977	0.118182	1.88346	0.0689675	-2.96174	0.121009	-1.38716	0.71105	-2.93399	0.0809098	-1.0226	0.968041	-13.0696	0.00362182	-10.7008	4.98388e-05	-3.80561	0.0285625	-1.10276	0.918039	-3.09199	0.0269383			16	5.06329	36	11.3924	17	5.37975	20	6.32911	34	10.7595	15	4.74684	21	6.64557	28	8.86076	12	3.79747	9	2.8481	16
nqrD	CTL0532	CT280	642		1.93452	0.0912006	1.84747	0.046043	-5.38576	0.0513044	3.93966	0.172641	-1.34724	0.612408	1.43215	0.470439	-24.8935	2.78124e-05	-15.7096	0.00302532	-1.05882	0.934783	-4.29633	0.175132	-2.97141	0.167266			16	7.51174	26	12.2066	27	12.6761	17	7.98122	16	7.51174	8	3.75587	17	7.98122	17	7.98122	5	2.34742	2	0.938967	3
nqrE	CTL0533	CT281	735		1.12888	0.826006	1.94446	0.172062	-11.4585	0.0337579	6.63215	0.145186	-1.54879	0.588155	1.00424	0.995049	-4.95044	0.0821137	-3.63685	0.11774	-1.88561	0.350702	-1.14319	0.880805	-1.73989	0.518741			16	6.55738	40	16.3934	22	9.01639	12	4.91803	22	9.01639	11	4.5082	17	6.96721	21	8.60656	6	2.45902	3	1.22951	5
gcsH	CTL0534	CT282	354		1.19342	0.656464	1.53922	0.194931	-2.07336	0.264351	-1.44653	0.634761	-2.78976	0.123366	1.22124	0.718569	-3.84229	0.0400426	-2.90581	0.118591	-2.3443	0.153053	1.25901	0.751279	-2.05414	0.130848			4	3.4188	14	11.9658	9	7.69231	10	8.54701	15	12.8205	5	4.2735	3	2.5641	3	2.5641	3	2.5641	4	3.4188	3
CTL0535	CTL0535	CT283	2073		1.25259	0.384114	1.29277	0.35858	-1.42972	0.207631	-1.11163	0.635263	-1.81863	0.0185635	-1.34863	0.451389	-1.65806	0.338782	-2.31076	0.000335606	-1.7237	0.139921	1.59906	0.162523	-1.19081	0.46131			55	7.97101	82	11.8841	20	2.89855	49	7.10145	51	7.3913	29	4.2029	21	3.04348	38	5.50725	31	4.49275	15	2.17391	32
CTL0536	CTL0536	CT284	1425		-1.7918	0.0425553	-1.53802	0.232176	1.75746	0.0785232	-2.06929	0.00152632	-1.34199	0.210254	1.10208	0.773609	1.16573	0.746051	1.25856	0.288431	1.48882	0.158504	1.16469	0.573349	1.67743	0.110954			26	5.48523	43	9.07173	33	6.96203	36	7.59494	37	7.80591	20	4.21941	17	3.5865	29	6.11814	24	5.06329	11	2.32068	13
lplA_1	CTL0537	CT285	720		-3.72123	3.76691e-06	-1.37664	0.289711	1.28815	0.405448	-2.74672	0.00956674	-2.33108	0.0183528	1.04841	0.908602	1.16325	0.654022	1.15642	0.69008	1.57661	0.187329	1.09135	0.800782	1.53231	0.226493			14	5.85774	28	11.7155	14	5.85774	17	7.11297	24	10.0418	9	3.76569	10	4.1841	11	4.60251	7	2.92887	5	2.09205	6
clpC	CTL0538	CT286	2565		1.46119	0.073985	5.0661	0.000226053	-1.31021	0.532763	1.47097	0.132008	1.06768	0.802987	1.08404	0.832036	1.21226	0.506176	1.2872	0.277604	-1.37812	0.450826	-1.26126	0.616757	-1.56691	0.0600599			23	2.69321	96	11.2412	58	6.79157	56	6.55738	47	5.50351	32	3.74707	38	4.44965	68	7.96253	17	1.99063	22	2.57611	35
trmU	CTL0539	CT287	1077		-1.32614	0.17018	-1.33511	0.242213	1.20193	0.575611	-1.21295	0.482487	-1.1046	0.772773	1.07703	0.819235	1.16937	0.738429	1.27506	0.549696	1.39406	0.277523	-1.0798	0.787129	1.24247	0.551757			17	4.7486	29	8.10056	19	5.30726	32	8.93855	17	4.7486	17	4.7486	17	4.7486	18	5.02793	18	5.02793	5	1.39665	15
CTL0540	CTL0540	CT288	1695		-2.07778	0.0161422	1.82614	0.0203197	-2.04625	0.0298004	-1.31642	0.500858	-3.2908	0.000182864	-1.75737	0.11408	-1.73893	0.102452	-3.20709	2.49363e-05	-2.3409	0.0125274	2.12013	0.0987271	-1.21749	0.453784			18	3.19149	80	14.1844	31	5.49645	25	4.43262	47	8.33333	22	3.90071	28	4.96454	57	10.1064	17	3.01418	19	3.36879	30
CTL0541	CTL0541	CT289	1146		1.83636	0.0253062	2.65357	0.000270116	1.37643	0.313125	1.41286	0.175494	1.9677	0.0688743	1.47535	0.310246	1.04545	0.923574	1.76773	0.115094	1.46474	0.239778	-1.08198	0.78204	1.58236	0.093127			9	2.3622	26	6.82415	12	3.14961	21	5.51181	35	9.18635	11	2.88714	31	8.13648	50	13.1234	5	1.31234	5	1.31234	16
CTL0542	CTL0542	CT290	678		1.58674	0.214593	-1.23582	0.539073	1.05527	0.880097	1.95284	0.0453993	1.81995	0.0379198	1.30253	0.466859	-1.02513	0.955411	1.27788	0.469226	1.82566	0.054	1.70467	0.307356	3.01043	0.00566208			10	4.44444	30	13.3333	16	7.11111	17	7.55556	12	5.33333	8	3.55556	3	1.33333	14	6.22222	8	3.55556	9	4	8
ptsN_2	CTL0543	CT291	477		1.81897	0.11659	-1.31954	0.386469	1.51997	0.400651	1.01909	0.961286	1.52758	0.278314	1.6596	0.190942	1.00749	0.983728	1.76086	0.15152	2.80011	0.00706421	1.0237	0.956961	3.04913	0.0249698			8	5.06329	24	15.1899	11	6.96203	10	6.32911	17	10.7595	3	1.89873	7	4.43038	15	9.49367	1	0.632911	4	2.53165	5
dut	CTL0544	CT292	438		1.74121	0.0572487	-1.13378	0.757898	1.23286	0.455535	1.28652	0.296719	1.44402	0.199212	1.33277	0.351676	1.24015	0.535032	1.61503	0.0359247	2.76122	0.00193221	1.03574	0.923383	2.66936	0.00843081			5	3.44828	10	6.89655	12	8.27586	13	8.96552	11	7.58621	7	4.82759	9	6.2069	14	9.65517	4	2.75862	2	1.37931	6
accD	CTL0545	CT293	927		1.0994	0.740646	-1.26723	0.54718	-1.13249	0.688699	1.10175	0.692221	-1.05096	0.822723	1.3728	0.317325	1.30934	0.362519	2.04166	0.00349593	1.50635	0.169476	1.62212	0.183302	2.53984	0.000244828			14	4.54545	30	9.74026	19	6.16883	21	6.81818	30	9.74026	14	4.54545	13	4.22078	25	8.11688	7	2.27273	5	1.62338	9
sodM	CTL0546	CT294	621		1.37078	0.310301	1.03607	0.897626	1.84235	0.0878127	1.19809	0.667325	2.10217	0.00718569	1.56664	0.215098	1.30398	0.449285	2.05124	0.00685339	1.52843	0.156896	-1.00478	0.98786	1.47151	0.307042			10	4.85437	23	11.165	13	6.31068	11	5.33981	13	6.31068	11	5.33981	6	2.91262	16	7.76699	9	4.36893	8	3.8835	11
mrsA	CTL0547	CT295	1782		-1.14076	0.661801	1.88918	0.0158742	1.38808	0.347628	1.54252	0.0666591	2.07393	0.0716348	-1.06892	0.850423	2.34305	0.00853503	2.34613	0.00918737	1.15565	0.621439	2.08159	0.00154765	2.33794	0.0206617			23	3.87858	62	10.4553	36	6.07083	38	6.40809	41	6.914	27	4.55312	30	5.05902	34	5.73356	28	4.72175	9	1.51771	25
CTL0548	CTL0548	CT296	468		-1.15729	0.694556	-1.2808	0.425176	1.80934	0.129379	-1.00385	0.993677	1.44952	0.273624	1.01359	0.975154	1.12222	0.819975	1.05365	0.905008	-1.26686	0.60029	1.70194	0.31247	1.14765	0.742287			9	5.80645	21	13.5484	5	3.22581	14	9.03226	7	4.51613	4	2.58065	3	1.93548	11	7.09677	2	1.29032	8	5.16129	7
rnc	CTL0549	CT297	696		1.31863	0.506432	1.4517	0.37522	1.47314	0.535018	1.23348	0.727606	1.60645	0.32318	1.29618	0.636199	1.01655	0.974394	1.25648	0.563777	-1.27548	0.658984	1.71397	0.271414	1.2384	0.690103			11	4.7619	35	15.1515	9	3.8961	12	5.19481	16	6.92641	12	5.19481	11	4.7619	20	8.65801	6	2.5974	8	3.4632	11
radA	CTL0550	CT298	1365		-1.05874	0.889868	1.66212	0.0596386	-1.54362	0.394838	-1.04144	0.947994	-1.68511	0.148053	-1.49377	0.301131	-1.55904	0.500198	-2.05631	0.115759	-2.31	0.0389464	-1.27237	0.609941	-2.7518	0.0284292			16	3.52423	49	10.793	43	9.47137	30	6.60793	44	9.69163	20	4.40529	32	7.04846	21	4.62555	9	1.98238	11	2.42291	23
hemC	CTL0551	CT299	660		-1.64117	0.228039	2.41937	0.0145729	-2.44261	0.159485	1.31794	0.662057	-2.01221	0.20968	-1.87046	0.224158	-1.03213	0.967086	-1.95019	0.299311	-2.56622	0.0670425	1.37558	0.642133	-2.01976	0.205324			9	4.10959	30	13.6986	19	8.6758	11	5.02283	17	7.76256	13	5.93607	16	7.30594	14	6.39269	3	1.36986	5	2.28311	10
pknD	CTL0553	CT301	2805		-1.36231	0.395851	-1.20089	0.532469	-6.53271	0.000148095	1.33019	0.519076	-5.38372	4.20586e-06	-2.3301	0.0559876	-2.70118	0.0762499	-6.0259	2.90186e-07	-4.05606	0.000112995	1.70318	0.323891	-2.43178	0.000557368			52	5.56745	117	12.5268	65	6.95931	48	5.13919	67	7.17345	35	3.74732	25	2.67666	71	7.60171	49	5.24625	19	2.03426	39
valS	CTL0554	CT302	2820		-1.01502	0.962963	-1.41036	0.178713	-1.40558	0.211316	1.26474	0.301929	-1.2184	0.599439	-1.31145	0.568268	-1.3769	0.327769	-1.88313	0.00521356	-1.42115	0.290784	1.31108	0.493599	-1.15852	0.684833			46	4.89883	89	9.47817	59	6.28328	70	7.45474	65	6.92226	41	4.36635	44	4.68584	52	5.53781	34	3.62087	19	2.02343	29
CTL0555	CTL0555	CT303	516		-1.58951	0.0632857	-1.00189	0.994018	-2.05611	0.0801147	-1.33249	0.558685	-2.80959	0.0136091	-1.19323	0.717541	-2.28251	0.10393	-2.28923	0.0601356	-1.46313	0.265376	-1.12379	0.783488	-1.52835	0.378131			7	4.09357	26	15.2047	6	3.50877	12	7.01754	19	11.1111	3	1.75439	5	2.92398	11	6.43275	11	6.43275	6	3.50877	8
atpK	CTL0556	CT304	426		1.59548	0.164533	-1.37334	0.302753	-1.8952	0.121624	-1.25769	0.726707	-2.42899	0.0483944	-1.0646	0.88121	-2.36137	0.068389	-2.20455	0.0315057	1.76331	0.131418	-1.68349	0.223263	1.05968	0.887065			8	5.67376	14	9.92908	14	9.92908	14	9.92908	18	12.766	2	1.41844	0	0	21	14.8936	3	2.12766	2	1.41844	3
atpI	CTL0557	CT305	1950		1.21248	0.485573	-1.20095	0.553883	-2.73819	0.00197186	1.0858	0.812812	-2.91194	0.00032106	-1.83564	0.0821447	-1.41446	0.496182	-2.58697	2.00107e-05	-2.72462	0.0100902	2.16225	0.112386	-1.28158	0.350718			37	5.70108	87	13.4052	43	6.62558	52	8.01233	49	7.55008	17	2.61941	24	3.698	41	6.31741	36	5.547	13	2.00308	17
atpD	CTL0558	CT306	612		1.40865	0.418657	-1.1883	0.654987	-1.38877	0.488807	-1.49921	0.433861	-2.74191	0.0236534	-1.05708	0.891059	-1.21644	0.687133	-1.54786	0.401659	-2.15107	0.0893799	3.22936	0.00226947	1.21321	0.620224			5	2.46305	29	14.2857	13	6.40394	14	6.89655	16	7.88177	6	2.95567	11	5.41872	17	8.37438	7	3.44828	1	0.492611	11
atpB	CTL0559	CT307	1317		1.04439	0.898321	-1.17702	0.513765	-1.40462	0.314934	1.00807	0.97843	-1.70609	0.0965975	1.04305	0.906766	-1.52961	0.243422	-1.44779	0.170856	-1.07315	0.844303	1.50575	0.368191	1.32514	0.32879			22	5.02283	42	9.58904	37	8.44749	27	6.16438	28	6.39269	19	4.3379	23	5.25114	32	7.30594	10	2.28311	7	1.59817	15
atpA	CTL0560	CT308	1776		1.1872	0.556089	-1.11507	0.700856	1.36527	0.351779	1.13476	0.680965	1.22542	0.504531	1.21832	0.636387	1.4052	0.475824	1.48176	0.153288	1.41445	0.303536	1.70007	0.0480653	1.92398	0.014857			28	4.73773	53	8.96785	36	6.09137	50	8.46024	42	7.1066	19	3.21489	31	5.24535	43	7.2758	19	3.21489	12	2.03046	25
CTL0561	CTL0561	CT309	801		-1.26119	0.559312	-1.24236	0.503479	1.62133	0.186719	1.07208	0.854747	1.6341	0.123885	1.15296	0.777499	1.68042	0.155516	1.74914	0.0417767	1.25337	0.58336	1.62898	0.244207	1.79134	0.0635764			27	10.1504	32	12.0301	10	3.7594	13	4.88722	24	9.02256	10	3.7594	10	3.7594	8	3.00752	13	4.88722	5	1.8797	11
atpE	CTL0562	CT310	627		1.25915	0.477377	-1.88925	0.0757539	1.71842	0.0491648	1.02693	0.913452	1.72449	0.0253312	1.60009	0.201647	1.382	0.525424	2.41419	0.0024592	2.10584	0.00342386	1.01644	0.95695	2.15258	0.00237894			5	2.40385	22	10.5769	10	4.80769	16	7.69231	15	7.21154	2	0.961538	7	3.36538	25	12.0192	1	0.480769	3	1.44231	13
CTL0563	CTL0563	CT311	711		1.09054	0.803516	1.20004	0.629625	1.11405	0.829421	1.55531	0.204968	1.59467	0.20115	1.04806	0.916958	1.23131	0.609123	1.36138	0.423525	1.07571	0.853203	1.80327	0.160343	1.89562	0.144408			8	3.38983	24	10.1695	20	8.47458	8	3.38983	21	8.89831	10	4.23729	16	6.77966	24	10.1695	7	2.9661	6	2.54237	6
CTL0564	CTL0564	CT312	372		-1.3396	0.340445	1.81288	0.117031	-1.39113	0.452112	-1.17769	0.704284	-1.88354	0.119439	-1.40138	0.475151	1.82453	0.119188	1.28221	0.541385	-1.49093	0.303166	1.98019	0.0434932	1.26647	0.570902			11	8.94309	15	12.1951	5	4.06504	11	8.94309	9	7.31707	3	2.43902	0	0	11	8.94309	3	2.43902	1	0.813008	4
tal	CTL0565	CT313	984		1.05258	0.874306	1.74655	0.208199	1.34495	0.25511	-1.05524	0.805364	1.21338	0.592908	-1.01125	0.976849	1.60431	0.162965	1.72148	0.0620215	1.20159	0.681551	1.42684	0.215509	1.67185	0.106607			15	4.58716	34	10.3976	25	7.64526	26	7.95107	21	6.42202	11	3.36391	17	5.19878	33	10.0917	7	2.14067	1	0.30581	20
rpoC	CTL0566	CT314	4191		-1.02123	0.967846	-1.27982	0.739754	-2.07793	0.332109	-1.37229	0.302414	-3.20557	0.0965699	-1.95711	0.311028	-1.64953	0.464228	-3.33901	0.0426787	-2.71604	0.109424	1.90194	0.354898	-1.52247	0.477791			42	3.0086	139	9.95702	107	7.66476	111	7.95129	72	5.15759	55	3.93983	68	4.87106	94	6.73352	34	2.43553	30	2.149	44
rpoB	CTL0567	CT315	3759		1.12718	0.817744	-1.49801	0.590051	-1.12542	0.886824	-1.34305	0.70165	-1.73231	0.465083	-1.31887	0.675239	1.03497	0.961944	-1.31683	0.666671	-1.48445	0.499792	2.05445	0.0339789	1.27262	0.70818			44	3.51438	120	9.58466	87	6.94888	106	8.46645	74	5.91054	47	3.75399	59	4.71246	87	6.94888	41	3.27476	22	1.75719	36
rplL	CTL0568	CT316	393		1.16903	0.721009	-1.72252	0.0592464	2.04083	0.290891	-1.01665	0.982368	1.57733	0.393327	1.57526	0.374643	1.61704	0.479693	2.11642	0.288499	2.25648	0.147348	1.18603	0.781903	2.14914	0.26141			1	0.769231	16	12.3077	2	1.53846	16	12.3077	7	5.38462	5	3.84615	11	8.46154	20	15.3846	0	0	0	0	3
rplJ	CTL0569	CT317	519		1.07257	0.869183	-1.7706	0.0986925	1.85852	0.14996	-1.22062	0.428511	1.3407	0.25057	1.6141	0.172608	1.45843	0.292804	2.14099	0.00110939	2.63991	0.0113331	1.12135	0.8597	2.56247	0.0345665			9	5.23256	18	10.4651	6	3.48837	19	11.0465	16	9.30233	4	2.32558	5	2.90698	14	8.13953	2	1.16279	3	1.74419	8
rplA	CTL0570	CT318	699		1.39439	0.29633	-2.64026	0.00145532	1.44925	0.183284	-1.02122	0.943401	1.47652	0.20769	2.02484	0.208612	-1.08321	0.905507	2.30006	0.0860252	2.22403	0.117782	1.00664	0.991431	2.44088	0.0497795			7	3.01724	18	7.75862	14	6.03448	25	10.7759	11	4.74138	9	3.87931	16	6.89655	24	10.3448	3	1.2931	2	0.862069	7
rplK	CTL0571	CT319	426		-1.09915	0.705528	-1.53012	0.110846	1.22387	0.557237	-1.14229	0.525335	-1.03685	0.923392	-1.23567	0.603681	1.57179	0.137125	1.2053	0.48708	1.5512	0.139535	1.03709	0.92031	1.44074	0.116137			4	2.83688	10	7.0922	12	8.51064	12	8.51064	10	7.0922	9	6.38298	6	4.25532	13	9.21986	1	0.70922	0	0	5
nusG	CTL0572	CT320	549		1.26842	0.478725	-2.09486	0.0271181	1.60135	0.209024	1.04117	0.857647	1.77514	0.00526557	1.66408	0.226928	1.01609	0.973741	2.06244	0.0123744	1.70838	0.0764271	1.29306	0.4085	2.43667	9.75841e-05			11	6.04396	11	6.04396	9	4.94505	28	15.3846	13	7.14286	4	2.1978	4	2.1978	5	2.74725	4	2.1978	4	2.1978	9
secE	CTL0573	CT321	249		2.02949	0.113028	-1.69845	0.111872	3.94757	0.000594979	-1.28077	0.485025	2.94906	0.00624103	1.72386	0.22381	1.60066	0.445288	2.76141	0.0092711	3.00755	0.00581211	-1.09071	0.845488	2.69822	0.0305329			10	12.1951	8	9.7561	6	7.31707	6	7.31707	6	7.31707	0	0	1	1.21951	5	6.09756	2	2.43902	1	1.21951	2
tufA	CTL0574	CT322	1185		-1.1964	0.761685	-2.32259	0.170591	-1.42445	0.625286	1.75155	0.496879	1.25397	0.777508	1.25103	0.750245	-2.74106	0.164102	-1.87021	0.389842	1.69945	0.182615	-1.40231	0.309301	1.27607	0.685116			14	3.5533	27	6.85279	30	7.61421	38	9.64467	14	3.5533	18	4.56853	27	6.85279	27	6.85279	9	2.28426	10	2.53807	9
infA2	CTL0575	CT323	222		-1.09887	0.810949	-1.57131	0.22076	1.73812	0.184271	-1.08271	0.856214	1.27087	0.634077	1.08192	0.879792	1.07733	0.876357	1.03459	0.947583	2.23762	0.0834586	-1.06768	0.884446	1.73012	0.255754			1	1.36986	8	10.9589	3	4.10959	9	12.3288	2	2.73973	2	2.73973	5	6.84932	3	4.10959	2	2.73973	3	4.10959	0
CTL0576	CTL0576	CT324	912		1.01286	0.968868	1.30178	0.405792	1.73808	0.162908	-1.60315	0.121523	1.04298	0.91146	1.06343	0.876376	1.6481	0.212678	1.65223	0.114378	1.24337	0.621986	1.61827	0.280367	2.09504	0.118425			7	2.31023	41	13.5314	29	9.57096	16	5.28053	26	8.58086	16	5.28053	11	3.63036	24	7.92079	8	2.64026	12	3.9604	22
CTL0577	CTL0577	CT325	447		1.11297	0.807344	-1.41919	0.387699	-2.03	0.239558	1.01805	0.98308	-1.99789	0.28222	-1.0678	0.890211	-2.82727	0.23775	-3.64584	0.0792253	-2.77707	0.085064	2.02594	0.353967	-1.3903	0.506402			13	8.78378	20	13.5135	6	4.05405	7	4.72973	10	6.75676	6	4.05405	11	7.43243	9	6.08108	5	3.37838	3	2.02703	6
CTL0580	CTL0580	CT326.2	183		-1.33758	0.541647	-1.98105	0.254987	-1.05273	0.931098	1.48021	0.577861	1.24471	0.652544	-1.14535	0.804861	4.12673	0.00458531	3.42706	0.00762102	1.362	0.596477	1.28911	0.630191	1.6402	0.367727			4	6.66667	4	6.66667	2	3.33333	5	8.33333	8	13.3333	1	1.66667	4	6.66667	3	5	1	1.66667	1	1.66667	5
trpC	CTL0581	CT327	627		-1.26816	0.477419	-1.07124	0.8102	-1.49112	0.211192	1.35667	0.289152	-1.20585	0.612434	-1.62743	0.13273	1.23122	0.428188	-1.31196	0.217626	-1.07803	0.836433	1.27123	0.633801	1.14975	0.686001			10	4.80769	14	6.73077	19	9.13462	15	7.21154	20	9.61538	10	4.80769	6	2.88462	16	7.69231	5	2.40385	5	2.40385	6
tpiS	CTL0582	CT328	825		1.22037	0.484876	1.22829	0.419714	-3.06605	0.0337205	-1.23258	0.797041	-3.31644	0.0128968	-1.25641	0.556887	-5.49078	0.00417075	-6.98893	2.00385e-07	-2.13601	0.0710104	1.17565	0.816415	-1.94358	0.147488			15	5.47445	29	10.5839	24	8.75912	12	4.37956	25	9.12409	16	5.83942	18	6.56934	24	8.75912	2	0.729927	10	3.64964	14
xseA	CTL0583	CT329	1551		1.1305	0.649302	1.26653	0.255988	-4.44865	0.00130996	1.37132	0.607267	-3.46245	0.0199128	-1.64004	0.290178	-3.83877	0.0212088	-5.97075	0.000123424	-2.22277	0.093211	-2.37783	0.0935887	-5.34611	8.16578e-05			23	4.45736	57	11.0465	34	6.58915	35	6.78295	44	8.52713	13	2.51938	24	4.65116	41	7.94574	17	3.29457	17	3.29457	39
CTL0584	CTL0584	CT330	273		-1.3144	0.502857	-1.45325	0.244133	-1.06729	0.871468	-1.51856	0.422925	-1.76802	0.267422	-1.99523	0.131884	1.47631	0.321904	-1.39914	0.37767	-1.03536	0.931645	-1.26853	0.590465	-1.36138	0.452086			3	3.33333	11	12.2222	7	7.77778	8	8.88889	8	8.88889	5	5.55556	3	3.33333	5	5.55556	1	1.11111	4	4.44444	7
dxs	CTL0585	CT331	1923		-1.27861	0.445773	-1.36052	0.152521	-2.73969	0.00130475	1.22066	0.447378	-2.14531	0.0563734	-1.76565	0.158363	-2.63404	0.11748	-4.06825	2.43264e-09	-4.00856	0.000261121	-1.14981	0.76436	-4.69204	8.58596e-08			36	5.625	81	12.6562	52	8.125	32	5	58	9.0625	37	5.78125	28	4.375	35	5.46875	11	1.71875	37	5.78125	27
pykF	CTL0586	CT332	1458		-1.05205	0.865367	1.09902	0.675953	-1.18763	0.559166	1.41257	0.205837	1.17924	0.545341	-1.15144	0.719624	-1.20582	0.54216	-1.20082	0.60845	1.14604	0.572243	-1.13422	0.644927	-1.03881	0.917833			16	3.29897	41	8.45361	42	8.65979	37	7.62887	33	6.80412	24	4.94845	28	5.7732	40	8.24742	14	2.8866	10	2.06186	17
uvrA	CTL0587	CT333	5361		1.02926	0.922272	1.22975	0.316179	-1.44142	0.33432	-1.49937	0.382903	-2.27802	0.0679689	-1.20946	0.652771	-2.2642	0.169567	-2.54348	0.0309842	-1.97077	0.158824	-1.28292	0.727492	-2.3783	0.107495			76	4.25532	237	13.2699	127	7.11086	89	4.9832	162	9.07055	113	6.32699	120	6.71892	104	5.82307	56	3.1355	59	3.30347	86
dnaX_2	CTL0588	CT334	1401		-1.66495	0.0716337	-1.00998	0.975466	-1.34127	0.317282	-1.11495	0.704252	-1.62505	0.0442832	-1.84752	0.061517	-1.45021	0.242918	-2.71741	7.65203e-05	-1.6269	0.253345	-1.58163	0.280449	-2.62773	4.24856e-05			18	3.86266	50	10.7296	38	8.15451	21	4.50644	48	10.3004	26	5.5794	36	7.72532	39	8.3691	12	2.57511	9	1.93133	27
CTL0589	CTL0589	CT335	291		1.19634	0.707431	1.05702	0.897454	-2.71078	0.244009	1.41177	0.773979	-1.97495	0.393913	1.32993	0.638964	-2.31346	0.272299	-1.83354	0.307666	-2.78157	0.167082	-1.38656	0.747907	-4.22624	0.0929486			5	5.20833	7	7.29167	2	2.08333	6	6.25	6	6.25	4	4.16667	1	1.04167	12	12.5	1	1.04167	0	0	3
ptsI	CTL0590	CT336	1716		1.12679	0.660048	-1.14337	0.668038	1.26785	0.401174	1.32151	0.539892	1.41582	0.20596	1.38828	0.368904	1.28438	0.397181	1.65857	0.0311613	1.20857	0.486698	-1.0468	0.881794	1.05793	0.82507			18	3.15236	67	11.7338	44	7.70578	47	8.23117	50	8.75657	22	3.85289	27	4.72855	35	6.1296	11	1.92644	12	2.10158	32
ptsH	CTL0591	CT337	330		1.12172	0.728787	1.00726	0.980068	-1.05812	0.929805	1.40777	0.519457	1.22382	0.639014	1.00097	0.9983	1.27402	0.701952	1.26671	0.606004	1.12805	0.801359	-1.0651	0.9127	1.06196	0.900927			4	3.66972	10	9.17431	5	4.58716	11	10.0917	11	10.0917	5	4.58716	5	4.58716	8	7.33945	2	1.83486	3	2.75229	1
CTL0592	CTL0592	CT338	462		1.67628	0.408242	1.69667	0.225236	2.694	0.168237	-1.4301	0.610873	1.66383	0.492127	3.31853	0.0887556	1.09854	0.864293	3.53325	0.0816811	1.9013	0.32709	1.32862	0.676858	2.32938	0.211201			12	7.84314	17	11.1111	12	7.84314	6	3.92157	14	9.15033	8	5.22876	3	1.96078	7	4.57516	13	8.49673	5	3.26797	7
CTL0593	CTL0593	CT339	1530		-1.63454	0.304029	-1.00523	0.993639	-2.9027	0.12055	-1.59634	0.651287	-4.6518	0.0522813	-1.82345	0.26612	-2.47403	0.314113	-4.29626	0.0357634	-1.64328	0.42065	-2.05191	0.443313	-2.6798	0.142968			51	10.0196	87	17.0923	43	8.44794	21	4.12574	71	13.9489	32	6.28684	27	5.30452	23	4.51866	14	2.75049	15	2.94695	9
CTL0594	CTL0594	CT340	2037		1.02779	0.92469	1.21695	0.539707	1.01764	0.952468	-1.15481	0.566594	-1.20982	0.605068	1.03585	0.917348	1.29847	0.571896	1.39402	0.405626	1.21212	0.408123	1.73054	0.102503	2.0267	0.00354841			33	4.86726	64	9.43953	32	4.71976	62	9.14454	51	7.52212	31	4.57227	25	3.68732	68	10.0295	23	3.39233	18	2.65487	31
dnaJ	CTL0595	CT341	1179		-1.19194	0.593824	-1.81835	0.010712	-1.64828	0.0844161	1.03561	0.937308	-1.80275	0.0163923	-1.27014	0.498318	1.19651	0.719959	1.011	0.963714	1.22154	0.641049	1.14801	0.62457	1.31747	0.395668			23	5.86735	25	6.37755	13	3.31633	28	7.14286	26	6.63265	16	4.08163	13	3.31633	31	7.90816	10	2.55102	7	1.78571	11
rpsU	CTL0596	CT342	177		-1.06868	0.848716	-1.42093	0.12391	-1.11511	0.75877	-1.24749	0.453527	-1.53391	0.188002	-2.04059	0.0548964	1.40737	0.409017	-1.50434	0.217377	1.19082	0.59285	-1.12692	0.688081	-1.05319	0.820349			1	1.72414	3	5.17241	4	6.89655	4	6.89655	5	8.62069	3	5.17241	1	1.72414	5	8.62069	2	3.44828	1	1.72414	0
CTL0597	CTL0597	CT343	633		-1.21182	0.521535	-1.03389	0.90738	1.16503	0.700239	1.40044	0.344024	1.38239	0.407221	2.4098	0.022278	1.48608	0.436797	3.45921	0.00010798	3.69774	0.00681346	1.26366	0.460941	4.18613	1.80003e-06			13	6.19048	30	14.2857	9	4.28571	23	10.9524	24	11.4286	12	5.71429	8	3.80952	8	3.80952	10	4.7619	1	0.47619	7
lon	CTL0598	CT344	2460		1.20863	0.490162	1.46421	0.14086	1.07311	0.793492	1.05951	0.850768	1.12222	0.627648	-1.01844	0.963406	1.07243	0.837644	1.04979	0.840674	-2.18397	0.0607044	-2.10994	0.17681	-4.74453	1.7608e-08			27	3.2967	100	12.21	58	7.08181	54	6.59341	53	6.47131	38	4.6398	41	5.00611	51	6.22711	23	2.8083	21	2.5641	31
CTL0599	CTL0599	CT345	366		3.58816	0.22859	1.08202	0.896068	1.26778	0.8601	-3.63462	0.569921	-2.82551	0.60405	2.67092	0.412409	-2.98635	0.322128	-1.03692	0.978944	3.76981	0.203905	-1.75251	0.547301	2.0536	0.554395			7	5.78512	21	17.3554	15	12.3967	7	5.78512	15	12.3967	12	9.91736	4	3.30579	7	5.78512	2	1.65289	1	0.826446	4
CTL0600	CTL0600	CT346	915		-1.04844	0.896772	-1.85641	0.0219043	2.51624	0.0160534	-1.66154	0.219001	1.35321	0.504018	1.21971	0.655872	1.40592	0.302434	1.76932	0.121226	1.76838	0.14094	1.14904	0.744098	2.01714	0.168765			14	4.60526	26	8.55263	23	7.56579	16	5.26316	19	6.25	13	4.27632	17	5.59211	21	6.90789	13	4.27632	16	5.26316	12
xerC	CTL0601	CT347	948		1.10805	0.877597	1.01769	0.977701	-2.22884	0.459529	-1.79969	0.63696	-4.07828	0.260847	-1.91164	0.4855	-1.46352	0.695649	-3.14917	0.213046	-3.3882	0.196667	1.52445	0.668741	-3.13799	0.246533			13	4.12698	45	14.2857	18	5.71429	9	2.85714	25	7.93651	16	5.07937	24	7.61905	14	4.44444	11	3.49206	16	5.07937	14
CTL0602	CTL0602	CT348	1590		-1.02138	0.966651	-1.09957	0.870699	-1.54096	0.131839	1.22755	0.443276	-1.45043	0.226288	-1.55434	0.272082	-1.22962	0.603413	-2.04297	0.00225577	-2.32667	0.0251372	1.95969	0.127053	-1.32826	0.529632			25	4.7259	59	11.1531	43	8.12854	28	5.29301	33	6.23819	18	3.40265	27	5.10397	33	6.23819	13	2.45747	11	2.0794	20
CTL0603	CTL0603	CT349	591		-1.30989	0.379704	-1.00193	0.993955	-3.92378	0.000347659	1.13564	0.736622	-3.83371	0.000701782	-1.56207	0.283859	-3.03227	0.0101345	-5.34637	0.00030421	-15.8088	1.06715e-07	4.71838	0.0122398	-3.58439	0.0043328			9	4.59184	19	9.69388	14	7.14286	20	10.2041	21	10.7143	7	3.57143	9	4.59184	8	4.08163	7	3.57143	3	1.53061	8
CTL0604	CTL0604	CT350	1701		-1.27818	0.458798	1.50275	0.188756	-3.57062	0.0111148	1.38377	0.612249	-3.01815	0.015794	-1.849	0.177172	-2.59034	0.157654	-4.17766	0.000100841	-2.59011	0.0608607	-1.03894	0.95133	-2.43647	0.0532497			20	3.53357	94	16.6078	34	6.00707	21	3.71025	54	9.54064	25	4.41696	37	6.5371	55	9.71731	27	4.77032	10	1.76678	28
CTL0605	CTL0605	CT351	2103		1.13577	0.668406	-1.0723	0.739346	-2.21711	0.0340931	1.40346	0.379421	-1.84921	0.0509509	-1.49792	0.331995	-1.7972	0.282637	-3.03276	0.00302799	-4.73421	0.000588116	2.10349	0.19832	-2.43134	0.0725637			40	5.71429	80	11.4286	46	6.57143	29	4.14286	76	10.8571	35	5	35	5	27	3.85714	30	4.28571	36	5.14286	16
secG	CTL0606	CT352	309		2.24042	0.0575443	-2.02866	0.0783814	4.54384	1.73127e-05	1.82871	0.0307613	7.54946	1.60094e-13	3.84846	0.00376592	2.03702	0.216914	7.40879	8.88178e-15	1.95821	0.0740162	1.05154	0.863181	1.96911	0.0194767			8	7.84314	19	18.6275	5	4.90196	10	9.80392	9	8.82353	3	2.94118	4	3.92157	5	4.90196	3	2.94118	0	0	4
def	CTL0607	CT353	546		-1.43903	0.207768	-1.17018	0.514332	1.28188	0.368549	1.0086	0.985688	1.10639	0.719441	1.07633	0.838952	1.81331	0.0800314	1.8224	0.0075879	1.73234	0.102899	-1.14664	0.734809	1.31963	0.244186			8	4.41989	21	11.6022	13	7.18232	14	7.73481	10	5.52486	7	3.8674	7	3.8674	9	4.97238	6	3.31492	3	1.65746	8
ksgA	CTL0608	CT354	834		-1.26458	0.473377	-1.05775	0.776681	1.14923	0.701998	-1.53652	0.108098	-1.49817	0.281719	-1.12905	0.738088	2.00885	0.14943	1.52041	0.0654935	-1.13182	0.754725	2.25938	0.00981179	1.65092	0.120668			19	6.85921	33	11.9134	15	5.41516	20	7.22022	18	6.49819	14	5.05415	16	5.77617	19	6.85921	8	2.88809	5	1.80505	11
CTL0609	CTL0609	CT355	1062		1.13462	0.656894	-1.56907	0.111512	1.1083	0.717696	-1.02241	0.933314	1.0551	0.827951	1.38513	0.343024	1.10789	0.77892	1.65538	0.0283209	1.3105	0.392382	1.10722	0.70956	1.4384	0.2712			22	6.23229	36	10.1983	17	4.81586	30	8.49858	21	5.94901	11	3.11615	17	4.81586	33	9.34844	10	2.83286	6	1.69972	17
CTL0610	CTL0610	CT356	2115		2.56825	0.0999337	1.08765	0.866953	5.03643	0.000100195	1.18447	0.607091	4.90136	0.00011002	3.77556	0.0179718	2.41097	0.0191407	8.26111	3.53705e-05	3.3994	0.00663239	2.28667	0.0553994	7.16081	1.03568e-06			44	6.25	82	11.6477	35	4.97159	37	5.25568	53	7.52841	22	3.125	25	3.55114	49	6.96023	30	4.26136	13	1.84659	28
CTL0611A	CTL0611A	CT357	333		2.04673	0.23877	-5.87676	0.00465567	-1.16615	0.746137	1.44861	0.555245	1.3129	0.528016	-1.38475	0.549866	1.56407	0.51111	2.10806	0.268552	-1.01392	0.976537	1.67096	0.34311	1.74502	0.297001			0	0	18	16.3636	10	9.09091	8	7.27273	16	14.5455	6	5.45455	6	5.45455	14	12.7273	2	1.81818	3	2.72727	3
CTL0613	CTL0613	CT359	591		1.77276	0.100374	-2.26977	0.0135635	2.17815	0.00188286	-1.32258	0.202943	1.59766	0.0611613	1.90664	0.038954	1.712	0.140942	3.412	2.12143e-07	1.74541	0.0788232	-1.06354	0.842266	1.66633	0.0248198			17	8.67347	26	13.2653	15	7.65306	24	12.2449	16	8.16327	10	5.10204	9	4.59184	16	8.16327	4	2.04082	0	0	3
CTL0614	CTL0614	CT360	627		-1.237	0.494631	-1.91932	0.0510611	-2.64995	0.0147391	1.63432	0.273518	-1.68382	0.195063	-1.76772	0.108581	1.15493	0.806329	-1.62247	0.307311	-3.17633	0.0108982	2.96681	0.0527927	1.05443	0.893277			9	4.32692	24	11.5385	12	5.76923	9	4.32692	20	9.61538	1	0.480769	6	2.88462	10	4.80769	3	1.44231	0	0	10
dapA	CTL0615	CT361	861		1.08717	0.843841	-1.76809	0.0576274	-1.95235	0.013875	1.00456	0.983967	-2.32528	0.00174816	-1.39419	0.387142	-2.06669	0.0575568	-3.07233	1.91321e-05	-3.6908	0.000711145	2.85669	0.0128118	-1.40056	0.310368			11	3.84615	35	12.2378	18	6.29371	24	8.39161	26	9.09091	16	5.59441	13	4.54545	23	8.04196	5	1.74825	2	0.699301	10
lysC	CTL0616	CT362	1296		-1.05805	0.916435	-1.64379	0.409443	-1.97597	0.167977	-1.02197	0.934023	-2.18189	0.0105235	-1.7056	0.337859	-2.21817	0.0174986	-3.66619	4.72374e-08	-2.59937	0.018632	2.06492	0.0925332	-1.26848	0.600754			18	4.17633	54	12.529	25	5.80046	38	8.81671	33	7.65661	14	3.24826	28	6.49652	35	8.12065	7	1.62413	6	1.39211	16
asd	CTL0617	CT363	1005		-1.00211	0.993288	-1.8053	0.0197545	1.0424	0.905884	-1.01881	0.95767	-1.0387	0.848461	-1.13887	0.684594	1.18925	0.593186	1.07613	0.788472	1.05142	0.841571	1.89679	0.0321526	1.86212	0.0155492			9	2.69461	38	11.3772	28	8.38323	25	7.48503	29	8.68263	15	4.49102	15	4.49102	26	7.78443	9	2.69461	15	4.49102	10
dapB	CTL0618	CT364	762		-1.25497	0.467869	-1.91595	0.00657665	1.06721	0.871429	1.0379	0.863782	-1.00372	0.987238	-1.30071	0.538408	1.15656	0.736979	-1.15346	0.627197	1.15233	0.685888	1.22461	0.620578	1.27485	0.372411			14	5.5336	27	10.6719	14	5.5336	23	9.09091	24	9.48617	8	3.16206	15	5.92885	17	6.71937	6	2.37154	6	2.37154	4
CTL0619	CTL0619	CT365	1728		1.36968	0.376518	3.39028	2.411e-05	1.42084	0.427694	-1.14781	0.826338	1.09533	0.840007	2.22464	0.0414078	1.38512	0.369093	2.84673	0.0141642	1.59991	0.252079	1.85935	0.0664187	2.73279	0.0152925			17	2.95652	82	14.2609	45	7.82609	54	9.3913	47	8.17391	19	3.30435	25	4.34783	60	10.4348	12	2.08696	4	0.695652	26
aroA	CTL0620	CT366	1323		1.08194	0.830268	-1.21605	0.508177	-1.17526	0.786931	1.48171	0.525085	-1.03681	0.939142	1.0147	0.975661	1.42324	0.352827	1.33391	0.395462	-1.0646	0.874297	1.57285	0.203059	1.32995	0.509377			20	4.54545	54	12.2727	31	7.04545	13	2.95455	58	13.1818	31	7.04545	20	4.54545	37	8.40909	9	2.04545	25	5.68182	17
aroL	CTL0621	CT367	555		-1.80688	0.122025	-1.12876	0.748929	-1.30057	0.603257	-1.26257	0.707129	-1.85189	0.222752	-1.43635	0.405967	1.63739	0.45178	1.0592	0.905005	-1.11402	0.807486	2.28188	0.0964572	1.81349	0.150473			12	6.52174	28	15.2174	8	4.34783	6	3.26087	21	11.413	11	5.97826	12	6.52174	12	6.52174	4	2.17391	6	3.26087	8
aroC	CTL0622	CT368	1074		1.22511	0.584913	-1.31304	0.380378	1.18253	0.776074	-4.59767	0.0641202	-3.98955	0.059246	-1.28253	0.648812	-1.26136	0.723589	-1.48758	0.526756	-1.95685	0.246526	2.50204	0.0837617	1.13351	0.82507			14	3.92157	39	10.9244	22	6.16246	19	5.32213	36	10.084	24	6.72269	19	5.32213	30	8.40336	10	2.80112	9	2.52101	17
aroB	CTL0623	CT369	1122		1.42334	0.392659	-1.25747	0.584312	-1.72835	0.401289	-1.51688	0.666408	-2.92897	0.127797	-1.21852	0.76045	-5.61315	0.110339	-6.82912	0.0192139	-2.7698	0.113299	-1.69793	0.577428	-4.04834	0.0680771			15	4.02145	55	14.7453	34	9.11528	18	4.82574	23	6.16622	23	6.16622	21	5.63003	26	6.97051	7	1.87668	15	4.02145	16
aroE	CTL0624	CT370	1443		-1.58976	0.241812	1.29774	0.558139	-15.5994	0.00409841	2.45277	0.506689	-6.50129	0.0110464	-2.22731	0.141704	-3.84727	0.175993	-9.01899	0.000837314	-2.60198	0.113678	-3.03775	0.284323	-5.54101	0.0247442			24	5	56	11.6667	36	7.5	19	3.95833	51	10.625	32	6.66667	27	5.625	38	7.91667	10	2.08333	17	3.54167	25
CTL0625	CTL0625	CT371	786		1.0946	0.773172	-1.84697	0.0991074	-1.0447	0.937517	-1.21161	0.768968	-1.32324	0.633195	-1.46294	0.494907	-1.22755	0.755845	-1.64895	0.435311	1.17803	0.734096	-3.10404	0.0465841	-2.55851	0.0367195			10	3.83142	32	12.2605	28	10.728	11	4.21456	19	7.27969	12	4.5977	10	3.83142	19	7.27969	13	4.98084	6	2.29885	15
CTL0626	CTL0626	CT372	1329		-1.11504	0.771022	9.8947	8.68608e-08	-2.09534	0.228612	1.72124	0.374444	-1.37386	0.472319	-1.39124	0.50948	-1.78652	0.314989	-2.61128	0.0591632	-3.70345	0.0300649	-1.34188	0.7484	-4.98984	0.000200728			21	4.75113	37	8.37104	23	5.20362	21	4.75113	48	10.8597	24	5.42986	24	5.42986	37	8.37104	28	6.33484	13	2.94118	28
CTL0628	CTL0628	CT374	1452		1.80544	0.420762	7.76259	4.14666e-05	-2.12284	0.513372	2.67874	0.409004	1.08259	0.935322	1.865	0.525736	-1.75676	0.581643	1.72364	0.597355	-1.43449	0.698013	1.91365	0.517239	1.67358	0.606253			34	7.03934	70	14.4928	51	10.559	24	4.96894	39	8.07453	18	3.72671	30	6.21118	46	9.52381	18	3.72671	5	1.0352	11
CTL0629	CTL0629	CT375	1059		1.13887	0.5917	1.04113	0.912075	1.95943	0.0305886	-1.6674	0.0830254	1.05788	0.891393	-1.0497	0.904221	1.38212	0.435814	1.29709	0.490024	1.42381	0.355472	-1.29933	0.436304	1.02062	0.965362			9	2.55682	41	11.6477	29	8.23864	14	3.97727	22	6.25	24	6.81818	23	6.53409	36	10.2273	15	4.26136	10	2.84091	13
mdhC	CTL0630	CT376	981		1.48899	0.0691929	1.23932	0.432537	1.61868	0.108196	1.00789	0.973622	1.51356	0.0830257	1.50865	0.258001	1.76874	0.0704744	2.78392	5.95634e-05	2.15414	0.00405612	-1.73069	0.0734553	1.19495	0.64535			13	3.98773	29	8.89571	20	6.13497	25	7.66871	25	7.66871	16	4.90798	13	3.98773	34	10.4294	5	1.53374	8	2.45399	13
ltuA	CTL0631	CT377	141		-1.1481	0.751168	-1.08221	0.884485	-1.27823	0.711059	1.31825	0.695595	-1.0224	0.968877	-1.14155	0.808921	1.52335	0.511952	1.338	0.647858	-1.26944	0.653828	-1.52758	0.566922	-1.99488	0.268836			6	13.0435	2	4.34783	4	8.69565	4	8.69565	4	8.69565	1	2.17391	0	0	3	6.52174	2	4.34783	2	4.34783	2
pgi	CTL0633	CT378	1578		1.51132	0.0752004	1.61975	0.0461409	1.07181	0.831778	1.19377	0.465093	1.13937	0.543722	1.2525	0.631802	-1.04352	0.903121	1.15541	0.508728	-1.03993	0.905759	1.0129	0.974682	-1.11779	0.660646			31	5.90476	54	10.2857	29	5.52381	30	5.71429	46	8.7619	18	3.42857	22	4.19048	48	9.14286	11	2.09524	12	2.28571	29
CTL0634	CTL0634	CT379	1344		1.11853	0.677595	-1.05631	0.794402	-1.79715	0.120105	-1.01406	0.968811	-1.94505	0.0287534	-1.05826	0.866728	-1.75724	0.0812019	-1.84318	0.175527	-1.04336	0.881929	-1.19922	0.590567	-1.29414	0.347904			11	2.46085	63	14.094	23	5.14541	28	6.26398	26	5.81655	17	3.80313	26	5.81655	31	6.93512	13	2.90828	8	1.78971	20
phnP	CTL0635	CT380	801		-1.06912	0.813212	-1.00665	0.98126	-1.02639	0.937777	1.27628	0.411075	1.05213	0.858085	-1.02782	0.944229	1.03266	0.92274	-1.0429	0.84836	1.02105	0.949476	-1.20016	0.691897	-1.28515	0.44544			10	3.7594	30	11.2782	16	6.01504	20	7.5188	21	7.89474	11	4.13534	19	7.14286	8	3.00752	14	5.26316	10	3.7594	11
artJ	CTL0636	CT381	774		1.07231	0.818014	-1.04046	0.85825	1.01944	0.938954	1.12785	0.782808	-1.01551	0.950522	1.17335	0.658123	1.17814	0.604901	1.32409	0.224534	-1.19777	0.568496	1.04295	0.878776	-1.24547	0.492965			10	3.89105	29	11.284	18	7.00389	23	8.94942	17	6.61479	11	4.28016	13	5.05837	18	7.00389	7	2.72374	5	1.94553	9
aroG	CTL0637	CT382	837		-1.0168	0.954543	-1.08811	0.778853	1.93135	0.09594	-1.07503	0.79702	1.69681	0.198078	1.32144	0.545431	-1.15151	0.705319	1.19375	0.657388	1.02263	0.949608	1.67383	0.141448	1.6717	0.310098			6	2.15827	32	11.5108	19	6.83453	25	8.99281	19	6.83453	17	6.11511	17	6.11511	21	7.55396	2	0.719424	14	5.03597	8
CTL0638	CTL0638	CT382.1	192		-1.05541	0.945783	27.1306	2.09088e-08	2.13362	0.531063	-1.51973	0.737348	1.15744	0.891128	1.31725	0.788189	-1.19728	0.869726	1.07656	0.94526	1.89578	0.511367	1.38442	0.750339	2.40097	0.387715			4	6.34921	11	17.4603	4	6.34921	2	3.1746	4	6.34921	0	0	3	4.7619	3	4.7619	2	3.1746	0	0	4
CTL0639	CTL0639	CT383	732		4.7846	0.0129267	-12.5267	5.13166e-05	2.06745	0.0698258	-1.30757	0.504644	1.842	0.151492	7.07227	0.00206784	-6.24707	0.00135818	1.79098	0.0918035	1.7964	0.183778	-1.06389	0.86259	1.95866	0.133977			9	3.7037	28	11.5226	21	8.64198	17	6.99588	21	8.64198	18	7.40741	16	6.58436	17	6.99588	9	3.7037	8	3.29218	7
CTL0640	CTL0640	CT384	1620		1.37897	0.541461	1.44104	0.268993	-1.00686	0.992351	1.55711	0.390089	1.42232	0.524786	1.5531	0.475723	1.64825	0.377088	1.91293	0.141907	1.75471	0.242977	1.35235	0.541615	2.17326	0.137964			19	3.52505	63	11.6883	28	5.19481	42	7.79221	48	8.90538	11	2.04082	18	3.33952	65	12.0594	11	2.04082	12	2.22635	31
CTL0641	CTL0641	CT385	336		1.27632	0.374982	1.38402	0.13952	1.96962	0.0413911	-1.01659	0.958558	1.78853	0.0902597	1.64	0.186074	1.20898	0.610696	2.0377	0.0406498	2.30681	0.0124448	-1.52274	0.245974	1.47539	0.412172			7	6.30631	13	11.7117	14	12.6126	8	7.20721	2	1.8018	3	2.7027	2	1.8018	6	5.40541	1	0.900901	5	4.5045	5
CTL0642	CTL0642	CT386	870		1.69654	0.0862753	-1.07214	0.8242	1.89952	0.0363422	1.19803	0.506418	2.10602	0.00480766	1.42431	0.268993	1.60841	0.128677	2.31379	0.00201553	2.08313	0.0102046	-1.57318	0.0871136	1.25724	0.365164			21	7.26644	29	10.0346	13	4.49827	20	6.92042	19	6.57439	11	3.80623	10	3.46021	14	4.84429	8	2.76817	10	3.46021	13
CTL0643	CTL0643	CT387	2076		1.2872	0.58213	1.64317	0.0541724	1.52226	0.499186	-1.00144	0.997633	1.6529	0.43155	1.80098	0.259875	-1.56129	0.268693	1.38339	0.537222	-1.00179	0.997374	-1.48223	0.55848	-1.281	0.702755			32	4.63097	87	12.5904	46	6.65702	35	5.06512	50	7.23589	40	5.78871	35	5.06512	49	7.09117	32	4.63097	28	4.0521	32
CTL0644	CTL0644	CT388	348		1.14317	0.638503	-1.48207	0.227931	-1.06952	0.875719	1.3707	0.441868	1.2068	0.547795	1.15718	0.706998	-1.32349	0.389975	-1.12684	0.768575	-1.16515	0.694463	-1.50511	0.400878	-1.85365	0.137201			5	4.34783	17	14.7826	5	4.34783	13	11.3043	10	8.69565	4	3.47826	6	5.21739	8	6.95652	0	0	0	0	1
CTL0645	CTL0645	CT389	1227		-1.10613	0.800712	4.48685	2.39584e-05	-2.37264	0.251611	1.46152	0.695642	-1.82307	0.333367	1.41471	0.455224	-2.86018	0.187473	-2.10545	0.285218	1.06616	0.919856	-1.81401	0.440838	-1.72489	0.411504			38	9.31373	30	7.35294	23	5.63725	25	6.12745	25	6.12745	19	4.65686	15	3.67647	26	6.37255	18	4.41176	16	3.92157	20
dapL	CTL0646	CT390	1185		-1.50661	0.185391	-1.30724	0.246798	1.26463	0.547677	1.18998	0.648506	1.19686	0.505872	-1.13953	0.791869	1.01032	0.975482	-1.08811	0.83253	-1.61337	0.264111	-1.06231	0.894583	-1.96947	0.0594673			30	7.61421	42	10.6599	31	7.86802	14	3.5533	28	7.1066	25	6.34518	19	4.82234	39	9.89848	12	3.04569	9	2.28426	16
CTL0647	CTL0647	CT391	1008		1.12846	0.752398	-1.12146	0.765351	1.05397	0.925626	-2.17735	0.270622	-1.80723	0.310282	-1.25279	0.659765	-1.04543	0.945163	-1.33671	0.645733	-5.35548	0.0131317	-1.09326	0.922266	-3.60936	0.0585276			19	5.67164	30	8.95522	34	10.1493	22	6.56716	38	11.3433	19	5.67164	17	5.07463	24	7.16418	6	1.79104	7	2.08955	12
CTL0648	CTL0648	CT392	1131		-1.822	0.391824	8.2775	0.000165264	-3.63423	0.300203	-3.63462	0.57546	-12.5743	0.188042	-1.04395	0.956163	-3.40492	0.178943	-3.3418	0.168726	-1.45885	0.636686	-1.76997	0.524432	-2.96893	0.256292			8	2.12766	36	9.57447	18	4.78723	21	5.58511	48	12.766	15	3.98936	13	3.45745	30	7.97872	6	1.59574	11	2.92553	16
proS	CTL0649	CT393	1746		-1.02776	0.903038	-1.42671	0.0969436	1.33263	0.261859	-1.33067	0.211289	-1.05735	0.807544	1.00128	0.997547	1.0711	0.859316	1.22793	0.487769	-1.38892	0.224326	1.45421	0.294469	1.02598	0.90846			28	4.81928	67	11.5318	35	6.0241	30	5.16351	31	5.33563	28	4.81928	30	5.16351	36	6.19621	22	3.78657	10	1.72117	24
CTL0650	CTL0650	CT394	1179		-1.38966	0.275937	1.57852	0.0831471	-1.26976	0.527863	1.26415	0.434623	-1.07153	0.828495	-1.76163	0.187322	-1.08787	0.866282	-1.92359	0.0412519	-2.67578	0.0408216	6.13328	0.00246161	2.09893	0.0623783			21	5.35714	54	13.7755	19	4.84694	21	5.35714	33	8.41837	21	5.35714	24	6.12245	17	4.33673	18	4.59184	5	1.27551	22
grpE	CTL0651	CT395	573		-1.24157	0.589327	-1.17996	0.561993	-2.22609	0.115399	1.37726	0.461247	-2.0121	0.172003	-1.8923	0.180876	-3.71157	0.00119362	-8.18936	6.44284e-05	-2.62054	0.097642	1.30624	0.628968	-2.54294	0.0533006			7	3.68421	15	7.89474	10	5.26316	9	4.73684	12	6.31579	9	4.73684	11	5.78947	14	7.36842	5	2.63158	1	0.526316	13
dnaK	CTL0652	CT396	1983		1.21132	0.734021	-1.50568	0.493226	-1.20169	0.664817	1.26156	0.429986	-1.22369	0.725624	-1.25866	0.59701	-2.05331	0.0199546	-2.97247	0.00331793	-1.31135	0.542769	-1.55952	0.283831	-2.51967	0.0286601			18	2.72727	42	6.36364	55	8.33333	45	6.81818	44	6.66667	30	4.54545	39	5.90909	70	10.6061	6	0.909091	9	1.36364	27
vacB	CTL0654	CT397	2085		-1.22048	0.528058	-1.22953	0.465571	-1.06659	0.806052	-1.32282	0.171229	-1.58489	0.215595	-1.41709	0.42626	-1.25598	0.518176	-1.85929	0.00493414	-1.95925	0.0157719	1.06564	0.78866	-1.99576	0.00237271			34	4.89914	71	10.2305	43	6.19597	46	6.62824	53	7.63689	39	5.6196	46	6.62824	50	7.20461	20	2.88184	23	3.31412	24
CTL0655	CTL0655	CT398	765		1.01477	0.964466	-1.6873	0.0572437	1.59175	0.235814	-1.23743	0.386029	1.2322	0.571968	1.37684	0.334561	1.03472	0.927088	1.55632	0.0458767	1.72906	0.0504608	1.39354	0.25115	2.36475	0.00692233			3	1.1811	27	10.6299	18	7.08661	11	4.33071	17	6.69291	4	1.5748	12	4.72441	16	6.29921	2	0.787402	7	2.75591	19
CTL0656	CTL0656	CT399	987		1.33731	0.245716	2.04282	0.0744469	1.03636	0.916402	1.15593	0.616999	1.21631	0.591526	1.42689	0.351458	1.46802	0.278061	2.29733	0.00243064	2.40276	0.0127884	1.01747	0.968454	2.60556	0.00301265			18	5.4878	47	14.3293	18	5.4878	25	7.62195	28	8.53659	17	5.18293	15	4.57317	17	5.18293	10	3.04878	9	2.7439	13
sucB_2	CTL0657	CT400	1167		-1.01434	0.951587	-1.00238	0.990881	-1.58161	0.175403	-1.01219	0.974595	-1.70949	0.141897	-1.37083	0.419093	1.86497	0.0614618	1.24437	0.590024	-1.01912	0.954997	2.30499	0.00277268	2.03622	0.0685434			11	2.83505	39	10.0515	27	6.95876	38	9.79381	29	7.47423	18	4.63918	21	5.41237	26	6.70103	4	1.03093	5	1.28866	13
gltT	CTL0658	CT401	1239		-1.55482	0.139717	-1.07184	0.861453	1.08187	0.786335	-1.14269	0.759552	-1.16776	0.574026	1.34138	0.380011	2.59657	0.00795254	3.40016	5.54752e-07	2.59804	0.04979	2.11559	0.0407226	4.9744	2.96553e-06			26	6.31068	52	12.6214	34	8.25243	37	8.98058	40	9.70874	14	3.39806	17	4.12621	38	9.2233	7	1.69903	4	0.970874	8
CTL0659	CTL0659	CT402	1110		-1.07634	0.834219	-1.25653	0.370852	1.57196	0.135657	1.05255	0.850634	1.38879	0.244111	1.83334	0.164986	2.74311	0.127554	4.68354	0.025118	3.56807	0.00303208	1.91539	0.315392	5.69091	0.0074147			17	4.60705	42	11.3821	23	6.23306	33	8.94309	25	6.77507	15	4.06504	12	3.25203	24	6.50407	5	1.35501	11	2.98103	11
CTL0660	CTL0660	CT403	810		-1.24977	0.450016	-1.4005	0.379674	-1.96159	0.0362488	1.09885	0.815186	-1.91639	0.02119	-1.55089	0.207872	1.07632	0.849812	-1.50117	0.115065	-1.69011	0.197475	1.95943	0.105405	-1.01225	0.971554			16	5.94796	32	11.8959	15	5.57621	21	7.80669	19	7.0632	10	3.71747	9	3.34572	20	7.43494	7	2.60223	3	1.11524	13
CTL0661	CTL0661	CT404	828		-1.57579	0.102134	-1.31238	0.298995	1.19983	0.55935	-1.52322	0.138819	-1.38109	0.198462	-1.6256	0.220025	1.28748	0.480359	-1.20643	0.483367	-1.38314	0.380193	1.59316	0.095521	1.12809	0.668391			18	6.54545	29	10.5455	12	4.36364	14	5.09091	23	8.36364	15	5.45455	11	4	17	6.18182	7	2.54545	7	2.54545	12
ribC	CTL0662	CT405	600		-1.61446	0.08633	-1.51659	0.169941	-1.22164	0.623231	1.11356	0.791731	-1.08766	0.711038	-1.63271	0.149517	1.68895	0.0959557	1.12867	0.699199	-1.35599	0.278008	1.36658	0.407036	1.04488	0.856738			11	5.52764	14	7.03518	21	10.5528	19	9.54774	13	6.53266	5	2.51256	13	6.53266	11	5.52764	5	2.51256	6	3.01508	4
CTL0663	CTL0663	CT406	465		1.08526	0.799151	-1.08221	0.787212	-1.08851	0.759469	-1.05551	0.848164	-1.13725	0.614398	-1.01005	0.979682	-1.23954	0.528081	-1.08212	0.743428	2.26626	0.00353027	-1.57248	0.140182	1.66078	0.0593783			6	3.8961	14	9.09091	9	5.84416	10	6.49351	9	5.84416	3	1.94805	8	5.19481	10	6.49351	4	2.5974	2	1.2987	9
dksA	CTL0664	CT407	375		1.12723	0.681773	1.09446	0.731666	-1.63678	0.154488	1.13135	0.76559	-1.61658	0.268932	1.53781	0.381654	-1.72264	0.188127	-1.17899	0.579754	1.74928	0.124067	-1.07171	0.859842	1.50034	0.436465			3	2.41935	13	10.4839	7	5.64516	4	3.22581	7	5.64516	4	3.22581	11	8.87097	10	8.06452	4	3.22581	2	1.6129	6
lspA	CTL0665	CT408	504		-1.39876	0.371164	1.24828	0.533538	1.39792	0.523706	-3.90966	0.012884	-2.52996	0.110488	-1.18942	0.746741	-2.94801	0.135726	-2.65576	0.138438	-2.2045	0.0797164	-1.11743	0.88465	-2.2835	0.19296			16	9.58084	33	19.7605	13	7.78443	9	5.38922	16	9.58084	6	3.59281	7	4.19162	11	6.58683	7	4.19162	5	2.99401	2
CTL0666	CTL0666	CT409	1362		-1.42456	0.312339	-1.13875	0.680692	-1.00704	0.97866	-1.66631	0.0443163	-1.72946	0.0168421	-1.26275	0.497642	-1.21601	0.590874	-1.59507	0.0793974	-1.50092	0.265694	2.68485	0.00689427	1.61453	0.113524			39	8.60927	54	11.9205	40	8.83002	37	8.16777	40	8.83002	13	2.86976	21	4.63576	41	9.05077	18	3.97351	6	1.3245	15
pcnB_1	CTL0667	CT410	1278		-1.30408	0.29424	-1.13277	0.716822	-2.02345	0.0676181	1.14524	0.735948	-1.89939	0.0422142	-1.85414	0.0713424	-2.26801	0.105222	-4.42487	0.000237613	-4.27024	0.000318684	2.94557	0.00730281	-1.57309	0.167434			31	7.29412	56	13.1765	28	6.58824	18	4.23529	35	8.23529	15	3.52941	27	6.35294	23	5.41176	18	4.23529	9	2.11765	14
lpxB	CTL0668	CT411	1824		1.1444	0.669081	-1.02987	0.931961	-2.18192	0.174268	1.31062	0.665039	-1.92402	0.0974753	-1.22063	0.685548	-6.46993	0.000822526	-8.18533	1.03674e-07	-4.66477	0.00612521	1.25976	0.788136	-3.86048	0.00315989			44	7.24876	87	14.3328	45	7.41351	26	4.28336	47	7.743	32	5.27183	29	4.77759	42	6.91928	24	3.95387	18	2.9654	25
pmpA	CTL0669	CT412	2928		1.22487	0.521658	-2.12835	0.0264597	-2.50655	0.000684128	-1.33548	0.441108	-3.67307	7.50309e-07	-1.47732	0.280743	-3.10204	0.0562747	-4.61408	1.05138e-13	-2.95709	0.0157176	1.06992	0.879932	-2.92678	0.00679712			56	5.74359	87	8.92308	76	7.79487	34	3.48718	105	10.7692	33	3.38462	68	6.97436	74	7.58974	27	2.76923	33	3.38462	33
pmpB	CTL0670	CT413	5250		-1.31133	0.306553	18.1008	7.57843e-11	-5.07607	0.00686457	2.4801	0.188203	-2.13091	0.0978804	-1.55296	0.413705	-2.37518	0.215101	-3.63364	0.000855878	-2.56237	0.0633522	-1.23879	0.789043	-3.14911	0.0210771			65	3.71641	118	6.74671	104	5.94626	75	4.28816	229	13.0932	69	3.94511	178	10.1772	160	9.14808	55	3.14465	20	1.14351	65
pmpC	CTL0671	CT414	5325		3.84636	0.000115147	4.39612	0.0253429	1.05721	0.874061	1.76589	0.0694141	1.86275	0.0089784	1.81801	0.0886113	1.62599	0.159144	3.13995	0.000228349	3.11464	0.0174966	-3.59471	0.0134246	-1.06558	0.856883			57	3.21308	114	6.42616	91	5.12965	97	5.46787	242	13.6415	66	3.72041	191	10.7666	135	7.60992	51	2.87486	22	1.24014	64
CTL0672	CTL0672	CT415	831		-1.36859	0.373007	-2.11776	0.0271277	-1.17994	0.682586	1.76135	0.228253	1.18167	0.680237	-1.51549	0.43375	-1.37747	0.533075	-2.06344	0.0193135	-1.594	0.203633	2.35382	0.0145832	1.32098	0.413286			14	5.07246	32	11.5942	23	8.33333	18	6.52174	21	7.6087	8	2.89855	16	5.7971	18	6.52174	8	2.89855	10	3.62319	13
CTL0673	CTL0673	CT416	711		-1.84968	0.047092	-1.26919	0.584937	-2.53168	0.0603551	1.08298	0.898694	-1.65374	0.244254	-1.06661	0.87482	-2.87126	0.145089	-1.72571	0.349133	-1.53829	0.475019	2.40025	0.251101	1.74077	0.39442			11	4.66102	29	12.2881	15	6.35593	13	5.50847	14	5.9322	11	4.66102	22	9.32203	14	5.9322	7	2.9661	9	3.81356	11
CTL0674	CTL0674	CT417	882		-1.74589	0.236944	-1.95079	0.220916	-1.98297	0.252264	-1.66379	0.540053	-2.18211	0.202084	1.36995	0.595298	-4.38409	0.0860965	-1.78336	0.396107	-1.48037	0.515932	2.13441	0.379166	2.2632	0.264779			14	4.77816	44	15.0171	41	13.9932	20	6.82594	34	11.6041	14	4.77816	8	2.73038	22	7.50853	13	4.43686	7	2.38908	3
CTL0675	CTL0675	CT418	1008		-1.52704	0.184792	-1.51449	0.172407	1.03985	0.903111	-1.09228	0.760255	-1.10921	0.724215	1.06372	0.876425	1.35862	0.473212	1.40105	0.355862	3.52336	0.000243059	1.68068	0.137482	5.23762	3.56348e-11			14	4.1791	44	13.1343	20	5.97015	18	5.37313	12	3.58209	13	3.8806	19	5.67164	19	5.67164	8	2.38806	5	1.49254	11
rpmA	CTL0676	CT419	252		-1.00253	0.994183	-1.85502	0.0663793	1.93978	0.0825474	1.38747	0.349573	2.06615	0.0970858	2.44743	0.11933	2.45403	0.0636742	4.85722	1.0364e-06	1.92181	0.144243	1.48802	0.416779	2.25012	0.0405819			1	1.20482	5	6.0241	3	3.61446	9	10.8434	6	7.22892	2	2.40964	5	6.0241	7	8.43373	1	1.20482	2	2.40964	4
rplU	CTL0677	CT420	324		-1.06602	0.88736	-1.64321	0.0968131	1.62038	0.300337	1.25367	0.518787	1.56032	0.189219	1.61326	0.290807	2.5503	0.181671	3.31465	0.0850795	1.95866	0.0883131	1.29864	0.514485	2.00279	0.0209832			4	3.73832	7	6.54206	5	4.6729	16	14.9533	4	3.73832	2	1.86916	3	2.80374	5	4.6729	6	5.60748	2	1.86916	5
CTL0678	CTL0678	CT421	702		-1.15441	0.547869	1.28179	0.490648	-1.64928	0.202118	-1.11407	0.796008	-1.83045	0.137108	-1.62884	0.29376	-1.34292	0.45404	-2.18631	0.0271155	-2.9089	0.00462321	-1.08251	0.885487	-3.1618	0.00760035			22	9.44206	26	11.1588	19	8.15451	20	8.58369	16	6.86695	14	6.00858	18	7.72532	13	5.5794	5	2.14592	3	1.28755	9
CTL0679	CTL0679	CT421.1	162		1.02473	0.931142	-1.40513	0.229169	1.94251	0.0423921	-1.69392	0.0946439	1.03799	0.928193	1.14805	0.718841	1.28954	0.594049	1.45659	0.355379	1.29254	0.50764	-1.71851	0.177328	-1.4077	0.274602			2	3.77358	0	0	2	3.77358	5	9.43396	3	5.66038	4	7.54717	3	5.66038	7	13.2075	1	1.88679	2	3.77358	5
CTL0680	CTL0680	CT421.2	162		-1.06097	0.881152	-1.64476	0.131039	4.14954	2.73624e-05	-1.08991	0.798086	3.7208	0.000205036	1.57452	0.182354	2.47849	0.00243558	3.91225	1.41683e-06	1.33433	0.527552	-1.13179	0.779725	1.16088	0.770906			1	1.88679	5	9.43396	2	3.77358	4	7.54717	3	5.66038	1	1.88679	4	7.54717	3	5.66038	1	1.88679	1	1.88679	0
CTL0681	CTL0681	CT422	486		-1.12278	0.691256	-1.32782	0.248302	1.33575	0.481003	-1.60368	0.352567	-1.32998	0.445616	-1.20508	0.706268	-1.10621	0.823589	-1.36996	0.344768	-1.04385	0.899406	1.50558	0.371689	1.3136	0.539892			8	4.96894	23	14.2857	9	5.59006	12	7.45342	14	8.69565	7	4.34783	7	4.34783	10	6.21118	6	3.72671	6	3.72671	15
CTL0682	CTL0682	CT423	1110		1.01943	0.949292	1.02141	0.943828	-3.7928	0.0106653	-1.47448	0.64357	-5.24606	0.00914202	-1.41124	0.476877	-4.23863	0.0570418	-5.34027	0.00837641	-5.0542	0.00251011	-2.52443	0.258448	-8.58163	0.000664167			19	5.14905	40	10.8401	34	9.21409	18	4.87805	34	9.21409	27	7.31707	16	4.33604	20	5.42005	20	5.42005	9	2.43902	9
rsbV	CTL0683	CT424	351		-1.0122	0.983124	8.20506	1.76468e-10	-3.20996	0.293458	3.31183	0.215756	-1.09314	0.897553	-1.45395	0.69521	-1.88901	0.563815	-3.12848	0.16533	-1.14023	0.866455	-1.14074	0.877727	-1.55558	0.580775			4	3.44828	13	11.2069	7	6.03448	9	7.75862	15	12.931	1	0.862069	5	4.31034	7	6.03448	4	3.44828	2	1.72414	9
CTL0684	CTL0684	CT425	1866		1.11795	0.718403	1.05352	0.877943	-1.70379	0.096287	-1.2208	0.534291	-2.19415	0.00632072	-1.27087	0.487273	-1.5674	0.178129	-1.99669	0.00139958	-1.32821	0.513266	1.3863	0.369262	-1.02903	0.905663			44	7.08535	50	8.05153	47	7.56844	25	4.02576	52	8.37359	38	6.11916	35	5.63607	36	5.7971	25	4.02576	11	1.77134	22
CTL0685	CTL0685	CT426	1110		1.02752	0.925212	-1.05503	0.812936	-11.1797	0.000289076	3.24892	0.273057	-3.65679	0.00808207	-1.47286	0.342434	-1.08084	0.920294	-1.64089	0.443777	-4.27092	0.0020315	5.28739	0.0155113	1.44504	0.556837			17	4.60705	47	12.7371	25	6.77507	14	3.79404	31	8.40108	19	5.14905	21	5.69106	28	7.58808	12	3.25203	12	3.25203	14
CTL0686	CTL0686	CT427	822		-1.91544	0.0762147	1.20644	0.573972	-4.19332	0.0295637	-1.11975	0.913784	-3.99158	0.0322978	-1.31288	0.640443	-1.31044	0.775721	-1.27361	0.760301	-3.35824	0.0181293	5.07226	0.0284293	1.63097	0.519757			16	5.86081	41	15.0183	14	5.12821	11	4.0293	32	11.7216	13	4.7619	15	5.49451	25	9.15751	14	5.12821	8	2.9304	12
ubiE	CTL0687	CT428	690		-2.20499	0.213588	-1.26434	0.724182	-5.48137	0.0446019	1.85753	0.507527	-2.00133	0.396186	-1.54254	0.551775	-1.18276	0.856197	-1.10221	0.915046	-4.30266	0.0329088	4.19754	0.0628413	1.42863	0.655922			8	3.49345	36	15.7205	12	5.24017	12	5.24017	16	6.9869	14	6.11354	13	5.67686	19	8.29694	14	6.11354	9	3.93013	4
CTL0688	CTL0688	CT429	990		-1.21854	0.586673	-1.10459	0.817075	1.05762	0.89081	1.24312	0.401162	1.23558	0.369967	-1.14604	0.689109	1.40055	0.274647	1.26734	0.315267	-1.23286	0.552305	1.6271	0.24084	1.38226	0.321953			23	6.99088	36	10.9422	17	5.16717	12	3.64742	21	6.38298	12	3.64742	16	4.86322	13	3.95137	14	4.25532	4	1.21581	15
dapF	CTL0689	CT430	828		1.20017	0.556718	1.06313	0.796772	1.77971	0.048924	1.42316	0.182864	2.22601	0.00222884	1.685	0.100606	1.39412	0.463682	2.25187	0.000486644	1.25708	0.45068	1.18022	0.659026	1.36046	0.229743			20	7.27273	30	10.9091	9	3.27273	26	9.45455	26	9.45455	9	3.27273	10	3.63636	14	5.09091	6	2.18182	4	1.45455	7
clpP_1	CTL0690	CT431	579		1.01695	0.944096	1.16648	0.607366	1.85238	0.0160572	1.26989	0.305937	2.17075	0.000721758	1.29901	0.451086	1.78101	0.0225844	2.31168	0.00124987	1.27322	0.396162	-1.17888	0.632244	1.01993	0.936797			8	4.16667	16	8.33333	18	9.375	13	6.77083	14	7.29167	10	5.20833	11	5.72917	17	8.85417	2	1.04167	4	2.08333	6
glyA	CTL0691	CT432	1494		-1.05071	0.889358	-1.20682	0.537549	-1.0686	0.821502	1.80459	0.0808535	1.66493	0.0682502	1.14964	0.756269	1.30898	0.524122	1.63265	0.0859151	1.25513	0.544432	-1.09472	0.800933	1.18507	0.633033			14	2.8169	56	11.2676	30	6.03622	29	5.83501	37	7.44467	19	3.82294	28	5.6338	50	10.0604	14	2.8169	13	2.61569	19
CTL0692	CTL0692	CT433	672		-6.52787	0.121726	5.51989	0.200018	-2.37297	0.505956	-3.63216	0.551454	-7.85769	0.296181	-9.488	0.190705	17.4309	0.326966	-2.07758	0.48317	-7.95729	0.155335	38.5623	0.0668244	2.62769	0.355709			17	7.62332	26	11.6592	18	8.07175	11	4.93274	34	15.2466	23	10.3139	13	5.8296	16	7.17489	6	2.69058	8	3.58744	8
ispF	CTL0693	CT434	537		1.11852	0.843785	1.67698	0.220665	-1.51874	0.530575	2.87056	0.188913	1.05279	0.932242	1.29253	0.699586	-1.42644	0.633313	-1.23168	0.765448	1.09912	0.874058	1.85081	0.241453	1.79599	0.407192			7	3.93258	17	9.55056	16	8.98876	12	6.74157	12	6.74157	12	6.74157	11	6.17978	10	5.61798	5	2.80899	5	2.80899	6
CTL0694	CTL0694	CT435	1053		1.00804	0.981318	-1.34635	0.337753	-1.71309	0.108822	-1.03033	0.907903	-2.06611	0.0100892	-1.04324	0.910101	-1.14947	0.767678	-1.20038	0.472365	-1.48719	0.197459	3.3183	0.00132528	2.0383	0.00230834			28	8	40	11.4286	20	5.71429	23	6.57143	33	9.42857	19	5.42857	13	3.71429	15	4.28571	13	3.71429	7	2	20
rpsJ	CTL0695	CT436	318		1.18275	0.669269	-1.2714	0.390844	-1.35354	0.424428	1.10082	0.814448	-1.50395	0.143962	1.00317	0.993465	1.46655	0.217581	1.32007	0.396344	-1.02072	0.948467	2.11087	0.0140298	1.72082	0.0624537			2	1.90476	9	8.57143	10	9.52381	7	6.66667	4	3.80952	6	5.71429	8	7.61905	7	6.66667	1	0.952381	2	1.90476	7
fusA	CTL0696	CT437	2085		1.07552	0.901448	-1.69073	0.429388	1.27925	0.738497	1.27666	0.775795	1.41171	0.599201	1.18633	0.779247	1.61234	0.542198	1.79568	0.382993	1.25011	0.695188	1.73293	0.0852336	1.9318	0.291542			22	3.17003	50	7.20461	53	7.63689	59	8.50144	44	6.34006	28	4.03458	41	5.90778	47	6.77233	13	1.8732	11	1.58501	22
rpsG	CTL0697	CT438	474		1.0749	0.810103	-2.28916	0.00955235	1.11712	0.707783	1.71946	0.0968778	1.70931	0.291275	1.19816	0.626564	1.55418	0.280014	1.78503	0.256384	1.08213	0.826694	1.12749	0.702661	1.13078	0.72818			5	3.18471	11	7.00637	9	5.73248	12	7.64331	6	3.82166	7	4.4586	3	1.91083	17	10.828	4	2.54777	5	3.18471	3
rpsL	CTL0698	CT439	390		1.07798	0.864905	-2.69224	0.0021111	-1.07709	0.768374	1.56876	0.0977905	1.33499	0.240981	1.07166	0.868142	1.04235	0.902056	1.19994	0.553292	1.08845	0.807163	-1.21971	0.445581	-1.11968	0.677064			0	0	10	7.75194	6	4.65116	11	8.52713	8	6.20155	7	5.42636	4	3.10078	9	6.97674	4	3.10078	3	2.32558	9
CTL0699	CTL0699	CT440	339		-1.80088	0.166399	-1.98693	0.295256	1.45185	0.529501	-1.33218	0.65443	1.10751	0.855424	-1.27851	0.596067	-1.20779	0.770893	-1.40949	0.542194	-1.07877	0.877241	1.14292	0.836748	1.25525	0.667012			13	11.6071	15	13.3929	9	8.03571	9	8.03571	7	6.25	8	7.14286	9	8.03571	7	6.25	2	1.78571	1	0.892857	5
tsp	CTL0700	CT441	1950		1.09467	0.892156	5.09022	0.000150884	-1.00266	0.997209	1.11548	0.876279	-1.19204	0.804839	-1.33818	0.696167	1.03411	0.969253	-1.2333	0.803144	-1.48279	0.581653	1.31028	0.723471	-1.17504	0.845204			24	3.698	60	9.24499	45	6.93374	45	6.93374	60	9.24499	22	3.38983	25	3.85208	35	5.39291	27	4.16025	19	2.92758	41
crpA	CTL0701	CT442	453		1.7416	0.22234	4.90058	3.50117e-08	3.19989	0.032566	1.16915	0.792881	3.29666	0.0285069	1.77957	0.347088	2.34545	0.0809753	4.3378	0.0157282	3.43911	0.0302087	-1.31006	0.67261	2.37541	0.0813652			4	2.66667	16	10.6667	14	9.33333	17	11.3333	20	13.3333	5	3.33333	7	4.66667	11	7.33333	2	1.33333	0	0	5
omcB	CTL0702	CT443	1662		-1.29288	0.252196	21.5114	7.88258e-15	1.51512	0.204005	-1.06415	0.869152	1.29234	0.335993	1.1712	0.661991	1.88782	0.0838902	2.16966	0.000235968	1.76656	0.113185	2.03027	0.0478597	3.26626	1.8914e-05			13	2.35081	27	4.88246	24	4.33996	72	13.0199	42	7.59494	30	5.42495	55	9.94575	42	7.59494	12	2.16998	8	1.44665	16
omcA	CTL0703	CT444	267		-2.88355	0.000989862	37.8714	0	-1.36137	0.39888	-1.04219	0.929762	-1.51307	0.364303	-1.70897	0.259047	1.28026	0.596719	-1.29961	0.343268	-1.09197	0.822216	1.3877	0.356033	1.21787	0.61122			1	1.13636	4	4.54545	3	3.40909	6	6.81818	7	7.95455	7	7.95455	2	2.27273	7	7.95455	1	1.13636	2	2.27273	4
CTL0704	CTL0704	CT444.1	225		1.1767	0.869943	2.3217	0.336253	3.03998	0.334367	-1.68336	0.64975	1.50493	0.687695	1.68294	0.626482	1.2367	0.848687	1.94088	0.523688	1.43038	0.702495	2.40888	0.357325	3.08944	0.243137			8	10.8108	9	12.1622	2	2.7027	3	4.05405	6	8.10811	5	6.75676	5	6.75676	8	10.8108	2	2.7027	1	1.35135	4
gltX	CTL0705	CT445	1521		1.16431	0.587608	-1.3218	0.272466	2.25918	0.00327667	1.0905	0.75646	2.26962	0.00040566	1.41348	0.269428	1.82225	0.0814817	2.57469	9.55803e-05	1.65986	0.205909	1.68733	0.138957	2.6937	6.98834e-06			27	5.33597	56	11.0672	19	3.75494	29	5.73123	27	5.33597	25	4.94071	23	4.54545	32	6.32411	27	5.33597	10	1.97628	28
euo	CTL0706	CT446	552		1.09451	0.78759	-5.04442	3.7399e-06	2.32244	0.00127291	1.39444	0.202775	2.8579	2.97413e-05	2.18594	0.107518	2.32297	0.0381602	4.83723	4.84568e-12	2.73584	0.0172082	1.92576	0.145178	4.71429	2.51931e-08			4	2.18579	13	7.10383	8	4.37158	14	7.65027	11	6.01093	2	1.0929	8	4.37158	19	10.3825	9	4.91803	2	1.0929	15
recJ	CTL0707	CT447	1755		1.08533	0.73403	1.83101	0.0708651	-2.2081	0.0291197	-1.05539	0.883663	-2.57781	0.00447591	-1.54201	0.292381	-1.41941	0.377391	-2.37529	0.00766544	-2.25058	0.0463289	1.52784	0.301455	-1.73113	0.0970063			20	3.42466	77	13.1849	50	8.56164	36	6.16438	47	8.04795	20	3.42466	23	3.93836	38	6.50685	13	2.22603	13	2.22603	25
secF	CTL0708	CT448	4203		1.27267	0.489143	1.1196	0.631397	1.4877	0.311797	-1.13326	0.649015	1.22979	0.377768	1.2157	0.551999	1.34102	0.406443	1.63435	0.0377578	1.23156	0.43113	1.2197	0.561075	1.43169	0.181589			76	5.42857	171	12.2143	80	5.71429	121	8.64286	119	8.5	37	2.64286	60	4.28571	102	7.28571	35	2.5	31	2.21429	51
CTL0709	CTL0709	CT449	333		-2.17418	0.0403255	-1.98174	0.075394	2.33358	0.00690755	-1.12596	0.64286	1.85712	0.0202659	1.3648	0.472703	2.39025	0.0384762	2.68714	2.59665e-05	2.47287	0.0554165	1.05844	0.882965	2.06	0.0151657			4	3.63636	18	16.3636	6	5.45455	11	10	15	13.6364	5	4.54545	4	3.63636	8	7.27273	2	1.81818	1	0.909091	5
uppS	CTL0710	CT450	762		-1.6239	0.0831259	-1.27561	0.430565	-1.06032	0.870166	-1.64198	0.0935694	-2.11783	0.0107351	-1.66697	0.226351	-1.55629	0.338068	-2.64833	0.0157376	-3.39733	0.00181893	1.69608	0.276706	-2.15931	0.013632			11	4.34783	33	13.0435	18	7.11462	8	3.16206	25	9.88142	7	2.7668	11	4.34783	18	7.11462	6	2.37154	7	2.7668	16
cdsA	CTL0711	CT451	918		-1.00615	0.985184	1.22592	0.491329	-1.71594	0.28425	-1.10239	0.884515	-1.98834	0.143059	-1.20486	0.702984	-3.84662	0.0243908	-4.72376	0.00326428	-4.80932	0.000297008	1.66026	0.408314	-3.2425	0.00459398			30	9.83607	43	14.0984	29	9.5082	19	6.22951	28	9.18033	12	3.93443	18	5.90164	21	6.88525	10	3.27869	7	2.29508	5
cmk	CTL0712	CT452	651		1.27919	0.532552	-1.18998	0.513439	-4.83734	0.00463802	1.98026	0.404386	-2.4508	0.0870657	-1.47386	0.450636	-2.49933	0.167053	-3.34191	0.0133879	-1.84737	0.317655	-3.9571	0.148273	-6.31571	0.00991755			11	5.09259	27	12.5	13	6.01852	9	4.16667	18	8.33333	15	6.94444	12	5.55556	20	9.25926	6	2.77778	2	0.925926	15
plsC	CTL0713	CT453	651		1.33773	0.370421	1.03732	0.884844	-1.13726	0.772814	-1.30669	0.585928	-1.8702	0.0877004	1.00545	0.988503	-2.74264	0.020759	-2.97734	0.00427836	-3.80515	0.000372667	1.62126	0.326469	-2.48708	0.0232303			15	6.94444	20	9.25926	23	10.6481	10	4.62963	11	5.09259	12	5.55556	12	5.55556	22	10.1852	6	2.77778	4	1.85185	7
argS	CTL0714	CT454	1692		1.18629	0.587988	-1.36694	0.158594	-2.19313	0.0382234	1.19644	0.670707	-1.90403	0.0850892	-1.40137	0.443922	-1.73642	0.278239	-2.43595	0.0241644	-2.13186	0.123012	-1.80987	0.378023	-3.9237	0.0244764			33	5.86146	72	12.7886	36	6.39432	21	3.73002	44	7.81528	18	3.19716	33	5.86146	51	9.05861	17	3.01954	22	3.90764	25
murA	CTL0715	CT455	1335		1.20457	0.442477	1.09022	0.769892	1.47961	0.226269	1.05261	0.836184	1.5051	0.116824	1.5324	0.247467	1.31476	0.395821	1.97924	0.00606603	1.46198	0.141841	-1.29401	0.364102	1.09317	0.749245			18	4.05405	47	10.5856	37	8.33333	40	9.00901	24	5.40541	21	4.72973	21	4.72973	36	8.10811	10	2.25225	16	3.6036	15
tarp	CTL0716	CT456	3018		-1.82543	0.279963	14.2155	6.78477e-11	-2.93505	0.182374	3.87748	0.0845599	1.20165	0.745613	-1.79365	0.388339	2.02016	0.421025	1.51704	0.591021	-1.08283	0.890472	1.4264	0.658931	1.62392	0.513271			18	1.79104	46	4.57711	53	5.27363	46	4.57711	156	15.5224	51	5.07463	113	11.2438	86	8.55721	31	3.08458	6	0.597015	26
CTL0717	CTL0717	CT457	717		-1.18157	0.593587	-1.17722	0.527234	1.06004	0.848611	1.49456	0.12021	1.44637	0.13641	-1.23597	0.527202	1.49869	0.156534	1.22125	0.576902	1.11234	0.802697	-1.16911	0.661209	-1.13156	0.738283			5	2.10084	20	8.40336	14	5.88235	17	7.14286	15	6.30252	7	2.94118	9	3.78151	19	7.98319	7	2.94118	6	2.52101	3
CTL0718	CTL0718	CT458	504		-1.36658	0.45346	1.3187	0.519332	1.43704	0.486631	1.37646	0.485792	1.82307	0.182293	-1.19674	0.74316	1.54467	0.41833	1.25419	0.615838	2.15133	0.0711122	-1.43162	0.429486	1.42586	0.552288			7	4.19162	24	14.3713	8	4.79042	15	8.98204	6	3.59281	6	3.59281	10	5.98802	9	5.38922	10	5.98802	5	2.99401	2
prfB	CTL0719	CT459	1108		-1.28828	0.456501	-1.20643	0.649585	1.91954	0.129202	1.02121	0.941433	1.88273	0.0874653	1.17068	0.723424	1.05329	0.900068	1.28324	0.56168	1.76369	0.132278	-1.741	0.0945656	1.03391	0.935249			14	3.80435	32	8.69565	24	6.52174	26	7.06522	25	6.79348	6	1.63043	14	3.80435	21	5.70652	11	2.98913	8	2.17391	17
CTL0720	CTL0720	CT460	261		1.06879	0.837187	1.05973	0.824486	-1.2938	0.467026	1.30098	0.504014	-1.11293	0.716215	1.11206	0.823431	-1.42758	0.355507	-1.39387	0.362979	-2.01231	0.0403849	-2.372	0.0789991	-5.32393	0.000256914			3	3.48837	3	3.48837	8	9.30233	5	5.81395	5	5.81395	6	6.97674	4	4.65116	6	6.97674	1	1.16279	1	1.16279	5
CTL0721	CTL0721	CT461	990		-1.33715	0.325045	1.03705	0.890756	-2.22446	0.0349306	-1.16105	0.58469	-3.14753	0.00570598	-1.73289	0.093626	-2.30222	0.0847007	-3.78369	1.71098e-07	-3.06743	0.00884658	-1.11279	0.765234	-3.77899	4.46534e-06			21	6.38298	44	13.3739	20	6.07903	17	5.16717	26	7.90274	25	7.59878	20	6.07903	18	5.47112	7	2.12766	16	4.86322	8
ispD	CTL0722	CT462	660		-1.43141	0.252031	1.19725	0.505179	-2.59549	0.0659564	-1.41873	0.641736	-3.84043	0.0128617	-1.63973	0.226699	-1.2818	0.628395	-2.08324	0.116142	-2.30769	0.0467095	-1.24465	0.710371	-2.99507	0.0782545			10	4.56621	30	13.6986	7	3.19635	20	9.13242	16	7.30594	12	5.47945	14	6.39269	19	8.6758	8	3.65297	5	2.28311	10
truA	CTL0723	CT463	804		-1.16418	0.64846	1.1795	0.609272	-7.01483	0.0143868	2.32979	0.354325	-3.26113	0.0677204	-1.25894	0.667666	-3.07026	0.23275	-3.76264	0.106329	-2.11621	0.233827	-3.3336	0.246267	-6.03564	0.0157056			11	4.11985	27	10.1124	17	6.36704	12	4.49438	18	6.74157	18	6.74157	13	4.86891	18	6.74157	14	5.24345	16	5.99251	13
CTL0724	CTL0724	CT464	675		1.93197	0.133633	2.95354	0.000562722	3.76569	0.0231863	-1.46206	0.455962	2.75599	0.0606644	2.39778	0.0742727	1.31175	0.541242	3.73625	0.0137715	1.06411	0.912611	-1.2153	0.774036	-1.0286	0.963749			15	6.69643	29	12.9464	8	3.57143	11	4.91071	17	7.58929	11	4.91071	9	4.01786	12	5.35714	13	5.80357	4	1.78571	13
CTL0725	CTL0725	CT465	642		-1.11231	0.919207	3.16831	0.143945	-5.0877	0.390098	21.3093	0.115102	3.73691	0.218621	-1.16501	0.899436	-3.27744	0.405092	-4.11757	0.249222	-1.15812	0.881025	1.25572	0.791274	-1.05096	0.958983			8	3.75587	25	11.7371	19	8.92019	9	4.22535	24	11.2676	16	7.51174	21	9.85915	8	3.75587	8	3.75587	13	6.10329	8
CTL0726	CTL0726	CT466	330		-1.49115	0.390527	3.05368	0.00259066	1.20697	0.77142	-1.50531	0.525699	-1.10024	0.881398	-1.00383	0.994922	2.09106	0.222386	1.45884	0.477054	1.95204	0.161606	1.30586	0.54588	2.29853	0.0751148			4	3.66972	18	16.5138	8	7.33945	5	4.58716	8	7.33945	3	2.75229	4	3.66972	4	3.66972	2	1.83486	2	1.83486	6
atoS	CTL0727	CT467	1059		-1.37403	0.464521	5.11419	2.70362e-07	1.81428	0.277367	-2.52014	0.140497	-1.56487	0.377861	-1.64257	0.315833	1.81883	0.355367	1.04636	0.932968	-2.15091	0.184981	4.02467	0.00481061	1.68108	0.294888			21	5.96591	44	12.5	33	9.375	16	4.54545	32	9.09091	18	5.11364	26	7.38636	15	4.26136	4	1.13636	7	1.98864	16
atoC	CTL0728	CT468	1161		-1.56948	0.539226	6.74154	0.000311724	-3.94226	0.279551	4.55231	0.293505	1.03377	0.972392	-3.40427	0.204998	5.3735	0.0887793	1.39456	0.670248	-2.46791	0.33012	2.11435	0.524542	-1.40542	0.727609			18	4.66321	49	12.6943	35	9.06736	13	3.36788	29	7.51295	23	5.95855	19	4.92228	30	7.77202	8	2.07254	13	3.36788	18
CTL0729	CTL0729	CT469	537		-2.53056	0.110996	-1.46964	0.559579	-1.30689	0.674413	-19.5127	0.174708	-24.2776	0.0944612	-4.34322	0.0721767	1.80983	0.59446	-2.76071	0.136889	-4.39355	0.0755167	3.00873	0.209437	-1.71557	0.413336			13	7.30337	20	11.236	14	7.86517	6	3.37079	24	13.4831	21	11.7978	8	4.49438	9	5.05618	7	3.93258	4	2.24719	10
recO	CTL0730	CT470	732		-1.29638	0.577813	-1.19529	0.736772	-1.84072	0.314466	1.01924	0.980538	-1.50582	0.518315	-1.85573	0.250289	2.36704	0.296934	1.23741	0.720278	1.15986	0.806855	-2.16518	0.353189	-1.74315	0.441628			20	8.23045	31	12.7572	17	6.99588	8	3.29218	30	12.3457	14	5.76132	14	5.76132	12	4.93827	6	2.46914	7	2.88066	15
CTL0731	CTL0731	CT471	603		-1.10554	0.756616	1.8193	0.0703313	1.45802	0.398738	1.84052	0.0480523	2.42988	0.0067865	1.67201	0.240846	2.28604	0.0305468	4.25935	1.1772e-06	2.09707	0.0489996	-1.19628	0.665735	1.76774	0.234678			14	7	17	8.5	12	6	19	9.5	15	7.5	7	3.5	11	5.5	6	3	5	2.5	4	2	5
CTL0733	CTL0733	CT472	795		-1.18506	0.498393	-1.40452	0.132546	1.22939	0.548851	-1.47007	0.346611	-1.28989	0.451477	-1.72019	0.16651	-1.33409	0.496721	-2.41824	0.0143813	-2.33071	0.0194269	1.48068	0.464995	-1.70996	0.194947			13	4.92424	37	14.0152	19	7.19697	22	8.33333	22	8.33333	10	3.78788	13	4.92424	15	5.68182	8	3.0303	9	3.40909	7
CTL0734	CTL0734	CT473	315		-1.46639	0.514706	-1.67853	0.396418	-3.8626	0.140665	1.41931	0.757907	-3.51529	0.143754	-1.88839	0.46864	-5.4617	0.058134	-11.0033	0.00424234	-4.9004	0.0430179	1.2663	0.794647	-5.05424	0.0471747			6	5.76923	13	12.5	5	4.80769	5	4.80769	11	10.5769	10	9.61538	7	6.73077	6	5.76923	3	2.88462	3	2.88462	2
CTL0735	CTL0735	CT474	930		-1.44038	0.622006	1.23501	0.739554	-1.53867	0.644596	3.50486	0.0844945	1.87867	0.325296	-1.73864	0.53654	1.2776	0.785973	-1.51802	0.575889	-1.73355	0.514339	-2.77105	0.263259	-6.02495	0.0926927			20	6.47249	47	15.2104	22	7.11974	17	5.50162	22	7.11974	11	3.55987	9	2.91262	21	6.79612	8	2.589	7	2.26537	14
pheT	CTL0736	CT475	2373		1.15875	0.622518	-1.26935	0.326928	1.89127	0.0183388	-1.19092	0.531986	1.40635	0.199756	1.0023	0.995587	-1.06223	0.909259	1.10726	0.791252	-1.8887	0.080708	-1.11631	0.800986	-2.3494	0.00160248			30	3.79747	98	12.4051	51	6.4557	44	5.56962	75	9.49367	45	5.6962	39	4.93671	66	8.35443	23	2.91139	20	2.53165	50
CTL0737	CTL0737	CT476	966		1.22477	0.540684	1.54346	0.171769	-1.22779	0.493129	-1.24815	0.458567	-1.81186	0.032014	1.02955	0.942959	-4.10868	0.000123376	-4.1579	7.84889e-06	-2.69209	0.0215041	-2.20837	0.190091	-6.25467	3.84996e-05			17	5.29595	22	6.85358	18	5.60748	20	6.23053	21	6.54206	13	4.04984	26	8.09969	17	5.29595	16	4.98442	10	3.11526	8
CTL0738	CTL0738	CT477	513		1.25721	0.670069	1.23882	0.672985	-3.30458	0.15455	-1.00097	0.999374	-3.24289	0.174804	1.19881	0.743656	-6.54337	0.0105351	-5.10047	0.0574221	-1.41979	0.651235	-7.1016	0.0908005	-8.0789	0.0295616			10	5.88235	19	11.1765	12	7.05882	7	4.11765	11	6.47059	14	8.23529	9	5.29412	12	7.05882	3	1.76471	7	4.11765	6
oppC2	CTL0739	CT478	1737		1.49097	0.0901048	1.23256	0.410899	-3.68455	0.00088829	1.14712	0.782537	-2.821	0.000632069	-1.23843	0.624698	-8.94361	4.41314e-07	-9.46264	4.26365e-06	-5.10813	0.000350302	-1.86058	0.268137	-8.87594	6.81115e-09			34	5.88235	79	13.6678	40	6.92042	30	5.19031	38	6.57439	25	4.32526	24	4.15225	40	6.92042	21	3.63322	12	2.07612	20
oppB2	CTL0740	CT479	1416		1.24055	0.510967	1.25169	0.369624	-3.07493	0.00283111	-1.21258	0.662223	-3.12969	0.000179675	-1.23575	0.650737	-5.90022	1.98075e-05	-7.03291	2.31293e-10	-1.64205	0.239242	-3.47219	0.0275925	-6.47412	1.21459e-06			29	6.15711	56	11.8896	42	8.9172	39	8.28025	36	7.64331	13	2.76008	16	3.39703	31	6.58174	13	2.76008	11	2.33546	15
oppA4	CTL0741	CT480	2091		1.00654	0.983927	1.33345	0.49885	-1.2972	0.3417	-1.23603	0.636906	-1.76268	0.0108249	-1.09513	0.767207	-1.92833	0.0150564	-1.9885	0.00200843	-1.52618	0.173281	-2.33381	0.00410236	-3.51879	9.20321e-08			36	5.17241	59	8.47701	36	5.17241	59	8.47701	50	7.18391	35	5.02874	18	2.58621	48	6.89655	36	5.17241	16	2.29885	20
CTL0742	CTL0742	CT481	732		-1.93152	0.157897	2.7694	0.0385425	-1.06998	0.893551	-1.23239	0.788104	-1.48539	0.471698	-1.45827	0.447562	1.40674	0.614964	-1.09376	0.882979	-1.34721	0.610754	1.44664	0.612469	-1.05292	0.912503			21	8.64198	33	13.5802	11	4.52675	18	7.40741	26	10.6996	18	7.40741	6	2.46914	15	6.17284	12	4.93827	9	3.7037	13
CTL0743	CTL0743	CT482	654		1.06733	0.800795	1.98551	0.0336005	-1.00368	0.992442	1.06073	0.873076	-1.03511	0.935761	1.46727	0.356614	1.09452	0.84886	1.54725	0.246455	2.43853	0.00760274	-1.94359	0.146666	1.17317	0.691069			11	5.06912	30	13.8249	11	5.06912	14	6.45161	24	11.0599	8	3.68664	7	3.22581	14	6.45161	13	5.99078	6	2.76498	9
CTL0744	CTL0744	CT483	366		-1.45128	0.627642	1.12607	0.878557	1.28383	0.749169	-4.47226	0.198338	-2.83438	0.386794	1.40736	0.67997	-1.19448	0.827757	1.50859	0.5423	2.45692	0.14146	-1.62174	0.490147	1.84295	0.443708			5	4.13223	19	15.7025	10	8.26446	10	8.26446	17	14.0496	9	7.43802	7	5.78512	13	10.7438	3	2.47934	2	1.65289	4
CTL0745	CTL0745	CT484	999		-1.0972	0.767971	1.75809	0.0801743	-2.11065	0.0742069	2.1499	0.236876	1.03155	0.93684	-1.37233	0.494505	-1.93284	0.1743	-2.02496	0.110185	-1.52398	0.296494	-1.19279	0.759368	-1.72288	0.269093			24	7.22892	47	14.1566	19	5.72289	22	6.62651	14	4.21687	11	3.31325	14	4.21687	24	7.22892	19	5.72289	8	2.40964	16
hemZ	CTL0746	CT485	945		2.56283	0.00181401	2.01339	0.00247796	2.23705	0.0375366	1.20789	0.59793	2.38706	0.0262266	2.78009	0.0484502	-2.04145	0.205306	1.3107	0.557855	1.38446	0.50049	1.62415	0.438789	1.88159	0.158178			18	5.73248	33	10.5096	24	7.64331	22	7.00637	25	7.96178	21	6.6879	14	4.4586	21	6.6879	12	3.82166	12	3.82166	26
fliY	CTL0747	CT486	786		1.42706	0.247806	1.91042	0.00910862	1.045	0.898722	1.25269	0.394564	1.19149	0.627511	1.29239	0.531267	-1.14712	0.688951	1.08643	0.80365	1.20305	0.660203	-1.22239	0.601085	-1.10959	0.801765			11	4.21456	33	12.6437	17	6.51341	25	9.57854	24	9.1954	11	4.21456	8	3.06513	18	6.89655	11	4.21456	3	1.14943	10
CTL0748	CTL0748	CT487	573		2.66935	0.0493168	-1.04724	0.865376	4.37172	0.0228507	-1.78241	0.305183	2.18951	0.220622	1.34852	0.655469	1.01158	0.986184	1.8772	0.358885	1.80261	0.357648	1.99828	0.210713	4.00625	0.0370716			11	5.78947	25	13.1579	11	5.78947	15	7.89474	20	10.5263	7	3.68421	5	2.63158	15	7.89474	4	2.10526	3	1.57895	9
CTL0749	CTL0749	CT488	735		-1.19116	0.589368	1.03731	0.890566	2.36646	0.00905459	-1.23368	0.586252	1.83742	0.0457323	1.07752	0.865442	1.65616	0.126282	1.83181	0.0755856	1.22169	0.608945	-1.08237	0.863417	1.08758	0.844247			9	3.68852	27	11.0656	13	5.32787	22	9.01639	16	6.55738	14	5.7377	7	2.86885	14	5.7377	9	3.68852	11	4.5082	7
glgC	CTL0750	CT489	1326		-2.30706	0.0234725	2.63214	0.00424943	-4.49895	0.0191294	1.17181	0.805387	-2.94297	0.0209443	-4.13886	0.0134939	1.72519	0.291692	-1.952	0.0838533	-2.59516	0.0540377	3.51806	0.00412375	1.50699	0.405262			21	4.7619	36	8.16327	36	8.16327	28	6.34921	35	7.93651	13	2.94785	15	3.40136	15	3.40136	23	5.21542	13	2.94785	23
CTL0751	CTL0751	CT490	252		-1.04664	0.962393	2.2122	0.361649	1.61238	0.671972	-2.59602	0.477647	-2.10991	0.512026	1.79389	0.555923	-1.5501	0.680187	1.14363	0.892955	1.3981	0.696237	1.12732	0.898424	1.36095	0.757005			6	7.22892	11	13.253	13	15.6627	3	3.61446	4	4.81928	5	6.0241	4	4.81928	4	4.81928	3	3.61446	3	3.61446	5
rho	CTL0752	CT491	1395		1.07428	0.868506	1.15788	0.561278	1.06616	0.877807	-1.26508	0.220538	-1.31826	0.255264	1.24066	0.558514	-1.21473	0.56488	-1.04834	0.831827	3.11488	0.013376	-1.16728	0.810312	2.21996	0.0736488			14	3.01724	52	11.2069	33	7.11207	37	7.97414	25	5.38793	22	4.74138	25	5.38793	33	7.11207	8	1.72414	10	2.15517	13
CTL0753	CTL0753	CT492	609		-1.18096	0.545442	1.17509	0.559881	-1.0976	0.731053	-1.27139	0.523814	-1.36437	0.20576	-1.08836	0.794784	-1.03446	0.928605	-1.07635	0.806107	1.70541	0.259582	-1.07719	0.859752	1.56974	0.186094			12	5.94059	22	10.8911	17	8.41584	16	7.92079	14	6.93069	6	2.9703	9	4.45545	11	5.44554	6	2.9703	3	1.48515	7
tarp	CTL0754	CT493	2601		1.22047	0.484604	1.20576	0.363691	-2.93885	0.000618707	1.28193	0.499178	-2.64375	0.0112724	-1.286	0.379745	-1.60388	0.178775	-2.04092	0.048263	-1.39285	0.244317	-1.21837	0.519388	-1.74169	0.0105173			42	4.84988	103	11.8938	42	4.84988	63	7.27483	61	7.04388	31	3.57968	38	4.38799	75	8.66051	24	2.77136	14	1.61663	53
sohB	CTL0755	CT494	996		1.40758	0.236681	1.03179	0.918323	-1.66824	0.244538	1.17886	0.697815	-1.43991	0.358372	-1.34745	0.479251	1.1824	0.631321	-1.0175	0.951688	-1.04157	0.908725	-1.28564	0.553659	-1.32029	0.501924			19	5.74018	33	9.96979	22	6.64653	28	8.45921	24	7.25076	11	3.32326	11	3.32326	31	9.36556	10	3.02115	4	1.20846	16
CTL0756	CTL0756	CT495	1623		1.25999	0.443508	-2.19506	0.00439444	1.38393	0.214383	1.01641	0.966033	1.33232	0.250113	-1.14316	0.678367	-1.15831	0.75059	-1.28505	0.522835	-1.47608	0.192876	1.71024	0.0662402	1.17955	0.600122			34	6.2963	69	12.7778	39	7.22222	53	9.81481	46	8.51852	15	2.77778	26	4.81481	49	9.07407	22	4.07407	4	0.740741	10
pgsA_2	CTL0757	CT496	507		-1.20501	0.660696	1.33186	0.308774	1.44326	0.431137	-1.01805	0.953211	1.11085	0.704935	-1.167	0.661855	1.26917	0.528798	1.03202	0.908872	-1.04568	0.877282	1.32127	0.371516	1.11886	0.783433			18	10.7143	30	17.8571	12	7.14286	14	8.33333	9	5.35714	3	1.78571	6	3.57143	10	5.95238	7	4.16667	2	1.19048	3
CTL0758	CTL0758	CT496.1	150		#NUM!	#NUM!	11.2611	0.548285	#NUM!	#NUM!	5.03045	0.391722	4.93549	0.356613	#NUM!	#NUM!	4.95303	0.591249	5.26365	0.613354	6.72086	0.299665	-8.59406	0.18935	#NUM!	#NUM!			4	8.16327	6	12.2449	2	4.08163	5	10.2041	1	2.04082	1	2.04082	0	0	3	6.12245	3	6.12245	0	0	1
dnaB	CTL0759	CT497	1419		-1.69604	0.202417	1.17552	0.565165	-2.23427	0.0263583	1.1798	0.656486	-2.35305	0.0168872	-1.89273	0.122764	-2.1196	0.140907	-4.00891	0.000159773	-5.0926	2.91792e-05	1.21077	0.633508	-4.43792	0.00381971			21	4.44915	56	11.8644	37	7.83898	20	4.23729	44	9.32203	19	4.02542	17	3.60169	35	7.41525	11	2.33051	9	1.90678	21
gidA	CTL0760	CT498	1833		-1.08436	0.847048	-1.30387	0.535662	-1.27908	0.48736	-1.15639	0.515478	-1.61828	0.19931	-1.05304	0.881296	-2.62076	0.0178116	-2.59293	0.000142883	-1.24366	0.595271	1.4241	0.222292	1.10492	0.659805			19	3.11475	63	10.3279	45	7.37705	41	6.72131	45	7.37705	26	4.2623	33	5.40984	43	7.04918	21	3.44262	19	3.11475	25
lplA_2	CTL0761	CT499	702		-1.75939	0.202547	1.20203	0.738408	-4.26873	0.011289	1.49049	0.601406	-1.98964	0.196161	-1.20866	0.683575	-2.51694	0.252537	-2.56673	0.154797	-1.85378	0.219731	1.05195	0.934514	-1.52675	0.461878			11	4.72103	27	11.588	17	7.29614	10	4.29185	18	7.72532	15	6.43777	16	6.86695	9	3.86266	8	3.43348	8	3.43348	14
ndk	CTL0762	CT500	426		1.82602	0.328047	-1.03377	0.96405	3.74805	0.106884	-1.32531	0.773215	2.20978	0.328525	2.27022	0.199116	1.78898	0.486477	3.59688	0.0730933	3.32734	0.0365487	1.13534	0.760498	2.99673	0.0861133			8	5.67376	8	5.67376	11	7.80142	17	12.0567	11	7.80142	4	2.83688	3	2.12766	16	11.3475	2	1.41844	4	2.83688	3
ruvA	CTL0763	CT501	603		-1.28993	0.567286	2.32191	0.0648133	-1.75309	0.365442	-1.19247	0.827492	-1.99946	0.248227	-1.08552	0.86546	1.63359	0.469622	1.56823	0.383245	1.14559	0.730876	4.95841	3.2509e-05	5.54921	0.000535293			9	4.5	26	13	15	7.5	14	7	19	9.5	8	4	8	4	15	7.5	7	3.5	4	2	3
ruvC	CTL0764	CT502	513		-1.0715	0.85715	3.58322	0.000185588	1.693	0.232784	-1.37423	0.608741	1.13519	0.786816	1.34339	0.583429	1.85594	0.271743	2.5789	0.0249641	1.69669	0.235329	3.71649	0.00492964	6.10408	0.00204016			4	2.35294	23	13.5294	8	4.70588	14	8.23529	8	4.70588	8	4.70588	7	4.11765	20	11.7647	6	3.52941	7	4.11765	10
CTL0765	CTL0765	CT503	450		-1.50876	0.133224	4.51861	1.15742e-08	1.03767	0.929424	-1.21134	0.560612	-1.09183	0.787099	-1.36567	0.422039	2.28258	0.00515714	1.62607	0.035017	1.13816	0.709154	2.6036	0.00761885	3.09477	0.00382525			3	2.01342	18	12.0805	6	4.02685	9	6.04027	11	7.38255	0	0	1	0.671141	8	5.36913	1	0.671141	3	2.01342	20
CTL0766	CTL0766	CT504	867		1.38355	0.334574	-1.03269	0.939408	1.01866	0.962424	-1.31549	0.48468	-1.36481	0.203227	1.20455	0.56848	1.4687	0.185759	1.82966	0.0425316	-1.13571	0.682619	1.88362	0.069958	1.67463	0.0630845			9	3.125	18	6.25	16	5.55556	28	9.72222	35	12.1528	17	5.90278	14	4.86111	17	5.90278	3	1.04167	3	1.04167	8
gapA	CTL0767	CT505	1005		1.29843	0.346215	-1.0908	0.83978	1.18741	0.486683	1.10447	0.650387	1.21792	0.335137	1.30764	0.429591	1.5849	0.145049	2.0401	0.0157856	1.09772	0.752544	1.60181	0.0937132	1.6841	0.133591			15	4.49102	29	8.68263	19	5.68862	35	10.479	20	5.98802	11	3.29341	20	5.98802	35	10.479	9	2.69461	5	1.49701	9
rplQ	CTL0768	CT506	426		-1.03249	0.907952	-1.39095	0.208973	-1.4546	0.189891	1.28627	0.547645	-1.17326	0.510991	-1.06017	0.857041	1.25379	0.41165	1.16469	0.491506	1.20156	0.483987	1.13119	0.762871	1.30149	0.279773			4	2.83688	16	11.3475	7	4.96454	8	5.67376	7	4.96454	1	0.70922	9	6.38298	14	9.92908	3	2.12766	4	2.83688	4
rpoA	CTL0769	CT507	1134		1.0413	0.937464	-1.73482	0.341612	-1.52677	0.394304	1.4026	0.253244	-1.04883	0.92583	-1.01318	0.980883	-1.00149	0.997691	1.11406	0.82627	1.45838	0.469504	-1.03591	0.954689	1.48023	0.537621			16	4.24403	42	11.1406	21	5.57029	36	9.54907	25	6.6313	12	3.18302	15	3.97878	24	6.36605	6	1.59151	6	1.59151	10
rpsK	CTL0770	CT508	399		1.09436	0.693572	-2.01496	0.00224696	-1.1171	0.758022	1.10219	0.744285	-1.11512	0.577512	1.00664	0.986185	-1.071	0.83721	1.04565	0.8313	1.60905	0.108914	-1.25696	0.45185	1.27913	0.276597			2	1.51515	5	3.78788	7	5.30303	17	12.8788	13	9.84848	5	3.78788	7	5.30303	17	12.8788	1	0.757576	2	1.51515	4
rpsM	CTL0771	CT509	369		-1.0987	0.764957	-1.72192	0.0608024	-1.40367	0.222695	1.04435	0.868843	-1.45819	0.321079	-1.13784	0.778966	1.13806	0.769021	1.02337	0.940063	1.46349	0.19059	-1.05584	0.893689	1.32744	0.411481			0	0	13	10.6557	13	10.6557	5	4.09836	6	4.91803	5	4.09836	7	5.7377	9	7.37705	4	3.27869	2	1.63934	5
secY	CTL0772	CT510	1374		-1.09629	0.750564	-1.50807	0.145745	-1.47705	0.206024	1.21132	0.471721	-1.43761	0.19683	-1.26323	0.513391	1.41037	0.355568	1.01774	0.944191	-1.24539	0.515526	1.51033	0.241262	1.05091	0.912556			32	7.00219	62	13.5667	41	8.97155	48	10.5033	32	7.00219	21	4.59519	24	5.25164	31	6.78337	12	2.62582	1	0.218818	19
rplO	CTL0773	CT511	435		1.10738	0.789501	-2.05094	0.0108154	-1.24507	0.55089	1.17783	0.625488	-1.35618	0.221918	1.01771	0.963665	1.07047	0.858657	-1.11172	0.696647	-1.15182	0.684989	1.46933	0.385299	1.00349	0.990778			4	2.77778	13	9.02778	7	4.86111	11	7.63889	11	7.63889	5	3.47222	6	4.16667	6	4.16667	3	2.08333	4	2.77778	2
rpsE	CTL0774	CT512	498		-1.12266	0.655863	-1.85754	0.0159653	-2.01004	0.0165705	1.52846	0.0799486	-1.50214	0.0633026	-1.53761	0.166214	1.20113	0.687035	-1.37704	0.248908	-1.2013	0.512116	1.31513	0.475008	-1.05206	0.826562			5	3.0303	19	11.5152	10	6.06061	14	8.48485	11	6.66667	4	2.42424	4	2.42424	15	9.09091	0	0	3	1.81818	2
rplR	CTL0775	CT513	372		1.03474	0.889756	-2.1621	0.00341947	-1.63041	0.192013	1.14728	0.749724	-1.66232	0.0241397	-1.39089	0.30124	1.1349	0.64659	-1.28999	0.374735	-1.06423	0.837893	1.21017	0.614835	-1.01197	0.961114			3	2.43902	13	10.5691	4	3.25203	13	10.5691	7	5.69106	1	0.813008	6	4.87805	13	10.5691	3	2.43902	3	2.43902	4
rplF	CTL0776	CT514	552		-1.0595	0.855641	-2.28358	0.00231434	-1.6448	0.0623074	1.36797	0.196645	-1.36881	0.408384	-1.56691	0.26545	1.24286	0.54675	-1.3481	0.300269	-1.21046	0.660845	1.09968	0.795843	-1.2312	0.541024			4	2.18579	12	6.55738	12	6.55738	21	11.4754	9	4.91803	11	6.01093	6	3.27869	16	8.74317	4	2.18579	3	1.63934	6
rpsH	CTL0777	CT515	402		-1.09026	0.748007	-1.88107	0.0180025	-1.05383	0.823793	1.20231	0.601143	1.03621	0.867486	-1.20761	0.553444	1.21896	0.453626	-1.03881	0.82262	-1.08241	0.768781	1.19709	0.627641	1.04435	0.850732			4	3.00752	15	11.2782	9	6.76692	14	10.5263	8	6.01504	4	3.00752	3	2.25564	11	8.27068	4	3.00752	5	3.7594	2
rplE	CTL0778	CT516	543		-1.06896	0.840518	-2.14288	0.00894772	-1.22237	0.454284	1.31151	0.187254	-1.06802	0.767257	-1.16666	0.728521	1.27133	0.452707	-1.00106	0.996767	-1.03737	0.935106	1.20847	0.483516	1.00702	0.983365			9	5	18	10	12	6.66667	10	5.55556	8	4.44444	4	2.22222	9	5	11	6.11111	4	2.22222	1	0.555556	11
rplX	CTL0779	CT517	336		1.0039	0.987786	-3.01792	0.000335445	-1.19422	0.623027	-1.02815	0.951514	-1.20102	0.417353	-1.16387	0.618269	1.30527	0.381114	1.15075	0.598132	-1.21055	0.471188	1.00937	0.969158	-1.19673	0.446276			1	0.900901	9	8.10811	6	5.40541	14	12.6126	8	7.20721	3	2.7027	2	1.8018	3	2.7027	2	1.8018	2	1.8018	3
rplN	CTL0780	CT518	369		1.13436	0.757167	-2.46095	0.00233227	1.30019	0.558029	1.1876	0.522256	1.22863	0.41543	1.12595	0.779498	1.40392	0.418451	1.30649	0.350553	-1.25555	0.62436	1.41785	0.308293	-1.09638	0.730815			4	3.27869	4	3.27869	11	9.01639	16	13.1148	9	7.37705	4	3.27869	6	4.91803	6	4.91803	1	0.819672	1	0.819672	3
rpsQ	CTL0781	CT519	252		1.14473	0.642892	-2.87642	0.000318365	1.3258	0.283561	1.04611	0.852946	1.32612	0.204204	1.01404	0.96707	1.22206	0.497999	1.28329	0.292025	-1.35035	0.322591	1.18191	0.584775	-1.14187	0.690707			0	0	2	2.40964	2	2.40964	16	19.2771	7	8.43373	2	2.40964	5	6.0241	3	3.61446	4	4.81928	2	2.40964	2
rpmC	CTL0782	CT520	219		-1.15268	0.635764	-2.13955	0.0209112	1.46141	0.16171	1.09133	0.710077	1.44007	0.200261	-1.06546	0.873094	1.30043	0.436885	1.12729	0.766927	-1.31576	0.4661	1.03987	0.909648	-1.35563	0.479097			3	4.16667	9	12.5	4	5.55556	3	4.16667	4	5.55556	0	0	1	1.38889	9	12.5	1	1.38889	2	2.77778	3
rplP	CTL0783	CT521	417		1.19134	0.581699	-2.67041	0.0020359	1.18269	0.563136	1.45741	0.188273	1.55201	0.0932045	1.27262	0.638382	1.21473	0.625244	1.47506	0.24072	-1.31344	0.381503	1.47969	0.379365	1.05537	0.858276			8	5.7971	7	5.07246	6	4.34783	13	9.42029	4	2.89855	5	3.62319	7	5.07246	13	9.42029	1	0.724638	1	0.724638	6
rpsC	CTL0784	CT522	675		1.21162	0.657733	-3.17889	0.000147071	1.68663	0.180339	1.08948	0.732129	1.67784	0.0310379	1.10288	0.80518	1.4913	0.25583	1.64205	0.0231174	-1.07033	0.873425	1.12428	0.69962	1.0125	0.971125			6	2.67857	15	6.69643	14	6.25	20	8.92857	10	4.46429	6	2.67857	10	4.46429	30	13.3929	4	1.78571	3	1.33929	7
rplV	CTL0785	CT523	336		1.18118	0.571035	-2.57219	0.00450353	1.48816	0.195071	1.31935	0.356004	1.69866	0.0685124	1.3557	0.525917	1.51148	0.33351	1.91754	0.0363403	-1.0805	0.818687	1.40321	0.34781	1.1673	0.704036			3	2.7027	9	8.10811	5	4.5045	9	8.10811	8	7.20721	3	2.7027	3	2.7027	12	10.8108	1	0.900901	1	0.900901	6
rpsS	CTL0786	CT524	267		1.2051	0.517716	-2.09487	0.00917076	1.79887	0.129539	1.12941	0.562989	1.72116	0.0157005	1.39833	0.328387	1.54309	0.354488	1.8581	0.00458203	1.12092	0.726626	1.28482	0.512999	1.15043	0.580785			6	6.81818	6	6.81818	3	3.40909	7	7.95455	7	7.95455	5	5.68182	7	7.95455	1	1.13636	0	0	6	6.81818	0
rplB	CTL0787	CT525	855		1.13945	0.799121	-2.13212	0.00578894	1.41088	0.586303	1.07732	0.920248	1.35529	0.544062	1.22556	0.710072	1.51842	0.524726	1.72818	0.424068	1.13282	0.810535	1.17048	0.686592	1.17964	0.718849			8	2.8169	18	6.33803	14	4.92958	19	6.69014	22	7.74648	14	4.92958	14	4.92958	13	4.57746	7	2.46479	8	2.8169	4
rplW	CTL0788	CT526	336		1.54277	0.153509	-3.59509	0.000258786	-1.2676	0.448317	1.53518	0.298434	1.0561	0.815966	1.20544	0.653956	1.2852	0.635552	1.42662	0.292694	1.07057	0.83739	1.20785	0.693135	1.14418	0.643253			5	4.5045	3	2.7027	7	6.30631	10	9.00901	4	3.6036	5	4.5045	7	6.30631	9	8.10811	4	3.6036	2	1.8018	1
rplD	CTL0789	CT527	669		1.22895	0.641587	-2.98171	0.000846766	1.03654	0.887996	1.3907	0.191185	1.38519	0.160045	1.29183	0.532412	1.48911	0.312312	1.8941	0.0130967	1.25927	0.632618	1.0637	0.86419	1.24249	0.515798			13	5.85586	22	9.90991	10	4.5045	18	8.10811	18	8.10811	6	2.7027	9	4.05405	19	8.55856	3	1.35135	3	1.35135	9
rplC	CTL0790	CT528	666		1.22008	0.565379	-2.04383	0.030161	1.21349	0.50586	1.37816	0.172496	1.30405	0.240222	1.41107	0.484573	1.03816	0.913312	1.28449	0.420056	2.26535	0.0242751	-1.15805	0.698266	1.60974	0.0490563			11	4.97738	12	5.42986	9	4.0724	30	13.5747	21	9.50226	6	2.71493	4	1.80995	12	5.42986	1	0.452489	6	2.71493	6
CTL0791	CTL0791	CT529	897		1.05422	0.876687	-2.53739	0.00380388	1.02088	0.948001	1.43343	0.147154	1.28827	0.398701	1.6082	0.280681	1.24705	0.510392	1.87003	0.0384731	2.63681	0.0500854	-2.06708	0.0695637	1.14213	0.627053			15	5.03356	24	8.05369	15	5.03356	21	7.04698	24	8.05369	7	2.34899	18	6.04027	48	16.1074	4	1.34228	3	1.00671	9
fmt	CTL0792	CT530	951		1.94313	0.0574553	1.04614	0.857269	-1.11329	0.757079	1.11655	0.783597	1.01408	0.965219	1.46668	0.302842	-1.21437	0.53184	1.26014	0.547289	1.04005	0.925154	1.04022	0.923257	1.14246	0.768888			7	2.21519	38	12.0253	16	5.06329	24	7.59494	18	5.6962	16	5.06329	16	5.06329	36	11.3924	9	2.8481	6	1.89873	15
lpxA	CTL0793	CT531	843		2.06862	0.0128142	1.3588	0.208637	1.54949	0.311192	-1.21585	0.441463	1.28478	0.378165	1.34787	0.442128	1.26057	0.434261	1.69831	0.039657	1.33189	0.407655	-1.11481	0.736205	1.33588	0.240377			16	5.71429	11	3.92857	23	8.21429	30	10.7143	20	7.14286	11	3.92857	19	6.78571	15	5.35714	5	1.78571	8	2.85714	8
fabZ	CTL0794	CT532	462		2.47193	0.00123264	1.38695	0.333982	1.31817	0.559	-1.48416	0.456813	-1.20314	0.659088	1.81489	0.13094	-1.09202	0.779237	1.68513	0.190778	1.29829	0.524579	-1.05575	0.894333	1.18818	0.677438			10	6.53595	20	13.0719	12	7.84314	14	9.15033	7	4.57516	9	5.88235	3	1.96078	15	9.80392	2	1.30719	2	1.30719	8
lpxC	CTL0795	CT533	861		1.71616	0.067888	1.3148	0.239076	-1.46416	0.400632	-1.38215	0.258245	-1.18501	0.634938	1.58125	0.228883	-1.00722	0.983334	2.13927	0.00121809	1.7923	0.15731	-1.82392	0.243723	1.42446	0.197991			12	4.1958	31	10.8392	20	6.99301	22	7.69231	24	8.39161	9	3.14685	14	4.8951	22	7.69231	11	3.84615	10	3.4965	13
cutE	CTL0796	CT534	1629		1.03549	0.895979	1.72037	0.0782892	1.23277	0.651798	1.01851	0.965295	1.15295	0.76889	1.1319	0.73602	1.56526	0.263104	1.73108	0.0731147	-1.19179	0.651412	2.53604	0.0119834	1.91842	0.125632			32	5.90406	58	10.7011	37	6.82657	48	8.85609	39	7.19557	27	4.98155	23	4.24354	41	7.56458	28	5.16605	13	2.39852	19
CTL0797	CTL0797	CT535	483		-1.24125	0.364975	1.74167	0.0331435	-1.02776	0.936064	-1.74388	0.148254	-1.91123	0.0624199	-1.12323	0.776658	1.31788	0.415566	1.16687	0.706714	-1.23688	0.590935	1.28726	0.472796	-1.00617	0.988099			7	4.375	13	8.125	10	6.25	14	8.75	10	6.25	5	3.125	7	4.375	13	8.125	5	3.125	4	2.5	3
dnaQ2	CTL0798	CT536	753		-1.14264	0.583966	1.1315	0.592808	-1.0052	0.986864	1.34315	0.225424	1.22665	0.587897	-1.29806	0.565915	1.86014	0.0228302	1.342	0.451602	1.34383	0.44089	1.03728	0.930626	1.20178	0.404953			18	7.2	27	10.8	15	6	18	7.2	15	6	9	3.6	10	4	12	4.8	5	2	12	4.8	7
CTL0799	CTL0799	CT537	474		1.0674	0.796131	-1.16284	0.713299	1.15076	0.636186	-1.13823	0.626084	1.03606	0.897878	1.06598	0.853738	1.33298	0.518458	1.45823	0.338074	1.37743	0.198577	-1.15631	0.564917	1.20293	0.488943			7	4.4586	15	9.55414	5	3.18471	16	10.1911	9	5.73248	4	2.54777	8	5.09554	10	6.36943	5	3.18471	3	1.91083	6
CTL0800	CTL0800	CT538	717		-1.15365	0.504665	-1.13641	0.593493	-1.1215	0.681209	1.33148	0.193836	1.13093	0.707319	-1.01823	0.959534	1.39993	0.45575	1.39226	0.250506	1.24283	0.429086	-1.60297	0.241627	-1.3601	0.156384			13	5.46218	25	10.5042	17	7.14286	16	6.72269	19	7.98319	12	5.04202	13	5.46218	14	5.88235	9	3.78151	2	0.840336	15
trxA	CTL0801	CT539	309		-1.06171	0.860169	-1.55824	0.199562	1.53804	0.294771	1.15217	0.604327	1.7067	0.16151	1.53517	0.322104	1.47787	0.2362	2.3335	0.00394304	2.13974	0.0407548	-1.67932	0.0937483	1.26054	0.517503			4	3.92157	12	11.7647	8	7.84314	10	9.80392	11	10.7843	6	5.88235	3	2.94118	7	6.86275	1	0.980392	2	1.96078	4
CTL0802	CTL0802	CT540	456		-1.08032	0.78667	1.18566	0.546349	-1.19469	0.626086	-1.41674	0.528553	-1.74398	0.255697	1.18217	0.688523	-1.16415	0.763441	1.11719	0.804204	1.55141	0.223583	-1.17918	0.706451	1.28028	0.46192			5	3.31126	20	13.245	9	5.96026	11	7.28477	12	7.94702	6	3.97351	9	5.96026	9	5.96026	8	5.29801	1	0.662252	4
mip	CTL0803	CT541	732		1.47987	0.21879	1.10472	0.749567	1.19664	0.585323	1.04041	0.906689	1.07926	0.797388	1.0352	0.925203	1.0154	0.962407	-1.01902	0.945692	2.22002	0.0157062	-1.54615	0.188133	1.25721	0.425782			9	3.7037	27	11.1111	11	4.52675	17	6.99588	20	8.23045	10	4.11523	13	5.34979	16	6.58436	5	2.05761	3	1.23457	11
aspS	CTL0804	CT542	1749		1.13531	0.66684	-1.2131	0.510008	1.39946	0.196638	1.09663	0.647484	1.43446	0.334294	1.24525	0.458118	1.05298	0.903729	1.2619	0.352113	2.14063	0.0351358	-1.218	0.637314	1.58431	0.0884364			34	5.84192	68	11.6838	31	5.32646	38	6.52921	33	5.6701	27	4.63918	22	3.78007	34	5.84192	18	3.09278	14	2.4055	27
hisS	CTL0805	CT543	1287		1.30404	0.462592	-3.04742	0.00197858	2.6734	0.000321496	1.08635	0.705153	2.94719	1.46031e-07	2.03736	0.0552887	1.19608	0.707739	2.88162	1.18405e-08	2.28646	0.00594337	-1.02287	0.952	2.37704	0.000241859			24	5.60748	50	11.6822	17	3.97196	29	6.7757	27	6.30841	16	3.73832	15	3.50467	32	7.47664	17	3.97196	12	2.80374	23
uhpC	CTL0806	CT544	1371		1.02078	0.939063	1.40325	0.557703	1.20581	0.493705	-1.41626	0.195587	-1.29589	0.371033	-1.108	0.771178	-1.30848	0.450135	-1.50587	0.0948824	1.20202	0.578248	-1.94384	0.0152089	-1.74974	0.0855877			40	8.77193	50	10.9649	40	8.77193	22	4.82456	33	7.23684	17	3.72807	26	5.70175	32	7.01754	17	3.72807	9	1.97368	9
dnaE	CTL0807	CT545	3714		-1.02644	0.955566	1.33608	0.544552	-4.39224	3.54957e-07	-1.07423	0.855709	-5.35785	9.72487e-10	-2.3287	0.0712837	-2.94445	0.0179305	-7.21596	0	-3.60031	3.0363e-05	-1.12013	0.735459	-4.5093	2.15151e-11			51	4.12288	127	10.2668	97	7.84155	67	5.41633	85	6.87146	54	4.3654	64	5.17381	97	7.84155	46	3.71867	30	2.42522	42
CTL0808	CTL0808	CT546	870		-1.60695	0.534932	18.9088	9.11582e-12	-1.07049	0.944218	-1.10386	0.915288	-1.09067	0.933226	2.26174	0.244533	1.71831	0.249673	4.41015	0.0201962	2.69416	0.0906677	-1.66602	0.453409	1.80305	0.447528			17	5.88235	21	7.26644	18	6.22837	28	9.68858	29	10.0346	10	3.46021	7	2.42215	20	6.92042	8	2.76817	6	2.07612	13
CTL0809	CTL0809	CT547	957		-1.30177	0.439237	1.16429	0.569036	-2.37026	0.0808455	1.44283	0.424265	-1.58266	0.240849	-1.71205	0.176377	-1.5613	0.265881	-2.51422	0.0282252	-1.38842	0.413361	1.08785	0.824949	-1.24983	0.647752			18	5.66038	36	11.3208	15	4.71698	9	2.83019	23	7.2327	17	5.34591	10	3.14465	35	11.0063	19	5.97484	12	3.77358	14
CTL0810	CTL0810	CT548	585		-1.22804	0.586118	1.28269	0.546022	-4.15863	0.0286057	-2.33626	0.525485	-10.5855	0.0144191	-1.22294	0.67344	-5.96443	0.00438441	-7.64734	8.26352e-05	-8.29849	0.0036928	2.42872	0.345982	-4.04021	0.0273761			11	5.6701	26	13.4021	9	4.63918	14	7.21649	20	10.3093	6	3.09278	9	4.63918	10	5.15464	9	4.63918	5	2.57732	10
rsbW	CTL0811	CT549	441		1.45734	0.407031	-1.05219	0.890207	1.52815	0.354279	1.87123	0.104283	2.73464	0.00342147	1.89429	0.127809	1.20896	0.662066	2.38272	0.0333658	1.79444	0.205176	-1.01098	0.983303	1.77071	0.173149			6	4.10959	19	13.0137	10	6.84932	9	6.16438	6	4.10959	9	6.16438	13	8.90411	8	5.47945	5	3.42466	4	2.73973	4
CTL0812	CTL0812	CT550	426		1.10603	0.848025	2.22771	0.0676089	-2.88132	0.189652	2.68513	0.233644	-1.43116	0.599712	1.76864	0.382969	-2.20833	0.203811	-1.0901	0.894961	1.16658	0.781244	-1.52118	0.416288	-1.29591	0.743897			11	7.80142	18	12.766	8	5.67376	7	4.96454	13	9.21986	5	3.5461	7	4.96454	13	9.21986	3	2.12766	1	0.70922	2
dacC	CTL0813	CT551	1314		-1.31894	0.515438	1.11192	0.746082	-3.15585	0.00746212	1.06515	0.916084	-3.29679	0.00352898	-2.44388	0.0467267	-1.69463	0.240278	-3.80228	0.000412787	-2.83776	0.0202175	1.23443	0.656527	-2.16133	0.146832			27	6.17849	55	12.5858	28	6.40732	17	3.89016	33	7.55149	30	6.86499	35	8.00915	36	8.23799	16	3.66133	14	3.20366	16
CTL0814	CTL0814	CT552	408		1.11219	0.847161	-1.40147	0.585141	2.74726	0.134379	-1.78104	0.372982	1.84797	0.302406	1.29258	0.730143	-1.29053	0.747376	1.0431	0.953609	-1.15751	0.823179	-1.91906	0.420959	-2.22643	0.320435			10	7.40741	22	16.2963	9	6.66667	5	3.7037	12	8.88889	7	5.18519	5	3.7037	6	4.44444	3	2.22222	7	5.18519	8
CTL0815	CTL0815	CT553	1107		-1.11695	0.767439	-1.4566	0.363259	1.01761	0.964988	-4.15504	0.0394775	-4.15952	0.0280616	-1.06828	0.897793	-3.40518	0.104241	-3.8852	0.0260692	-4.47944	0.00435143	-1.51425	0.580857	-6.91215	0.00212017			20	5.43478	39	10.5978	26	7.06522	20	5.43478	33	8.96739	18	4.8913	15	4.07609	26	7.06522	7	1.90217	14	3.80435	16
brnQ	CTL0817	CT554	1236		-1.12339	0.659543	-1.1009	0.703089	2.13171	0.00619539	-1.1675	0.68621	1.52162	0.118663	1.17768	0.647167	1.0874	0.861632	1.18146	0.697528	2.66858	0.0047836	1.20642	0.603779	2.65632	0.000312698			33	8.0292	63	15.3285	32	7.78589	32	7.78589	37	9.00243	16	3.89294	20	4.86618	35	8.51582	14	3.40633	13	3.16302	11
CTL0818	CTL0818	CT555	3600		-1.40888	0.29649	-1.07949	0.703339	-6.0774	0.000237549	-1.12919	0.824715	-6.95973	1.7156e-06	-3.48802	0.0149645	-4.47286	0.034258	-13.3389	3.25904e-09	-6.30681	8.27184e-06	-1.73043	0.331908	-8.5639	0.000172592			69	5.7548	162	13.5113	79	6.58882	55	4.58716	99	8.25688	70	5.8382	60	5.00417	72	6.005	44	3.66972	40	3.33611	59
CTL0819	CTL0819	CT556	480		1.02958	0.931525	2.2752	0.0498961	2.1563	0.0741146	-1.5656	0.0510715	1.22882	0.476055	1.47909	0.348432	1.61805	0.319553	2.31291	0.000265094	1.94234	0.121772	-1.46637	0.38828	1.12318	0.724722			10	6.28931	17	10.6918	4	2.51572	7	4.40252	20	12.5786	12	7.54717	7	4.40252	12	7.54717	6	3.77358	2	1.25786	7
lpdA	CTL0820	CT557	1398		1.14978	0.580907	1.45145	0.114044	1.28396	0.36241	-1.04106	0.924058	1.12853	0.671465	1.05993	0.865895	1.21316	0.712685	1.26548	0.350918	-1.26533	0.51663	-2.0753	0.108182	-2.7041	0.00728591			16	3.44086	34	7.31183	49	10.5376	37	7.95699	34	7.31183	23	4.94624	27	5.80645	49	10.5376	8	1.72043	12	2.58065	14
lipA	CTL0821	CT558	936		1.65994	0.144917	1.35697	0.396681	1.12498	0.781629	-2.75336	0.128071	-3.23692	0.052456	1.18522	0.722872	-6.33539	0.00525086	-5.52203	0.00690469	-1.32185	0.585612	-2.30727	0.272748	-3.36156	0.0491388			11	3.53698	30	9.6463	17	5.46624	18	5.78778	23	7.3955	19	6.10932	25	8.03859	24	7.71704	9	2.89389	12	3.85852	6
sctJ	CTL0822	CT559	978		1.1118	0.702722	2.37815	0.00202214	1.5543	0.145127	1.24608	0.421581	1.81323	0.105046	1.24539	0.611872	1.09552	0.738099	1.35168	0.237427	1.3486	0.39441	-1.67887	0.0689102	-1.27975	0.282851			14	4.30769	34	10.4615	21	6.46154	21	6.46154	34	10.4615	17	5.23077	16	4.92308	29	8.92308	8	2.46154	4	1.23077	16
CTL0823	CTL0823	CT560	837		1.25892	0.550068	2.57288	0.00167641	1.88075	0.329259	-2.99343	0.152668	-1.35065	0.623448	-1.13255	0.827911	-4.94132	0.0575518	-4.80808	0.00495934	-1.21658	0.758873	-4.21219	0.116388	-4.23067	0.0262778			16	5.7554	43	15.4676	15	5.39568	16	5.7554	17	6.11511	18	6.47482	12	4.31655	20	7.19424	8	2.8777	10	3.59712	13
sctL	CTL0824	CT561	672		-1.06855	0.853569	3.95027	2.74906e-05	1.14055	0.821224	1.16706	0.761449	1.22437	0.65726	1.00162	0.997105	1.23078	0.745244	1.22202	0.6661	1.74714	0.191546	-1.83485	0.14271	-1.13396	0.806458			5	2.24215	23	10.3139	16	7.17489	15	6.72646	15	6.72646	10	4.4843	14	6.27803	22	9.86547	4	1.79372	4	1.79372	17
sctR	CTL0825	CT562	921		1.44019	0.51208	4.25269	0.00159696	1.28453	0.720783	-1.06739	0.934278	1.2109	0.793903	2.28298	0.151787	-3.2603	0.100226	-1.28507	0.734318	1.07604	0.903782	-1.39992	0.647398	-1.25365	0.758921			20	6.53595	45	14.7059	24	7.84314	20	6.53595	27	8.82353	26	8.49673	17	5.55556	24	7.84314	8	2.61438	2	0.653595	16
sctS	CTL0826	CT563	285		2.30538	0.325498	4.47696	0.00195696	2.8957	0.344409	1.46053	0.70461	3.68381	0.189088	3.09479	0.233855	-2.56368	0.344772	1.23788	0.83444	-1.15818	0.87972	-1.02117	0.981695	-1.34595	0.745753			9	9.57447	12	12.766	14	14.8936	5	5.31915	6	6.38298	2	2.12766	5	5.31915	11	11.7021	3	3.19149	0	0	6
sctT	CTL0827	CT564	870		1.23009	0.722139	3.56409	0.000581104	-1.49395	0.657339	1.45529	0.690607	-1.15409	0.854925	1.11655	0.890972	-4.6607	0.099821	-4.34992	0.0758572	-2.32286	0.322659	1.10832	0.918713	-1.6102	0.557917			21	7.26644	46	15.917	35	12.1107	16	5.53633	21	7.26644	16	5.53633	11	3.80623	24	8.3045	10	3.46021	6	2.07612	15
CTL0828	CTL0828	CT565	444		2.19856	0.0434661	7.25081	5.54533e-10	1.74057	0.302153	1.61757	0.136523	3.36561	0.000528535	4.62389	0.00166799	2.48284	0.013885	13.4664	1.36e-08	4.41406	0.000593058	-1.0837	0.813939	4.55086	0.000395441			8	5.44218	16	10.8844	12	8.16327	13	8.84354	13	8.84354	5	3.40136	3	2.04082	13	8.84354	3	2.04082	4	2.72109	7
CTL0829	CTL0829	CT566	993		1.23455	0.538114	-1.3394	0.475394	-1.40208	0.514356	-2.21371	0.322615	-3.1742	0.0841937	-1.2228	0.69815	-1.48647	0.443682	-1.67758	0.207036	-1.35089	0.538012	1.32023	0.668851	-1.0057	0.991118			13	3.93939	40	12.1212	16	4.84848	21	6.36364	25	7.57576	10	3.0303	19	5.75758	25	7.57576	15	4.54545	3	0.909091	18
CTL0830	CTL0830	CT567	525		1.04697	0.904417	-1.3004	0.460661	-1.64657	0.421705	-1.00245	0.996884	-1.63526	0.375655	-1.3991	0.502829	1.08931	0.880055	-1.28389	0.565507	-2.32	0.082355	1.63637	0.4055	-1.34065	0.56533			8	4.5977	24	13.7931	12	6.89655	14	8.04598	12	6.89655	5	2.87356	9	5.17241	9	5.17241	8	4.5977	5	2.87356	5
CTL0831	CTL0831	CT568	456		2.0878	0.113675	-1.47857	0.304759	1.38553	0.660076	-4.34973	0.163412	-2.41234	0.315801	1.8396	0.238389	-2.14183	0.336311	1.19403	0.810386	1.11847	0.858504	-1.12155	0.869049	1.12191	0.857049			9	5.96026	21	13.9073	7	4.63576	11	7.28477	10	6.62252	4	2.64901	7	4.63576	11	7.28477	6	3.97351	0	0	5
gspG	CTL0832	CT569	330		1.34088	0.450515	-1.47878	0.331503	-1.40866	0.579484	-1.14024	0.847445	-1.72724	0.32683	1.21621	0.689861	-1.65404	0.418613	-1.43257	0.559623	-1.21043	0.704064	1.21588	0.717466	-1.03752	0.945312			3	2.75229	11	10.0917	8	7.33945	9	8.25688	5	4.58716	0	0	2	1.83486	8	7.33945	2	1.83486	0	0	4
gspF	CTL0833	CT570	1176		1.11409	0.781543	-1.80845	0.0212469	-1.97893	0.115198	-3.05023	0.158193	-6.34175	0.00220539	-1.1329	0.731618	-2.51573	0.118318	-2.33537	0.0519074	-1.52055	0.322965	1.04272	0.926323	-1.4329	0.448479			21	5.37084	56	14.3223	31	7.92839	32	8.18414	29	7.41688	7	1.79028	21	5.37084	31	7.92839	8	2.04604	5	1.27877	15
gspE	CTL0834	CT571	1506		-1.0074	0.978769	-1.29973	0.429885	-1.6655	0.182289	-1.24871	0.630478	-2.08975	0.00851556	-1.22502	0.528697	-2.32719	0.0119088	-2.8177	0.0097522	-1.3972	0.379244	1.2214	0.552251	-1.21417	0.534175			10	1.99601	67	13.3733	34	6.78643	38	7.58483	24	4.79042	27	5.38922	28	5.58882	33	6.58683	11	2.19561	15	2.99401	19
gspD	CTL0835	CT572	2283		1.21524	0.538143	-1.60248	0.275042	-1.47058	0.217356	1.09809	0.758831	-1.41704	0.185421	-1.08684	0.803988	-1.14751	0.72405	-1.29298	0.333767	1.21695	0.539892	1.23855	0.516584	1.39952	0.211892			30	3.94737	79	10.3947	56	7.36842	49	6.44737	75	9.86842	25	3.28947	34	4.47368	52	6.84211	15	1.97368	10	1.31579	27
CTL0836	CTL0836	CT573	1230		1.47088	0.198502	-2.91423	0.00143274	1.88336	0.0499571	1.31064	0.288266	2.21277	0.0131399	2.25942	0.0604796	1.46652	0.451888	2.9698	9.46798e-05	2.32864	0.0134091	1.63006	0.195604	3.31841	3.97306e-05			20	4.88998	41	10.0244	20	4.88998	34	8.31296	33	8.06846	17	4.15648	18	4.40098	26	6.35697	6	1.46699	6	1.46699	21
pepP	CTL0837	CT574	1071		1.29333	0.391505	1.19207	0.48061	-1.36621	0.391944	1.07121	0.899829	-1.4102	0.477153	1.18793	0.669402	-1.50951	0.260185	-1.24523	0.637512	1.15979	0.699608	-2.54488	0.028742	-2.28701	0.0534993			15	4.21348	31	8.70787	28	7.86517	32	8.98876	21	5.89888	15	4.21348	14	3.93258	32	8.98876	13	3.65169	7	1.96629	13
mutL	CTL0838	CT575	1731		-2.2117	0.012485	2.45342	0.00118138	-1.54098	0.25896	-1.01411	0.978006	-1.77529	0.28119	-1.37124	0.47925	-1.27329	0.567586	-1.63991	0.187628	-1.76794	0.136268	1.15362	0.811638	-1.53754	0.309366			28	4.86111	64	11.1111	39	6.77083	48	8.33333	55	9.54861	28	4.86111	19	3.29861	46	7.98611	7	1.21528	11	1.90972	30
scc2	CTL0839	CT576	699		-1.39992	0.641184	11.6799	4.38084e-06	-2.42873	0.408105	2.05024	0.585681	-1.37576	0.742029	-1.06651	0.935069	-2.15468	0.460487	-2.38892	0.323481	-1.11429	0.887272	-1.28249	0.758846	-1.49251	0.617218			8	3.44828	23	9.91379	12	5.17241	6	2.58621	23	9.91379	12	5.17241	10	4.31034	21	9.05172	12	5.17241	1	0.431034	15
CTL0840	CTL0840	CT577	360		1.49807	0.643567	6.73228	0.00223547	-5.08805	0.379853	#NUM!	#NUM!	-4.77645	0.418127	-1.93947	0.602767	-1.24164	0.887477	-3.04652	0.349219	-1.15784	0.879712	-6.70078	0.229257	-8.54527	0.151919			4	3.36134	13	10.9244	5	4.20168	5	4.20168	13	10.9244	6	5.04202	5	4.20168	10	8.40336	1	0.840336	5	4.20168	9
copB	CTL0841	CT578	1464		-2.15426	0.218315	21.503	5.36567e-11	-1.65036	0.510298	2.01946	0.479016	1.08513	0.895537	-1.47191	0.632972	-1.0564	0.936116	-1.65633	0.364146	-1.92409	0.335783	1.05572	0.948808	-2.089	0.344478			7	1.43737	39	8.00821	28	5.74949	36	7.3922	61	12.5257	9	1.84805	45	9.24025	71	14.5791	0	0	1	0.205339	48
copD	CTL0842	CT579	1320		1.66436	0.407532	5.31355	7.50037e-06	2.79316	0.194855	-1.93077	0.462798	1.66266	0.475304	1.79801	0.409915	2.01774	0.395835	4.64984	0.0381897	2.2642	0.206594	1.18171	0.830496	3.14672	0.176334			9	2.05011	31	7.0615	13	2.96128	22	5.01139	60	13.6674	6	1.36674	42	9.5672	77	17.5399	1	0.22779	3	0.683371	43
CTL0843	CTL0843	CT580	984		-1.3749	0.282224	-1.61865	0.0949689	3.07415	0.00221996	-1.03132	0.912149	2.64579	0.000689782	2.22427	0.0737114	1.87823	0.0372324	3.89945	2.04755e-09	3.2405	0.0155171	-1.38224	0.447097	1.93352	0.13218			28	8.56269	59	18.0428	16	4.89297	27	8.25688	30	9.17431	13	3.97554	13	3.97554	28	8.56269	10	3.0581	2	0.611621	5
thrS	CTL0844	CT581	1908		1.02696	0.929362	-1.35956	0.241528	2.00708	0.0587221	-1.15945	0.494632	1.63857	0.0120709	1.33941	0.351706	1.35519	0.424468	1.76907	0.0454175	1.07207	0.805062	-1.333	0.291079	-1.23146	0.482575			31	4.88189	69	10.8661	40	6.29921	31	4.88189	40	6.29921	31	4.88189	35	5.51181	45	7.08661	19	2.99213	26	4.09449	31
minD	CTL0845	CT582	768		1.21914	0.529977	1.09071	0.748497	1.50137	0.240122	-1.24467	0.463915	1.22561	0.535487	1.2347	0.620935	1.0397	0.945972	1.40407	0.402596	1.74326	0.0979284	-3.05808	0.00300683	-1.44848	0.380687			9	3.52941	34	13.3333	22	8.62745	11	4.31373	19	7.45098	10	3.92157	18	7.05882	26	10.1961	8	3.13725	7	2.7451	6
gp6D	CTL0846	CT583	792		1.33655	0.483307	1.04967	0.874295	1.17244	0.731587	-1.30967	0.514395	-1.1155	0.771424	1.19882	0.686836	-2.79368	0.115451	-2.27894	0.0853547	-1.20363	0.593548	-2.0607	0.286124	-2.33791	0.12681			12	4.56274	41	15.5894	10	3.80228	7	2.6616	20	7.60456	9	3.42205	16	6.08365	12	4.56274	8	3.04183	5	1.90114	18
CTL0847	CTL0847	CT584	552		1.19178	0.556896	-1.02201	0.942728	-2.73548	0.0027604	1.0218	0.957728	-2.9829	0.00159155	-1.47852	0.324708	-3.67144	0.0012696	-5.23203	0.000161429	-1.0141	0.962124	-1.96881	0.0212074	-2.10313	0.0707075			13	7.10383	26	14.2077	12	6.55738	8	4.37158	7	3.82514	5	2.73224	11	6.01093	9	4.91803	1	0.546448	4	2.18579	16
trpS	CTL0848	CT585	1041		1.1139	0.724341	-1.11259	0.638131	1.43998	0.229519	-1.50396	0.341433	-1.21035	0.500193	1.0299	0.935492	-2.26522	0.0786337	-2.12064	0.0406317	1.05615	0.85706	-2.19773	0.0658734	-2.2332	0.000867037			11	3.17919	40	11.5607	25	7.22543	18	5.20231	19	5.49133	15	4.33526	20	5.78035	22	6.35838	10	2.89017	13	3.75723	12
uvrB	CTL0849	CT586	2007		1.34836	0.377073	1.46885	0.0737897	-3.08996	0.0479112	-1.03336	0.955417	-3.80217	0.015689	-1.33016	0.613614	-3.65471	0.0425951	-5.30252	0.000515859	-1.78481	0.247199	-2.71242	0.127134	-5.73813	0.000505817			26	3.89222	68	10.1796	58	8.68263	29	4.34132	43	6.43713	33	4.94012	37	5.53892	51	7.63473	29	4.34132	14	2.09581	38
eno	CTL0850	CT587	1275		1.4268	0.209777	-1.02353	0.940427	1.83431	0.0847727	-1.12882	0.775693	1.41507	0.136698	1.28384	0.477178	-1.16576	0.749422	1.19495	0.62122	1.66023	0.0428676	-3.34197	0.019655	-2.11711	0.0198505			16	3.77358	46	10.8491	30	7.07547	21	4.95283	26	6.13208	16	3.77358	27	6.36792	50	11.7925	10	2.35849	4	0.943396	17
rbsU	CTL0851	CT588	1953		-1.61927	0.403548	2.7899	0.0126691	-1.3218	0.670424	1.1883	0.828876	-1.0954	0.897216	1.19211	0.79232	-2.10872	0.252397	-1.19063	0.820341	-1.56547	0.498312	-1.24581	0.768193	-1.47798	0.619541			36	5.53846	86	13.2308	47	7.23077	31	4.76923	54	8.30769	31	4.76923	34	5.23077	49	7.53846	23	3.53846	18	2.76923	32
CTL0852	CTL0852	CT589	1809		-1.45285	0.643115	5.32763	0.0051286	-2.47271	0.452465	3.30846	0.246881	3.6807	0.21251	4.03469	0.1665	-16.4404	0.00775778	1.67078	0.649936	-1.24703	0.82289	-4.05454	0.201389	1.16019	0.875343			31	5.1495	97	16.113	40	6.64452	20	3.32226	56	9.30233	33	5.48173	37	6.14618	37	6.14618	25	4.15282	14	2.32558	23
CTL0853	CTL0853	CT590	2865		-1.43959	0.308681	10.1464	2.57572e-14	-1.88405	0.329673	-1.70119	0.476366	-3.37281	0.0570746	-1.44851	0.374671	-1.37209	0.611193	-1.95792	0.214534	-1.84893	0.176451	1.50941	0.390586	-1.30906	0.590104			53	5.55556	119	12.4738	49	5.13627	55	5.7652	69	7.2327	42	4.40252	49	5.13627	76	7.96646	47	4.92662	27	2.83019	45
sdhB	CTL0854	CT591	699		1.48902	0.5389	4.0268	0.000196945	-1.4757	0.697946	-1.79995	0.64564	-2.46012	0.418579	-1.04514	0.956462	-1.00338	0.997015	1.08444	0.915412	-1.45115	0.667829	1.38331	0.726949	1.01806	0.98283			7	3.01724	20	8.62069	13	5.60345	15	6.46552	16	6.89655	12	5.17241	7	3.01724	19	8.18966	3	1.2931	5	2.15517	8
sdhA	CTL0855	CT592	1881		-1.31578	0.444362	2.18999	0.00661888	-1.20477	0.706447	-1.19239	0.785115	-1.64586	0.291414	-1.55579	0.358953	1.13243	0.820112	-1.38712	0.527673	-1.53686	0.309424	-1.78866	0.205834	-2.87519	0.050809			28	4.47284	52	8.30671	39	6.23003	43	6.86901	32	5.11182	25	3.99361	30	4.79233	46	7.34824	18	2.8754	21	3.35463	23
CTL0858	CTL0858	CT594	792		1.2761	0.54091	1.08841	0.812982	1.2272	0.69251	1.19318	0.651432	1.75275	0.115196	1.32005	0.557651	-1.46553	0.452969	1.0451	0.899054	1.23174	0.60555	-2.72256	0.0840596	-2.11571	0.143239			12	4.56274	27	10.2662	13	4.94297	23	8.74525	10	3.80228	10	3.80228	14	5.32319	26	9.88593	10	3.80228	9	3.42205	12
dsdD	CTL0859	CT595	2079		1.50845	0.340812	2.60167	0.00293757	1.01015	0.98526	2.62337	0.0300847	2.68744	0.0252863	1.70886	0.306819	1.51601	0.417295	2.87355	0.00294616	2.0725	0.0672611	-2.16398	0.0426455	1.00936	0.985709			44	6.35838	85	12.2832	47	6.79191	54	7.80347	51	7.36994	40	5.78035	34	4.91329	59	8.52601	14	2.02312	8	1.15607	25
exbB	CTL0860	CT596	699		-1.66883	0.164231	1.37598	0.310984	-1.53952	0.369982	1.11959	0.83455	-1.46699	0.399841	-1.38432	0.533907	-1.87878	0.300546	-2.51217	0.0273105	-1.82436	0.192035	-1.19014	0.763448	-2.23735	0.13294			18	7.75862	38	16.3793	18	7.75862	11	4.74138	17	7.32759	10	4.31034	18	7.75862	16	6.89655	4	1.72414	5	2.15517	11
CTL0861	CTL0861	CT597	408		-1.30907	0.723355	1.12006	0.858876	-1.70704	0.57601	-1.00078	0.999498	-1.90232	0.53373	-2.63105	0.267397	-1.6119	0.67311	-5.31632	0.0554751	-3.6856	0.14344	-2.34713	0.458588	-10.1786	0.0285354			7	5.18519	17	12.5926	14	10.3704	8	5.92593	9	6.66667	6	4.44444	7	5.18519	9	6.66667	2	1.48148	5	3.7037	10
CTL0861A	CTL0861A	CT598	708		2.46257	0.443974	1.39422	0.643723	-2.95461	0.560799	#NUM!	#NUM!	-2.82517	0.604095	2.67182	0.349584	-2.51518	0.33443	1.16964	0.901438	1.69907	0.646321	-2.88705	0.378233	-1.66778	0.674584			14	5.95745	21	8.93617	16	6.80851	6	2.55319	19	8.08511	25	10.6383	12	5.10638	25	10.6383	4	1.70213	6	2.55319	22
tolB	CTL0862	CT599	1296		1.00505	0.989397	-1.03467	0.912596	1.05081	0.889054	-1.00564	0.98561	-1.00494	0.988331	-1.08622	0.805656	-1.90215	0.103987	-1.97403	0.0955955	-1.57065	0.183909	-2.23792	0.0920759	-3.21501	0.000728677			20	4.64037	53	12.297	26	6.03248	17	3.94432	55	12.761	27	6.2645	25	5.80046	25	5.80046	11	2.5522	13	3.01624	17
pal	CTL0863	CT600	567		1.10851	0.688668	1.45156	0.171432	1.77643	0.0902261	-1.15123	0.658071	1.4041	0.329909	1.1814	0.655903	-1.07362	0.821427	1.05892	0.869516	1.69462	0.128368	-2.28463	0.0474	-1.37343	0.379668			13	6.91489	16	8.51064	10	5.31915	5	2.65957	17	9.04255	6	3.19149	10	5.31915	18	9.57447	8	4.25532	8	4.25532	8
CTL0864	CTL0864	CT601	603		1.08122	0.788952	1.60927	0.0798243	-1.07966	0.86396	1.21515	0.653526	1.24323	0.600317	-1.43367	0.444731	1.27772	0.683292	1.47395	0.454181	-1.12068	0.809905	-1.12188	0.840127	-1.09945	0.849526			3	1.5	30	15	13	6.5	9	4.5	19	9.5	6	3	10	5	15	7.5	3	1.5	6	3	19
CTL0865	CTL0865	CT602	393		2.41522	0.239992	-2.13149	0.235604	3.7027	0.158219	-1.12613	0.907089	3.13495	0.197553	2.60827	0.205415	1.19031	0.849291	3.49308	0.193256	2.54589	0.272202	-2.56717	0.312534	-1.01868	0.984178			14	10.7692	19	14.6154	7	5.38462	6	4.61538	12	9.23077	2	1.53846	6	4.61538	10	7.69231	4	3.07692	3	2.30769	4
ahpC	CTL0866	CT603	588		-1.05255	0.880138	-1.60379	0.0870752	2.56537	0.00092855	-1.06078	0.916084	2.14343	0.0111508	1.90289	0.0930039	1.41508	0.344749	2.40341	3.16268e-05	2.6675	0.0133868	-2.85859	0.00261678	-1.26818	0.458644			13	6.66667	19	9.74359	10	5.12821	16	8.20513	12	6.15385	9	4.61538	7	3.58974	13	6.66667	5	2.5641	6	3.07692	3
groEL2	CTL0867	CT604	1602		-1.12317	0.770213	9.43095	2.38698e-14	-1.48734	0.55411	4.17362	0.00893109	2.72697	0.0328678	-1.41703	0.561957	2.186	0.131088	1.40018	0.522433	-1.7303	0.335264	1.75509	0.253878	-1.11901	0.854618			28	5.25328	48	9.00563	33	6.19137	40	7.50469	51	9.56848	16	3.00188	28	5.25328	48	9.00563	13	2.43902	16	3.00188	21
CTL0868	CTL0868	CT605	1227		-1.09346	0.757015	2.16387	0.0012184	-1.06209	0.90245	1.29722	0.546869	1.12366	0.796744	-1.07615	0.841528	1.24313	0.670353	1.14724	0.720376	-1.39141	0.405972	-1.3002	0.519422	-1.9084	0.129159			21	5.14706	47	11.5196	26	6.37255	34	8.33333	22	5.39216	29	7.10784	15	3.67647	32	7.84314	17	4.16667	7	1.71569	16
CTL0869	CTL0869	CT606	630		1.3964	0.182693	-1.20568	0.572318	1.28605	0.462573	1.09838	0.803089	1.34567	0.407331	-1.01157	0.978831	-1.02945	0.951911	-1.00714	0.987154	1.15458	0.706736	-2.01723	0.0850284	-1.76165	0.166476			12	5.74163	22	10.5263	12	5.74163	8	3.82775	14	6.69856	10	4.78469	9	4.30622	21	10.0478	8	3.82775	6	2.87081	7
CTL0870	CTL0870	CT606.1	240		-1.97773	0.215854	3.05722	0.020502	-1.30613	0.64427	1.08546	0.912229	-1.40806	0.566853	-1.59582	0.441597	-1.1704	0.848635	-1.8236	0.401032	-1.38504	0.585102	-1.13852	0.837412	-1.61654	0.48286			3	3.79747	10	12.6582	5	6.32911	2	2.53165	7	8.86076	3	3.79747	6	7.59494	8	10.1266	0	0	1	1.26582	5
ung	CTL0871	CT607	690		-1.23061	0.58494	-1.21185	0.515557	1.35379	0.54007	-1.04956	0.926159	1.24951	0.530934	1.0128	0.976429	-1.18434	0.685625	-1.19769	0.71548	1.25008	0.591694	-1.76699	0.301191	-1.46726	0.510738			13	5.67686	25	10.917	12	5.24017	11	4.80349	12	5.24017	12	5.24017	10	4.36681	20	8.73362	5	2.18341	11	4.80349	18
uvrD	CTL0872	CT608	1905		-1.03768	0.898945	-1.21479	0.415658	1.21827	0.476089	-1.12349	0.628018	-1.07943	0.733241	-1.36231	0.488414	-1.82121	0.268879	-2.6272	2.43839e-05	-2.40787	0.0251456	-2.19225	0.118007	-5.6747	7.80963e-11			25	3.94322	83	13.0915	43	6.78233	25	3.94322	43	6.78233	19	2.99685	33	5.20505	48	7.57098	26	4.10095	15	2.36593	34
rpoN	CTL0873	CT609	1311		-2.54418	0.0259499	1.50749	0.25655	-5.93803	0.00563906	-1.89209	0.490947	-9.83941	0.00651306	-3.23699	0.0628362	-1.8202	0.545197	-4.16911	0.0626562	-4.41743	0.00799331	1.33172	0.731314	-2.67687	0.143051			18	4.12844	54	12.3853	29	6.65138	19	4.3578	39	8.94495	32	7.33945	29	6.65138	38	8.7156	7	1.6055	20	4.58716	27
CTL0874	CTL0874	CT610	696		1.26662	0.410606	-1.54154	0.114367	1.37867	0.375831	-1.19205	0.463382	-1.04322	0.886592	1.20447	0.640205	-1.61518	0.197436	-1.44682	0.196669	1.44368	0.298527	-2.75383	0.0141297	-2.13868	0.0436241			12	5.19481	26	11.2554	9	3.8961	9	3.8961	13	5.62771	7	3.0303	9	3.8961	22	9.52381	13	5.62771	9	3.8961	9
CTL0875	CTL0875	CT611	732		1.05692	0.879401	-1.68623	0.0773751	1.20436	0.498142	1.02005	0.933831	1.07912	0.841058	1.05515	0.874348	1.03766	0.941182	1.0244	0.930685	1.79285	0.214086	-1.82529	0.0481747	-1.15352	0.582102			7	2.88066	24	9.87654	17	6.99588	18	7.40741	17	6.99588	13	5.34979	12	4.93827	16	6.58436	10	4.11523	4	1.64609	10
folA	CTL0876	CT612	480		-1.11913	0.645983	-1.49946	0.0498624	1.04548	0.905798	-1.47199	0.174178	-1.4368	0.154859	-1.1437	0.667804	-1.05912	0.826074	-1.10934	0.637592	1.41796	0.300602	-1.58797	0.288634	-1.07131	0.784814			12	7.54717	11	6.91824	13	8.1761	6	3.77358	10	6.28931	9	5.66038	9	5.66038	7	4.40252	7	4.40252	5	3.14465	5
folP	CTL0877	CT613	1353		1.05648	0.915027	-1.62049	0.406872	1.52963	0.505071	-1.16951	0.833966	1.12554	0.856065	1.21266	0.723237	-1.12988	0.849113	1.00284	0.996682	1.86713	0.256278	-2.08981	0.236189	-1.29458	0.682266			20	4.44444	49	10.8889	28	6.22222	27	6	39	8.66667	22	4.88889	14	3.11111	35	7.77778	8	1.77778	10	2.22222	15
folX	CTL0878	CT614	375		-1.0862	0.799719	-1.39755	0.114257	1.39419	0.244876	-1.28728	0.24328	-1.03462	0.926039	-1.26877	0.612991	1.2104	0.643549	-1.0455	0.90147	1.41728	0.282638	-1.92659	0.156938	-1.56279	0.0790201			4	3.22581	16	12.9032	8	6.45161	15	12.0968	14	11.2903	9	7.25806	2	1.6129	8	6.45161	3	2.41935	1	0.806452	3
rpoD	CTL0879	CT615	1716		1.25555	0.454624	-1.52823	0.123845	1.93213	0.0110641	1.14588	0.615202	2.05258	0.00461628	1.60216	0.228583	1.38866	0.369105	2.33133	0.000171901	1.80688	0.0816252	-1.34136	0.428958	1.3234	0.272753			22	3.85289	60	10.5079	35	6.1296	30	5.25394	24	4.20315	17	2.97723	27	4.72855	46	8.05604	14	2.45184	8	1.40105	26
CTL0880	CTL0880	CT616	1290		2.31882	0.0260267	1.55864	0.21094	2.9337	0.0415085	-1.14072	0.705901	2.53118	0.0382729	2.78889	0.0166808	-1.23649	0.613373	2.39458	0.0210546	2.90343	0.0143733	-2.11991	0.0674858	1.4871	0.425541			22	5.12821	57	13.2867	17	3.9627	24	5.59441	18	4.1958	12	2.7972	20	4.662	33	7.69231	16	3.7296	8	1.8648	29
rpsT	CTL0881	CT617	297		-1.39041	0.161688	-1.37048	0.246439	-1.34554	0.372229	-2.01889	0.0677773	-2.91488	1.10164e-05	-1.10531	0.746428	-1.37528	0.276621	-1.47318	0.282371	1.07674	0.80116	-1.70372	0.361274	-1.64203	0.0942176			3	3.06122	4	4.08163	5	5.10204	8	8.16327	12	12.2449	5	5.10204	2	2.04082	11	11.2245	1	1.02041	0	0	4
CTL0882	CTL0882	CT618	801		-1.37325	0.351307	-1.19795	0.61904	1.18728	0.627852	-1.55509	0.10215	-1.3456	0.206517	1.20656	0.617089	1.03302	0.934345	1.27729	0.405936	3.11969	0.0036168	-2.29027	0.0644417	1.28312	0.277401			17	6.39098	35	13.1579	11	4.13534	19	7.14286	34	12.782	7	2.63158	25	9.3985	28	10.5263	1	0.37594	3	1.12782	12
CTL0883	CTL0883	CT619	2628		-4.61951	0.00137019	17.0507	1.9984e-15	-1.54306	0.430264	-2.0751	0.238813	-3.63317	0.030863	-1.68284	0.285621	-1.14902	0.759205	-1.83872	0.195657	-1.81672	0.175915	1.07021	0.904385	-1.69928	0.381549			31	3.54286	89	10.1714	45	5.14286	64	7.31429	77	8.8	22	2.51429	62	7.08571	76	8.68571	32	3.65714	10	1.14286	52
CTL0884	CTL0884	CT620	2517		-1.49998	0.370631	16.0945	1.69039e-11	1.05502	0.930016	1.16972	0.811974	1.01831	0.974827	1.05743	0.911662	1.1453	0.805496	1.13794	0.785717	1.21578	0.720013	-1.31468	0.618412	-1.15318	0.747131			42	5.01193	90	10.7399	52	6.20525	49	5.84726	76	9.06921	25	2.98329	58	6.92124	65	7.75656	25	2.98329	7	0.835322	62
CTL0885	CTL0885	CT621	2499		1.00506	0.991004	29.885	0	1.28682	0.638913	1.90434	0.131871	2.27192	0.047496	1.38865	0.46878	1.73206	0.338536	2.42089	0.033024	1.43477	0.337162	-1.71297	0.235939	-1.24296	0.630094			30	3.60577	95	11.4183	44	5.28846	67	8.05288	75	9.01442	16	1.92308	43	5.16827	66	7.93269	18	2.16346	13	1.5625	73
CTL0886	CTL0886	CT622	1956		1.07848	0.81678	4.54675	2.49789e-06	-1.39513	0.581403	1.0273	0.965497	-1.47934	0.420985	1.15385	0.777089	-2.21712	0.136834	-1.8317	0.317196	1.17546	0.692805	-1.07995	0.858326	1.02968	0.953953			13	1.99693	54	8.29493	37	5.68356	31	4.7619	92	14.1321	18	2.76498	34	5.22273	89	13.6713	11	1.68971	3	0.460829	51
CTL0887	CTL0887	CT623	1302		2.37211	0.133134	-2.736	0.14221	4.09259	0.0581603	-1.43678	0.697365	2.69996	0.161668	2.16978	0.190131	1.3981	0.655492	3.08468	0.0752757	2.07896	0.175666	-1.69621	0.278377	1.18808	0.792897			23	5.31178	32	7.3903	20	4.61894	25	5.77367	31	7.15935	17	3.9261	29	6.69746	43	9.93072	25	5.77367	3	0.692841	13
mviN	CTL0888	CT624	1584		1.0347	0.902245	1.16905	0.494058	2.25243	0.00802436	-1.27463	0.568926	1.65383	0.166452	1.15595	0.704428	2.6844	0.000237856	3.04097	9.13902e-06	2.55072	0.0042513	2.84362	0.000366745	6.46065	6.07348e-12			42	7.96964	84	15.9393	35	6.64137	54	10.2467	33	6.26186	21	3.98482	32	6.07211	37	7.02087	17	3.22581	8	1.51803	15
nfo	CTL0889	CT625	867		-1.07384	0.807715	1.45122	0.336384	-1.04272	0.913057	-1.26213	0.608378	-1.35979	0.444961	1.96172	0.128913	-1.93337	0.212542	1.20728	0.720002	2.33477	0.125717	1.69513	0.475392	4.05072	0.0351846			14	4.86111	33	11.4583	21	7.29167	12	4.16667	20	6.94444	16	5.55556	14	4.86111	25	8.68056	7	2.43056	10	3.47222	13
rpsD	CTL0890	CT626	630		-1.10055	0.694443	-1.96134	0.00747352	-1.02357	0.948912	-1.81659	0.150231	-2.05148	0.00445216	1.58562	0.234036	-1.30874	0.60091	1.35073	0.222747	3.29873	0.000152071	1.26326	0.652102	4.08569	5.24559e-05			10	4.78469	23	11.0048	9	4.30622	16	7.6555	13	6.2201	10	4.78469	3	1.43541	15	7.17703	6	2.87081	4	1.91388	13
CTL0891	CTL0891	CT627	984		-1.03334	0.923633	-1.73607	0.127789	2.24353	0.0135108	-2.02929	0.00720728	1.15346	0.592138	1.91562	0.134274	-1.56534	0.403346	1.49873	0.143836	3.11175	0.00385424	-2.688	0.0185499	1.26803	0.422355			15	4.58716	22	6.72783	19	5.8104	14	4.28135	16	4.89297	17	5.19878	13	3.97554	22	6.72783	18	5.50459	9	2.75229	11
ispA	CTL0892	CT628	876		1.90056	0.0430426	1.22576	0.633731	1.98569	0.0484369	-1.30581	0.252882	1.38824	0.249778	2.48622	0.0283297	1.50117	0.255264	3.57906	0.00238296	2.69701	0.0224555	-1.70784	0.206044	1.48649	0.218904			16	5.49828	37	12.7148	16	5.49828	16	5.49828	16	5.49828	6	2.06186	6	2.06186	25	8.59107	9	3.09278	8	2.74914	7
CTL0894	CTL0894	CT630	684		1.29354	0.633466	12.0364	4.67435e-11	1.14936	0.827635	-1.57522	0.482465	-1.58975	0.505158	1.02217	0.971707	1.63323	0.431772	1.52092	0.447853	1.69488	0.37181	-1.27665	0.597819	1.171	0.761931			11	4.84581	35	15.4185	13	5.72687	17	7.48899	21	9.2511	10	4.40529	9	3.96476	8	3.52423	7	3.0837	8	3.52423	8
CTL0895	CTL0895	CT631	255		1.37536	0.505073	-1.78201	0.134201	-1.05864	0.883909	-1.38871	0.375904	-1.60108	0.214192	-1.07325	0.874496	-1.73985	0.116434	-2.08786	0.0361408	1.268	0.575401	-1.4814	0.408466	-1.4929	0.329444			7	8.33333	4	4.7619	12	14.2857	5	5.95238	5	5.95238	0	0	4	4.7619	7	8.33333	0	0	0	0	4
CTL0897	CTL0897	CT632	1590		-1.05339	0.841132	-1.02313	0.919517	-1.12094	0.686607	1.0683	0.875636	-1.10613	0.677493	-1.15544	0.662722	-1.15179	0.761124	-1.29435	0.224732	-1.48559	0.181043	-1.11172	0.776588	-1.57482	0.154639			30	5.67108	65	12.2873	23	4.34783	24	4.53686	35	6.61626	20	3.78072	18	3.40265	39	7.3724	26	4.91493	15	2.83554	25
hemB	CTL0001	CT633	1017		1.50624	0.0702946	-1.24907	0.283173	2.02029	0.0168059	-1.56807	0.14299	1.30098	0.445688	1.51163	0.311495	-1.03393	0.926311	1.79368	0.0643608	1.23409	0.585884	-1.21595	0.626491	1.08689	0.839321			11	3.25444	30	8.87574	27	7.98817	24	7.10059	27	7.98817	15	4.43787	10	2.95858	30	8.87574	12	3.5503	8	2.36686	11
nqrA	CTL0002	CT634	1398		1.24161	0.594019	1.99117	0.00588952	-1.01237	0.974157	-1.07038	0.829676	-1.13672	0.631015	1.46645	0.331118	1.04956	0.88232	1.58412	0.0467087	-1.30566	0.468974	-1.0995	0.821454	-1.32952	0.494828			30	6.45161	53	11.3978	33	7.09677	34	7.31183	38	8.17204	33	7.09677	28	6.02151	25	5.37634	9	1.93548	10	2.15054	13
CTL0003	CTL0003	CT635	435		-1.09845	0.900195	2.55897	0.0775928	2.78966	0.0642079	-6.04706	0.0487367	-2.2809	0.403269	-1.24335	0.7941	1.13863	0.853951	-1.06117	0.925871	2.02177	0.22749	-1.24371	0.729833	1.75844	0.419832			4	2.77778	9	6.25	13	9.02778	2	1.38889	15	10.4167	6	4.16667	9	6.25	4	2.77778	3	2.08333	2	1.38889	10
greA	CTL0004	CT636	2148		1.19665	0.521767	-1.79764	0.0202523	1.28295	0.335927	-1.11468	0.639947	1.09641	0.781238	1.12425	0.724228	-1.06555	0.896269	1.07356	0.774035	-1.0093	0.974471	1.25684	0.465384	1.21617	0.447526			38	5.31469	90	12.5874	40	5.59441	54	7.55245	53	7.41259	23	3.21678	22	3.07692	51	7.13287	13	1.81818	8	1.11888	30
aspC_1	CTL0005	CT637	1203		1.08507	0.781807	-1.22683	0.471662	-1.48709	0.138502	1.08223	0.739204	-1.51085	0.123327	-1.22325	0.602664	1.5228	0.219644	1.14167	0.603477	-1.58829	0.123538	1.79329	0.0465164	1.01249	0.959244			26	6.5	39	9.75	26	6.5	21	5.25	35	8.75	16	4	15	3.75	29	7.25	17	4.25	8	2	18
recB	CTL0007	CT639	3081		-1.77291	0.0385276	1.55705	0.164137	-5.19508	0.00429432	-1.37791	0.693566	-5.40161	0.00358285	-2.27036	0.0533057	-1.9889	0.324468	-3.51189	0.0442719	-3.6456	0.00591376	-1.44145	0.652284	-4.04054	0.0162117			71	6.92008	138	13.4503	63	6.14035	30	2.92398	108	10.5263	57	5.55556	69	6.72515	49	4.77583	36	3.50877	40	3.89864	67
recC	CTL0008	CT640	3021		1.153	0.80232	1.02226	0.967861	1.72628	0.398064	-1.6603	0.458404	-1.11745	0.858347	1.77421	0.417729	1.14585	0.8834	2.01558	0.388914	1.79829	0.393707	-1.05413	0.954504	1.52832	0.601667			69	6.85885	149	14.8111	46	4.57256	41	4.07555	124	12.326	68	6.75944	62	6.16302	47	4.67197	39	3.87674	48	4.77137	53
CTL0009	CTL0009	CT641	1680		-1.07471	0.802817	-1.52643	0.101274	-1.2195	0.493984	-1.5717	0.0217327	-1.92064	0.024086	-1.37695	0.393067	-1.28283	0.594555	-1.4369	0.172191	-1.25454	0.446035	1.11656	0.674536	-1.06294	0.81203			46	8.22898	82	14.6691	37	6.61896	52	9.30233	46	8.22898	19	3.39893	20	3.57782	45	8.05009	21	3.75671	10	1.78891	23
CTL0010	CTL0010	CT642	816		1.29536	0.634196	1.90655	0.0599548	-1.41492	0.64477	1.79044	0.39571	1.11028	0.876317	-1.0314	0.964841	-1.72913	0.385414	-1.5136	0.563726	-1.75941	0.393245	1.22499	0.774589	-1.35218	0.729752			36	13.2841	33	12.1771	12	4.42804	14	5.16605	17	6.27306	16	5.90406	11	4.05904	19	7.01107	6	2.21402	5	1.84502	9
topA	CTL0011	CT643	2574		-1.60575	0.301699	1.12011	0.673948	-1.30346	0.573655	-1.69833	0.0363541	-1.89818	0.102897	-1.60902	0.287737	1.62334	0.122449	1.14766	0.662442	-1.20135	0.62478	1.44015	0.327505	1.4119	0.224098			33	3.85064	62	7.23454	61	7.11785	52	6.06768	51	5.95099	44	5.13419	50	5.83431	69	8.05134	29	3.3839	18	2.10035	26
CTL0012	CTL0012	CT644	1005		-1.24075	0.433011	-1.1823	0.581825	1.54512	0.13647	-1.66968	0.0757423	-1.20967	0.560202	-1.0982	0.819147	-1.05419	0.867093	-1.19645	0.595614	-1.12245	0.720966	1.19279	0.595682	-1.01925	0.966218			15	4.49102	32	9.58084	17	5.08982	22	6.58683	28	8.38323	18	5.38922	18	5.38922	21	6.28743	11	3.29341	6	1.79641	12
CTL0013	CTL0013	CT645	297		1.79985	0.457701	-1.33008	0.638683	7.44417	0.00320873	-2.71602	0.137268	2.31168	0.367152	2.87711	0.236603	1.24111	0.778339	3.56138	0.135309	4.54236	0.0272808	-1.24685	0.715037	3.34964	0.130426			7	7.14286	17	17.3469	13	13.2653	8	8.16327	6	6.12245	6	6.12245	2	2.04082	2	2.04082	6	6.12245	2	2.04082	3
CTL0014	CTL0014	CT646	1380		-1.37826	0.29337	-2.06194	0.000895991	-1.30462	0.336631	-1.33607	0.245802	-1.78076	0.134279	-1.21319	0.545314	-1.4981	0.216152	-1.65485	0.171991	-1.22041	0.501006	-1.38386	0.466676	-1.62419	0.0586453			23	5.01089	58	12.6362	20	4.3573	34	7.40741	51	11.1111	11	2.39651	19	4.13943	41	8.93246	16	3.48584	7	1.52505	23
CTL0015	CTL0015	CT647	579		-1.56856	0.262732	-1.96734	0.119393	-2.25121	0.0905164	-1.67105	0.500153	-4.88958	0.00659728	-1.73649	0.233569	-3.84521	0.0968453	-6.86658	0.00277845	-5.29931	0.000592856	1.84655	0.357459	-3.28147	0.0212749			8	4.16667	23	11.9792	8	4.16667	14	7.29167	13	6.77083	6	3.125	6	3.125	21	10.9375	2	1.04167	2	1.04167	11
CTL0016	CTL0016	CT648	1275		-1.30834	0.356274	-1.60722	0.239883	-5.24963	3.81661e-05	-5.59021	0.0558329	-26.7244	9.15346e-06	-2.53502	0.0336486	-4.56889	0.00614148	-10.9217	2.34415e-09	-5.11796	0.000695858	1.43229	0.606374	-3.77128	0.000408856			13	3.06604	45	10.6132	22	5.18868	25	5.89623	23	5.42453	14	3.30189	18	4.24528	23	5.42453	29	6.83962	12	2.83019	18
CTL0017	CTL0017	CT649	537		-1.41181	0.393036	1.11281	0.833265	-6.05318	0.0476834	3.94175	0.130549	-1.52795	0.493521	-1.50527	0.469948	-3.11121	0.143168	-4.38566	0.0222169	-1.02964	0.966272	-2.11362	0.376361	-1.79417	0.378822			8	4.49438	22	12.3596	14	7.86517	9	5.05618	6	3.37079	10	5.61798	4	2.24719	12	6.74157	9	5.05618	2	1.1236	13
recA	CTL0018	CT650	1059		-1.35224	0.338715	1.06982	0.882249	-1.12419	0.693037	1.23334	0.491852	-1.07177	0.799402	1.05476	0.875275	-1.28169	0.606778	-1.31028	0.505612	-1.03521	0.911603	-1.68277	0.371487	-1.94386	0.0841783			11	3.125	27	7.67045	35	9.94318	20	5.68182	26	7.38636	10	2.84091	13	3.69318	44	12.5	6	1.70455	6	1.70455	10
CTL0019	CTL0019	CT651	1827		1.27903	0.48532	-1.40397	0.294294	1.28401	0.467522	-1.36816	0.460695	-1.04153	0.919466	1.18457	0.669665	-1.18304	0.712806	1.10341	0.834004	-1.74798	0.213914	1.45419	0.554383	-1.14395	0.81405			33	5.42763	90	14.8026	27	4.44079	38	6.25	46	7.56579	16	2.63158	20	3.28947	42	6.90789	28	4.60526	16	2.63158	34
recD_1	CTL0020	CT652	1491		1.15077	0.634529	1.33624	0.339113	-1.26667	0.549939	1.15818	0.677865	-1.16413	0.706525	-1.00099	0.998224	-2.3553	0.0203461	-2.32408	0.00865639	-2.95668	0.0273155	1.75851	0.342148	-1.74807	0.200361			26	5.24194	60	12.0968	35	7.05645	36	7.25806	36	7.25806	23	4.6371	24	4.83871	35	7.05645	12	2.41935	18	3.62903	28
CTL0021	CTL0021	CT652.1	180		3.33217	0.183782	2.45888	0.128611	-1.3578	0.817589	2.45277	0.508166	1.59958	0.650877	1.20141	0.865429	-20.3807	0.0726739	-16.6508	0.0707218	-1.86452	0.55729	1.71168	0.640909	-1.34608	0.755818			2	3.38983	8	13.5593	6	10.1695	1	1.69492	4	6.77966	1	1.69492	1	1.69492	6	10.1695	1	1.69492	2	3.38983	6
CTL0022	CTL0022	CT653	720		-1.45698	0.276212	1.66611	0.127575	-2.09782	0.0985484	1.19203	0.777397	-1.6463	0.260265	-1.48906	0.382272	-5.76676	0.0256284	-5.77456	0.00927852	1.00753	0.986121	-2.00365	0.0837886	-1.71935	0.258402			8	3.34728	32	13.3891	23	9.62343	15	6.27615	14	5.85774	9	3.76569	13	5.43933	15	6.27615	8	3.34728	4	1.67364	8
CTL0023	CTL0023	CT654	489		-1.02794	0.933424	1.42392	0.282155	-1.34557	0.557331	1.07494	0.892517	-1.47429	0.335516	-1.29694	0.552956	-2.35191	0.0586613	-3.14582	0.0138932	-3.25074	0.016112	1.12913	0.858806	-3.36928	0.0330373			9	5.55556	21	12.963	7	4.32099	11	6.79012	11	6.79012	7	4.32099	12	7.40741	8	4.93827	4	2.46914	5	3.08642	3
kdsA	CTL0024	CT655	810		1.07442	0.840643	1.20541	0.424874	1.30342	0.402199	1.08688	0.724285	1.14543	0.651006	1.10673	0.807722	-1.81215	0.299893	-1.61564	0.160774	-1.10782	0.77472	-1.75848	0.114964	-2.20071	0.0154317			12	4.46097	28	10.4089	18	6.69145	22	8.17844	23	8.55019	14	5.20446	13	4.83271	21	7.80669	5	1.85874	6	2.23048	12
CTL0025	CTL0025	CT656	294		-1.01778	0.958216	1.90321	0.0521372	1.74624	0.252954	-1.4133	0.500699	-1.02536	0.957318	1.61983	0.245312	-1.1127	0.843658	1.44555	0.437607	2.28114	0.0182982	-1.52722	0.284124	1.41766	0.364554			4	4.12371	6	6.18557	4	4.12371	7	7.21649	11	11.3402	2	2.06186	6	6.18557	5	5.15464	2	2.06186	1	1.03093	8
CTL0026	CTL0026	CT657	318		-1.30503	0.524568	1.61013	0.24936	1.07518	0.890115	-1.00173	0.997574	-1.05151	0.925613	-1.59394	0.501163	1.98141	0.358038	1.0949	0.870152	1.4509	0.520335	1.0806	0.902578	1.41031	0.484871			6	5.71429	17	16.1905	8	7.61905	7	6.66667	5	4.7619	5	4.7619	3	2.85714	7	6.66667	4	3.80952	3	2.85714	6
sfhB	CTL0027	CT658	1008		-1.79145	0.101024	3.02951	0.0038865	-1.08601	0.848979	-1.0845	0.874567	-1.33489	0.491505	1.00332	0.992682	-1.17749	0.699162	-1.14172	0.698135	-1.19045	0.683459	1.29109	0.552179	1.04141	0.922979			9	2.68657	37	11.0448	23	6.86567	30	8.95522	18	5.37313	20	5.97015	21	6.26866	18	5.37313	11	3.28358	16	4.77612	11
CTL0028	CTL0028	CT659	237		1.25184	0.485223	10.2411	2.08847e-07	1.28789	0.669385	-1.69185	0.433012	-1.41769	0.527519	1.27761	0.638612	1.1854	0.713626	1.49879	0.385578	2.70256	0.011328	-1.78172	0.193467	1.42577	0.489498			1	1.28205	7	8.97436	9	11.5385	9	11.5385	3	3.84615	1	1.28205	5	6.41026	4	5.12821	2	2.5641	1	1.28205	1
gyrA2	CTL0029	CT660	1473		-1.1037	0.768568	1.70075	0.209352	1.42651	0.500351	-1.43382	0.490836	1.0279	0.937633	-1.15472	0.769976	-1.05199	0.91554	-1.06912	0.877875	-2.51937	0.103726	1.01218	0.987009	-1.88324	0.35407			17	3.46939	69	14.0816	38	7.7551	17	3.46939	28	5.71429	24	4.89796	37	7.55102	38	7.7551	15	3.06122	17	3.46939	18
gyrB	CTL0030	CT661	1818		-1.87936	0.0340471	-1.34802	0.286166	-1.75425	0.135041	1.15694	0.733849	-1.67931	0.208577	-1.93505	0.137992	-2.33061	0.163584	-4.46796	0.00125279	-2.07583	0.0909652	-1.77749	0.211576	-4.0277	0.000973012			40	6.61157	65	10.7438	43	7.10744	30	4.95868	50	8.26446	16	2.64463	40	6.61157	32	5.28926	19	3.1405	18	2.97521	21
hemA	CTL0031	CT662	1008		1.10454	0.818949	-1.22444	0.506387	-1.05435	0.908847	1.41983	0.488018	1.21123	0.659238	1.1386	0.805548	1.25641	0.591313	1.36766	0.484308	1.00563	0.989481	-1.44037	0.486368	-1.59046	0.387			18	5.37313	40	11.9403	16	4.77612	26	7.76119	21	6.26866	12	3.58209	8	2.38806	25	7.46269	14	4.1791	11	3.28358	24
sycE	CTL0032	CT663	402		-1.63031	0.0529861	1.4569	0.12048	-1.6355	0.176713	-2.80821	0.0908666	-4.64563	0.00172275	-2.12617	0.0647204	1.3501	0.481637	-1.46155	0.302201	-2.25022	0.034965	1.2455	0.603695	-1.79662	0.142148			6	4.51128	14	10.5263	8	6.01504	10	7.5188	10	7.5188	3	2.25564	2	1.50376	14	10.5263	5	3.7594	1	0.75188	4
CTL0033	CTL0033	CT664	2490		-1.14656	0.676202	1.55473	0.325558	-1.40383	0.210522	-1.17537	0.64735	-1.90646	0.0944939	-1.68049	0.203846	-1.18835	0.448593	-2.02617	0.00382775	-1.44208	0.402589	1.17354	0.693155	-1.39449	0.345442			31	3.73945	72	8.68516	51	6.15199	60	7.23764	84	10.1327	44	5.3076	45	5.42823	56	6.75513	14	1.68878	11	1.3269	45
CTL0034	CTL0034	CT665	252		-1.22006	0.452467	2.09033	0.000537177	-1.88837	0.165921	1.01252	0.983266	-1.83818	0.196121	-1.74859	0.198012	-1.85948	0.226566	-2.92157	0.0241559	-1.87539	0.121765	-1.0109	0.984801	-1.6851	0.241092			4	4.81928	8	9.63855	1	1.20482	7	8.43373	5	6.0241	0	0	3	3.61446	10	12.0482	1	1.20482	2	2.40964	7
CTL0035	CTL0035	CT666	252		-1.18793	0.570889	2.36633	0.0366593	-1.48757	0.388758	-1.06777	0.89498	-1.65461	0.247018	-1.86971	0.174059	-1.29404	0.563654	-2.49605	0.0269266	-1.4591	0.337615	-1.04526	0.922681	-1.63871	0.298174			4	4.81928	7	8.43373	3	3.61446	7	8.43373	8	9.63855	0	0	8	9.63855	5	6.0241	3	3.61446	0	0	8
CTL0036	CTL0036	CT667	450		1.08194	0.736113	2.08765	0.000930086	-1.37012	0.330617	1.34977	0.322318	-1.08481	0.770106	1.14807	0.742185	-1.27036	0.701441	-1.16618	0.692065	-1.37792	0.384093	-1.05246	0.879007	-1.4992	0.358186			7	4.69799	24	16.1074	3	2.01342	11	7.38255	11	7.38255	3	2.01342	4	2.68456	17	11.4094	0	0	5	3.3557	7
CTL0037	CTL0037	CT668	672		-1.2457	0.358365	2.12757	0.00776659	-1.80767	0.0802821	1.14946	0.77936	-1.61883	0.134072	-2.10353	0.0821304	1.05669	0.922104	-1.78023	0.0359858	-2.02301	0.0594777	-1.08961	0.855132	-2.08037	0.095394			7	3.13901	25	11.2108	10	4.4843	14	6.27803	21	9.41704	7	3.13901	12	5.38117	20	8.96861	2	0.896861	3	1.34529	16
sctN	CTL0038	CT669	1329		1.08051	0.845567	1.57643	0.0622325	-2.62607	0.00949124	1.19154	0.684992	-2.54279	0.0166437	-1.40694	0.387852	-1.53471	0.267209	-2.19656	0.0469895	-2.21109	0.0528474	1.02109	0.964216	-2.28734	0.0677547			14	3.16742	44	9.95475	34	7.69231	41	9.27602	21	4.75113	19	4.29864	25	5.65611	42	9.50226	10	2.26244	7	1.58371	11
CTL0039	CTL0039	CT670	507		-1.02795	0.922188	1.65797	0.105174	-2.15164	0.150553	-1.23466	0.625597	-2.34548	0.0314771	-1.36296	0.485221	-1.55835	0.290515	-1.91908	0.0608871	-2.21058	0.0710101	1.19284	0.6745	-1.72874	0.204137			0	0	19	11.3095	5	2.97619	12	7.14286	5	2.97619	2	1.19048	4	2.38095	10	5.95238	3	1.78571	3	1.78571	12
CTL0040	CTL0040	CT671	852		1.17484	0.672866	2.71368	0.00189689	-1.82159	0.0734848	1.14814	0.776596	-1.6944	0.0887719	-1.10946	0.773344	-1.45988	0.228021	-1.59913	0.148215	1.17016	0.659895	-1.65847	0.208253	-1.5042	0.25094			7	2.4735	22	7.77385	9	3.18021	27	9.54064	29	10.2473	9	3.18021	22	7.77385	19	6.71378	0	0	10	3.53357	22
sctQ	CTL0041	CT672	1122		-1.17432	0.56323	3.11773	2.24146e-06	-1.77097	0.163408	-1.3344	0.608663	-2.5109	0.0575362	-1.31335	0.588561	-1.77675	0.206715	-2.29727	0.0121409	-2.05766	0.0681669	1.26116	0.681212	-1.60923	0.257864			25	6.70241	40	10.7239	20	5.36193	28	7.5067	32	8.57909	19	5.09383	12	3.21716	28	7.5067	9	2.41287	5	1.34048	21
pkn5	CTL0042	CT673	1473		1.30409	0.371139	2.36939	0.00043575	-1.09583	0.817613	1.32803	0.341129	1.13235	0.707442	1.27313	0.547112	1.0288	0.93866	1.32393	0.432103	1.04428	0.91209	1.07833	0.816684	1.07036	0.839208			20	4.08163	55	11.2245	34	6.93878	27	5.5102	48	9.79592	22	4.4898	17	3.46939	26	5.30612	20	4.08163	16	3.26531	31
CTL0043	CTL0043	CT674	2766		1.19957	0.454777	4.07843	6.13292e-09	1.03018	0.901547	1.23989	0.373303	1.17083	0.461114	-1.01893	0.955202	1.31259	0.428734	1.24538	0.432129	-1.06038	0.83518	-1.27408	0.315995	-1.47924	0.106136			28	3.04017	90	9.77199	65	7.05755	74	8.03474	85	9.2291	47	5.10315	53	5.75461	76	8.2519	19	2.06298	14	1.52009	61
aspC_2	CTL0044	CT675	1071		-2.19879	0.168205	4.52312	0.00222885	-1.72532	0.454885	1.11467	0.887328	-1.75483	0.423592	1.18722	0.804285	-1.84083	0.434259	-1.50592	0.570727	-1.40185	0.576553	1.24599	0.741408	-1.23881	0.765815			13	3.65169	58	16.2921	27	7.58427	18	5.05618	31	8.70787	16	4.49438	14	3.93258	25	7.02247	5	1.40449	10	2.80899	17
CTL0045	CTL0045	CT676	522		-2.57354	0.14788	10.0011	2.13071e-07	-1.30632	0.694101	-1.51658	0.680906	-1.85871	0.428339	-2.34049	0.301663	1.72494	0.428729	-1.22737	0.741784	-1.8509	0.335315	5.38748	0.0025014	3.17651	0.0544752			3	1.7341	18	10.4046	14	8.09249	1	0.578035	12	6.93642	8	4.62428	13	7.51445	12	6.93642	9	5.20231	5	2.89017	9
rrf	CTL0046	CT677	540		-1.00852	0.979807	-1.3058	0.292944	-1.8581	0.0148162	-1.40705	0.183134	-2.79222	2.1918e-05	-1.3501	0.452319	-1.23563	0.506954	-1.58731	0.0359886	-1.46104	0.206159	1.55276	0.214255	1.06788	0.850135			5	2.7933	16	8.93855	12	6.70391	14	7.82123	10	5.58659	5	2.7933	15	8.37989	17	9.49721	3	1.67598	1	0.558659	7
pyrH	CTL0047	CT678	738		-1.07324	0.895752	-1.2592	0.703782	-1.39492	0.602465	-1.54565	0.117752	-2.55219	0.0696854	-1.69955	0.256038	1.107	0.793479	-1.69593	0.28523	-1.68021	0.222498	1.95241	0.0484595	1.00355	0.995577			5	2.04082	28	11.4286	14	5.71429	20	8.16327	21	8.57143	7	2.85714	11	4.4898	27	11.0204	5	2.04082	3	1.22449	10
tsf	CTL0048	CT679	849		1.00488	0.992674	-1.45285	0.408488	1.09999	0.882972	-1.45452	0.114709	-1.66141	0.315849	-1.149	0.762646	1.06692	0.854964	-1.16445	0.820309	-1.13375	0.807966	1.75338	0.277349	1.32152	0.661511			14	4.96454	25	8.86525	12	4.25532	29	10.2837	23	8.15603	7	2.48227	11	3.90071	29	10.2837	3	1.06383	6	2.12766	15
rpsB	CTL0049	CT680	849		-1.18969	0.748452	-1.35832	0.613499	1.32271	0.674842	-1.05674	0.942135	1.0569	0.934777	-1.0992	0.866343	1.62717	0.482307	1.35759	0.687261	1.25598	0.676429	1.47338	0.440511	1.59923	0.412593			6	2.12766	37	13.1206	23	8.15603	15	5.31915	14	4.96454	14	4.96454	13	4.60993	24	8.51064	2	0.70922	5	1.77305	7
ompA	CTL0050	CT681	1185		1.7821	0.280714	2.8445	0.174461	1.01275	0.987024	-1.08237	0.919776	-1.0282	0.969163	1.21978	0.735088	-1.06673	0.933822	1.32881	0.649335	1.32387	0.50304	-3.70925	0.0159182	-2.51761	0.0893705			19	4.82234	31	7.86802	14	3.5533	26	6.59898	28	7.1066	15	3.80711	32	8.12183	48	12.1827	12	3.04569	4	1.01523	14
pbpB	CTL0051	CT682	3243		1.49404	0.148676	1.26639	0.564632	1.45068	0.170606	-1.32292	0.269024	1.0321	0.902435	1.47944	0.291458	1.06284	0.829725	1.62635	0.0374696	1.34327	0.355619	1.33519	0.581601	1.72976	0.145018			58	5.37037	114	10.5556	65	6.01852	66	6.11111	69	6.38889	47	4.35185	35	3.24074	70	6.48148	45	4.16667	30	2.77778	45
CTL0052	CTL0052	CT683	1008		1.03523	0.934934	3.22094	6.59338e-05	-2.12427	0.308947	-1.30912	0.785982	-2.74799	0.160189	-1.70951	0.375063	-1.36498	0.644065	-2.14071	0.243146	-1.78588	0.360611	1.3027	0.717295	-1.35265	0.646143			11	3.28358	53	15.8209	12	3.58209	12	3.58209	20	5.97015	7	2.08955	8	2.38806	34	10.1493	21	6.26866	11	3.28358	11
CTL0053	CTL0053	CT684	1452		-1.07917	0.785667	-1.68224	0.0846473	1.1848	0.622005	1.63443	0.066516	1.97974	0.00827373	1.2449	0.572591	-1.00331	0.994745	1.52662	0.297031	1.40611	0.261007	-1.2314	0.460549	1.17381	0.531506			25	5.17598	40	8.28157	29	6.00414	37	7.66046	42	8.69565	21	4.34783	24	4.96894	32	6.62526	19	3.93375	11	2.27743	17
CTL0054	CTL0054	CT685	768		1.32343	0.282704	-1.6445	0.119933	1.47702	0.278472	1.13	0.650424	1.66075	0.151811	1.48757	0.239579	-1.25666	0.543024	1.27565	0.60539	1.53255	0.236461	-1.07524	0.858186	1.46711	0.38234			11	4.31373	33	12.9412	10	3.92157	20	7.84314	15	5.88235	12	4.70588	7	2.7451	13	5.09804	3	1.17647	13	5.09804	10
CTL0055	CTL0055	CT686	1188		1.37038	0.154309	-1.32886	0.176749	1.38146	0.251707	1.35503	0.220129	1.76746	0.0776992	1.39678	0.351034	-1.11346	0.730978	1.28182	0.455386	1.32276	0.363698	-1.21883	0.552392	1.05925	0.877001			19	4.81013	40	10.1266	21	5.31646	27	6.83544	29	7.34177	15	3.79747	20	5.06329	27	6.83544	11	2.78481	17	4.3038	16
sufS	CTL0056	CT687	1206		-1.04909	0.879301	-1.01318	0.96542	-1.2362	0.643938	-1.17103	0.693957	-1.50382	0.245228	-1.02092	0.956783	-1.44067	0.290028	-1.45325	0.350269	-1.0955	0.801583	-1.17678	0.748742	-1.35616	0.308017			13	3.2419	46	11.4713	25	6.23441	33	8.22943	31	7.73067	17	4.2394	16	3.99002	35	8.72818	18	4.48878	14	3.49127	20
parB	CTL0057	CT688	846		1.53975	0.0643855	1.32133	0.274026	1.74499	0.0914003	1.13295	0.635744	1.79746	0.0191018	2.21879	0.0130979	-1.00373	0.989674	2.15384	0.00388561	2.19619	0.010551	-1.83283	0.128973	1.12685	0.765352			9	3.20285	36	12.8114	16	5.69395	26	9.25267	21	7.47331	11	3.91459	13	4.62633	21	7.47331	5	1.77936	2	0.711744	12
dppF	CTL0058	CT689	831		1.23213	0.586422	1.266	0.370446	-1.80781	0.139354	-1.11326	0.8671	-1.93109	0.14135	-1.15528	0.770537	-1.17041	0.720738	-1.21043	0.708782	-2.15218	0.141962	1.01757	0.978975	-1.42063	0.417796			9	3.26087	44	15.942	18	6.52174	13	4.71014	28	10.1449	13	4.71014	15	5.43478	15	5.43478	10	3.62319	10	3.62319	19
dppD	CTL0059	CT690	966		1.01811	0.935959	1.09399	0.708341	1.42308	0.257182	-1.52593	0.0598417	-1.14179	0.591682	1.37702	0.273555	2.11151	0.0614089	3.03704	1.36417e-07	1.76049	0.0852343	1.69996	0.220662	2.93762	2.33528e-05			15	4.6729	40	12.4611	17	5.29595	18	5.60748	29	9.03427	19	5.919	16	4.98442	21	6.54206	8	2.49221	11	3.42679	21
CTL0060	CTL0060	CT691	675		1.29141	0.612282	-2.05516	0.307342	1.69683	0.512627	1.03112	0.973101	1.747	0.379147	2.07398	0.224157	1.53463	0.613315	3.51165	0.0794461	2.06308	0.174336	1.60738	0.16896	3.43765	0.00136542			16	7.14286	30	13.3929	12	5.35714	18	8.03571	21	9.375	5	2.23214	7	3.125	17	7.58929	3	1.33929	3	1.33929	11
CTL0061	CTL0061	CT692	1281		1.43934	0.356939	-2.10782	0.115644	1.80505	0.149988	-1.07775	0.752388	1.59991	0.0672019	2.38086	0.0165667	1.39405	0.618724	3.42913	0.0125178	1.8772	0.0539048	2.27297	0.193265	4.04545	0.0275344			31	7.277	54	12.6761	43	10.0939	43	10.0939	35	8.21596	15	3.52113	18	4.22535	49	11.5023	11	2.58216	4	0.938967	6
pgk	CTL0062	CT693	1212		-1.94762	0.0350359	4.70266	0.000230015	-1.82597	0.155894	1.3456	0.450258	-1.36146	0.276003	-1.67008	0.227781	3.52644	0.0134585	2.49707	0.0324096	-1.39597	0.356358	5.7093	4.02889e-12	4.1096	4.50904e-08			16	3.97022	44	10.9181	23	5.7072	38	9.42928	30	7.44417	22	5.45906	10	2.48139	41	10.1737	8	1.98511	13	3.22581	15
CTL0063	CTL0063	CT694	969		-1.29153	0.653021	6.72404	3.71091e-06	-1.38943	0.643992	-1.00231	0.998093	-1.5634	0.5343	-2.15023	0.340233	2.45439	0.300739	1.05458	0.938697	-1.70031	0.442033	10.2359	0.000221303	5.40444	0.00304175			9	2.79503	27	8.38509	16	4.96894	18	5.59006	25	7.76398	16	4.96894	27	8.38509	22	6.8323	8	2.48447	5	1.5528	22
CTL0064	CTL0064	CT695	1197		3.55108	0.00382305	1.62716	0.107199	2.43609	0.160378	-1.27902	0.665981	1.68338	0.282681	2.68019	0.0625795	1.03943	0.922024	2.66278	0.0439107	1.21519	0.727114	2.54947	0.0911112	3.01236	0.0670756			16	4.0201	38	9.54774	23	5.77889	32	8.0402	36	9.04523	17	4.27136	18	4.52261	31	7.78894	10	2.51256	8	2.01005	14
CTL0065	CTL0065	CT696	1179		1.33827	0.43693	6.82949	2.57603e-06	1.34747	0.591406	1.0951	0.882941	1.75629	0.347574	1.19828	0.738884	1.01707	0.971475	1.28925	0.520965	-1.42133	0.528313	1.84963	0.255879	1.2515	0.680884			19	4.84694	47	11.9898	24	6.12245	25	6.37755	37	9.43878	16	4.08163	12	3.06122	20	5.10204	12	3.06122	12	3.06122	22
nth	CTL0066	CT697	636		-1.05054	0.946766	3.68037	0.0843885	-5.10674	0.201553	2.45444	0.510712	-2.35669	0.405104	-20.8048	0.0573469	44.4836	0.194888	-1.88122	0.457039	-17.3756	0.045357	30.929	0.0733801	-1.19435	0.836584			9	4.2654	27	12.7962	13	6.16114	10	4.73934	19	9.00474	18	8.53081	12	5.6872	20	9.47867	8	3.79147	10	4.73934	9
trmE	CTL0067	CT698	1335		1.01385	0.969719	-1.19768	0.469473	1.74765	0.192609	-1.05161	0.856708	1.48396	0.299169	1.41119	0.470729	-1.19841	0.556362	1.14316	0.779348	1.01982	0.960065	1.15669	0.74946	1.0873	0.824174			16	3.6036	50	11.2613	43	9.68468	22	4.95495	37	8.33333	17	3.82883	24	5.40541	46	10.3604	5	1.12613	11	2.47748	25
psdD	CTL0068	CT699	906		-1.13493	0.779236	-1.22668	0.514465	1.13431	0.758594	-1.53151	0.501696	-1.29638	0.604055	-1.26396	0.645185	-1.17253	0.703727	-1.32542	0.534249	1.33973	0.455876	-2.26449	0.031294	-1.57598	0.410045			26	8.63787	24	7.97342	22	7.30897	19	6.31229	23	7.6412	14	4.65116	12	3.98671	23	7.6412	11	3.65449	7	2.32558	11
CTL0069	CTL0069	CT700	1326		-1.00584	0.988942	1.78143	0.00475861	-1.10763	0.785137	1.0076	0.985481	-1.01436	0.957167	-1.23421	0.576363	-1.09766	0.797299	-1.02677	0.914775	-1.53971	0.263444	2.11604	0.0680082	1.56933	0.092438			15	3.40136	57	12.9252	25	5.66893	27	6.12245	18	4.08163	8	1.81406	8	1.81406	60	13.6054	23	5.21542	13	2.94785	17
secA	CTL0070	CT701	2910		1.02842	0.912734	1.07	0.781986	1.3172	0.303409	1.01812	0.948425	1.2574	0.437084	-1.08111	0.82059	1.46769	0.25585	1.41889	0.107308	1.09573	0.791592	1.14482	0.644872	1.19213	0.588871			42	4.33437	96	9.90712	67	6.91434	68	7.01754	47	4.85036	32	3.30237	43	4.43756	77	7.94634	27	2.78638	30	3.09598	35
CTL0071	CTL0071	CT702	528		-1.64016	0.144746	5.29374	7.93705e-06	1.61961	0.287467	-1.36221	0.419542	1.01551	0.971904	-1.55486	0.374882	-1.23349	0.733064	-1.97982	0.155817	-2.5958	0.0260863	1.75492	0.371841	-1.60801	0.260297			7	4	16	9.14286	15	8.57143	4	2.28571	7	4	8	4.57143	9	5.14286	8	4.57143	10	5.71429	9	5.14286	6
engA	CTL0072	CT703	1473		-1.15163	0.653925	-1.65531	0.0249732	1.8564	0.0245146	-1.51119	0.0828173	1.08025	0.741882	1.90924	0.0541373	1.15483	0.742849	1.92513	0.0246337	2.56554	0.00628805	-1.19177	0.493001	1.82252	0.00456643			14	2.85714	54	11.0204	43	8.77551	28	5.71429	36	7.34694	18	3.67347	28	5.71429	39	7.95918	15	3.06122	14	2.85714	25
pcnB_2	CTL0073	CT704	1233		-1.35401	0.260913	1.33116	0.224457	-1.92948	0.0266049	-1.05754	0.877623	-2.24143	0.0208183	-1.55324	0.287086	-1.56103	0.276469	-2.47409	0.00259803	-3.04105	0.00207278	2.29943	0.0268197	-1.42896	0.182325			26	6.34146	55	13.4146	31	7.56098	17	4.14634	29	7.07317	19	4.63415	16	3.90244	38	9.26829	7	1.70732	6	1.46341	16
clpX	CTL0074	CT705	1260		-1.1926	0.557988	1.20647	0.517832	-1.61769	0.0914755	-1.28632	0.3328	-2.26768	7.67776e-05	-1.42082	0.368949	-1.5297	0.376321	-2.10496	0.000162861	-1.3077	0.336201	1.56298	0.264878	1.15503	0.558542			11	2.6253	38	9.06921	45	10.7399	29	6.92124	19	4.53461	17	4.05728	33	7.87589	36	8.59189	12	2.86396	4	0.954654	13
clpP_2	CTL0075	CT706	612		-1.19383	0.649655	1.05007	0.883077	-1.55078	0.134355	-1.35262	0.501771	-2.40256	0.00113665	1.01711	0.971566	-1.27102	0.625119	-1.32729	0.300589	1.45303	0.453697	1.645	0.136404	2.09203	0.0409086			5	2.46305	19	9.35961	24	11.8227	8	3.94089	15	7.38916	6	2.95567	13	6.40394	19	9.35961	7	3.44828	3	1.47783	8
tig	CTL0076	CT707	1329		-1.0033	0.99475	-1.71901	0.026639	1.15831	0.762265	-1.68647	0.0370494	-1.5272	0.16652	1.04456	0.933872	-1.03268	0.926463	1.06278	0.899597	1.53283	0.404781	1.22875	0.738729	1.85151	0.335705			21	4.75113	48	10.8597	20	4.52489	31	7.01357	43	9.72851	20	4.52489	14	3.16742	31	7.01357	9	2.0362	3	0.678733	19
CTL0077	CTL0077	CT708	3492		1.56866	0.123778	2.84368	0.0713222	-1.24153	0.558622	1.05187	0.857154	-1.22359	0.302927	-1.08196	0.850344	-1.09799	0.832625	-1.0166	0.93105	-1.4165	0.38088	-2.38984	0.105805	-2.94864	0.00033692			65	5.58899	138	11.8659	71	6.1049	81	6.96475	80	6.87876	44	3.78332	45	3.8693	65	5.58899	43	3.69733	25	2.14961	51
mreB	CTL0078	CT709	1101		-1.08116	0.769772	1.9654	0.00320924	-1.36706	0.34215	1.36648	0.152176	-1.08783	0.730664	-1.26066	0.476107	-1.4175	0.304882	-1.80684	0.100789	-1.05734	0.852975	-1.66472	0.262613	-1.88288	0.0200752			7	1.91257	38	10.3825	35	9.56284	30	8.19672	19	5.19126	18	4.91803	16	4.37158	36	9.83607	7	1.91257	7	1.91257	7
pckA	CTL0079	CT710	1800		1.2712	0.422586	1.77309	0.0589115	1.60281	0.272869	1.68273	0.038421	2.22685	0.000778809	1.1955	0.644556	-1.41894	0.249712	-1.22318	0.619238	-1.05455	0.865456	-1.28329	0.387088	-1.47307	0.165178			27	4.50751	54	9.01503	27	4.50751	33	5.50918	36	6.01002	39	6.51085	34	5.67613	51	8.51419	13	2.17028	17	2.83806	18
CTL0080	CTL0080	CT711	2304		-1.92258	0.152552	7.07463	2.52883e-09	-2.18116	0.126864	1.31269	0.658763	-1.95548	0.129054	-2.70122	0.0518355	1.11816	0.853725	-2.64981	0.0485282	-2.21363	0.0799489	1.3316	0.626486	-1.83975	0.250214			37	4.82399	72	9.38722	49	6.38853	43	5.60626	60	7.82269	22	2.86832	57	7.43155	69	8.99609	30	3.91134	4	0.521512	47
CTL0081	CTL0081	CT712	1173		-2.77107	0.040054	16.6125	6.57419e-10	-2.36753	0.17674	-1.00211	0.998215	-2.38317	0.192686	-1.3707	0.549583	-2.38109	0.219116	-3.09046	0.0442727	-2.35465	0.129682	1.08694	0.923882	-2.26948	0.184338			16	4.10256	47	12.0513	16	4.10256	21	5.38462	25	6.41026	13	3.33333	24	6.15385	33	8.46154	17	4.35897	7	1.79487	32
ompB	CTL0082	CT713	1023		1.19444	0.546448	11.3041	1.11022e-16	-1.08323	0.83503	1.3106	0.632222	1.07046	0.849643	1.2077	0.645587	1.24188	0.70185	1.40864	0.380717	-1.71551	0.236316	1.38194	0.609006	-1.38489	0.569805			24	7.05882	26	7.64706	19	5.58824	31	9.11765	35	10.2941	15	4.41176	16	4.70588	24	7.05882	14	4.11765	2	0.588235	8
gpdA	CTL0083	CT714	1005		1.37805	0.367084	1.22587	0.449048	1.22994	0.737246	-1.81382	0.346152	-1.54615	0.475733	1.34131	0.598403	-2.05822	0.163199	-1.32443	0.644111	-1.81666	0.248786	-1.0743	0.912076	-1.9695	0.214528			11	3.29341	41	12.2754	23	6.88623	20	5.98802	19	5.68862	15	4.49102	24	7.18563	31	9.28144	9	2.69461	10	2.99401	12
CTL0084	CTL0084	CT715	1368		-1.20102	0.6888	1.71944	0.0961799	-1.76094	0.400046	-2.33708	0.320898	-4.15926	0.0662407	-1.05644	0.927	-2.0542	0.246451	-1.93534	0.334183	-2.76153	0.10526	1.00918	0.991884	-3.07015	0.139607			23	5.05495	59	12.967	19	4.17582	22	4.83516	35	7.69231	29	6.37363	27	5.93407	35	7.69231	19	4.17582	14	3.07692	31
CTL0085	CTL0085	CT716	366		1.2115	0.856302	5.93715	0.0123257	-5.08654	0.388719	9.04531	0.256354	1.59958	0.650463	1.20157	0.865746	-1.31165	0.774442	-1.12647	0.906401	-4.7882	0.26729	10.2132	0.214407	1.18663	0.867944			2	1.65289	16	13.2231	10	8.26446	1	0.826446	8	6.61157	1	0.826446	8	6.61157	5	4.13223	5	4.13223	8	6.61157	13
fliI	CTL0086	CT717	1305		-1.68698	0.529658	3.14892	0.14142	-3.93354	0.266011	-3.63462	0.563852	-12.104	0.202283	-1.00027	0.999761	-2.05312	0.521265	-1.31429	0.784037	-1.3128	0.753674	-1.19961	0.851915	-1.30824	0.791385			14	3.22581	57	13.1336	35	8.06452	19	4.37788	45	10.3687	21	4.83871	22	5.06912	40	9.21659	15	3.45622	19	4.37788	22
CTL0087	CTL0087	CT718	525		-4.39431	0.153787	33.4336	1.29405e-05	-1.44197	0.749996	-1.26629	0.856917	-1.55697	0.677413	-3.57569	0.206702	2.77333	0.393647	-1.25997	0.801537	-8.84475	0.110379	6.81497	0.305412	-1.96099	0.455172			4	2.29885	40	22.9885	12	6.89655	8	4.5977	16	9.1954	10	5.74713	4	2.29885	12	6.89655	4	2.29885	8	4.5977	6
fliF	CTL0088	CT719	1005		1.20117	0.776387	11.7341	5.18833e-10	1.45732	0.629979	1.83196	0.434012	2.35478	0.157939	-2.01338	0.390191	2.26072	0.262957	1.02343	0.971801	1.22246	0.778936	1.29479	0.760101	1.36967	0.678629			10	2.99401	57	17.0659	23	6.88623	18	5.38922	37	11.0778	21	6.28743	22	6.58683	20	5.98802	9	2.69461	12	3.59281	16
CTL0089	CTL0089	CT720	783		3.44001	0.0223204	-1.21683	0.630001	-3.2603	0.346657	1.36408	0.833828	-3.86705	0.275063	2.15424	0.291633	-11.8803	0.00513094	-5.55039	0.0529258	-1.74148	0.519943	-1.59144	0.614833	-4.0418	0.190192			16	6.15385	33	12.6923	18	6.92308	16	6.15385	21	8.07692	14	5.38462	10	3.84615	17	6.53846	9	3.46154	10	3.84615	11
CTL0090	CTL0090	CT721	1155		2.01799	0.0419877	-1.05355	0.898364	1.28653	0.669198	1.89055	0.203436	2.14906	0.0883063	1.92499	0.145058	-1.79771	0.218384	1.03068	0.963229	1.58507	0.306421	-1.9568	0.190428	-1.34761	0.553071			25	6.51042	49	12.7604	24	6.25	16	4.16667	42	10.9375	21	5.46875	23	5.98958	43	11.1979	7	1.82292	9	2.34375	23
pgmA	CTL0091	CT722	681		1.95787	0.0567489	1.56247	0.205752	1.4855	0.519598	1.18674	0.777893	1.55872	0.285669	1.36163	0.563467	-1.04604	0.921417	1.24158	0.671474	-1.38636	0.52675	1.10346	0.859195	-1.39134	0.526493			9	3.9823	27	11.9469	16	7.07965	10	4.42478	19	8.40708	12	5.30973	11	4.86726	10	4.42478	5	2.21239	7	3.09735	21
CTL0092	CTL0092	CT723	726		-1.25258	0.496169	-1.46462	0.270673	-1.09957	0.803889	-1.01163	0.978848	-1.30345	0.31239	1.06627	0.871836	1.18433	0.666518	1.18269	0.506918	1.68698	0.154198	-1.00241	0.993417	1.44865	0.193769			10	4.14938	27	11.2033	14	5.80913	27	11.2033	17	7.05394	7	2.90456	12	4.97925	15	6.22407	6	2.48963	4	1.65975	2
CTL0093	CTL0093	CT724	525		-1.74879	0.0623347	-1.11638	0.79618	-1.06303	0.885447	1.77194	0.101512	1.46272	0.250032	-1.72347	0.243629	3.28262	0.00918681	1.56673	0.319182	1.51276	0.399352	1.19163	0.710107	1.56311	0.298709			17	9.77011	31	17.8161	6	3.44828	4	2.29885	11	6.32184	5	2.87356	8	4.5977	17	9.77011	6	3.44828	4	2.29885	9
birA	CTL0094	CT725	555		-1.7421	0.2195	-1.18783	0.641966	-1.35343	0.540819	1.04791	0.919081	-1.46927	0.341122	1.05679	0.920384	1.4268	0.565803	1.36991	0.341211	1.34217	0.540188	1.16105	0.760557	1.34166	0.561747			5	2.71739	22	11.9565	13	7.06522	14	7.6087	9	4.8913	6	3.26087	16	8.69565	10	5.43478	3	1.63043	2	1.08696	8
CTL0095	CTL0095	CT726	1140		-1.15862	0.750381	1.64042	0.208776	-2.49247	0.258	-1.32188	0.793585	-2.31509	0.244151	1.12756	0.867137	-3.07566	0.193921	-1.64876	0.541153	-2.53838	0.185308	1.50655	0.609619	-1.16482	0.845032			22	5.80475	53	13.9842	33	8.70712	39	10.2902	34	8.97098	16	4.22164	11	2.90237	22	5.80475	19	5.01319	9	2.37467	10
CTL0096	CTL0096	CT727	1980		1.19541	0.515031	1.37737	0.343376	-2.9015	0.00592698	-1.60251	0.439772	-5.21581	1.20449e-06	-1.49612	0.459876	-4.1392	0.00371457	-6.94849	1.98234e-08	-2.78014	0.0351309	-2.73755	0.17327	-8.22443	2.59196e-06			24	3.64188	88	13.3536	54	8.19423	41	6.22155	61	9.25645	26	3.94537	33	5.00759	68	10.3187	15	2.27618	11	1.6692	27
CTL0097	CTL0097	CT728	747		-1.03798	0.890693	1.31831	0.294615	-1.24862	0.523772	-1.31516	0.492343	-1.63515	0.235989	-1.07165	0.886856	-2.02664	0.147418	-2.02017	0.106677	-1.92126	0.104907	-2.07749	0.191537	-3.78698	0.00117399			14	5.64516	31	12.5	23	9.27419	15	6.04839	14	5.64516	10	4.03226	14	5.64516	20	8.06452	9	3.62903	8	3.22581	10
serS	CTL0098	CT729	1287		-1.11703	0.602724	-1.29944	0.198035	-1.14072	0.756125	1.20078	0.456367	-1.05348	0.82585	-1.12262	0.772183	1.03425	0.931087	-1.09958	0.681834	-2.46566	0.00991952	-1.21578	0.644629	-3.07737	3.36385e-05			18	4.20561	57	13.3178	18	4.20561	28	6.54206	21	4.90654	25	5.84112	20	4.6729	32	7.47664	12	2.80374	11	2.57009	28
ribD	CTL0099	CT730	1128		1.24543	0.518035	-1.21792	0.554655	1.19202	0.671532	1.49569	0.279591	1.83317	0.22036	1.32554	0.600986	-1.0675	0.912426	1.25248	0.557473	1.10443	0.813039	-1.7201	0.214211	-1.62906	0.395482			10	2.66667	40	10.6667	12	3.2	41	10.9333	25	6.66667	19	5.06667	14	3.73333	27	7.2	9	2.4	7	1.86667	25
ribA	CTL0100	CT731	1275		-1.23582	0.439361	-1.47204	0.0955407	-1.26624	0.497851	1.41404	0.137634	1.04798	0.866402	1.04391	0.889705	1.28205	0.601672	1.27983	0.326008	1.65334	0.130119	-1.30195	0.363589	1.09881	0.76353			15	3.53774	40	9.43396	26	6.13208	36	8.49057	27	6.36792	14	3.30189	26	6.13208	36	8.49057	14	3.30189	12	2.83019	22
ribH	CTL0101	CT732	474		-1.11682	0.772554	-1.24797	0.445396	-1.10166	0.815404	1.60409	0.256253	1.35593	0.434552	1.57151	0.370042	1.58151	0.253114	2.22241	0.00963435	1.38056	0.428661	-1.30846	0.541079	-1.0088	0.983406			9	5.73248	13	8.28025	11	7.00637	13	8.28025	14	8.9172	9	5.73248	7	4.4586	19	12.1019	1	0.636943	3	1.91083	3
CTL0102	CTL0102	CT733	1347		1.01851	0.936164	1.5763	0.1125	-1.24613	0.579926	-1.25884	0.523666	-1.75603	0.0675712	-1.16992	0.650027	-1.21882	0.65733	-1.70353	0.214517	-1.67242	0.194383	1.25153	0.539566	-1.48995	0.44928			28	6.25	68	15.1786	16	3.57143	22	4.91071	51	11.3839	20	4.46429	36	8.03571	38	8.48214	13	2.90179	10	2.23214	25
CTL0103	CTL0103	CT734	666		-1.00467	0.989802	1.09004	0.720919	2.18908	0.0761722	1.29711	0.408239	2.27222	0.00720649	1.82883	0.143089	2.28264	0.128135	3.51507	0.00981418	1.69477	0.187481	1.04651	0.909287	1.42269	0.141491			10	4.52489	23	10.4072	14	6.33484	12	5.42986	25	11.3122	8	3.61991	8	3.61991	27	12.2172	5	2.26244	1	0.452489	5
dagA	CTL0104	CT735	1368		-1.30875	0.404339	-1.08336	0.772221	1.54143	0.182631	1.29361	0.371809	2.12971	0.0719432	1.11249	0.812214	2.09407	0.0429128	2.71762	0.00430018	1.47778	0.243538	1.44923	0.340531	2.3462	0.0309102			26	5.71429	60	13.1868	37	8.13187	38	8.35165	35	7.69231	12	2.63736	18	3.95604	50	10.989	13	2.85714	2	0.43956	18
CTL0105	CTL0105	CT736	453		-1.30811	0.343997	1.38816	0.247691	1.48142	0.255404	1.14258	0.66521	1.48335	0.187986	1.24965	0.560783	1.88532	0.0483538	2.30905	0.000327844	1.60073	0.124538	-1.25854	0.569545	1.2106	0.620019			4	2.66667	13	8.66667	9	6	13	8.66667	11	7.33333	13	8.66667	5	3.33333	12	8	9	6	3	2	6
CTL0106	CTL0106	CT737	660		-1.0166	0.970166	3.24968	0.00177278	1.84949	0.360596	-1.9219	0.383216	-1.16817	0.792543	1.10548	0.882006	1.28099	0.731839	1.51821	0.548493	-1.42971	0.558316	1.7719	0.499303	1.16505	0.842333			11	5.02283	20	9.13242	17	7.76256	10	4.56621	12	5.47945	13	5.93607	7	3.19635	13	5.93607	14	6.39269	7	3.19635	12
CTL0107	CTL0107	CT738	789		1.02759	0.928349	1.99661	0.031549	-1.22961	0.629601	1.15028	0.806022	-1.13587	0.783536	-1.16039	0.76262	1.51158	0.38851	1.24364	0.661413	-1.20188	0.661068	1.23473	0.669072	1.07835	0.883511			13	4.96183	28	10.687	24	9.16031	13	4.96183	23	8.77863	12	4.58015	19	7.25191	15	5.72519	5	1.9084	12	4.58015	11
ftsK	CTL0108	CT739	2400		-1.23657	0.459007	2.17449	0.00585783	-1.23884	0.526218	-1.5171	0.400693	-2.28425	0.0231937	-1.38771	0.505938	-1.15297	0.769036	-1.65081	0.2096	-1.74245	0.179351	1.01322	0.979463	-1.96092	0.182764			34	4.25532	105	13.1414	59	7.38423	49	6.13267	60	7.50939	64	8.01001	37	4.63079	64	8.01001	19	2.37797	9	1.12641	31
dmpP	CTL0109	CT740	1296		-1.0042	0.988837	1.7968	0.0574815	-3.29154	0.0154615	1.24655	0.652933	-2.99877	0.00272873	-1.07544	0.8711	-2.93663	0.020605	-3.32672	0.0049164	-1.61872	0.297783	-1.35379	0.601539	-2.44005	0.0114359			21	4.87239	51	11.8329	23	5.33643	26	6.03248	43	9.9768	26	6.03248	21	4.87239	20	4.64037	18	4.17633	9	2.08817	16
CTL0110	CTL0110	CT741	345		1.57201	0.204396	-1.63533	0.233706	1.90526	0.0823012	2.08103	0.0232274	3.29567	0.000298481	2.04405	0.110883	1.21759	0.641856	2.25069	0.066096	1.23987	0.612273	-1.88824	0.16225	-1.66689	0.217154			9	7.89474	10	8.77193	13	11.4035	6	5.26316	6	5.26316	4	3.50877	6	5.26316	12	10.5263	2	1.75439	1	0.877193	4
CTL0111	CTL0111	CT742	1191		-1.92064	0.0511394	1.56869	0.305498	-1.48121	0.40435	-1.62886	0.32873	-2.83618	0.0161395	-1.15828	0.725261	-2.05901	0.226862	-2.41334	0.0579177	-1.60237	0.266197	1.08933	0.837524	-1.58349	0.325905			17	4.29293	46	11.6162	34	8.58586	19	4.79798	31	7.82828	29	7.32323	20	5.05051	18	4.54545	11	2.77778	8	2.0202	22
hctA	CTL0112	CT743	378		1.80231	0.563123	37.7747	5.03342e-12	-2.49787	0.449105	2.45444	0.505245	-1.13581	0.905206	-1.20132	0.843202	-1.58274	0.685283	-2.19235	0.472077	-3.4435	0.215373	2.19519	0.473566	-2.02709	0.426788			0	0	7	5.6	3	2.4	6	4.8	5	4	3	2.4	14	11.2	23	18.4	1	0.8	0	0	3
CTL0113	CTL0113	CT744	2469		1.01619	0.960895	1.86585	0.0181531	1.23783	0.644959	-1.23651	0.691085	-1.04527	0.924915	-1.14029	0.763461	-1.11299	0.833308	-1.23217	0.57068	1.03616	0.935037	1.09367	0.873631	1.11674	0.819194			38	4.62287	118	14.3552	42	5.10949	32	3.89294	85	10.3406	30	3.64964	26	3.16302	55	6.691	40	4.86618	19	2.31144	46
hemG	CTL0114	CT745	1275		1.42667	0.352246	1.48738	0.35461	-1.32812	0.607231	-2.3373	0.341844	-2.75108	0.150746	-1.0303	0.961828	-5.50236	0.0483933	-3.09115	0.0644839	-2.34237	0.196185	-3.14567	0.278196	-3.80889	0.105169			20	4.71698	54	12.7358	26	6.13208	14	3.30189	43	10.1415	29	6.83962	19	4.48113	34	8.01887	13	3.06604	18	4.24528	21
hemN_1	CTL0115	CT746	1374		1.53489	0.151732	-1.05404	0.884852	-1.37989	0.522942	1.14661	0.825207	-1.40708	0.349573	-1.02044	0.963771	-3.69206	0.0268913	-3.87525	0.000515907	-1.65664	0.305071	-2.52917	0.203333	-4.40494	0.00608199			33	7.22101	55	12.035	32	7.00219	16	3.50109	38	8.3151	20	4.37637	21	4.59519	24	5.25164	18	3.93873	15	3.28228	25
hemE	CTL0116	CT747	1011		1.08842	0.813481	1.35493	0.331947	-1.7785	0.42439	-1.61323	0.630577	-3.21304	0.0349063	-1.18631	0.758883	-4.44499	0.0602226	-5.41679	0.0080005	-3.47015	0.050321	-1.63499	0.55413	-5.96183	6.41894e-05			21	6.25	44	13.0952	25	7.44048	15	4.46429	24	7.14286	28	8.33333	19	5.65476	28	8.33333	17	5.05952	8	2.38095	23
mfd	CTL0117	CT748	3240		-1.04467	0.86993	-1.08535	0.770361	-5.02708	1.87927e-08	1.01661	0.964673	-4.8066	9.1553e-08	-1.81904	0.131573	-6.15569	1.17095e-05	-11.0954	6.08313e-10	-3.84952	0.00406245	-3.60684	0.040206	-13.6372	2.39074e-11			55	5.09731	123	11.3994	88	8.1557	48	4.44856	81	7.50695	59	5.46803	57	5.28267	83	7.69231	34	3.15107	32	2.96571	38
alaS	CTL0118	CT749	2628		-1.06723	0.86256	-1.19359	0.565154	-1.04415	0.882518	-1.44646	0.11587	-1.70512	0.0353665	-1.26399	0.536907	-1.38203	0.269835	-1.93676	0.0334951	-1.61953	0.126034	-1.1784	0.565359	-2.23206	0.00163133			45	5.14286	88	10.0571	54	6.17143	48	5.48571	61	6.97143	23	2.62857	65	7.42857	66	7.54286	26	2.97143	22	2.51429	34
tktB	CTL0119	CT750	2001		-1.09794	0.793226	-1.66011	0.135649	1.65038	0.0695215	1.04682	0.875863	1.56515	0.142436	1.10192	0.782001	1.44761	0.318159	1.54214	0.0663133	1.45566	0.255901	-1.25947	0.424047	1.04569	0.893883			31	4.65465	66	9.90991	45	6.75676	40	6.00601	52	7.80781	25	3.75375	26	3.9039	56	8.40841	19	2.85285	16	2.4024	31
amn	CTL0120	CT751	870		-1.52379	0.246359	3.81866	2.71265e-06	-1.04654	0.932025	1.97847	0.0848769	1.56509	0.246597	-1.0479	0.92896	1.29204	0.596158	1.17302	0.709287	-1.38059	0.465822	1.65126	0.327942	1.1399	0.797844			16	5.53633	27	9.34256	19	6.57439	15	5.19031	21	7.26644	14	4.84429	20	6.92042	23	7.95848	11	3.80623	10	3.46021	11
efp_1	CTL0121	CT752	537		-1.15465	0.64356	-1.69349	0.0870303	1.06065	0.834504	1.84629	0.10264	1.76496	0.0115446	1.25305	0.626208	-1.11843	0.800586	1.01462	0.955423	-1.13237	0.693342	-1.12721	0.840738	-1.40732	0.386737			9	5.05618	13	7.30337	13	7.30337	17	9.55056	7	3.93258	7	3.93258	16	8.98876	8	4.49438	5	2.80899	0	0	8
CTL0122	CTL0122	CT753	225		-2.48773	0.188473	-1.03883	0.954394	-2.22495	0.348588	-1.33857	0.819025	-3.65564	0.167633	-1.75642	0.518917	-2.38483	0.440285	-3.21389	0.205744	-2.06506	0.337276	-1.41612	0.688527	-2.86032	0.218749			1	1.35135	11	14.8649	1	1.35135	3	4.05405	4	5.40541	4	5.40541	3	4.05405	8	10.8108	1	1.35135	1	1.35135	5
CTL0123	CTL0123	CT754	873		-1.69573	0.224008	1.01938	0.959295	-3.32166	0.0802242	1.70017	0.508349	-2.104	0.25743	-2.6603	0.0711324	1.19028	0.831562	-1.68479	0.474476	-1.83719	0.289902	-1.06102	0.930334	-1.67771	0.398778			17	5.86207	38	13.1034	14	4.82759	18	6.2069	23	7.93103	20	6.89655	21	7.24138	19	6.55172	10	3.44828	15	5.17241	11
groEL	CTL0124	CT755	1539		-1.14243	0.691026	1.63709	0.149128	1.24794	0.619627	-1.59357	0.301787	-1.59645	0.233666	-1.36688	0.566957	-1.42966	0.592394	-1.96267	0.204435	-1.11964	0.771562	-1.00399	0.993823	-1.17428	0.765162			24	4.6875	69	13.4766	34	6.64062	30	5.85938	47	9.17969	30	5.85938	29	5.66406	44	8.59375	10	1.95312	21	4.10156	20
murF	CTL0125	CT756	1353		3.12859	0.0164387	1.45754	0.209203	4.14806	0.00302029	1.16806	0.621908	4.96246	0.000179561	4.32356	0.00213314	1.54862	0.347162	7.45063	0.000104108	7.93954	5.95402e-06	-2.38648	0.0163504	3.5782	0.0398838			24	5.33333	49	10.8889	30	6.66667	35	7.77778	36	8	23	5.11111	15	3.33333	43	9.55556	11	2.44444	11	2.44444	17
mraY	CTL0126	CT757	1011		1.09839	0.823872	1.30555	0.537805	-1.2298	0.731147	1.76695	0.383737	1.55683	0.365068	-1.22116	0.693954	1.03235	0.96922	-1.00533	0.993521	1.11633	0.830554	1.0395	0.944041	1.30094	0.592785			25	7.44048	54	16.0714	22	6.54762	31	9.22619	20	5.95238	10	2.97619	10	2.97619	29	8.63095	8	2.38095	12	3.57143	6
murD	CTL0127	CT758	1251		-1.00808	0.971563	1.85112	0.0331649	-1.11687	0.798773	1.31775	0.182032	1.13033	0.616959	1.22339	0.541759	-1.30023	0.448896	-1.03562	0.867892	1.17934	0.688459	-1.78857	0.0704668	-1.54608	0.167527			19	4.56731	44	10.5769	24	5.76923	33	7.93269	27	6.49038	18	4.32692	17	4.08654	34	8.17308	17	4.08654	10	2.40385	19
nlpD	CTL0128	CT759	738		1.18266	0.623324	1.587	0.244264	1.19631	0.591013	-1.72532	0.0644767	-1.49825	0.238211	1.19581	0.660967	-1.09324	0.807709	1.2301	0.615335	1.20353	0.477189	-2.11148	0.0340229	-1.76393	0.18062			4	1.63265	21	8.57143	14	5.71429	26	10.6122	17	6.93878	18	7.34694	16	6.53061	18	7.34694	3	1.22449	2	0.816327	10
ftsW	CTL0129	CT760	1158		1.28147	0.44325	1.68636	0.13497	1.26288	0.653868	-1.21575	0.647369	-1.02508	0.948897	1.5045	0.289197	1.53602	0.177195	2.09726	0.0430362	1.15857	0.727658	-1.21481	0.703907	-1.17296	0.745997			22	5.71429	55	14.2857	37	9.61039	27	7.01299	30	7.79221	17	4.41558	11	2.85714	28	7.27273	16	4.15584	4	1.03896	12
murG	CTL0130	CT761	1059		1.47966	0.502977	1.9361	0.144111	-1.93533	0.512631	2.77185	0.290988	1.27016	0.728927	1.2584	0.790116	1.67325	0.517263	2.06046	0.332592	1.48978	0.539328	1.44404	0.578657	1.93174	0.360417			18	5.11364	38	10.7955	25	7.10227	27	7.67045	27	7.67045	16	4.54545	11	3.125	33	9.375	11	3.125	13	3.69318	16
murC	CTL0131	CT762	2412		1.10171	0.648688	1.00179	0.994219	1.04298	0.905268	-1.17216	0.604421	-1.18587	0.453838	-1.22147	0.51408	-1.12846	0.80399	-1.2634	0.351306	1.00034	0.99896	-1.33533	0.398502	-1.37291	0.144129			46	5.72852	76	9.46451	59	7.34745	53	6.60025	75	9.33998	22	2.73973	25	3.11333	56	6.97385	23	2.86426	25	3.11333	35
CTL0132	CTL0132	CT763	420		2.77425	0.000462564	-1.00255	0.991264	-1.04401	0.935347	-1.04612	0.908846	-1.0609	0.885542	2.02261	0.132112	-1.79379	0.0999823	1.30577	0.536895	4.35452	4.21753e-05	-1.10272	0.71951	4.44236	8.7822e-05			3	2.15827	12	8.63309	12	8.63309	9	6.47482	15	10.7914	4	2.8777	5	3.59712	15	10.7914	2	1.43885	4	2.8777	4
ftsQ	CTL0133	CT764	807		1.70537	0.483687	1.7015	0.375942	-7.21879	0.289027	#NUM!	#NUM!	-6.72498	0.315927	-1.18347	0.845963	1.23639	0.836251	-1.03565	0.970598	-2.65427	0.324031	2.42262	0.42735	-1.29197	0.776044			26	9.70149	42	15.6716	17	6.34328	11	4.10448	27	10.0746	25	9.32836	16	5.97015	13	4.85075	7	2.61194	10	3.73134	16
rbsV	CTL0134	CT765	333		1.88271	0.41153	2.03673	0.1623	1.27965	0.819267	1.45508	0.678147	1.60453	0.641799	1.29687	0.773555	1.0166	0.985555	1.32711	0.744736	3.12516	0.110844	-1.62087	0.493661	1.8062	0.482177			5	4.54545	13	11.8182	10	9.09091	8	7.27273	7	6.36364	1	0.909091	5	4.54545	9	8.18182	2	1.81818	1	0.909091	2
miaA	CTL0135	CT766	1020		-1.14121	0.655279	1.73724	0.0199821	2.12528	0.0307982	1.1656	0.618447	2.30133	0.0198376	1.56466	0.289098	1.04391	0.905808	1.6079	0.296279	-1.05723	0.885511	1.42159	0.424696	1.28971	0.520152			15	4.42478	35	10.3245	20	5.89971	19	5.60472	31	9.14454	15	4.42478	18	5.30973	24	7.07965	12	3.53982	8	2.35988	15
CTL0136	CTL0136	CT767	1053		1.00293	0.994502	2.07057	0.0920423	1.28096	0.6827	-1.25374	0.753722	1.17046	0.795338	1.49016	0.386614	-2.17114	0.207003	-1.40203	0.544836	1.03604	0.955937	-2.28295	0.317077	-1.82373	0.377292			22	6.28571	35	10	23	6.57143	12	3.42857	24	6.85714	19	5.42857	17	4.85714	27	7.71429	13	3.71429	12	3.42857	18
CTL0137	CTL0137	CT768	1683		-1.01473	0.957216	-1.59017	0.061775	1.39482	0.276277	1.35189	0.591227	1.93757	0.178626	1.20101	0.676729	1.34903	0.376936	1.79958	0.221165	1.57742	0.364994	-1.03873	0.951902	1.58402	0.313219			23	4.10714	65	11.6071	27	4.82143	32	5.71429	42	7.5	9	1.60714	10	1.78571	50	8.92857	8	1.42857	5	0.892857	42
CTL0138	CTL0138	CT769	360		1.32043	0.264242	-1.12661	0.658604	1.4854	0.357545	1.01155	0.965586	1.2337	0.395342	1.30879	0.521202	1.56338	0.167054	1.84349	0.054067	1.46391	0.25992	-1.28158	0.571956	-1.06711	0.784335			5	4.20168	13	10.9244	12	10.084	16	13.4454	8	6.72269	2	1.68067	3	2.52101	5	4.20168	4	3.36134	3	2.52101	3
fabF	CTL0139	CT770	1257		1.2439	0.542208	-1.18728	0.500427	1.87155	0.0670544	1.07492	0.807934	1.85135	0.0313223	1.54428	0.217483	1.81343	0.085028	2.75558	5.83347e-06	1.46357	0.186113	-1.02042	0.939884	1.34646	0.348112			16	3.82775	32	7.6555	33	7.89474	27	6.45933	25	5.98086	17	4.06699	23	5.50239	47	11.244	12	2.87081	8	1.91388	7
CTL0140	CTL0140	CT771	453		1.35584	0.221538	-1.2912	0.325279	2.38396	0.00203504	1.0622	0.8086	2.32033	0.00071497	1.49757	0.264752	1.28504	0.421808	2.11351	0.00433492	-1.11569	0.761935	1.19908	0.747563	1.02452	0.945284			15	10	9	6	9	6	11	7.33333	6	4	7	4.66667	7	4.66667	8	5.33333	4	2.66667	5	3.33333	4
ppa	CTL0141	CT772	630		1.30898	0.37623	-1.48459	0.267951	-1.91824	0.224711	-1.1997	0.757887	-2.62096	0.067621	1.02512	0.954317	-1.825	0.243058	-1.88861	0.163399	1.86344	0.0912161	-1.99664	0.0219878	-1.29169	0.592265			5	2.39234	22	10.5263	20	9.56938	9	4.30622	11	5.26316	12	5.74163	10	4.78469	10	4.78469	10	4.78469	4	1.91388	8
ldh	CTL0142	CT773	1041		3.12527	0.000345637	-1.28481	0.346454	2.35303	0.0047541	1.06102	0.892033	2.0422	0.0614423	2.90961	0.000570472	1.43199	0.358027	3.97945	5.70663e-09	4.63615	7.80016e-07	-2.24942	0.0620475	1.84005	0.0222079			7	2.02312	39	11.2717	24	6.93642	32	9.24855	18	5.20231	11	3.17919	17	4.91329	33	9.53757	15	4.33526	4	1.15607	15
cysQ	CTL0143	CT774	1029		1.73906	0.221478	-1.95724	0.073715	-1.59819	0.459628	1.30079	0.734376	1.04781	0.943455	1.96788	0.249546	-3.14694	0.0537558	-1.07635	0.912006	1.54835	0.425152	-2.5101	0.214485	-1.22441	0.774004			19	5.55556	38	11.1111	19	5.55556	12	3.50877	29	8.47953	28	8.18713	20	5.84795	29	8.47953	14	4.09357	18	5.26316	21
CTL0144	CTL0144	CT775	762		-1.24599	0.464225	1.18907	0.505747	1.2208	0.454959	-1.30563	0.544041	-1.10931	0.639958	1.16048	0.612618	-1.05135	0.826242	1.13261	0.589614	1.21858	0.461076	-1.23873	0.52703	-1.01361	0.951481			16	6.32411	27	10.6719	13	5.13834	26	10.2767	16	6.32411	13	5.13834	9	3.55731	13	5.13834	10	3.95257	4	1.58103	8
aas	CTL0145	CT776	1614		-1.15542	0.556168	1.26918	0.363179	1.41744	0.135597	-1.5476	0.306369	-1.19164	0.487518	1.10912	0.761521	1.25104	0.382934	1.37104	0.195657	1.36467	0.291229	-1.05479	0.882159	1.20773	0.413887			29	5.40037	58	10.8007	27	5.02793	44	8.19367	37	6.89013	27	5.02793	35	6.51769	37	6.89013	17	3.16574	12	2.23464	12
bioF	CTL0146	CT777	1134		-1.04451	0.878699	1.10522	0.693502	-1.15457	0.650621	1.06546	0.878891	-1.20324	0.566162	-1.38067	0.447488	1.15053	0.67558	-1.09667	0.676156	-1.95367	0.0649626	1.41095	0.287218	-1.41349	0.274295			20	5.30504	46	12.2016	18	4.77454	30	7.95756	38	10.0796	11	2.91777	14	3.71353	38	10.0796	14	3.71353	14	3.71353	21
priA	CTL0147	CT778	2262		1.11959	0.805304	1.11558	0.804323	-2.1794	0.265861	-1.01088	0.988694	-2.18227	0.221177	-1.3444	0.603278	-1.36717	0.717294	-1.88091	0.445126	-4.23943	0.024379	2.4113	0.320701	-1.75776	0.42042			39	5.17928	85	11.2882	60	7.96813	50	6.64011	53	7.03851	35	4.64807	64	8.49934	42	5.57769	21	2.78884	20	2.65604	44
CTL0148	CTL0148	CT779	690		-3.02507	0.0984649	-1.16857	0.836326	-1.49366	0.655176	2.82379	0.268701	1.67244	0.386677	-2.93869	0.212886	-1.18771	0.842307	-3.94006	0.0936476	-4.09807	0.102381	-1.42391	0.726615	-7.00146	0.0449777			11	4.80349	26	11.3537	13	5.67686	10	4.36681	25	10.917	28	12.2271	14	6.11354	11	4.80349	11	4.80349	10	4.36681	9
CTL0149	CTL0149	CT780	495		1.15671	0.730628	4.21517	5.62453e-06	-1.30766	0.632574	1.76662	0.387163	1.17037	0.784315	1.51885	0.42786	1.07049	0.894909	1.50673	0.322501	1.27474	0.62537	-1.94808	0.29827	-1.85504	0.347398			9	5.4878	13	7.92683	7	4.26829	9	5.4878	9	5.4878	4	2.43902	6	3.65854	18	10.9756	5	3.04878	5	3.04878	11
lysS	CTL0150	CT781	1581		1.29135	0.453613	-1.08574	0.840994	1.69743	0.0576538	1.07887	0.854457	1.62377	0.0525161	1.65652	0.183302	1.32263	0.377953	1.98798	0.00637659	2.04278	0.010122	-1.17505	0.505493	1.57718	0.215943			24	4.56274	63	11.9772	32	6.08365	34	6.46388	26	4.94297	20	3.80228	27	5.13308	34	6.46388	20	3.80228	13	2.47148	18
cysS	CTL0151	CT782	1494		1.16627	0.59187	1.06964	0.809738	1.96332	0.0894774	-1.24902	0.46378	1.36174	0.304745	1.37241	0.468138	1.26198	0.519648	1.78113	0.180592	-1.25854	0.541249	-1.01604	0.972902	-1.47851	0.340529			27	5.4326	58	11.67	33	6.63984	22	4.42656	37	7.44467	19	3.82294	22	4.42656	28	5.6338	20	4.02414	20	4.02414	24
CTL0152	CTL0152	CT783	1050		2.21938	0.0308358	7.79009	4.66294e-14	1.64284	0.33729	1.23107	0.412694	2.06357	0.108973	3.15033	0.0183564	1.2312	0.586912	3.29266	0.0142727	2.86715	0.0112551	-1.17733	0.744831	2.35364	0.129817			19	5.44413	41	11.7479	17	4.87106	22	6.30372	36	10.3152	12	3.4384	9	2.5788	27	7.73639	9	2.5788	6	1.7192	21
rnpA_1	CTL0153	CT784	363		-1.44527	0.291547	-1.08655	0.771573	-1.60532	0.153313	-1.17866	0.577148	-2.3055	0.00155488	-1.16915	0.661712	-1.60832	0.120333	-1.98113	0.0809522	1.40358	0.294105	-1.22998	0.580495	-1.0016	0.996157			5	4.16667	12	10	4	3.33333	12	10	11	9.16667	8	6.66667	4	3.33333	6	5	1	0.833333	3	2.5	7
rnpA_2	CTL0153A	CT785	138		-1.18229	0.732513	-1.61734	0.198259	-2.34833	0.234631	1.47535	0.622101	-1.07862	0.902994	1.1406	0.832683	-3.85136	0.022586	-1.31849	0.65937	1.88853	0.199655	-2.11192	0.11067	1.82583	0.306616			1	2.22222	4	8.88889	1	2.22222	2	4.44444	4	8.88889	1	2.22222	2	4.44444	2	4.44444	1	2.22222	2	4.44444	1
rpmJ	CTL0154	CT786	138		1.21429	0.48362	-1.46893	0.329496	1.57908	0.328758	1.02231	0.941828	1.36628	0.304318	1.48804	0.399973	2.00547	0.175189	2.68417	0.0213585	2.06006	0.0654407	-1.69951	0.361115	1.06078	0.819929			0	0	2	4.44444	2	4.44444	3	6.66667	4	8.88889	3	6.66667	0	0	3	6.66667	1	2.22222	0	0	2
rpsN	CTL0155	CT787	306		-1.13277	0.601622	-1.46283	0.357729	1.51689	0.125853	-1.23818	0.611535	1.14047	0.620572	1.00735	0.98357	2.13508	0.0488321	2.189	0.00915457	1.31283	0.384547	-1.51545	0.130943	-1.20681	0.564586			3	2.9703	9	8.91089	3	2.9703	6	5.94059	9	8.91089	3	2.9703	2	1.9802	11	10.8911	1	0.990099	1	0.990099	2
CTL0156	CTL0156	CT788	501		-1.63709	0.483508	1.05299	0.925568	-1.19466	0.806061	-1.07451	0.919652	-1.08521	0.916737	1.43167	0.606573	-1.13386	0.871621	1.73537	0.457452	1.30505	0.697557	1.06226	0.935498	1.72155	0.543467			12	7.22892	19	11.4458	15	9.03614	5	3.01205	10	6.0241	10	6.0241	9	5.42169	6	3.61446	3	1.80723	1	0.60241	7
CTL0157	CTL0157	CT789	252		-1.59854	0.556891	1.15125	0.849727	-2.64146	0.373696	1.44244	0.773851	-1.49514	0.702559	1.88434	0.451253	-1.32388	0.753181	1.88699	0.48383	1.28522	0.749736	1.97415	0.367134	3.0139	0.230809			7	8.43373	12	14.4578	9	10.8434	5	6.0241	5	6.0241	3	3.61446	2	2.40964	2	2.40964	3	3.61446	2	2.40964	2
CTL0158	CTL0158	CT790	495		1.00796	0.977946	1.28453	0.37442	1.36768	0.397189	-2.47501	0.0542195	-2.07709	0.115014	1.94907	0.0679057	-1.98807	0.0405759	-1.06744	0.874989	2.39192	0.0181051	-1.77353	0.052201	1.22197	0.717427			3	1.82927	14	8.53659	16	9.7561	22	13.4146	9	5.4878	6	3.65854	7	4.26829	6	3.65854	4	2.43902	4	2.43902	5
uvrC	CTL0159	CT791	1740		1.02864	0.95217	1.27606	0.439885	-1.6506	0.507957	-1.11872	0.904909	-1.90086	0.347372	-1.23443	0.761252	-1.91081	0.410112	-2.22359	0.28514	-1.40256	0.594817	1.1771	0.844824	-1.24254	0.747584			30	5.18135	66	11.399	37	6.39033	29	5.00864	37	6.39033	28	4.83592	33	5.69948	40	6.90846	23	3.97237	13	2.24525	30
mutS	CTL0160	CT792	2463		-1.00361	0.985718	1.53284	0.171069	-1.79557	0.0399467	1.0202	0.962698	-1.7519	0.0525082	-1.10863	0.77109	-3.03634	0.0264904	-3.22787	0.00514658	-1.60096	0.183585	-2.22219	0.0572169	-3.44856	3.15749e-06			35	4.26829	116	14.1463	56	6.82927	40	4.87805	53	6.46341	31	3.78049	49	5.97561	62	7.56098	25	3.04878	25	3.04878	47
dnaG	CTL0162	CT794	1788		-1.06422	0.843565	1.36912	0.203335	1.23128	0.669228	1.5572	0.261599	1.73326	0.165637	-1.04318	0.929443	-1.32468	0.479052	-1.4152	0.456083	-1.20657	0.603973	-1.36331	0.478028	-1.80469	0.143742			29	4.87395	59	9.91597	32	5.37815	38	6.38655	45	7.56303	21	3.52941	25	4.20168	39	6.55462	25	4.20168	17	2.85714	28
CTL0163	CTL0163	CT794.1	288		1.21173	0.855817	-1.59468	0.584924	-5.08704	0.377473	#NUM!	#NUM!	-4.77542	0.418197	-5.78341	0.305725	23.8829	0.266385	1.16455	0.878965	2.50059	0.294758	1.44164	0.654415	3.4008	0.219605			6	6.31579	15	15.7895	2	2.10526	5	5.26316	13	13.6842	2	2.10526	4	4.21053	16	16.8421	2	2.10526	2	2.10526	4
CTL0164	CTL0164	CT795	492		-1.07397	0.827169	-2.46937	0.000175247	1.41921	0.273141	-1.44492	0.17635	-1.11489	0.719374	2.63385	0.0372414	-3.78965	0.000922636	-1.28845	0.371398	7.977	3.31841e-05	-2.29782	0.213663	3.47382	0.000472031			11	6.74847	19	11.6564	8	4.90798	13	7.97546	15	9.20245	10	6.13497	10	6.13497	18	11.0429	5	3.06748	2	1.22699	6
glyQ	CTL0165	CT796	3012		1.00143	0.99559	-1.49205	0.125324	-1.13305	0.664244	-1.41175	0.208285	-1.94937	0.0084035	-1.04765	0.886229	-2.12023	0.0347682	-2.33093	0.0168173	-1.42259	0.175944	-1.67391	0.0950428	-2.63547	0.000187757			44	4.38684	131	13.0608	71	7.07876	50	4.98504	82	8.17547	53	5.28415	64	6.38086	73	7.27817	30	2.99103	24	2.39282	54
pgsA_1	CTL0166	CT797	609		-1.47171	0.287989	1.7498	0.0909262	-1.37817	0.485088	-2.96799	0.14841	-4.07725	0.0216434	-2.13854	0.159939	1.16088	0.815029	-1.8587	0.17751	-1.17799	0.671416	-1.47077	0.546384	-1.82493	0.226118			19	9.40594	30	14.8515	20	9.90099	15	7.42574	19	9.40594	8	3.9604	11	5.44554	13	6.43564	7	3.46535	1	0.49505	5
glgA	CTL0167	CT798	1425		1.0501	0.912518	86.0875	0	1.11847	0.812618	2.37474	0.0489694	2.34617	0.0822891	1.25047	0.662099	-1.32258	0.683513	-1.08752	0.897655	1.24177	0.688539	-1.19933	0.770717	1.01748	0.975985			28	5.90717	51	10.7595	35	7.38397	18	3.79747	24	5.06329	18	3.79747	34	7.173	46	9.70464	25	5.27426	16	3.37553	21
rplY	CTL0168	CT799	558		-1.2591	0.403956	-1.31825	0.558967	1.13901	0.643353	-1.27651	0.358767	-1.25089	0.401563	1.17714	0.625433	1.19657	0.602447	1.35763	0.153237	3.11122	0.039372	1.29666	0.499512	3.63645	0.0187257			5	2.7027	20	10.8108	15	8.10811	26	14.0541	14	7.56757	6	3.24324	10	5.40541	8	4.32432	4	2.16216	2	1.08108	7
pth	CTL0169	CT800	540		-1.18534	0.50073	-1.2763	0.311569	1.6457	0.0884536	-1.26757	0.52405	1.09612	0.736336	1.9631	0.0556706	1.27784	0.466072	2.2435	0.00277517	3.80957	0.0095208	1.94058	0.131923	6.05814	2.60743e-07			11	6.14525	20	11.1732	9	5.02793	16	8.93855	12	6.70391	6	3.35196	6	3.35196	12	6.70391	6	3.35196	3	1.67598	5
rpsF	CTL0170	CT801	339		1.11931	0.839383	-2.07941	0.2425	1.27698	0.716794	1.5492	0.577933	1.69212	0.452384	1.78789	0.328882	1.37851	0.674492	2.31191	0.277716	2.69789	0.0988232	1.02974	0.944941	2.45788	0.130632			5	4.46429	12	10.7143	5	4.46429	7	6.25	4	3.57143	2	1.78571	8	7.14286	11	9.82143	9	8.03571	2	1.78571	2
rpsR	CTL0171	CT802	246		1.04027	0.919807	-1.94695	0.161014	1.54454	0.177414	1.26236	0.510471	1.62001	0.355674	1.46724	0.312497	1.67267	0.343202	2.21854	0.121923	2.70913	0.0709068	1.13163	0.849232	2.60956	0.140405			5	6.17284	6	7.40741	4	4.93827	7	8.64198	3	3.7037	4	4.93827	5	6.17284	6	7.40741	1	1.23457	3	3.7037	2
rplI	CTL0172	CT803	504		1.13953	0.675568	-2.32043	0.00278771	1.8576	0.117272	-1.18148	0.537748	1.56845	0.222576	1.54114	0.181931	1.51537	0.260822	2.42985	0.000173403	2.82678	0.0020806	1.01323	0.979444	2.99353	0.001122			2	1.1976	24	14.3713	5	2.99401	17	10.1796	10	5.98802	4	2.39521	4	2.39521	14	8.38323	3	1.79641	4	2.39521	11
ispE	CTL0173	CT804	867		-1.53862	0.10381	1.22406	0.551642	1.30124	0.419747	-1.35065	0.265987	-1.12822	0.713063	-1.38785	0.337124	2.4606	0.00792221	1.76127	0.145807	1.99723	0.0170371	2.91015	0.00345566	5.38131	8.48327e-07			14	4.86111	34	11.8056	17	5.90278	17	5.90278	31	10.7639	12	4.16667	17	5.90278	27	9.375	9	3.125	5	1.73611	11
CTL0174	CTL0174	CT805	1353		-1.25241	0.497283	2.57495	0.00783342	-8.76266	0.00222251	2.32642	0.385148	-4.41775	0.013698	-2.17042	0.225192	-1.82168	0.543044	-4.0981	0.0264484	-3.13566	0.0299046	6.50807	0.0107464	2.42706	0.210995			46	10.2222	63	14	45	10	26	5.77778	42	9.33333	22	4.88889	22	4.88889	23	5.11111	18	4	10	2.22222	8
ptr	CTL0175	CT806	2871		1.20282	0.582457	1.26572	0.448724	-3.30612	0.00162347	-1.3612	0.338572	-5.07392	0.000117496	-2.06538	0.0477439	-3.8066	0.000368149	-7.52782	4.44089e-16	-2.52413	0.0339659	-1.41764	0.574603	-3.47036	0.00383147			54	5.64854	122	12.7615	47	4.91632	33	3.45188	89	9.30962	62	6.48536	65	6.79916	70	7.32218	49	5.12552	18	1.88285	57
plsB	CTL0176	CT807	1002		1.25793	0.45782	1.17911	0.609432	1.55625	0.167793	-2.0963	0.068266	-1.42802	0.300392	1.37021	0.449403	-1.29043	0.409237	1.1029	0.737628	-1.26901	0.546645	2.01413	0.0563843	1.53986	0.165725			19	5.70571	39	11.7117	24	7.20721	9	2.7027	24	7.20721	22	6.60661	10	3.003	24	7.20721	14	4.2042	13	3.9039	17
cafE	CTL0177	CT808	1539		1.42566	0.134361	-1.24008	0.435129	2.3795	0.00207488	-1.40393	0.156327	1.62855	0.051643	2.12807	0.0698054	1.70094	0.141832	3.65555	1.59762e-06	3.14602	0.0013575	1.07372	0.811393	3.27821	5.9496e-06			16	3.125	56	10.9375	51	9.96094	21	4.10156	34	6.64062	16	3.125	27	5.27344	22	4.29688	16	3.125	13	2.53906	22
rpmF	CTL0181	CT810	180		1.00807	0.983804	-1.48929	0.190412	-1.8959	0.278077	1.62547	0.437903	-1.10952	0.812453	-1.20753	0.707821	-1.10983	0.849498	-1.07521	0.863481	1.52973	0.308517	-1.89693	0.112826	-1.07306	0.883802			2	3.38983	0	0	3	5.08475	5	8.47458	5	8.47458	2	3.38983	2	3.38983	9	15.2542	1	1.69492	4	6.77966	1
plsX	CTL0182	CT811	966		-1.57317	0.201587	1.02492	0.948097	-1.08472	0.814505	-1.42977	0.25793	-1.97279	0.00653185	-1.49461	0.328446	1.20954	0.6276	-1.37943	0.392322	-1.18362	0.714967	1.07646	0.825579	-1.33173	0.316581			18	5.60748	35	10.9034	17	5.29595	31	9.65732	32	9.96885	11	3.42679	16	4.98442	23	7.16511	3	0.934579	7	2.18069	8
pmpD	CTL0183	CT812	4593		3.38395	0.00122578	-1.41821	0.214181	1.63209	0.124276	1.29699	0.213142	2.49519	4.26053e-05	2.07944	0.13987	1.65842	0.142507	4.66368	1.35634e-09	3.36257	1.52147e-05	-1.80368	0.0384229	2.17931	0.00043214			80	5.22876	130	8.49673	79	5.1634	109	7.12418	161	10.5229	35	2.28758	69	4.5098	151	9.86928	33	2.15686	22	1.43791	61
CTL0184	CTL0184	CT813	795		4.85692	0.000140367	-3.18745	0.00321467	9.38066	2.33402e-09	-1.4162	0.175996	6.77435	2.89679e-12	7.75235	5.38629e-07	-1.50341	0.399333	6.65802	3.21581e-05	11.055	1.94289e-12	-3.68067	1.1679e-05	3.28986	0.0181186			5	1.89394	26	9.84848	16	6.06061	19	7.19697	16	6.06061	3	1.13636	16	6.06061	22	8.33333	3	1.13636	3	1.13636	16
CTL0185	CTL0185	CT814	300		-1.7902	0.528108	9.59986	0.00137221	-9.35201	0.223236	26.9398	0.0773213	2.71158	0.241369	-1.19394	0.822783	2.2554	0.391613	1.71527	0.527298	2.59793	0.244362	-2.83335	0.281558	-1.07165	0.938414			6	6.06061	14	14.1414	5	5.05051	2	2.0202	8	8.08081	2	2.0202	7	7.07071	4	4.0404	0	0	2	2.0202	5
CTL0186	CTL0186	CT814.1	363		-1.29261	0.812286	37.2509	2.19165e-05	2.19648	0.528265	2.04915	0.559908	3.87775	0.195106	3.26334	0.258842	-1.10776	0.930531	2.57267	0.468969	4.33478	0.163453	-2.50114	0.310248	1.7515	0.596144			5	4.16667	25	20.8333	10	8.33333	3	2.5	9	7.5	2	1.66667	2	1.66667	12	10	2	1.66667	1	0.833333	1
CTL0187	CTL0187	CT815	1377		1.05804	0.87464	1.38469	0.232102	-1.28981	0.601241	1.49013	0.374737	1.04275	0.930136	1.25509	0.626371	1.26839	0.562032	1.47127	0.2096	1.23835	0.583105	1.35017	0.400565	1.52259	0.331048			11	2.40175	41	8.95197	34	7.42358	45	9.82533	27	5.8952	15	3.27511	25	5.45852	38	8.29694	10	2.18341	11	2.40175	12
glmS	CTL0188	CT816	1821		2.0663	0.0299196	1.77423	0.0117432	2.01338	0.117029	1.19489	0.503214	2.25863	0.00197523	2.30657	0.0174339	1.20747	0.701016	2.96556	3.20998e-06	2.06866	0.0709878	-1.42207	0.53654	1.50699	0.207256			25	4.12541	66	10.8911	50	8.25083	36	5.94059	45	7.42574	18	2.9703	26	4.29043	61	10.066	23	3.79538	20	3.30033	23
tyrP	CTL0189	CT817	1197		-1.11162	0.741385	-1.19333	0.677143	2.40921	0.00114216	1.30985	0.192949	2.93268	7.64656e-07	1.46147	0.313444	1.9062	0.191021	2.61063	0.000959541	1.44471	0.248708	-1.06228	0.818637	1.18658	0.586895			34	8.54271	53	13.3166	28	7.03518	41	10.3015	19	4.77387	14	3.51759	18	4.52261	31	7.78894	16	4.0201	4	1.00503	6
CTL0190	CTL0190	CT818	1194		1.01677	0.95417	-1.17939	0.479324	1.22206	0.623733	1.741	0.0353536	1.99588	0.00583872	-1.05947	0.896339	1.12299	0.742022	1.01127	0.96032	1.21328	0.5516	-1.56289	0.299739	-1.45785	0.258763			34	8.56423	64	16.1209	27	6.80101	39	9.82368	20	5.03778	14	3.52645	13	3.27456	33	8.31234	19	4.78589	2	0.503778	5
CTL0191	CTL0191	CT819	717		3.58538	0.00208199	-1.79394	0.174047	10.1124	0	1.00148	0.996135	9.96399	4.87262e-09	4.11137	8.01371e-05	2.13983	0.0402676	9.11313	2.33147e-15	4.80852	9.30533e-07	-2.13805	0.0837475	2.1757	0.00860105			16	6.72269	35	14.7059	18	7.56303	19	7.98319	17	7.14286	6	2.52101	11	4.62185	25	10.5042	14	5.88235	2	0.840336	9
ftsY	CTL0192	CT820	855		1.24445	0.510373	-1.28111	0.238089	1.05445	0.881859	-1.15552	0.645104	-1.17166	0.597791	1.0801	0.846227	1.07932	0.826188	1.13726	0.70505	-1.0173	0.95546	2.15519	0.00644362	2.04381	0.0574192			19	6.69014	33	11.6197	17	5.98592	16	5.6338	18	6.33803	11	3.87324	21	7.39437	23	8.09859	6	2.11268	7	2.46479	7
sucC	CTL0193	CT821	1161		1.25649	0.766049	20.8091	1.28486e-12	2.95578	0.148576	-3.67564	0.139218	-1.3914	0.749192	1.56906	0.627526	1.09312	0.904421	1.68949	0.451475	1.24571	0.783703	-1.22401	0.766804	-1.07571	0.933647			7	1.81347	45	11.658	31	8.03109	30	7.77202	26	6.73575	16	4.14508	12	3.10881	38	9.84456	12	3.10881	9	2.33161	21
sucD	CTL0194	CT822	876		1.68781	0.33783	9.75514	8.26421e-09	1.63078	0.496265	2.60584	0.167757	4.27066	0.0220955	1.26845	0.759544	1.10613	0.89286	1.57026	0.481347	2.48254	0.111476	-1.18439	0.806091	2.22324	0.263552			11	3.78007	20	6.87285	28	9.62199	22	7.56014	23	7.90378	17	5.84192	14	4.811	30	10.3093	3	1.03093	4	1.37457	12
htrA	CTL0195	CT823	1494		1.02587	0.916906	1.86846	0.0494418	1.39196	0.285638	1.52853	0.132317	1.81898	0.0251731	1.55407	0.247285	1.90294	0.0378133	2.81079	4.20692e-05	2.596	0.00271851	-1.3999	0.369521	1.6954	0.161436			19	3.82294	42	8.4507	35	7.04225	55	11.0664	34	6.84105	21	4.22535	24	4.82897	40	8.04829	10	2.01207	5	1.00604	27
CTL0196	CTL0196	CT824	2925		-1.18974	0.503622	-1.00848	0.972991	-1.16479	0.616201	1.10572	0.696717	-1.09538	0.728931	-1.26649	0.528171	1.06829	0.844034	-1.01738	0.950899	-1.12136	0.728526	-1.55838	0.129281	-1.74525	0.0274944			49	5.0308	121	12.423	48	4.92813	70	7.18686	79	8.11088	37	3.79877	34	3.49076	73	7.49487	38	3.90144	23	2.3614	41
rmuC	CTL0197	CT825	1284		-1.17221	0.695634	1.02323	0.929902	-2.06106	0.0960011	-1.12458	0.785735	-1.9299	0.104964	-1.95078	0.152688	-2.04722	0.243815	-3.15031	0.00943419	-4.82322	0.000230191	-1.15677	0.833315	-4.06495	0.00949585			21	4.91803	52	12.178	24	5.62061	20	4.68384	48	11.2412	17	3.98126	25	5.8548	24	5.62061	10	2.34192	14	3.27869	27
pssA	CTL0198	CT826	792		-1.02229	0.957149	1.10919	0.730975	1.04777	0.910954	-1.20316	0.689387	-1.07333	0.887181	1.08906	0.841999	-1.74714	0.117556	-1.58189	0.278508	-1.09974	0.793069	-1.14994	0.744115	-1.2684	0.568849			21	7.98479	43	16.3498	18	6.84411	22	8.36502	29	11.0266	8	3.04183	13	4.94297	23	8.74525	4	1.52091	5	1.90114	2
nrdA	CTL0199	CT827	3144		-1.44089	0.193546	1.65207	0.24219	-1.16427	0.659238	-1.04746	0.846367	-1.29783	0.492129	-1.41536	0.415643	-1.89094	0.0165036	-2.70372	7.29439e-06	-1.81852	0.187935	1.08237	0.831924	-1.75446	0.0333585			37	3.53391	95	9.07354	69	6.59026	63	6.01719	67	6.39924	27	2.5788	58	5.53964	86	8.21394	41	3.91595	25	2.38777	42
nrdB	CTL0200	CT828	1041		-1.72443	0.0797195	1.50372	0.0661806	1.27497	0.512577	-1.44346	0.172675	-1.36434	0.439933	-1.41485	0.342417	-1.98873	0.218451	-2.86794	0.00018076	-1.3514	0.476873	-1.5147	0.399988	-2.13738	0.0500318			18	5.20231	35	10.1156	32	9.24855	19	5.49133	12	3.46821	11	3.17919	14	4.04624	18	5.20231	14	4.04624	9	2.60116	16
trmB	CTL0201	CT829	675		-2.27897	0.0494457	-1.39433	0.531152	-1.10385	0.84635	-1.22723	0.652026	-1.19734	0.695357	-1.09873	0.853803	-2.15294	0.172361	-1.79983	0.309748	-1.36399	0.542585	-1.21615	0.658632	-1.3356	0.617612			15	6.69643	17	7.58929	11	4.91071	21	9.375	12	5.35714	11	4.91071	7	3.125	9	4.01786	12	5.35714	5	2.23214	10
CTL0202	CTL0202	CT830	585		-2.00133	0.103111	-1.22225	0.697558	-1.66584	0.384926	-1.49513	0.58605	-2.35228	0.159411	-1.51644	0.444002	-1.56253	0.568	-2.09715	0.15023	-1.32513	0.501514	1.02897	0.946892	-1.21647	0.689033			7	3.60825	22	11.3402	12	6.18557	14	7.21649	13	6.70103	6	3.09278	10	5.15464	15	7.73196	7	3.60825	5	2.57732	11
murB	CTL0203	CT831	876		-1.07134	0.871393	-1.07851	0.853114	-2.12213	0.273487	2.40479	0.214457	1.00454	0.992978	-1.09629	0.838923	-2.59967	0.154812	-2.98805	0.0661716	-1.43547	0.511616	1.32981	0.667269	-1.19159	0.706829			20	6.87285	33	11.3402	28	9.62199	10	3.43643	27	9.27835	14	4.811	16	5.49828	21	7.21649	7	2.4055	5	1.71821	13
nusB	CTL0204	CT832	507		-1.53931	0.143551	-1.35577	0.375162	-1.11434	0.779406	-1.85994	0.0671649	-2.33439	0.0015895	-1.66634	0.217735	1.57008	0.412598	-1.12781	0.647912	1.24373	0.597724	-1.03082	0.933652	-1.0527	0.849393			5	2.97619	23	13.6905	10	5.95238	9	5.35714	13	7.7381	11	6.54762	10	5.95238	20	11.9048	3	1.78571	2	1.19048	6
infC	CTL0205	CT833	561		-1.26596	0.589831	-1.90522	0.021459	-1.1875	0.688685	1.05856	0.848709	-1.15776	0.63882	1.07311	0.85281	1.20927	0.614991	1.42227	0.201964	1.40271	0.263954	-1.13181	0.731846	1.25692	0.369386			4	2.15054	15	8.06452	13	6.98925	15	8.06452	8	4.30108	7	3.76344	4	2.15054	14	7.52688	4	2.15054	4	2.15054	10
rpmI	CTL0206	CT834	186		1.10498	0.748902	-1.68862	0.181186	1.54763	0.193326	1.15002	0.655371	1.7	0.182689	1.24267	0.588384	1.75832	0.232009	2.2306	0.0510849	2.0959	0.00738964	-1.36137	0.275324	1.52014	0.279225			1	1.63934	6	9.83607	0	0	4	6.55738	7	11.4754	2	3.27869	2	3.27869	2	3.27869	1	1.63934	1	1.63934	6
rplT	CTL0207	CT835	372		1.06984	0.789595	-1.88509	0.0115304	2.05618	0.00835291	-1.0186	0.926033	1.9183	0.00419268	1.54957	0.292649	2.38601	0.0228277	3.98637	4.72393e-09	1.85827	0.0431078	-1.24063	0.487414	1.54964	0.0485883			5	4.06504	10	8.13008	5	4.06504	8	6.50407	11	8.94309	1	0.813008	3	2.43902	14	11.3821	2	1.62602	5	4.06504	6
pheS	CTL0208	CT836	1029		1.56455	0.231634	-2.31645	0.00358259	2.04473	0.0342036	1.02874	0.92067	2.03068	0.0064911	1.82355	0.0870404	2.5538	0.166644	4.94843	0.0200344	1.68102	0.0970247	1.05028	0.869086	1.76862	0.0795436			25	7.30994	29	8.47953	19	5.55556	27	7.89474	25	7.30994	12	3.50877	8	2.33918	24	7.01754	8	2.33918	11	3.21637	11
CTL0209	CTL0209	CT837	1977		-1.43166	0.433078	3.44569	0.000893358	-1.45607	0.382767	1.75547	0.270024	1.10754	0.776609	-1.13833	0.765102	-1.04136	0.921614	-1.24799	0.615168	1.01081	0.978298	-1.0016	0.9976	-1.04174	0.932411			41	6.231	84	12.766	32	4.86322	37	5.6231	48	7.29483	20	3.03951	19	2.88754	40	6.07903	30	4.55927	18	2.73556	26
CTL0210	CTL0210	CT838	1101		-1.69456	0.152137	1.72902	0.232675	-2.59908	0.0954402	-3.3709	0.245507	-6.31803	0.0111653	-2.09125	0.214687	-3.20662	0.211265	-5.11654	0.0119996	-4.50702	0.00855695	-1.32467	0.77537	-4.52536	0.0372671			27	7.37705	61	16.6667	34	9.28962	17	4.64481	32	8.74317	17	4.64481	20	5.46448	31	8.46995	15	4.09836	9	2.45902	12
CTL0211	CTL0211	CT839	1065		-1.29269	0.51489	1.20225	0.679245	-1.32059	0.54433	1.55044	0.377401	1.03865	0.906805	1.07054	0.85968	-2.68308	0.0432862	-2.71127	0.0101864	-2.00682	0.10846	-1.05947	0.919586	-2.34238	0.0859031			26	7.34463	45	12.7119	44	12.4294	16	4.51977	26	7.34463	17	4.80226	23	6.49718	26	7.34463	12	3.38983	5	1.41243	13
tilS	CTL0212	CT840	966		-1.42653	0.298246	1.10526	0.818641	1.6324	0.329385	-1.08198	0.817296	1.35907	0.505373	1.30496	0.47165	1.79493	0.202586	2.37708	0.0460956	1.0761	0.858591	1.56735	0.295809	1.60375	0.277854			19	5.919	46	14.3302	14	4.36137	18	5.60748	18	5.60748	10	3.11526	12	3.73832	23	7.16511	13	4.04984	8	2.49221	15
ftsH	CTL0213	CT841	2742		1.12465	0.719714	1.52282	0.331419	1.36476	0.154726	1.0506	0.814277	1.34286	0.375985	1.0376	0.907743	1.52712	0.176426	1.60326	0.0557941	-1.22029	0.457896	1.70698	0.189118	1.38881	0.192811			44	4.81928	96	10.5148	48	5.25739	67	7.33844	64	7.00986	38	4.1621	43	4.70975	77	8.43373	22	2.40964	19	2.08105	33
pnp	CTL0214	CT842	2088		1.08952	0.835029	1.1087	0.85995	1.79361	0.249253	-1.45243	0.251963	1.01306	0.979869	1.13983	0.772742	1.3782	0.388477	1.43389	0.600965	1.76011	0.278219	1.73717	0.359358	2.55664	0.163896			29	4.17266	61	8.77698	57	8.20144	48	6.90647	56	8.05755	23	3.30935	34	4.89209	64	9.20863	9	1.29496	9	1.29496	30
rpsO	CTL0215	CT843	270		-1.27826	0.414924	1.07819	0.788029	1.33152	0.483029	-1.19919	0.460864	-1.00003	0.999912	1.13926	0.74519	1.06565	0.846655	1.19977	0.543282	2.61113	0.0105852	1.27649	0.704737	3.05354	0.0119276			1	1.1236	15	16.8539	5	5.61798	2	2.24719	5	5.61798	1	1.1236	7	7.86517	4	4.49438	2	2.24719	3	3.37079	4
CTL0216	CTL0216	CT844	492		1.72723	0.412035	1.4235	0.506543	2.9527	0.167801	-1.00198	0.997849	2.59321	0.147917	2.7466	0.241827	1.35468	0.633142	3.50904	0.0876383	2.25496	0.218	1.43032	0.607132	2.97325	0.152357			6	3.68098	15	9.20245	11	6.74847	8	4.90798	6	3.68098	6	3.68098	4	2.45399	16	9.81595	4	2.45399	5	3.06748	6
CTL0217	CTL0217	CT845	219		1.39483	0.583261	1.38148	0.55657	-2.09783	0.476971	5.87109	0.0604061	2.89783	0.124561	-1.74029	0.480257	3.06395	0.166877	1.60654	0.49479	1.53671	0.516143	-1.64316	0.548653	-1.17101	0.842081			5	6.94444	9	12.5	2	2.77778	3	4.16667	9	12.5	3	4.16667	5	6.94444	2	2.77778	2	2.77778	0	0	1
CTL0218	CTL0218	CT846	705		-1.66976	0.191202	-1.11878	0.797347	-1.11258	0.858618	1.39495	0.595694	1.29135	0.575745	-1.73876	0.261733	-1.29154	0.762385	-2.25977	0.128535	-3.66976	0.0273598	1.75888	0.470474	-2.07752	0.0893096			21	8.97436	42	17.9487	20	8.54701	14	5.98291	16	6.83761	12	5.12821	12	5.12821	14	5.98291	10	4.2735	3	1.28205	9
CTL0219	CTL0219	CT847	519		-1.04625	0.96172	2.93654	0.154085	-1.90656	0.609992	1.36401	0.835027	-2.93231	0.411503	1.56555	0.646239	-3.03579	0.325586	-1.93136	0.526561	-2.35054	0.400208	-1.04202	0.968971	-3.07403	0.323085			2	1.16279	18	10.4651	17	9.88372	7	4.06977	18	10.4651	7	4.06977	18	10.4651	16	9.30233	4	2.32558	2	1.16279	14
CTL0220	CTL0220	CT848	507		-1.78004	0.553884	5.41474	0.0174486	-2.05741	0.560928	-3.63462	0.566518	-13.497	0.204034	-1.28791	0.806433	-1.49418	0.744563	-2.14842	0.480497	-1.84268	0.537518	-1.62087	0.621461	-4.14716	0.215108			3	1.78571	15	8.92857	14	8.33333	14	8.33333	16	9.52381	5	2.97619	12	7.14286	18	10.7143	7	4.16667	1	0.595238	22
CTL0221	CTL0221	CT849	480		1.636	0.608658	3.0737	0.0627174	-1.3995	0.771752	2.16171	0.52846	1.22992	0.853801	1.68294	0.625415	-1.44911	0.695393	1.09345	0.925431	1.06356	0.949789	-2.10397	0.49386	-2.30103	0.465483			2	1.25786	16	10.0629	14	8.80503	9	5.66038	17	10.6918	7	4.40252	12	7.54717	9	5.66038	4	2.51572	1	0.628931	23
CTL0222	CTL0222	CT849.1	189		1.24693	0.512249	-1.42715	0.344674	1.34981	0.367577	1.56086	0.281908	1.74282	0.0752796	1.71311	0.215695	1.23866	0.602109	1.83961	0.0597685	1.83433	0.093161	1.00283	0.99487	1.52977	0.295879			2	3.22581	8	12.9032	1	1.6129	6	9.67742	4	6.45161	2	3.22581	3	4.83871	5	8.06452	2	3.22581	0	0	3
CTL0223	CTL0223	CT850	1218		-1.2168	0.516758	1.14221	0.580567	1.19236	0.512354	-1.13394	0.676418	-1.12534	0.645088	1.20175	0.609585	1.0422	0.926865	1.25465	0.558631	1.27597	0.403048	1.4307	0.19999	1.72808	0.067982			19	4.69136	59	14.5679	21	5.18519	34	8.39506	40	9.87654	4	0.987654	12	2.96296	25	6.17284	11	2.71605	8	1.97531	23
map	CTL0224	CT851	876		1.19388	0.563995	-1.18801	0.537032	-2.50577	0.0218355	-2.3732	0.188696	-5.33228	0.000128666	-1.15898	0.671052	-3.86097	0.00258893	-4.64586	3.56293e-07	-1.492	0.286078	-1.12607	0.750535	-1.75711	0.215021			8	2.74914	22	7.56014	28	9.62199	17	5.84192	13	4.46735	20	6.87285	11	3.78007	19	6.52921	7	2.4055	14	4.811	7
CTL0225	CTL0225	CT852	642		-1.07884	0.856346	-1.62534	0.0765532	-1.51919	0.298244	-1.2341	0.588172	-2.0546	0.0146706	-1.27879	0.554616	-4.06875	0.00897018	-5.8618	2.89735e-09	-3.55693	0.00262236	1.6854	0.408583	-2.46797	0.00357321			22	10.3286	47	22.0657	16	7.51174	7	3.28638	14	6.57277	8	3.75587	10	4.69484	17	7.98122	4	1.87793	3	1.40845	5
CTL0226	CTL0226	CT853	600		-1.21249	0.55185	-1.26899	0.368571	1.82303	0.0146331	-1.07438	0.753112	1.5442	0.0393179	-1.02598	0.943637	-1.11897	0.840219	-1.21705	0.3937	1.61187	0.156268	1.19083	0.692432	1.83088	0.0144016			8	4.0201	39	19.598	13	6.53266	13	6.53266	20	10.0503	9	4.52261	15	7.53769	20	10.0503	2	1.00503	0	0	12
CTL0227	CTL0227	CT854	1770		-1.20418	0.369919	-1.56086	0.104646	-2.45208	0.00405697	1.01988	0.946469	-2.5809	0.000528461	-1.74991	0.120175	-4.07549	0.000172196	-7.16039	2.78666e-14	-5.50249	3.29137e-08	1.30533	0.649226	-4.40772	4.69769e-06			37	6.28183	95	16.129	37	6.28183	32	5.43294	46	7.80985	38	6.45161	44	7.47029	38	6.45161	17	2.88625	10	1.69779	23
CTL0231B	CTL0231B	CT856	210		1.4353	0.73249	3.77349	0.196459	4.85416	0.208674	-2.59602	0.476563	1.59958	0.653275	2.4301	0.395346	-1.13324	0.91678	2.18914	0.518721	2.20533	0.435759	-1.05569	0.957021	2.07563	0.549004			1	1.44928	9	13.0435	4	5.7971	3	4.34783	11	15.942	2	2.89855	8	11.5942	1	1.44928	2	2.89855	2	2.89855	3
CTL0232	CTL0232	CT857	1266		-1.61015	0.0802622	1.13511	0.588692	1.71471	0.0448979	-1.00854	0.970493	1.54294	0.0594321	1.0052	0.988073	1.35676	0.415749	1.28319	0.278971	-1.07084	0.837066	1.19653	0.679652	-1.01958	0.953296			21	4.98812	66	15.677	36	8.55107	43	10.2138	32	7.60095	13	3.08789	15	3.56295	35	8.31354	8	1.90024	11	2.61283	3
cpa	CTL0233	CT858	1806		4.12285	1.79747e-05	1.32993	0.505372	3.30198	0.000721741	1.0771	0.798019	3.13526	0.000303044	3.56387	0.000252309	1.7372	0.0900944	6.27969	2.09972e-08	6.25957	2.24672e-10	-2.20907	0.00758168	2.73278	0.00922112			35	5.82363	62	10.3161	33	5.49085	43	7.15474	50	8.31947	32	5.32446	34	5.65724	36	5.99002	20	3.32779	14	2.32945	23
ispH	CTL0234	CT859	924		1.77092	0.121086	-1.20898	0.693189	-1.4537	0.261696	1.39392	0.421098	-1.14296	0.663344	1.15065	0.739302	-1.3491	0.406717	-1.19681	0.585529	2.24695	0.0328228	-2.74668	0.000732726	-1.36756	0.30858			9	2.9316	25	8.14332	29	9.44625	30	9.77199	16	5.21173	15	4.88599	15	4.88599	26	8.46906	8	2.60586	8	2.60586	13
copD2	CTL0235	CT860	1482		-1.09971	0.735977	-1.17773	0.64572	-1.38625	0.357846	1.21648	0.587012	-1.24269	0.556307	-1.32519	0.489913	1.20422	0.636955	-1.10407	0.804033	-2.58763	0.0657165	-1.46986	0.634485	-3.64055	0.0404436			13	2.63692	56	11.359	29	5.88235	12	2.43408	67	13.5903	23	4.66531	38	7.70791	34	6.89655	5	1.0142	18	3.65112	38
copB2	CTL0236	CT861	1521		-1.05857	0.859103	-1.53049	0.182467	-4.93476	0.00191775	-1.57447	0.533044	-8.48262	0.000666459	-1.52837	0.387132	-6.18825	0.000505714	-9.87254	4.05643e-06	-4.8982	0.00139527	-1.38497	0.67968	-6.63859	0.000184739			18	3.55731	61	12.0553	30	5.92885	21	4.1502	71	14.0316	25	4.94071	34	6.71937	37	7.31225	10	1.97628	10	1.97628	30
lcrH	CTL0237	CT862	597		-1.41381	0.30178	-1.53775	0.172984	-1.40811	0.49312	-1.97666	0.263369	-2.91064	0.0352675	-1.58645	0.330111	-3.23239	0.126254	-4.86418	0.0188578	-21.5095	5.7827e-05	2.91213	0.299595	-8.30894	0.00103257			9	4.54545	24	12.1212	9	4.54545	4	2.0202	15	7.57576	11	5.55556	6	3.0303	18	9.09091	21	10.6061	7	3.53535	9
CTL0238	CTL0238	CT863	1449		-1.09512	0.761851	-1.66907	0.0316241	1.03557	0.893149	-1.64748	0.0546782	-1.79704	0.0389638	-1.25598	0.520777	-1.63525	0.0833277	-1.98974	0.0799396	-2.809	0.00811798	-1.00469	0.991576	-3.13474	4.87121e-07			14	2.90456	39	8.09129	18	3.73444	25	5.18672	67	13.9004	29	6.0166	29	6.0166	31	6.43154	6	1.24481	13	2.6971	40
xerD	CTL0243	CT864	903		-2.01387	0.196469	1.12082	0.820155	-3.36903	0.116491	3.21819	0.0432174	-1.25819	0.718858	-1.28431	0.710954	1.52134	0.461384	1.30691	0.700633	-1.55004	0.473328	1.43934	0.612013	-1.03928	0.961706			17	5.66667	34	11.3333	28	9.33333	15	5	26	8.66667	11	3.66667	18	6	19	6.33333	7	2.33333	14	4.66667	11
CTL0244	CTL0244	CT865	990		-1.35238	0.208682	-1.19831	0.491524	1.26049	0.474666	-1.06016	0.801262	1.12684	0.681497	-1.06584	0.864449	1.72174	0.128564	1.48547	0.0894171	1.4572	0.281942	-1.19857	0.48068	1.10599	0.699817			18	5.47112	36	10.9422	25	7.59878	20	6.07903	26	7.90274	21	6.38298	10	3.03951	22	6.68693	14	4.25532	5	1.51976	11
glgB	CTL0245	CT866	2217		1.78458	0.0496254	1.65668	0.025002	1.72162	0.0814509	1.37669	0.447951	2.20626	0.00120614	1.83134	0.0873421	1.09262	0.856315	2.07202	0.0658214	1.53213	0.32758	1.12924	0.673601	1.63903	0.0687092			43	5.82656	74	10.0271	33	4.47154	49	6.63957	46	6.23306	48	6.50407	28	3.79404	34	4.60705	36	4.87805	33	4.47154	36
CTL0246	CTL0246	CT867	1020		-2.36632	0.00144905	-1.93819	0.0350861	-1.22389	0.660389	1.04829	0.876634	-1.33424	0.278345	-1.45467	0.379327	-1.27732	0.517423	-2.14549	0.00742399	-2.41248	0.0171645	2.33848	0.0405973	-1.15332	0.709214			17	5.01475	35	10.3245	16	4.71976	19	5.60472	27	7.9646	24	7.07965	26	7.66962	17	5.01475	10	2.94985	5	1.47493	19
CTL0247	CTL0247	CT868	1206		1.00791	0.984173	1.03456	0.922349	-3.75305	0.0232328	1.46901	0.590102	-3.63813	0.011256	-1.99549	0.206321	-2.32076	0.296529	-5.16614	0.00247296	-3.44783	0.0147727	-1.07961	0.922294	-4.22684	0.0300267			15	3.74065	46	11.4713	20	4.98753	29	7.23192	33	8.22943	50	12.4688	23	5.73566	26	6.48379	12	2.99252	7	1.74564	21
pmpE	CTL0248	CT869	2898		1.05979	0.821774	8.31549	1.44329e-15	-4.19208	0.00822903	1.73951	0.4089	-2.58276	0.0120939	-1.43301	0.469466	-4.31377	0.0116607	-6.06094	0.000231996	-2.7956	0.021748	-1.4014	0.613679	-3.51351	0.00914981			54	5.59585	81	8.39378	57	5.90674	45	4.66321	104	10.7772	45	4.66321	75	7.77202	72	7.46114	36	3.73057	24	2.48705	32
pmpF	CTL0249	CT870	3099		-1.10539	0.680236	8.98926	2.22045e-16	-1.92616	0.0736096	2.2246	0.00702339	1.02178	0.935461	-1.37998	0.396323	-2.10336	0.148836	-2.56758	0.0274398	-1.58164	0.360356	-1.01618	0.973486	-1.42394	0.383278			51	4.94186	83	8.04264	71	6.87984	35	3.39147	108	10.4651	40	3.87597	102	9.88372	78	7.55814	34	3.29457	23	2.22868	38
pmpG	CTL0250	CT871	3039		1.20856	0.416646	9.51533	0	-1.17453	0.622698	1.73568	0.0618228	1.38644	0.184058	-1.08289	0.833607	1.60447	0.200697	1.50926	0.076274	-1.05151	0.885016	1.19018	0.629937	1.15493	0.620551			49	4.8419	84	8.3004	45	4.44664	62	6.12648	111	10.9684	39	3.85375	69	6.81818	94	9.28854	43	4.24901	17	1.67984	37
pmpH	CTL0251	CT872	3021		1.61216	0.175523	10.3255	4.21241e-07	-1.0977	0.790259	1.25923	0.472641	1.0654	0.83698	1.16376	0.752366	-1.19625	0.606139	-1.11829	0.797313	-1.31963	0.504388	-1.32639	0.467786	-2.01377	0.182096			53	5.26839	68	6.75944	41	4.07555	70	6.95825	110	10.9344	38	3.77734	87	8.64811	83	8.2505	41	4.07555	21	2.08748	21
CTL0252	CTL0252	CT873	597		-3.34911	0.00082916	2.60354	0.00914097	1.61538	0.163644	1.39566	0.383704	2.04476	0.0569607	-1.04271	0.931212	-1.41995	0.53363	-1.37728	0.423491	-1.56652	0.282894	1.43454	0.478983	-1.00297	0.994948			4	2.0202	20	10.101	7	3.53535	14	7.07071	13	6.56566	9	4.54545	14	7.07071	14	7.07071	6	3.0303	5	2.52525	9
pmpI	CTL0254	CT874	2637		2.22828	0.00808758	1.06612	0.80126	2.76761	5.16988e-05	-1.11206	0.657533	2.10416	0.00317865	2.31625	0.0198056	2.58163	0.00837286	5.75219	1.04681e-07	2.7079	0.00111432	1.19954	0.599748	2.9418	0.000219157			46	5.23918	94	10.7062	47	5.35308	35	3.98633	126	14.3508	33	3.75854	50	5.69476	64	7.28929	23	2.61959	25	2.84738	39
CTL0231	CTL0231		1704		1.29793	0.352368	1.04373	0.899663	-1.18812	0.631441	-1.41837	0.406645	-1.80016	0.0821379	-1.09634	0.833897	-1.54845	0.288926	-1.80791	0.0487006	-1.86019	0.134174	-2.25853	0.108483	-4.31625	0.00248548			35	6.17284	79	13.933	64	11.2875	32	5.64374	42	7.40741	28	4.93827	40	7.05467	43	7.58377	14	2.46914	10	1.76367	13
xseB	CTL0583A		219		-1.3262	0.477539	-1.15781	0.596913	-1.25167	0.516003	-1.36482	0.261876	-1.76671	0.0567209	-1.11886	0.765518	-1.3088	0.58129	-1.43988	0.362621	-1.03361	0.917428	-1.93654	0.0667239	-2.05262	0.122576			1	1.38889	7	9.72222	5	6.94444	3	4.16667	6	8.33333	2	2.77778	3	4.16667	6	8.33333	1	1.38889	0	0	5
CTL0419A	CTL0419A		261		1.1121	0.878902	1.36872	0.627925	-2.06588	0.508565	2.04906	0.561001	1.02357	0.981757	1.21201	0.820498	-1.61497	0.605013	-1.16102	0.862895	-2.3021	0.33778	1.07294	0.936071	-2.04282	0.424654			3	3.48837	12	13.9535	7	8.13953	8	9.30233	14	16.2791	4	4.65116	8	9.30233	2	2.32558	1	1.16279	0	0	1
CTL0178	CTL0178		321		-1.28395	0.463099	-1.80112	0.0945123	-1.41636	0.4905	1.28906	0.555839	-1.12671	0.791105	-1.14	0.806064	1.48666	0.489732	1.22946	0.683006	-1.49384	0.26464	-1.14394	0.755686	-1.79317	0.22602			5	4.71698	12	11.3208	9	8.49057	7	6.60377	8	7.54717	4	3.77358	2	1.88679	2	1.88679	0	0	1	0.943396	6
CTL0006	CTL0006		1011		-1.52688	0.327258	-1.21274	0.551783	-2.05932	0.0719678	1.45211	0.558766	-1.44178	0.402985	-1.43924	0.40098	-1.23928	0.664874	-1.81078	0.211052	-3.58531	0.00363501	2.32615	0.125797	-1.59665	0.357998			20	5.95238	34	10.119	21	6.25	33	9.82143	30	8.92857	20	5.95238	12	3.57143	19	5.65476	4	1.19048	3	0.892857	14
CTL0425	CTL0425		522		-1.48781	0.33368	-1.00385	0.993831	3.29401	0.0903262	-3.70784	0.105688	1.04329	0.946846	1.18744	0.751237	-1.01357	0.980896	1.27346	0.655001	-1.50518	0.463935	1.16748	0.816448	-1.29863	0.668865			12	6.93642	25	14.4509	10	5.78035	9	5.20231	10	5.78035	5	2.89017	5	2.89017	7	4.04624	6	3.46821	0	0	11
CTL0179	CTL0179		327		1.16461	0.503912	-1.51372	0.191957	1.05645	0.876103	1.04928	0.903814	1.05606	0.87345	1.11604	0.771358	-1.0208	0.948125	1.1612	0.723629	1.5252	0.228857	-1.79492	0.0333669	-1.16551	0.593346			8	7.40741	9	8.33333	4	3.7037	9	8.33333	14	12.963	4	3.7037	3	2.77778	2	1.85185	3	2.77778	0	0	4
CTL0231A	CTL0231A		162		-4.74064	0.286988	85.253	0.27112	-2.95461	0.560799	#NUM!	#NUM!	-2.82517	0.604095	1.48475	0.763931	-13.8714	0.133221	-8.71199	0.168553	-2.76146	0.503372	4.89028	0.387746	-1.01666	0.988149			5	9.43396	8	15.0943	3	5.66038	3	5.66038	15	28.3019	3	5.66038	0	0	3	5.66038	1	1.88679	1	1.88679	0
CTL0426	CTL0426		156		1.35687	0.808633	-2.46583	0.412003	-2.95519	0.560719	#NUM!	#NUM!	-2.82578	0.604014	1.48544	0.763688	-3.01825	0.407035	-1.6389	0.708469	-2.76203	0.503271	5.42236	0.382091	1.03525	0.976999			4	7.84314	9	17.6471	2	3.92157	5	9.80392	0	0	1	1.96078	1	1.96078	2	3.92157	2	3.92157	0	0	2
glmU	CTL0893		618		1.04947	0.833887	1.82922	0.0162209	1.46945	0.181343	-1.38039	0.418012	1.00628	0.979033	1.37018	0.335695	1.47132	0.195752	2.07102	0.00512077	1.81757	0.0775111	-1.55926	0.10719	1.12302	0.660207			10	4.87805	16	7.80488	15	7.31707	16	7.80488	17	8.29268	6	2.92683	10	4.87805	15	7.31707	11	5.36585	11	5.36585	4
CTL0337	CTL0337		321		-1.57756	0.368348	11.6374	1.1824e-06	2.14111	0.280401	-4.32079	0.0962214	-2.65519	0.15793	1.2941	0.642113	-2.27905	0.259722	-1.61997	0.496797	1.14423	0.810477	1.10618	0.820843	1.15546	0.797226			16	15.0943	17	16.0377	10	9.43396	6	5.66038	4	3.77358	6	5.66038	5	4.71698	4	3.77358	2	1.88679	3	2.83019	2
CTL0592A	CTL0592A		183		1.03081	0.972543	1.46573	0.613328	-1.44086	0.764063	2.16171	0.526417	2.17577	0.485695	1.36871	0.747841	-1.42809	0.722062	1.50941	0.6692	1.52604	0.653485	-1.64648	0.556195	1.36934	0.756487			8	13.3333	7	11.6667	2	3.33333	4	6.66667	3	5	4	6.66667	2	3.33333	3	5	0	0	1	1.66667	1
CTL0255	CTL0255		1773		-1.35618	0.538323	29.7982	4.53751e-11	1.36595	0.606926	1.65467	0.354511	2.12711	0.139353	1.0692	0.898291	1.53272	0.365577	1.66811	0.226205	1.30574	0.588108	1.74281	0.401281	2.16337	0.146518			20	3.38983	35	5.9322	16	2.71186	39	6.61017	61	10.339	29	4.91525	28	4.74576	47	7.9661	20	3.38983	6	1.01695	28
CTL0500A	CTL0500A		351		1.05342	0.897492	-1.64381	0.22849	1.17085	0.779534	-1.11256	0.867906	-1.07289	0.895184	1.65671	0.352877	-1.05243	0.914217	1.00852	0.982081	8.36108	6.28342e-06	-2.24915	0.0451022	3.16854	0.0125131			8	6.89655	13	11.2069	8	6.89655	6	5.17241	10	8.62069	3	2.58621	10	8.62069	18	15.5172	3	2.58621	2	1.72414	5
CTL0474	CTL0474		141		16.4999	0.180798	1.46649	0.560966	11.2238	0.183408	-1.79995	0.640403	4.93523	0.356632	18.8818	0.0974404	1.0869	0.90062	70.7144	0.194378	30.4432	0.055283	-2.94903	0.157855	18.254	0.221967			1	2.17391	6	13.0435	0	0	5	10.8696	5	10.8696	0	0	1	2.17391	5	10.8696	0	0	1	2.17391	2
[truncated: 19 more columns]
