# Supplementary material for: Codon-Dependent Transcriptional Changes in Response to Tryptophan Limitation in the Tryptophan Auxotrophic Pathogens Chlamydia trachomatis and Streptococcus pyogenes
Source: mSystems. 2021 Dec 14;6(6):e01269-21. doi: 10.1128/mSystems.01269-21 (PMC8670374; doi:10.1128/mSystems.01269-21)
Supplement: TABLE S6 [file msystems.01269-21-st006.xlsx]

## Sheet: Fold Change w Sig Hits
Name	Region	Gene ID	Gene length		WT 1h -W/+W		relA 1h -W/+W			Length	F	F percentage	L	L percentage	I	I percentage	V	V percentage	S	S percentage	P	P percentage	T	T percentage	A	A percentage	Y	Y percentage	H	H percentage	Q	Q percentage	N	N percentage	K	K percentage	D	D percentage	E	Epercentage	C	C percentage	R	R percentage	G	G percentage	M	M percentage	W
dnaA	232..1587	Spy49_0001	1356		-2.27392		-2.29892			-	-	-	-	-	-	-	-	-	-	-	-	-	-	-	-	-	-	-	-	-	-	-	-	-	-	-	-	-	-	-	-	-	-	-	-	-	-	-	-
dnaN	1742..2878	Spy49_0002	1137		-2.69627		-2.81919			378	20	5.29101	37	9.78836	40	10.582	26	6.87831	42	11.1111	16	4.2328	35	9.25926	20	5.29101	4	1.0582	10	2.6455	14	3.7037	21	5.55556	18	4.7619	16	4.2328	28	7.40741	0	0	14	3.7037	13	3.43915	4	1.0582	0
gene:Spy49_0003	2953..3150	Spy49_0003	198		1.38431		-1.06822			65	2	3.07692	3	4.61538	5	7.69231	6	9.23077	2	3.07692	2	3.07692	2	3.07692	3	4.61538	2	3.07692	2	3.07692	5	7.69231	2	3.07692	10	15.3846	2	3.07692	3	4.61538	3	4.61538	3	4.61538	3	4.61538	4	6.15385	1
gene:Spy49_0004	3480..4595	Spy49_0004	1116		-1.21013		-1.31396			371	18	4.85175	28	7.54717	25	6.73854	34	9.16442	11	2.96496	10	2.69542	24	6.469	39	10.5121	9	2.42588	3	0.808625	7	1.88679	14	3.77358	27	7.27763	28	7.54717	40	10.7817	0	0	20	5.39084	26	7.00809	7	1.88679	1
pth	4665..5234	Spy49_0005	570		-1.28757		-1.64165			189	11	5.82011	12	6.34921	20	10.582	15	7.93651	8	4.2328	3	1.5873	13	6.87831	8	4.2328	6	3.1746	5	2.6455	5	2.6455	17	8.99471	18	9.52381	12	6.34921	7	3.7037	0	0	5	2.6455	16	8.46561	8	4.2328	0
trcF	5321..8740	Spy49_0006	3420		-1.49865		-1.79727			1139	64	5.61896	113	9.92098	90	7.90167	73	6.40913	72	6.32133	28	2.4583	54	4.741	66	5.79456	46	4.03863	20	1.75593	74	6.49693	45	3.95083	79	6.93591	84	7.37489	87	7.63828	0	0	64	5.61896	58	5.09219	21	1.84372	1
gene:Spy49_0008	8902..9174	Spy49_0008	273		-1.36802		-1.39326			90	1	1.11111	9	10	11	12.2222	6	6.66667	7	7.77778	0	0	5	5.55556	5	5.55556	2	2.22222	1	1.11111	0	0	5	5.55556	13	14.4444	5	5.55556	8	8.88889	0	0	7	7.77778	3	3.33333	2	2.22222	0
divIC	9161..9532	Spy49_0009	372		-1.24351		-1.34617			123	6	4.87805	13	10.5691	6	4.87805	7	5.69106	7	5.69106	5	4.06504	2	1.62602	3	2.43902	8	6.50407	1	0.813008	6	4.87805	8	6.50407	22	17.8862	3	2.43902	12	9.7561	0	0	5	4.06504	3	2.43902	5	4.06504	1
gene:Spy49_0010	9667..10953	Spy49_0010	1287		-1.26757		-1.31545			428	15	3.50467	44	10.2804	30	7.00935	25	5.84112	28	6.54206	15	3.50467	27	6.30841	31	7.24299	29	6.7757	7	1.63551	31	7.24299	25	5.84112	36	8.41121	30	7.00935	14	3.27103	2	0.46729	10	2.33645	16	3.73832	10	2.33645	3
mesJ	10950..12236	Spy49_0011	1287		-1.07008		-1.21323			428	32	7.47664	48	11.215	37	8.64486	12	2.80374	33	7.71028	10	2.33645	16	3.73832	19	4.43925	22	5.14019	13	3.03738	24	5.60748	22	5.14019	39	9.11215	23	5.37383	27	6.30841	3	0.700935	22	5.14019	16	3.73832	8	1.86916	2
hpt	12241..12783	Spy49_0012	543		1.11159		1.0063			180	6	3.33333	14	7.77778	19	10.5556	15	8.33333	8	4.44444	5	2.77778	9	5	5	2.77778	11	6.11111	3	1.66667	4	2.22222	8	4.44444	18	10	14	7.77778	15	8.33333	1	0.555556	7	3.88889	12	6.66667	6	3.33333	0
ftsH	12805..14784	Spy49_0013	1980		-1.25632		-1.33029			659	24	3.64188	51	7.739	43	6.52504	50	7.58725	43	6.52504	21	3.18665	30	4.55235	65	9.86343	14	2.12443	8	1.21396	28	4.24886	31	4.7041	51	7.739	35	5.31108	52	7.89074	0	0	31	4.7041	57	8.64947	24	3.64188	1
gene:Spy49_0014	15041..16501	Spy49_0014	1461		7.53482		3.91158			486	35	7.20165	56	11.5226	59	12.1399	31	6.3786	33	6.79012	16	3.29218	37	7.61317	45	9.25926	24	4.93827	5	1.02881	5	1.02881	21	4.32099	27	5.55556	9	1.85185	13	2.6749	4	0.823045	11	2.26337	35	7.20165	14	2.88066	6
gene:Spy49_0015	31169..32365	Spy49_0015	1197		-1.35357		2.22455			398	4	1.00503	25	6.28141	20	5.02513	26	6.53266	40	10.0503	12	3.01508	16	4.0201	78	19.598	9	2.26131	3	0.753769	37	9.29648	31	7.78894	22	5.52764	10	2.51256	24	6.03015	1	0.251256	10	2.51256	19	4.77387	5	1.25628	6
prsA	32618..33580	Spy49_0016	963		-2.72576		-1.51733			320	8	2.5	31	9.6875	31	9.6875	26	8.125	24	7.5	12	3.75	12	3.75	32	10	7	2.1875	9	2.8125	11	3.4375	10	3.125	17	5.3125	23	7.1875	18	5.625	3	0.9375	17	5.3125	18	5.625	11	3.4375	0
recO	33766..34521	Spy49_0017	756		-2.00826		-2.94251			251	18	7.17131	30	11.9522	24	9.56175	12	4.78088	17	6.77291	3	1.19522	12	4.78088	11	4.38247	13	5.17928	8	3.18725	6	2.39044	15	5.9761	19	7.56972	23	9.16335	11	4.38247	3	1.19522	13	5.17928	7	2.78884	5	1.99203	1
gene:Spy49_0018	34624..35631	Spy49_0018	1008		-2.42362		-2.27622			335	9	2.68657	29	8.65672	28	8.35821	28	8.35821	23	6.86567	7	2.08955	20	5.97015	36	10.7463	7	2.08955	4	1.19403	10	2.98507	16	4.77612	28	8.35821	20	5.97015	17	5.07463	0	0	11	3.28358	33	9.85075	9	2.68657	0
acp	35624..35866	Spy49_0019	243		-2.72497		-2.56302			80	4	5	9	11.25	9	11.25	8	10	3	3.75	1	1.25	4	5	3	3.75	2	2.5	2	2.5	5	6.25	3	3.75	2	2.5	8	10	10	12.5	0	0	4	5	0	0	3	3.75	0
purC	35987..36721	Spy49_0020	735		-13.493		-2.13178			244	11	4.5082	25	10.2459	20	8.19672	18	7.37705	7	2.86885	4	1.63934	12	4.91803	11	4.5082	8	3.27869	3	1.22951	9	3.68852	21	8.60656	23	9.42623	19	7.78689	20	8.19672	1	0.409836	11	4.5082	16	6.55738	3	1.22951	2
purL	36798..40571	Spy49_0021	3774		-25.1948		-1.77465			1257	62	4.93238	93	7.39857	79	6.28481	105	8.35322	86	6.84169	46	3.65951	75	5.96659	131	10.4216	37	2.94352	17	1.35243	52	4.13683	54	4.29594	69	5.48926	77	6.1257	99	7.87589	6	0.477327	45	3.57995	96	7.63723	20	1.59109	8
purF	40805..42259	Spy49_0022	1455		-16.1629		-1.49971			484	18	3.71901	42	8.67769	32	6.61157	35	7.2314	33	6.81818	14	2.89256	23	4.75207	38	7.85124	20	4.13223	13	2.68595	21	4.33884	24	4.95868	23	4.75207	23	4.75207	35	7.2314	8	1.65289	25	5.16529	43	8.8843	11	2.27273	3
purM	42287..43309	Spy49_0023	1023		-14.4131		-1.31137			340	10	2.94118	30	8.82353	24	7.05882	37	10.8824	13	3.82353	12	3.52941	10	2.94118	29	8.52941	12	3.52941	5	1.47059	4	1.17647	10	2.94118	27	7.94118	22	6.47059	32	9.41176	3	0.882353	9	2.64706	40	11.7647	11	3.23529	0
purN	43477..44031	Spy49_0024	555		-15.28		-1.6585			184	10	5.43478	16	8.69565	14	7.6087	19	10.3261	10	5.43478	7	3.80435	5	2.71739	17	9.23913	7	3.80435	6	3.26087	9	4.8913	5	2.71739	6	3.26087	12	6.52174	17	9.23913	1	0.543478	7	3.80435	12	6.52174	2	1.08696	2
purH	44215..45762	Spy49_0025	1548		-13.7195		-1.57026			515	18	3.49515	39	7.57282	43	8.34951	37	7.18447	21	4.07767	19	3.68932	32	6.21359	65	12.6214	14	2.71845	12	2.3301	20	3.8835	23	4.46602	30	5.82524	43	8.34951	30	5.82524	1	0.194175	21	4.07767	34	6.60194	9	1.74757	4
gene:Spy49_0026c	complement(45820..46944)	Spy49_0026c	1125		4.19998		4.08152			374	14	3.74332	24	6.41711	22	5.88235	28	7.48663	30	8.02139	22	5.88235	23	6.14973	22	5.88235	22	5.88235	9	2.40642	21	5.61497	24	6.41711	23	6.14973	20	5.34759	9	2.40642	2	0.534759	14	3.74332	34	9.09091	3	0.802139	8
purD	47107..48462	Spy49_0027	1356		-9.99207		-1.33001			451	21	4.65632	37	8.20399	29	6.43016	42	9.31264	19	4.21286	19	4.21286	23	5.09978	46	10.1996	17	3.7694	5	1.10865	15	3.32594	17	3.7694	29	6.43016	34	7.5388	31	6.87361	0	0	11	2.43902	43	9.53437	10	2.21729	3
purE	48621..49232	Spy49_0028	612		-9.16693		-1.34651			203	7	3.44828	19	9.35961	19	9.35961	13	6.40394	11	5.41872	8	3.94089	12	5.91133	25	12.3153	4	1.97044	6	2.95567	6	2.95567	5	2.46305	11	5.41872	6	2.95567	12	5.91133	1	0.492611	11	5.41872	17	8.37438	8	3.94089	2
purK	49216..50292	Spy49_0029	1077		-10.9652		-1.44084			358	13	3.63128	32	8.93855	24	6.70391	36	10.0559	19	5.30726	15	4.18994	17	4.7486	35	9.77654	9	2.51397	13	3.63128	19	5.30726	16	4.46927	17	4.7486	25	6.98324	20	5.58659	8	2.23464	8	2.23464	23	6.42458	9	2.51397	0
gene:Spy49_0030	50394..51875	Spy49_0030	1482		-3.06803		-1.24271			493	27	5.47667	33	6.69371	56	11.359	18	3.65112	40	8.11359	7	1.41988	18	3.65112	12	2.43408	24	4.86815	5	1.0142	14	2.83976	42	8.51927	57	11.5619	46	9.33063	51	10.3448	1	0.20284	18	3.65112	17	3.44828	3	0.608519	4
purB	52048..53340	Spy49_0031	1293		-1.96534		-1.05788			430	16	3.72093	29	6.74419	35	8.13953	26	6.04651	20	4.65116	14	3.25581	29	6.74419	34	7.90698	16	3.72093	11	2.55814	11	2.55814	17	3.95349	24	5.5814	23	5.34884	48	11.1628	2	0.465116	30	6.97674	22	5.11628	16	3.72093	7
gene:Spy49_0032	53471..54391	Spy49_0032	921		-1.29037		-1.02134			306	14	4.57516	45	14.7059	29	9.47712	10	3.26797	17	5.55556	5	1.63399	8	2.61438	12	3.92157	14	4.57516	1	0.326797	18	5.88235	12	3.92157	28	9.15033	26	8.49673	31	10.1307	3	0.980392	12	3.92157	10	3.26797	8	2.61438	3
ruvB	54617..55615	Spy49_0033	999		1.26083		1.87548			332	11	3.31325	32	9.63855	30	9.03614	16	4.81928	10	3.01205	13	3.91566	23	6.92771	25	7.53012	14	4.21687	7	2.10843	12	3.61446	11	3.31325	13	3.91566	21	6.3253	27	8.13253	1	0.301205	26	7.83133	26	7.83133	14	4.21687	0
gene:Spy49_0035	55753..56190	Spy49_0035	438		1.60403		1.7073			145	6	4.13793	7	4.82759	12	8.27586	8	5.51724	14	9.65517	4	2.75862	9	6.2069	2	1.37931	7	4.82759	3	2.06897	7	4.82759	7	4.82759	11	7.58621	10	6.89655	8	5.51724	5	3.44828	5	3.44828	8	5.51724	8	5.51724	4
gene:Spy49_0036	56213..56614	Spy49_0036	402		2.34603		2.75392			133	7	5.26316	7	5.26316	11	8.27068	12	9.02256	6	4.51128	1	0.75188	8	6.01504	5	3.7594	7	5.26316	3	2.25564	4	3.00752	9	6.76692	18	13.5338	4	3.00752	5	3.7594	1	0.75188	3	2.25564	16	12.0301	4	3.00752	2
gene:Spy49_0037	56611..58386	Spy49_0037	1776		1.57288		1.51858			591	49	8.29103	72	12.1827	49	8.29103	46	7.78342	49	8.29103	19	3.21489	35	5.92217	48	8.12183	27	4.56853	14	2.36887	22	3.7225	17	2.87648	32	5.41455	19	3.21489	20	3.38409	2	0.338409	19	3.21489	32	5.41455	11	1.86125	9
adhE	58695..61337	Spy49_0038	2643		-1.10262		1.18852			880	36	4.09091	56	6.36364	55	6.25	68	7.72727	43	4.88636	38	4.31818	57	6.47727	103	11.7045	29	3.29545	22	2.5	25	2.84091	43	4.88636	57	6.47727	45	5.11364	64	7.27273	12	1.36364	38	4.31818	57	6.47727	25	2.84091	7
adhP	61589..62605	Spy49_0039	1017		-1.52909		1.14849			338	10	2.95858	20	5.91716	18	5.32544	53	15.6805	14	4.14201	10	2.95858	16	4.73373	34	10.0592	9	2.66272	9	2.66272	8	2.36686	9	2.66272	19	5.6213	17	5.02959	28	8.28402	7	2.07101	8	2.36686	43	12.7219	4	1.18343	2
norM	62993..64282	Spy49_0040	1290		2.43184		2.2031			429	16	3.7296	67	15.6177	39	9.09091	42	9.79021	26	6.06061	11	2.5641	23	5.36131	38	8.85781	15	3.4965	3	0.699301	20	4.662	15	3.4965	12	2.7972	6	1.3986	9	2.0979	1	0.2331	16	3.7296	43	10.0233	19	4.4289	8
rpsJ	64481..64789	Spy49_0044	309		1.49759		1.27397			102	1	0.980392	9	8.82353	8	7.84314	7	6.86275	3	2.94118	5	4.90196	12	11.7647	9	8.82353	3	2.94118	3	2.94118	2	1.96078	3	2.94118	10	9.80392	5	4.90196	7	6.86275	0	0	9	8.82353	3	2.94118	3	2.94118	0
rplC	65037..65663	Spy49_0045	627		1.0339		1.30345			208	8	3.84615	9	4.32692	13	6.25	26	12.5	9	4.32692	10	4.80769	12	5.76923	15	7.21154	2	0.961538	4	1.92308	8	3.84615	10	4.80769	22	10.5769	5	2.40385	14	6.73077	0	0	12	5.76923	24	11.5385	5	2.40385	0
rplD	65687..66310	Spy49_0046	624		3.02866		3.38334			207	8	3.86473	17	8.21256	7	3.38164	27	13.0435	18	8.69565	8	3.86473	11	5.31401	25	12.0773	3	1.44928	1	0.483092	7	3.38164	8	3.86473	15	7.24638	7	3.38164	13	6.28019	0	0	13	6.28019	16	7.72947	1	0.483092	2
rplW	66310..66540	Spy49_0048	231		3.13551		3.54987			76	4	5.26316	5	6.57895	4	5.26316	9	11.8421	3	3.94737	2	2.63158	5	6.57895	7	9.21053	2	2.63158	3	3.94737	1	1.31579	4	5.26316	11	14.4737	3	3.94737	4	5.26316	1	1.31579	3	3.94737	2	2.63158	2	2.63158	1
rplB	66625..67458	Spy49_0049	834		2.84618		3.70358			277	2	0.722022	19	6.85921	17	6.13718	26	9.38628	13	4.69314	15	5.41516	17	6.13718	20	7.22022	6	2.16606	7	2.52708	7	2.52708	17	6.13718	26	9.38628	9	3.2491	12	4.33213	1	0.361011	23	8.30325	35	12.6354	3	1.08303	2
rpsS	67597..67875	Spy49_0050	279		3.01386		3.75036			92	4	4.34783	3	3.26087	5	5.43478	7	7.6087	4	4.34783	4	4.34783	6	6.52174	7	7.6087	4	4.34783	5	5.43478	2	2.17391	0	0	13	14.1304	6	6.52174	5	5.43478	0	0	7	7.6087	6	6.52174	3	3.26087	1
rplV	67891..68235	Spy49_0052	345		2.671		3.39659			114	4	3.50877	7	6.14035	7	6.14035	11	9.64912	7	6.14035	5	4.38596	10	8.77193	16	14.0351	0	0	1	0.877193	0	0	8	7.01754	12	10.5263	2	1.75439	7	6.14035	0	0	10	8.77193	4	3.50877	3	2.63158	0
rpsC	68275..68901	Spy49_0053	627		3.13451		3.66066			208	2	0.961538	15	7.21154	18	8.65385	15	7.21154	5	2.40385	4	1.92308	10	4.80769	24	11.5385	7	3.36538	5	2.40385	9	4.32692	8	3.84615	18	8.65385	12	5.76923	14	6.73077	0	0	16	7.69231	19	9.13462	3	1.44231	4
rplP	68905..69318	Spy49_0054	414		2.9674		3.84027			137	5	3.64964	5	3.64964	8	5.83942	11	8.0292	6	4.37956	5	3.64964	5	3.64964	14	10.219	3	2.18978	4	2.91971	2	1.45985	1	0.729927	17	12.4088	0	0	12	8.75912	1	0.729927	14	10.219	15	10.9489	6	4.37956	3
rpmC	69328..69534	Spy49_0055	207		2.9121		3.45146			68	3	4.41176	9	13.2353	2	2.94118	4	5.88235	2	2.94118	0	0	2	2.94118	6	8.82353	0	0	0	0	6	8.82353	1	1.47059	12	17.6471	3	4.41176	10	14.7059	0	0	4	5.88235	2	2.94118	2	2.94118	0
rpsQ	69560..69820	Spy49_0056	261		2.39486		3.41472			86	1	1.16279	3	3.48837	6	6.97674	12	13.9535	3	3.48837	2	2.32558	6	6.97674	4	4.65116	4	4.65116	2	2.32558	1	1.16279	5	5.81395	11	12.7907	4	4.65116	7	8.13953	0	0	9	10.4651	3	3.48837	3	3.48837	0
rplN	69845..70213	Spy49_0057	369		2.42755		3.21683			122	3	2.45902	6	4.91803	11	9.01639	14	11.4754	5	4.09836	5	4.09836	7	5.7377	12	9.83607	2	1.63934	0	0	3	2.45902	3	2.45902	11	9.01639	8	6.55738	5	4.09836	0	0	11	9.01639	14	11.4754	2	1.63934	0
rplX	70292..70597	Spy49_0058	306		2.52179		3.0935			101	1	0.990099	4	3.9604	5	4.9505	19	18.8119	3	2.9703	4	3.9604	2	1.9802	6	5.94059	2	1.9802	2	1.9802	3	2.9703	5	4.9505	18	17.8218	5	4.9505	6	5.94059	0	0	3	2.9703	11	10.8911	2	1.9802	0
rplE	70621..71163	Spy49_0059	543		2.82729		3.01202			180	8	4.44444	18	10	10	5.55556	18	10	9	5	7	3.88889	10	5.55556	16	8.88889	4	2.22222	1	0.555556	2	1.11111	8	4.44444	18	10	9	5	14	7.77778	0	0	10	5.55556	13	7.22222	5	2.77778	0
rpsN.1	71179..71364	Spy49_0060	186		1.8338		2.2376			61	2	3.27869	3	4.91803	2	3.27869	4	6.55738	5	8.19672	3	4.91803	2	3.27869	6	9.83607	2	3.27869	2	3.27869	2	3.27869	1	1.63934	10	16.3934	0	0	2	3.27869	4	6.55738	6	9.83607	3	4.91803	1	1.63934	1
rpsH	71515..71913	Spy49_0061	399		2.57586		2.85073			132	3	2.27273	10	7.57576	13	9.84848	15	11.3636	4	3.0303	4	3.0303	5	3.78788	8	6.06061	3	2.27273	1	0.757576	3	2.27273	8	6.06061	14	10.6061	7	5.30303	10	7.57576	0	0	9	6.81818	11	8.33333	3	2.27273	1
rplF	72116..72652	Spy49_0062	537		2.18136		2.86867			178	3	1.68539	9	5.05618	12	6.74157	20	11.236	9	5.05618	7	3.93258	15	8.42697	7	3.93258	5	2.80899	2	1.1236	4	2.24719	13	7.30337	18	10.1124	3	1.68539	17	9.55056	0	0	9	5.05618	20	11.236	5	2.80899	0
rplR	72757..73113	Spy49_0064	357		2.98881		3.13574			118	3	2.54237	8	6.77966	5	4.23729	15	12.7119	7	5.9322	2	1.69492	6	5.08475	13	11.0169	3	2.54237	2	1.69492	3	2.54237	4	3.38983	12	10.1695	8	6.77966	4	3.38983	0	0	12	10.1695	11	9.32203	0	0	0
rpsE	73132..73626	Spy49_0065	495		2.21926		2.77869			164	3	1.82927	11	6.70732	9	5.4878	24	14.6341	7	4.26829	5	3.04878	8	4.87805	23	14.0244	1	0.609756	1	0.609756	2	1.21951	7	4.26829	12	7.31707	4	2.43902	13	7.92683	0	0	11	6.70732	20	12.1951	3	1.82927	0
rpmD	73641..73823	Spy49_0066	183		2.0543		3.36629			60	0	0	5	8.33333	5	8.33333	8	13.3333	4	6.66667	2	3.33333	5	8.33333	5	8.33333	0	0	1	1.66667	2	3.33333	2	3.33333	7	11.6667	2	3.33333	3	5	0	0	3	5	4	6.66667	2	3.33333	0
rplO	74038..74478	Spy49_0067	441		2.35132		2.75283			146	5	3.42466	11	7.53425	8	5.47945	11	7.53425	9	6.16438	3	2.05479	9	6.16438	13	8.90411	1	0.684932	1	0.684932	4	2.73973	7	4.79452	17	11.6438	4	2.73973	9	6.16438	0	0	11	7.53425	22	15.0685	1	0.684932	0
secY	74495..75799	Spy49_0068	1305		3.01429		3.02185			434	27	6.2212	51	11.7512	50	11.5207	34	7.8341	34	7.8341	19	4.37788	30	6.91244	32	7.37327	15	3.45622	2	0.460829	20	4.60829	20	4.60829	23	5.29954	7	1.6129	15	3.45622	0	0	12	2.76498	29	6.68203	11	2.53456	3
adk	75949..76587	Spy49_0069	639		-1.17322		1.14358			212	6	2.83019	22	10.3774	15	7.07547	15	7.07547	4	1.88679	8	3.77358	11	5.18868	16	7.54717	6	2.83019	4	1.88679	6	2.83019	8	3.77358	15	7.07547	17	8.01887	23	10.8491	1	0.471698	12	5.66038	18	8.49057	5	2.35849	0
infA	76705..76923	Spy49_0070	219		-1.93798		-1.40921			72	2	2.77778	4	5.55556	7	9.72222	9	12.5	2	2.77778	2	2.77778	6	8.33333	3	4.16667	3	4.16667	1	1.38889	1	1.38889	3	4.16667	5	6.94444	3	4.16667	7	9.72222	0	0	6	8.33333	5	6.94444	3	4.16667	0
rpmJ	76949..77065	Spy49_0071	117		-1.49011		-1.33672			38	0	0	0	0	3	7.89474	5	13.1579	1	2.63158	4	10.5263	1	2.63158	0	0	1	2.63158	1	2.63158	2	5.26316	2	5.26316	5	13.1579	0	0	1	2.63158	3	7.89474	5	13.1579	2	5.26316	2	5.26316	0
rpsM	77083..77448	Spy49_0072	366		-1.77243		-1.36436			121	0	0	7	5.78512	13	10.7438	10	8.26446	5	4.13223	2	1.65289	5	4.13223	12	9.91736	3	2.47934	1	0.826446	2	1.65289	6	4.95868	12	9.91736	8	6.61157	6	4.95868	0	0	15	12.3967	11	9.09091	3	2.47934	0
rpsK	77466..77849	Spy49_0073	384		-1.37874		1.265			127	4	3.14961	6	4.72441	6	4.72441	11	8.66142	7	5.51181	7	5.51181	9	7.08661	22	17.3228	0	0	5	3.93701	2	1.5748	5	3.93701	10	7.87402	2	1.5748	6	4.72441	0	0	11	8.66142	11	8.66142	2	1.5748	1
rpoA	77895..78833	Spy49_0074	939		-1.18416		1.33857			312	7	2.24359	33	10.5769	23	7.37179	30	9.61538	14	4.48718	12	3.84615	22	7.05128	18	5.76923	8	2.5641	4	1.28205	2	0.641026	14	4.48718	26	8.33333	23	7.37179	32	10.2564	1	0.320513	14	4.48718	22	7.05128	7	2.24359	0
rplQ	78848..79234	Spy49_0075	387		1.0142		1.34655			128	1	0.78125	11	8.59375	9	7.03125	4	3.125	6	4.6875	3	2.34375	12	9.375	17	13.2812	6	4.6875	1	0.78125	3	2.34375	4	3.125	9	7.03125	6	4.6875	11	8.59375	0	0	15	11.7188	6	4.6875	4	3.125	0
gene:Spy49_0078	87367..87615	Spy49_0078	249		-1.7835		-1.17122			82	1	1.21951	10	12.1951	6	7.31707	8	9.7561	8	9.7561	3	3.65854	4	4.87805	4	4.87805	1	1.21951	0	0	2	2.43902	1	1.21951	3	3.65854	5	6.09756	1	1.21951	4	4.87805	3	3.65854	11	13.4146	4	4.87805	3
gene:Spy49_0079	87670..87882	Spy49_0079	213		-1.25615		1.55944			70	3	4.28571	7	10	8	11.4286	4	5.71429	1	1.42857	2	2.85714	8	11.4286	7	10	1	1.42857	0	0	4	5.71429	4	5.71429	5	7.14286	2	2.85714	5	7.14286	1	1.42857	1	1.42857	5	7.14286	2	2.85714	0
adrR	87992..88435	Spy49_0080	444		-1.37666		-1.02178			147	5	3.40136	23	15.6463	6	4.08163	10	6.80272	6	4.08163	1	0.680272	14	9.52381	13	8.84354	2	1.36054	6	4.08163	8	5.44218	8	5.44218	13	8.84354	8	5.44218	13	8.84354	1	0.680272	3	2.04082	4	2.72109	3	2.04082	0
adrC	88439..89158	Spy49_0081	720		-1.15643		1.13385			239	10	4.1841	16	6.69456	12	5.02092	16	6.69456	16	6.69456	9	3.76569	14	5.85774	16	6.69456	8	3.34728	14	5.85774	10	4.1841	9	3.76569	15	6.27615	12	5.02092	18	7.53138	1	0.41841	13	5.43933	20	8.3682	7	2.92887	3
adrB	89151..89966	Spy49_0082	816		1.12687		1.63721			271	17	6.27306	43	15.8672	37	13.6531	25	9.22509	28	10.3321	7	2.58303	16	5.90406	24	8.85609	7	2.58303	3	1.10701	4	1.47601	2	0.738007	6	2.21402	6	2.21402	6	2.21402	0	0	8	2.95203	16	5.90406	16	5.90406	0
gene:Spy49_0083c	complement(90006..90389)	Spy49_0083c	384		3.07518		1.05261			127	6	4.72441	20	15.748	9	7.08661	6	4.72441	7	5.51181	5	3.93701	9	7.08661	4	3.14961	3	2.3622	8	6.29921	8	6.29921	5	3.93701	8	6.29921	9	7.08661	7	5.51181	2	1.5748	3	2.3622	4	3.14961	2	1.5748	2
tyrS	complement(90440..91696)	Spy49_0084	1257		1.47258		-1.10002			418	18	4.30622	41	9.80861	24	5.74163	27	6.45933	23	5.50239	7	1.67464	29	6.9378	29	6.9378	19	4.54545	9	2.15311	23	5.50239	23	5.50239	31	7.41627	32	7.6555	26	6.2201	0	0	16	3.82775	28	6.69856	8	1.91388	5
pbp1b	91800..94100	Spy49_0086	2301		-1.67696		1.10378			766	25	3.26371	70	9.13838	45	5.87467	49	6.39687	54	7.04961	29	3.7859	56	7.3107	63	8.22454	39	5.09138	9	1.17493	39	5.09138	50	6.52742	49	6.39687	37	4.83029	29	3.7859	1	0.130548	24	3.13316	68	8.87728	21	2.74151	9
rpoB	94364..97930	Spy49_0087	3567		1.08327		1.33864			1188	44	3.7037	92	7.74411	72	6.06061	108	9.09091	62	5.21886	50	4.20875	63	5.30303	75	6.31313	34	2.86195	25	2.10438	37	3.11448	52	4.3771	64	5.38721	95	7.99663	103	8.67003	2	0.16835	79	6.64983	94	7.91246	32	2.6936	5
rpoC	98048..101662	Spy49_0088	3615		1.53672		2.1284			1204	33	2.74086	104	8.63787	82	6.81063	94	7.80731	47	3.90365	55	4.56811	71	5.89701	96	7.97342	30	2.49169	23	1.9103	34	2.82392	44	3.65449	75	6.22924	73	6.06312	100	8.30565	10	0.830565	91	7.55814	93	7.72425	42	3.48837	7
gene:Spy49_0089	101814..102179	Spy49_0089	366		-1.18222		-2.0247			121	7	5.78512	11	9.09091	7	5.78512	3	2.47934	6	4.95868	5	4.13223	1	0.826446	4	3.30579	6	4.95868	2	1.65289	12	9.91736	7	5.78512	8	6.61157	13	10.7438	10	8.26446	3	2.47934	3	2.47934	2	1.65289	3	2.47934	8
comYA	102272..103210	Spy49_0090	939		2.73048		1.28596			312	7	2.24359	39	12.5	23	7.37179	23	7.37179	23	7.37179	6	1.92308	9	2.88462	24	7.69231	14	4.48718	9	2.88462	25	8.01282	12	3.84615	17	5.44872	18	5.76923	14	4.48718	3	0.961538	17	5.44872	21	6.73077	6	1.92308	2
comYB	103305..104180	Spy49_0091	876		2.43257		1.44051			291	17	5.84192	51	17.5258	26	8.93471	13	4.46735	17	5.84192	7	2.4055	13	4.46735	17	5.84192	16	5.49828	4	1.37457	19	6.52921	5	1.71821	13	4.46735	7	2.4055	17	5.84192	1	0.343643	13	4.46735	18	6.18557	13	4.46735	4
comYC	104182..104508	Spy49_0092	327		24.196		1.982			108	2	1.85185	17	15.7407	4	3.7037	8	7.40741	8	7.40741	2	1.85185	4	3.7037	6	5.55556	4	3.7037	2	1.85185	6	5.55556	8	7.40741	13	12.037	4	3.7037	9	8.33333	0	0	3	2.77778	4	3.7037	3	2.77778	1
gene:Spy49_0093	104483..104911	Spy49_0093	429		1.84326		1.33319			142	8	5.6338	18	12.6761	10	7.04225	10	7.04225	15	10.5634	5	3.52113	9	6.33803	4	2.8169	6	4.22535	7	4.92958	10	7.04225	4	2.8169	12	8.4507	4	2.8169	5	3.52113	0	0	5	3.52113	6	4.22535	4	2.8169	0
gene:Spy49_0094	104868..105152	Spy49_0094	285		1.33663		1.66961			94	1	1.06383	11	11.7021	13	13.8298	6	6.38298	6	6.38298	0	0	7	7.44681	7	7.44681	4	4.25532	2	2.12766	7	7.44681	2	2.12766	7	7.44681	3	3.19149	6	6.38298	1	1.06383	4	4.25532	4	4.25532	3	3.19149	0
comYD	105145..105579	Spy49_0095	435		2.38203		1.15268			144	9	6.25	22	15.2778	8	5.55556	5	3.47222	14	9.72222	1	0.694444	6	4.16667	8	5.55556	6	4.16667	6	4.16667	10	6.94444	4	2.77778	13	9.02778	5	3.47222	7	4.86111	2	1.38889	7	4.86111	8	5.55556	1	0.694444	2
gene:Spy49_0096	105599..105889	Spy49_0096	291		4.72137		1.45247			96	5	5.20833	10	10.4167	5	5.20833	8	8.33333	4	4.16667	2	2.08333	3	3.125	6	6.25	9	9.375	2	2.08333	12	12.5	1	1.04167	8	8.33333	3	3.125	5	5.20833	1	1.04167	6	6.25	2	2.08333	3	3.125	1
gene:Spy49_0097	105987..106940	Spy49_0097	954		1.40521		-1.01029			317	13	4.10095	45	14.1956	23	7.25552	14	4.4164	22	6.94006	12	3.78549	13	4.10095	25	7.88644	13	4.10095	9	2.83912	21	6.62461	15	4.73186	24	7.57098	23	7.25552	21	6.62461	2	0.630915	4	1.26183	10	3.15457	5	1.57729	3
ackA	106999..108195	Spy49_0098	1197		1.48546		1.24893			398	11	2.76382	33	8.29146	36	9.04523	29	7.28643	25	6.28141	16	4.0201	19	4.77387	32	8.0402	15	3.76884	11	2.76382	11	2.76382	14	3.51759	27	6.78392	28	7.03518	26	6.53266	3	0.753769	13	3.26633	35	8.79397	12	3.01508	2
gene:Spy49_0099	108381..108623	Spy49_0099	243		2.71441		3.48907			80	8	10	13	16.25	9	11.25	6	7.5	2	2.5	3	3.75	3	3.75	4	5	8	10	0	0	2	2.5	2	2.5	5	6.25	4	5	2	2.5	2	2.5	5	6.25	0	0	2	2.5	0
proC	complement(108772..109542)	Spy49_0100	771		-2.29194		-1.05102			256	9	3.51562	32	12.5	25	9.76562	11	4.29688	25	9.76562	11	4.29688	20	7.8125	24	9.375	3	1.17188	4	1.5625	14	5.46875	5	1.95312	17	6.64062	13	5.07812	11	4.29688	1	0.390625	6	2.34375	17	6.64062	8	3.125	0
pepA	complement(109590..110657)	Spy49_0101	1068		-3.3371		-1.1331			355	16	4.50704	30	8.4507	27	7.60563	27	7.60563	17	4.78873	14	3.94366	26	7.32394	27	7.60563	11	3.09859	9	2.53521	11	3.09859	11	3.09859	16	4.50704	28	7.88732	17	4.78873	3	0.84507	17	4.78873	38	10.7042	8	2.25352	2
gene:Spy49_0103	112439..112732	Spy49_0103	294		1.04355		-1.06752			97	6	6.18557	5	5.15464	10	10.3093	5	5.15464	8	8.24742	2	2.06186	3	3.09278	1	1.03093	5	5.15464	1	1.03093	9	9.27835	2	2.06186	7	7.21649	6	6.18557	3	3.09278	2	2.06186	7	7.21649	10	10.3093	5	5.15464	0
trx.1	112729..113046	Spy49_0104	318		1.12415		1.27948			105	8	7.61905	7	6.66667	10	9.52381	8	7.61905	3	2.85714	5	4.7619	6	5.71429	7	6.66667	3	2.85714	1	0.952381	5	4.7619	3	2.85714	7	6.66667	5	4.7619	10	9.52381	3	2.85714	4	3.80952	3	2.85714	5	4.7619	2
gene:Spy49_0105	113064..113708	Spy49_0105	645		-1.06955		1.1909			214	8	3.73832	20	9.34579	16	7.47664	17	7.94393	9	4.20561	11	5.14019	7	3.27103	21	9.81308	2	0.934579	3	1.40187	11	5.14019	9	4.20561	13	6.07477	10	4.6729	19	8.8785	2	0.934579	9	4.20561	20	9.34579	5	2.33645	2
ssb	113842..114237	Spy49_0107	396		1.60963		1.92844			131	4	3.05344	15	11.4504	5	3.81679	15	11.4504	9	6.87023	2	1.52672	7	5.34351	11	8.39695	4	3.05344	2	1.52672	4	3.05344	6	4.58015	9	6.87023	8	6.10687	10	7.63359	1	0.763359	10	7.63359	6	4.58015	2	1.52672	1
gene:Spy49_0108c	complement(114497..115138)	Spy49_0108c	642		-1.08621		1.84362			213	9	4.22535	30	14.0845	12	5.6338	11	5.16432	9	4.22535	8	3.75587	7	3.28638	11	5.16432	14	6.57277	4	1.87793	9	4.22535	12	5.6338	19	8.92019	17	7.98122	17	7.98122	0	0	6	2.8169	11	5.16432	6	2.8169	1
gene:Spy49_0109c	complement(115158..116135)	Spy49_0109c	978		-1.40991		1.53234			325	13	4	26	8	24	7.38462	25	7.69231	13	4	11	3.38462	20	6.15385	36	11.0769	5	1.53846	10	3.07692	6	1.84615	15	4.61538	21	6.46154	17	5.23077	24	7.38462	2	0.615385	18	5.53846	24	7.38462	13	4	2
gene:Spy49_0110c	complement(116122..116994)	Spy49_0110c	873		-1.6567		1.09258			290	10	3.44828	24	8.27586	23	7.93103	18	6.2069	20	6.89655	9	3.10345	20	6.89655	27	9.31034	10	3.44828	6	2.06897	12	4.13793	11	3.7931	19	6.55172	18	6.2069	24	8.27586	4	1.37931	7	2.41379	22	7.58621	6	2.06897	0
nra	complement(117120..118655)	Spy49_0111	1536		1.8233		2.22873			511	39	7.63209	73	14.2857	44	8.61057	22	4.30528	44	8.61057	20	3.91389	26	5.08806	16	3.13112	27	5.28376	13	2.54403	28	5.47945	25	4.89237	44	8.61057	23	4.50098	20	3.91389	7	1.36986	20	3.91389	12	2.34834	4	0.782779	4
cbp	119085..121319	Spy49_0112	2235		-2.40127		-4.9196			744	30	4.03226	67	9.00538	36	4.83871	41	5.51075	49	6.58602	38	5.10753	56	7.52688	33	4.43548	45	6.04839	10	1.34409	33	4.43548	47	6.3172	74	9.94624	50	6.72043	49	6.58602	2	0.268817	22	2.95699	51	6.85484	6	0.806452	5
lepA-1	121312..121833	Spy49_0113	522		-2.18039		-2.92018			173	8	4.62428	19	10.9827	15	8.67052	13	7.51445	9	5.20231	9	5.20231	8	4.62428	8	4.62428	13	7.51445	3	1.7341	4	2.31214	13	7.51445	7	4.04624	8	4.62428	8	4.62428	0	0	10	5.78035	15	8.67052	3	1.7341	0
gene:Spy49_0114	121855..122889	Spy49_0114	1035		-1.7621		-2.5971			344	14	4.06977	23	6.68605	18	5.23256	36	10.4651	22	6.39535	9	2.61628	34	9.88372	20	5.81395	13	3.77907	2	0.581395	11	3.19767	16	4.65116	41	11.9186	21	6.10465	24	6.97674	1	0.290698	5	1.45349	29	8.43023	4	1.16279	1
gene:Spy49_0116	122905..123630	Spy49_0116	726		-1.49305		-2.61445			241	19	7.88382	22	9.12863	18	7.46888	16	6.639	10	4.14938	6	2.48963	16	6.639	15	6.22407	7	2.90456	8	3.3195	14	5.80913	17	7.05394	22	9.12863	16	6.639	8	3.3195	3	1.24481	5	2.07469	11	4.56432	6	2.48963	2
gene:Spy49_0117	123665..124234	Spy49_0117	570		-1.30036		-2.10048			189	7	3.7037	23	12.1693	12	6.34921	19	10.0529	16	8.46561	11	5.82011	17	8.99471	12	6.34921	7	3.7037	0	0	7	3.7037	4	2.1164	14	7.40741	10	5.29101	9	4.7619	0	0	7	3.7037	9	4.7619	5	2.6455	0
msmR	complement(124394..125599)	Spy49_0118	1206		-1.7153		-1.2869			401	19	4.73815	53	13.217	33	8.22943	22	5.48628	39	9.72569	13	3.2419	15	3.74065	23	5.73566	25	6.23441	21	5.23691	21	5.23691	16	3.99002	31	7.73067	19	4.73815	18	4.48878	3	0.74813	13	3.2419	8	1.99501	8	1.99501	1
prtF	125984..129466	Spy49_0119	3483		3.22733		4.31109			1160	45	3.87931	76	6.55172	63	5.43103	77	6.63793	109	9.39655	42	3.62069	102	8.7931	52	4.48276	44	3.7931	17	1.46552	57	4.91379	72	6.2069	103	8.87931	65	5.60345	90	7.75862	3	0.258621	25	2.15517	95	8.18966	12	1.03448	11
gene:Spy49_0120c	complement(129731..130396)	Spy49_0120c	666		5.0986		3.66337			221	15	6.78733	13	5.88235	5	2.26244	13	5.88235	17	7.69231	8	3.61991	13	5.88235	8	3.61991	19	8.59729	8	3.61991	7	3.16742	15	6.78733	27	12.2172	13	5.88235	13	5.88235	0	0	3	1.35747	12	5.42986	3	1.35747	9
atoE	130750..132156	Spy49_0121	1407		5.11212		2.5609			468	37	7.90598	60	12.8205	35	7.47863	42	8.97436	35	7.47863	22	4.70085	27	5.76923	34	7.26496	19	4.05983	9	1.92308	13	2.77778	16	3.4188	20	4.2735	13	2.77778	13	2.77778	5	1.06838	7	1.49573	38	8.11966	16	3.4188	7
gene:Spy49_0122c	complement(132231..133142)	Spy49_0122c	912		1.05369		-1.1035			303	18	5.94059	36	11.8812	26	8.58086	18	5.94059	23	7.59076	10	3.30033	21	6.93069	16	5.28053	10	3.30033	13	4.29043	13	4.29043	13	4.29043	23	7.59076	12	3.9604	22	7.26073	4	1.32013	9	2.9703	9	2.9703	5	1.65017	2
gene:Spy49_0123	133263..134447	Spy49_0123	1185		-1.28271		-1.54733			394	11	2.79188	36	9.13706	29	7.36041	30	7.61421	19	4.82234	13	3.29949	25	6.34518	49	12.4365	7	1.77665	4	1.01523	18	4.56853	13	3.29949	24	6.09137	25	6.34518	20	5.07614	3	0.761421	14	3.5533	44	11.1675	9	2.28426	1
atoD.2	134459..135118	Spy49_0124	660		-2.55393		2.7153			219	9	4.10959	12	5.47945	21	9.58904	15	6.84932	3	1.36986	7	3.19635	20	9.13242	22	10.0457	7	3.19635	5	2.28311	7	3.19635	10	4.56621	16	7.30594	10	4.56621	16	7.30594	3	1.36986	5	2.28311	24	10.9589	7	3.19635	0
gene:Spy49_0125	135121..135768	Spy49_0125	648		1.07752		-1.49526			215	9	4.18605	18	8.37209	17	7.90698	23	10.6977	8	3.72093	11	5.11628	13	6.04651	18	8.37209	3	1.39535	3	1.39535	5	2.32558	10	4.65116	14	6.51163	10	4.65116	16	7.44186	1	0.465116	3	1.39535	26	12.093	7	3.25581	0
gene:Spy49_0126c	complement(135890..136570)	Spy49_0126c	681		-2.17879		-1.98403			226	6	2.65487	24	10.6195	24	10.6195	19	8.40708	15	6.63717	8	3.53982	12	5.30973	9	3.9823	10	4.42478	7	3.09735	9	3.9823	12	5.30973	21	9.29204	15	6.63717	14	6.19469	2	0.884956	5	2.21239	10	4.42478	3	1.32743	1
gene:Spy49_0127	136745..137110	Spy49_0127	366		-3.5903		-4.21982			121	4	3.30579	15	12.3967	5	4.13223	13	10.7438	5	4.13223	8	6.61157	9	7.43802	8	6.61157	7	5.78512	3	2.47934	8	6.61157	6	4.95868	4	3.30579	4	3.30579	8	6.61157	1	0.826446	3	2.47934	6	4.95868	4	3.30579	0
sloR	137147..138166	Spy49_0128	1020		-2.96167		-3.59926			339	19	5.60472	40	11.7994	39	11.5044	30	8.84956	25	7.37463	15	4.42478	19	5.60472	41	12.0944	8	2.35988	1	0.294985	6	1.76991	14	4.12979	11	3.24484	7	2.0649	6	1.76991	3	0.884956	5	1.47493	38	11.2094	11	3.24484	1
gene:Spy49_0129	138620..138940	Spy49_0129	321		-2.08707		-4.62073			106	3	2.83019	16	15.0943	3	2.83019	6	5.66038	4	3.77358	0	0	6	5.66038	10	9.43396	4	3.77358	3	2.83019	8	7.54717	3	2.83019	12	11.3208	4	3.77358	16	15.0943	0	0	5	4.71698	1	0.943396	2	1.88679	0
ntpI	138930..140930	Spy49_0130	2001		-1.51699		-1.58343			666	42	6.30631	117	17.5676	34	5.10511	40	6.00601	38	5.70571	20	3.003	34	5.10511	44	6.60661	30	4.5045	12	1.8018	46	6.90691	21	3.15315	43	6.45646	28	4.2042	33	4.95495	1	0.15015	18	2.7027	40	6.00601	15	2.25225	10
ntpK	140932..141411	Spy49_0131	480		-1.41812		1.6104			159	10	6.28931	21	13.2075	13	8.1761	13	8.1761	9	5.66038	5	3.14465	4	2.51572	22	13.8365	6	3.77358	4	2.51572	6	3.77358	3	1.88679	9	5.66038	1	0.628931	6	3.77358	0	0	1	0.628931	19	11.9497	6	3.77358	1
ntpE	141479..142063	Spy49_0132	585		-1.15826		1.31732			194	9	4.63918	29	14.9485	7	3.60825	8	4.12371	13	6.70103	4	2.06186	6	3.09278	12	6.18557	7	3.60825	2	1.03093	26	13.4021	6	3.09278	17	8.76289	11	5.6701	21	10.8247	2	1.03093	7	3.60825	5	2.57732	2	1.03093	0
ntpC	142079..143077	Spy49_0133	999		-1.15936		-1.18493			332	13	3.91566	52	15.6627	18	5.42169	20	6.0241	15	4.51807	15	4.51807	25	7.53012	26	7.83133	14	4.21687	6	1.80723	18	5.42169	9	2.71084	23	6.92771	22	6.62651	24	7.22892	1	0.301205	16	4.81928	4	1.20482	8	2.40964	3
ntpG	143074..143394	Spy49_0134	321		-1.53783		1.43913			106	4	3.77358	9	8.49057	14	13.2075	8	7.54717	1	0.943396	7	6.60377	6	5.66038	9	8.49057	3	2.83019	2	1.88679	10	9.43396	4	3.77358	4	3.77358	5	4.71698	5	4.71698	0	0	3	2.83019	8	7.54717	4	3.77358	0
ntpA	143595..145370	Spy49_0135	1776		1.18133		1.37653			591	19	3.21489	41	6.93739	49	8.29103	52	8.79865	37	6.26058	28	4.73773	37	6.26058	48	8.12183	17	2.87648	7	1.18443	34	5.75296	17	2.87648	21	3.5533	29	4.90694	44	7.44501	3	0.507614	36	6.09137	51	8.62944	15	2.53807	6
ntpB	145371..146786	Spy49_0136	1416		1.3203		1.23409			471	17	3.60934	48	10.1911	32	6.79406	32	6.79406	22	4.67091	21	4.4586	31	6.58174	37	7.85563	18	3.82166	8	1.69851	18	3.82166	20	4.24628	21	4.4586	29	6.15711	37	7.85563	1	0.212314	27	5.73248	37	7.85563	14	2.9724	1
ntpD	146831..147457	Spy49_0137	627		1.39481		1.13987			208	5	2.40385	26	12.5	13	6.25	13	6.25	12	5.76923	4	1.92308	12	5.76923	13	6.25	4	1.92308	4	1.92308	7	3.36538	13	6.25	17	8.17308	7	3.36538	28	13.4615	1	0.480769	16	7.69231	3	1.44231	9	4.32692	1
gene:Spy49_0138c	complement(147577..148839)	Spy49_0138c	1263		-1.26188		1.11276			420	12	2.85714	41	9.7619	30	7.14286	22	5.2381	29	6.90476	10	2.38095	33	7.85714	50	11.9048	5	1.19048	5	1.19048	34	8.09524	23	5.47619	32	7.61905	32	7.61905	24	5.71429	0	0	14	3.33333	11	2.61905	12	2.85714	1
gene:Spy49_0139c	complement(148852..149730)	Spy49_0139c	879		-1.24785		1.13541			292	9	3.08219	37	12.6712	27	9.24658	4	1.36986	13	4.45205	10	3.42466	18	6.16438	27	9.24658	10	3.42466	6	2.05479	22	7.53425	13	4.45205	26	8.90411	24	8.21918	15	5.13699	0	0	17	5.82192	8	2.73973	4	1.36986	2
purA	150168..151460	Spy49_0141	1293		-5.20676		-2.56761			430	14	3.25581	33	7.67442	34	7.90698	42	9.76744	25	5.81395	17	3.95349	24	5.5814	24	5.5814	16	3.72093	8	1.86047	13	3.02326	15	3.48837	23	5.34884	33	7.67442	27	6.27907	3	0.697674	26	6.04651	44	10.2326	5	1.16279	4
gene:Spy49_0142	151787..152830	Spy49_0142	1044		-1.83765		-1.12617			347	15	4.32277	17	4.89914	19	5.4755	31	8.93372	21	6.05187	4	1.15274	28	8.06916	39	11.2392	8	2.30548	4	1.15274	12	3.45821	18	5.18732	37	10.6628	22	6.34006	23	6.62824	1	0.288184	4	1.15274	37	10.6628	4	1.15274	3
nusG	152988..153542	Spy49_0143	555		1.14866		1.33853			184	8	4.34783	15	8.15217	12	6.52174	20	10.8696	6	3.26087	5	2.71739	12	6.52174	6	3.26087	5	2.71739	1	0.543478	9	4.8913	15	8.15217	10	5.43478	8	4.34783	20	10.8696	0	0	7	3.80435	14	7.6087	9	4.8913	2
nga	153917..155272	Spy49_0144	1356		5.46621		2.25017			451	14	3.10421	26	5.76497	32	7.09534	29	6.43016	36	7.98226	8	1.77384	26	5.76497	33	7.31707	21	4.65632	12	2.66075	12	2.66075	20	4.43459	57	12.6386	34	7.5388	32	7.09534	1	0.221729	15	3.32594	28	6.20843	12	2.66075	3
gene:Spy49_0145	155277..155762	Spy49_0145	486		5.82872		2.81183			161	5	3.10559	17	10.559	11	6.8323	7	4.34783	7	4.34783	4	2.48447	8	4.96894	12	7.45342	14	8.69565	4	2.48447	8	4.96894	8	4.96894	12	7.45342	9	5.59006	14	8.69565	0	0	6	3.72671	7	4.34783	8	4.96894	0
slo	155786..157501	Spy49_0146	1716		5.89945		2.34802			571	16	2.8021	33	5.77933	38	6.65499	42	7.35552	47	8.23117	21	3.67776	46	8.05604	42	7.35552	22	3.85289	5	0.875657	11	1.92644	49	8.58144	60	10.5079	35	6.1296	42	7.35552	1	0.175131	17	2.97723	27	4.72855	10	1.75131	7
gene:Spy49_0147	157756..158184	Spy49_0147	429		8.0547		7.80661			142	3	2.11268	13	9.15493	4	2.8169	7	4.92958	10	7.04225	9	6.33803	11	7.74648	14	9.85915	10	7.04225	0	0	9	6.33803	6	4.22535	13	9.15493	6	4.22535	7	4.92958	0	0	3	2.11268	10	7.04225	3	2.11268	4
gene:Spy49_0148	158408..158701	Spy49_0148	294		5.83475		-2.2589			97	7	7.21649	10	10.3093	6	6.18557	8	8.24742	12	12.3711	1	1.03093	8	8.24742	7	7.21649	7	7.21649	2	2.06186	5	5.15464	6	6.18557	4	4.12371	1	1.03093	3	3.09278	2	2.06186	3	3.09278	3	3.09278	1	1.03093	1
gene:Spy49_0149c	complement(158998..159165)	Spy49_0149c	168		6.25774		1.79515			55	2	3.63636	7	12.7273	1	1.81818	3	5.45455	6	10.9091	1	1.81818	5	9.09091	7	12.7273	3	5.45455	2	3.63636	1	1.81818	2	3.63636	3	5.45455	3	5.45455	0	0	0	0	0	0	5	9.09091	2	3.63636	2
gene:Spy49_0150c	complement(159350..159676)	Spy49_0150c	327		2.71071		4.77666			108	4	3.7037	9	8.33333	3	2.77778	11	10.1852	8	7.40741	2	1.85185	14	12.963	5	4.62963	3	2.77778	3	2.77778	1	0.925926	7	6.48148	8	7.40741	6	5.55556	6	5.55556	6	5.55556	1	0.925926	7	6.48148	0	0	4
metB	159929..161299	Spy49_0151	1371		-1.811		-1.97241			456	19	4.16667	56	12.2807	29	6.35965	33	7.23684	27	5.92105	15	3.28947	28	6.14035	49	10.7456	16	3.50877	17	3.72807	17	3.72807	20	4.38596	24	5.26316	17	3.72807	27	5.92105	8	1.75439	10	2.19298	29	6.35965	14	3.07018	1
leuS	161510..164011	Spy49_0152	2502		-1.50171		-1.04522			833	32	3.84154	67	8.04322	38	4.56182	68	8.16327	36	4.32173	40	4.80192	53	6.36255	79	9.48379	33	3.96158	16	1.92077	25	3.0012	34	4.08163	55	6.60264	57	6.84274	73	8.76351	0	0	31	3.72149	54	6.48259	17	2.04082	25
gene:Spy49_0153	164318..165751	Spy49_0153	1434		-1.03809		1.79097			477	44	9.22432	66	13.8365	39	8.1761	43	9.01468	19	3.98323	18	3.77358	22	4.61216	55	11.5304	14	2.93501	4	0.838574	19	3.98323	17	3.56394	22	4.61216	12	2.51572	11	2.30608	2	0.419287	7	1.46751	47	9.85325	10	2.09644	6
gene:Spy49_0154	165822..166100	Spy49_0154	279		-1.3379		-1.73697			92	0	0	11	11.9565	5	5.43478	10	10.8696	7	7.6087	0	0	4	4.34783	6	6.52174	1	1.08696	3	3.26087	3	3.26087	5	5.43478	7	7.6087	6	6.52174	5	5.43478	2	2.17391	2	2.17391	10	10.8696	5	5.43478	0
gene:Spy49_0155	166223..166708	Spy49_0155	486		8.24016		-1.04885			161	4	2.48447	18	11.1801	10	6.21118	13	8.07453	11	6.8323	9	5.59006	10	6.21118	20	12.4224	6	3.72671	2	1.24224	5	3.10559	7	4.34783	7	4.34783	9	5.59006	11	6.8323	1	0.621118	4	2.48447	7	4.34783	6	3.72671	1
gene:Spy49_0156	166799..167461	Spy49_0156	663		2.0569		-1.0488			220	6	2.72727	19	8.63636	16	7.27273	19	8.63636	6	2.72727	4	1.81818	14	6.36364	28	12.7273	3	1.36364	4	1.81818	8	3.63636	4	1.81818	13	5.90909	17	7.72727	16	7.27273	5	2.27273	9	4.09091	20	9.09091	4	1.81818	5
gene:Spy49_0157	167466..168329	Spy49_0157	864		2.33568		2.78946			287	14	4.87805	25	8.7108	19	6.62021	14	4.87805	16	5.57491	11	3.83275	15	5.22648	24	8.36237	13	4.52962	4	1.39373	11	3.83275	9	3.13589	20	6.96864	19	6.62021	28	9.7561	5	1.74216	14	4.87805	14	4.87805	5	1.74216	7
araD	168331..169035	Spy49_0158	705		2.22017		1.3929			234	5	2.13675	16	6.83761	8	3.4188	25	10.6838	9	3.84615	17	7.26496	14	5.98291	15	6.41026	11	4.70085	9	3.84615	7	2.99145	11	4.70085	11	4.70085	11	4.70085	19	8.11966	3	1.28205	13	5.55556	20	8.54701	6	2.5641	4
gene:Spy49_0159	169361..171007	Spy49_0159	1647		1.41359		2.3761			548	19	3.46715	75	13.6861	43	7.84672	26	4.74453	36	6.56934	8	1.45985	35	6.38686	28	5.10949	30	5.47445	19	3.46715	33	6.0219	16	2.91971	40	7.29927	41	7.48175	34	6.20438	5	0.912409	27	4.92701	15	2.73723	16	2.91971	2
gene:Spy49_0160	171261..172352	Spy49_0160	1092		1.58128		2.49434			363	16	4.40771	24	6.61157	28	7.7135	23	6.33609	12	3.30579	17	4.6832	16	4.40771	24	6.61157	14	3.85675	12	3.30579	13	3.58127	23	6.33609	21	5.78512	31	8.53994	20	5.50964	4	1.10193	15	4.13223	24	6.61157	14	3.85675	12
opuAA	172842..174038	Spy49_0161	1197		-1.21233		2.4174			398	13	3.26633	47	11.809	33	8.29146	26	6.53266	24	6.03015	12	3.01508	21	5.27638	27	6.78392	3	0.753769	5	1.25628	16	4.0201	19	4.77387	26	6.53266	29	7.28643	30	7.53769	0	0	26	6.53266	25	6.28141	16	4.0201	0
opuABC	174054..175781	Spy49_0162	1728		-1.41165		2.91005			575	26	4.52174	67	11.6522	38	6.6087	45	7.82609	31	5.3913	25	4.34783	44	7.65217	56	9.73913	11	1.91304	8	1.3913	23	4	22	3.82609	48	8.34783	23	4	21	3.65217	0	0	7	1.21739	39	6.78261	26	4.52174	15
polA	175912..178554	Spy49_0163	2643		-1.89732		-1.32842			880	38	4.31818	90	10.2273	66	7.5	54	6.13636	48	5.45455	27	3.06818	53	6.02273	76	8.63636	35	3.97727	19	2.15909	36	4.09091	37	4.20455	61	6.93182	66	7.5	62	7.04545	2	0.227273	38	4.31818	47	5.34091	23	2.61364	2
gene:Spy49_0164	178732..179187	Spy49_0164	456		-1.04374		-1.53217			151	7	4.63576	14	9.27152	12	7.94702	13	8.60927	7	4.63576	6	3.97351	4	2.64901	18	11.9205	6	3.97351	1	0.662252	8	5.29801	5	3.31126	11	7.28477	8	5.29801	10	6.62252	2	1.3245	7	4.63576	7	4.63576	4	2.64901	1
gene:Spy49_0165	179239..179706	Spy49_0165	468		1.06253		-1.40175			155	5	3.22581	9	5.80645	14	9.03226	12	7.74194	7	4.51613	6	3.87097	8	5.16129	10	6.45161	8	5.16129	8	5.16129	8	5.16129	7	4.51613	9	5.80645	14	9.03226	10	6.45161	4	2.58065	5	3.22581	5	3.22581	6	3.87097	0
gene:Spy49_0166	179862..180161	Spy49_0166	300		1.05187		-1.28162			99	9	9.09091	14	14.1414	4	4.0404	10	10.101	7	7.07071	1	1.0101	7	7.07071	2	2.0202	3	3.0303	0	0	3	3.0303	8	8.08081	2	2.0202	7	7.07071	7	7.07071	0	0	6	6.06061	3	3.0303	5	5.05051	1
gene:Spy49_0167	180383..181717	Spy49_0167	1335		1.71129		1.14191			444	24	5.40541	39	8.78378	29	6.53153	22	4.95495	32	7.20721	13	2.92793	25	5.63063	16	3.6036	33	7.43243	9	2.02703	19	4.27928	22	4.95495	38	8.55856	26	5.85586	24	5.40541	6	1.35135	23	5.18018	23	5.18018	8	1.8018	13
gene:Spy49_0168	181710..182090	Spy49_0168	381		1.53891		-1.30967			126	2	1.5873	6	4.7619	12	9.52381	8	6.34921	17	13.4921	8	6.34921	2	1.5873	3	2.38095	11	8.73016	3	2.38095	1	0.793651	5	3.96825	7	5.55556	13	10.3175	7	5.55556	2	1.5873	9	7.14286	5	3.96825	5	3.96825	0
gene:Spy49_0169	182234..182443	Spy49_0169	210		4.4023		-1.07552			69	5	7.24638	8	11.5942	2	2.89855	11	15.942	8	11.5942	0	0	3	4.34783	1	1.44928	0	0	0	0	3	4.34783	2	2.89855	6	8.69565	6	8.69565	5	7.24638	1	1.44928	2	2.89855	5	7.24638	1	1.44928	0
gene:Spy49_0170c	complement(182570..182785)	Spy49_0170c	216		1.11424		-2.21857			71	4	5.6338	7	9.85915	3	4.22535	3	4.22535	5	7.04225	3	4.22535	4	5.6338	5	7.04225	6	8.4507	3	4.22535	2	2.8169	4	5.6338	6	8.4507	2	2.8169	7	9.85915	0	0	3	4.22535	2	2.8169	2	2.8169	0
gene:Spy49_0173c	complement(183427..183720)	Spy49_0173c	294		1.20101		-1.25698			97	6	6.18557	13	13.4021	4	4.12371	4	4.12371	7	7.21649	4	4.12371	2	2.06186	6	6.18557	3	3.09278	4	4.12371	5	5.15464	2	2.06186	14	14.433	1	1.03093	12	12.3711	0	0	4	4.12371	3	3.09278	2	2.06186	1
gene:Spy49_0176	185332..186204	Spy49_0176	873		1.09021		-1.08797			-	-	-	-	-	-	-	-	-	-	-	-	-	-	-	-	-	-	-	-	-	-	-	-	-	-	-	-	-	-	-	-	-	-	-	-	-	-	-	-
gene:Spy49_0178c	complement(186865..187311)	Spy49_0178c	447		-5.87493		-143.844			148	4	2.7027	16	10.8108	9	6.08108	9	6.08108	9	6.08108	3	2.02703	4	2.7027	5	3.37838	12	8.10811	5	3.37838	3	2.02703	5	3.37838	16	10.8108	8	5.40541	11	7.43243	1	0.675676	14	9.45946	10	6.75676	4	2.7027	0
gene:Spy49_0180c	complement(187933..188796)	Spy49_0180c	864		2.31538		2.32708			287	31	10.8014	48	16.7247	24	8.36237	14	4.87805	23	8.01394	6	2.09059	15	5.22648	15	5.22648	15	5.22648	5	1.74216	7	2.43902	8	2.78746	21	7.31707	10	3.48432	8	2.78746	0	0	5	1.74216	19	6.62021	8	2.78746	5
tgt	189015..190157	Spy49_0181	1143		1.18155		1.8953			380	20	5.26316	35	9.21053	22	5.78947	17	4.47368	22	5.78947	19	5	23	6.05263	21	5.52632	16	4.21053	11	2.89474	13	3.42105	18	4.73684	19	5	25	6.57895	21	5.52632	6	1.57895	24	6.31579	31	8.15789	14	3.68421	3
gene:Spy49_0182	190374..190685	Spy49_0182	312		3.39093		2.37381			103	5	4.85437	9	8.73786	4	3.8835	3	2.91262	4	3.8835	6	5.82524	6	5.82524	5	4.85437	8	7.76699	9	8.73786	5	4.85437	1	0.970874	4	3.8835	7	6.79612	4	3.8835	13	12.6214	3	2.91262	6	5.82524	1	0.970874	0
bioY	190689..191228	Spy49_0183	540		7.30712		3.44713			179	12	6.70391	31	17.3184	19	10.6145	19	10.6145	12	6.70391	10	5.58659	13	7.26257	13	7.26257	5	2.7933	0	0	2	1.11732	4	2.23464	9	5.02793	3	1.67598	1	0.558659	0	0	2	1.11732	15	8.37989	7	3.91061	2
gene:Spy49_0184	191368..192147	Spy49_0184	780		-4.9507		-2.69377			259	10	3.861	31	11.9691	10	3.861	20	7.72201	14	5.40541	15	5.79151	13	5.01931	21	8.10811	13	5.01931	13	5.01931	9	3.4749	8	3.0888	12	4.6332	18	6.94981	15	5.79151	1	0.3861	7	2.7027	21	8.10811	5	1.9305	3
gene:Spy49_0185	192147..192662	Spy49_0185	516		-3.83973		-2.06099			171	6	3.50877	13	7.60234	15	8.77193	7	4.09357	7	4.09357	5	2.92398	6	3.50877	17	9.94152	5	2.92398	5	2.92398	10	5.84795	8	4.67836	9	5.26316	7	4.09357	17	9.94152	4	2.33918	10	5.84795	12	7.01754	7	4.09357	1
gene:Spy49_0186c	complement(193276..194496)	Spy49_0186c	1221		1.37311		1.28163			406	24	5.91133	30	7.38916	25	6.15764	22	5.41872	35	8.62069	14	3.44828	30	7.38916	25	6.15764	25	6.15764	9	2.21675	37	9.1133	25	6.15764	22	5.41872	26	6.40394	14	3.44828	5	1.23153	12	2.95567	15	3.69458	6	1.47783	5
speG	194908..195612	Spy49_0187	705		1.54463		1.91055			234	17	7.26496	20	8.54701	21	8.97436	12	5.12821	21	8.97436	5	2.13675	12	5.12821	6	2.5641	16	6.83761	4	1.7094	8	3.4188	15	6.41026	24	10.2564	18	7.69231	12	5.12821	3	1.28205	8	3.4188	10	4.2735	2	0.854701	0
pgi	196067..197416	Spy49_0188	1350		-1.15223		1.0887			449	24	5.34521	44	9.79955	25	5.56793	31	6.90423	25	5.56793	15	3.34076	23	5.12249	46	10.245	21	4.67706	6	1.3363	16	3.56347	23	5.12249	29	6.4588	27	6.01336	34	7.57238	0	0	14	3.11804	37	8.24053	5	1.11359	4
gene:Spy49_0189c	complement(197875..199272)	Spy49_0189c	1398		5.53014		-1.79401			465	26	5.5914	72	15.4839	45	9.67742	21	4.51613	26	5.5914	17	3.65591	28	6.02151	24	5.16129	28	6.02151	17	3.65591	21	4.51613	17	3.65591	31	6.66667	31	6.66667	18	3.87097	4	0.860215	19	4.08602	13	2.7957	4	0.860215	3
gene:Spy49_0190	199964..200635	Spy49_0190	672		4.21878		3.74397			223	17	7.62332	37	16.5919	16	7.17489	24	10.7623	9	4.03587	6	2.69058	14	6.27803	15	6.72646	7	3.13901	4	1.79372	7	3.13901	6	2.69058	9	4.03587	3	1.34529	2	0.896861	0	0	7	3.13901	26	11.6592	11	4.93274	3
hasC.2	complement(200734..201633)	Spy49_0191c	900		-2.73953		-1.40655			299	13	4.34783	30	10.0334	24	8.02676	20	6.68896	11	3.67893	17	5.68562	20	6.68896	23	7.69231	8	2.67559	6	2.00669	13	4.34783	9	3.01003	29	9.699	21	7.02341	21	7.02341	0	0	10	3.34448	18	6.02007	6	2.00669	0
gpdA	complement(201666..202682)	Spy49_0192c	1017		-2.04822		-1.45874			338	6	1.77515	30	8.87574	28	8.28402	31	9.1716	19	5.6213	8	2.36686	25	7.39645	33	9.76331	10	2.95858	12	3.5503	7	2.07101	14	4.14201	17	5.02959	18	5.32544	24	7.10059	0	0	15	4.43787	30	8.87574	7	2.07101	4
gene:Spy49_0193	203220..203426	Spy49_0193	207		1.37943		-1.04118			68	1	1.47059	9	13.2353	3	4.41176	5	7.35294	1	1.47059	2	2.94118	3	4.41176	3	4.41176	3	4.41176	1	1.47059	5	7.35294	2	2.94118	10	14.7059	5	7.35294	6	8.82353	1	1.47059	4	5.88235	2	2.94118	2	2.94118	0
gene:Spy49_0194	203419..205125	Spy49_0194	1707		-1.32186		-1.0513			568	25	4.40141	56	9.85915	55	9.6831	48	8.4507	44	7.74648	15	2.64085	27	4.75352	44	7.74648	14	2.46479	5	0.880282	39	6.8662	22	3.87324	32	5.6338	22	3.87324	28	4.92958	0	0	25	4.40141	37	6.51408	27	4.75352	3
gene:Spy49_0195	205128..206912	Spy49_0195	1785		-1.79272		-1.37874			594	40	6.73401	57	9.59596	45	7.57576	51	8.58586	40	6.73401	13	2.18855	43	7.23906	47	7.91246	19	3.19865	14	2.3569	34	5.72391	25	4.20875	27	4.54545	30	5.05051	24	4.0404	0	0	29	4.88215	33	5.55556	20	3.367	3
gene:Spy49_0198	207105..207797	Spy49_0198	693		-1.31527		1.05862			230	12	5.21739	11	4.78261	9	3.91304	19	8.26087	11	4.78261	7	3.04348	13	5.65217	17	7.3913	17	7.3913	5	2.17391	11	4.78261	10	4.34783	16	6.95652	18	7.82609	15	6.52174	9	3.91304	13	5.65217	10	4.34783	6	2.6087	1
dut	207907..208365	Spy49_0199	459		-1.1291		-1.00149			152	7	4.60526	10	6.57895	12	7.89474	12	7.89474	7	4.60526	7	4.60526	9	5.92105	13	8.55263	6	3.94737	3	1.97368	5	3.28947	6	3.94737	7	4.60526	10	6.57895	9	5.92105	0	0	8	5.26316	15	9.86842	4	2.63158	2
radA	208402..209796	Spy49_0200	1395		-1.23877		-1.01049			464	16	3.44828	43	9.26724	31	6.68103	45	9.69828	31	6.68103	16	3.44828	31	6.68103	30	6.46552	12	2.58621	5	1.07759	21	4.52586	18	3.87931	25	5.38793	17	3.66379	38	8.18966	6	1.2931	25	5.38793	44	9.48276	9	1.93966	1
gene:Spy49_0201	209985..210482	Spy49_0201	498		-3.34658		-3.02871			165	7	4.24242	12	7.27273	9	5.45455	17	10.303	9	5.45455	3	1.81818	10	6.06061	16	9.69697	3	1.81818	9	5.45455	10	6.06061	4	2.42424	6	3.63636	13	7.87879	8	4.84848	2	1.21212	7	4.24242	12	7.27273	8	4.84848	0
gene:Spy49_0202	210613..211323	Spy49_0202	711		-1.97227		-2.60033			236	10	4.23729	26	11.0169	13	5.50847	13	5.50847	15	6.35593	4	1.69492	16	6.77966	13	5.50847	7	2.9661	5	2.11864	13	5.50847	15	6.35593	10	4.23729	10	4.23729	12	5.08475	0	0	8	3.38983	34	14.4068	11	4.66102	1
gluS	211506..212996	Spy49_0203	1491		1.42161		1.45763			496	22	4.43548	43	8.66935	34	6.85484	21	4.23387	23	4.6371	22	4.43548	23	4.6371	40	8.06452	21	4.23387	12	2.41935	16	3.22581	20	4.03226	36	7.25806	28	5.64516	54	10.8871	1	0.201613	27	5.44355	32	6.45161	14	2.82258	7
fasB	213347..214693	Spy49_0204	1347		2.63897		2.42125			448	31	6.91964	68	15.1786	42	9.375	22	4.91071	38	8.48214	15	3.34821	19	4.24107	21	4.6875	31	6.91964	10	2.23214	18	4.01786	16	3.57143	30	6.69643	22	4.91071	22	4.91071	2	0.446429	14	3.125	13	2.90179	12	2.67857	2
gene:Spy49_0205	214690..215973	Spy49_0205	1284		2.74817		2.41795			427	36	8.43091	52	12.178	54	12.6464	27	6.32319	36	8.43091	7	1.63934	17	3.98126	23	5.38642	20	4.68384	6	1.40515	20	4.68384	19	4.44965	25	5.8548	22	5.15222	17	3.98126	1	0.234192	18	4.21546	10	2.34192	12	2.8103	5
fasA	215977..216717	Spy49_0206	741		3.47008		2.77959			246	17	6.91057	25	10.1626	19	7.72358	13	5.28455	14	5.69106	8	3.25203	14	5.69106	12	4.87805	10	4.06504	4	1.62602	14	5.69106	6	2.43902	18	7.31707	13	5.28455	21	8.53659	7	2.84553	14	5.69106	8	3.25203	7	2.84553	2
rnpA	217257..217616	Spy49_0207	360		-1.33514		-1.2997			119	6	5.04202	11	9.2437	7	5.88235	11	9.2437	5	4.20168	0	0	3	2.52101	7	5.88235	3	2.52101	7	5.88235	7	5.88235	5	4.20168	16	13.4454	4	3.36134	9	7.56303	0	0	9	7.56303	8	6.72269	1	0.840336	0
gene:Spy49_0208	217600..218409	Spy49_0208	810		1.05549		1.50269			269	14	5.20446	41	15.2416	16	5.94796	21	7.80669	13	4.83271	9	3.34572	13	4.83271	23	8.55019	8	2.97398	2	0.743494	16	5.94796	10	3.71747	20	7.43494	5	1.85874	11	4.08922	2	0.743494	15	5.57621	11	4.08922	14	5.20446	5
gene:Spy49_0209	218421..219335	Spy49_0209	915		-1.42182		1.63028			304	7	2.30263	20	6.57895	18	5.92105	30	9.86842	24	7.89474	13	4.27632	20	6.57895	19	6.25	9	2.96053	6	1.97368	16	5.26316	14	4.60526	27	8.88158	18	5.92105	31	10.1974	0	0	11	3.61842	16	5.26316	5	1.64474	0
rpmH	219650..219784	Spy49_0210	135		-1.30273		-2.44033			44	1	2.27273	2	4.54545	1	2.27273	3	6.81818	3	6.81818	1	2.27273	2	4.54545	3	6.81818	1	2.27273	2	4.54545	2	4.54545	1	2.27273	6	13.6364	0	0	0	0	0	0	12	27.2727	3	6.81818	1	2.27273	0
gene:Spy49_0211	220058..220762	Spy49_0211	705		1.04834		1.4403			234	5	2.13675	18	7.69231	25	10.6838	14	5.98291	9	3.84615	14	5.98291	12	5.12821	28	11.9658	6	2.5641	2	0.854701	10	4.2735	4	1.7094	17	7.26496	14	5.98291	18	7.69231	3	1.28205	8	3.4188	20	8.54701	7	2.99145	0
gene:Spy49_0212	220811..222130	Spy49_0212	1320		-1.04352		1.35018			439	25	5.69476	29	6.60592	24	5.46697	20	4.55581	23	5.23918	19	4.32802	30	6.83371	46	10.4784	16	3.64465	1	0.22779	15	3.41686	22	5.01139	50	11.3895	34	7.74487	25	5.69476	1	0.22779	6	1.36674	33	7.51708	12	2.73349	8
gene:Spy49_0213	222235..223122	Spy49_0213	888		1.03323		-1.00708			295	26	8.81356	29	9.83051	29	9.83051	33	11.1864	19	6.44068	10	3.38983	19	6.44068	24	8.13559	17	5.76271	2	0.677966	7	2.37288	15	5.08475	12	4.0678	8	2.71186	7	2.37288	1	0.338983	5	1.69492	14	4.74576	12	4.0678	6
gene:Spy49_0214	223135..223965	Spy49_0214	831		1.12028		1.03014			276	24	8.69565	29	10.5072	23	8.33333	24	8.69565	11	3.98551	14	5.07246	22	7.97101	30	10.8696	5	1.81159	1	0.362319	10	3.62319	10	3.62319	15	5.43478	5	1.81159	7	2.53623	3	1.08696	5	1.81159	16	5.7971	15	5.43478	7
gene:Spy49_0215	224179..224784	Spy49_0215	606		1.11358		1.64836			201	20	9.95025	49	24.3781	15	7.46269	11	5.47264	19	9.45274	4	1.99005	6	2.98507	14	6.96517	8	3.9801	1	0.497512	6	2.98507	5	2.48756	7	3.48259	5	2.48756	3	1.49254	4	1.99005	8	3.9801	10	4.97512	4	1.99005	2
nanH	224796..225710	Spy49_0216	915		1.23796		1.1459			304	9	2.96053	26	8.55263	30	9.86842	21	6.90789	15	4.93421	12	3.94737	12	3.94737	33	10.8553	15	4.93421	5	1.64474	14	4.60526	16	5.26316	13	4.27632	17	5.59211	16	5.26316	5	1.64474	12	3.94737	25	8.22368	7	2.30263	1
gene:Spy49_0217	225732..226670	Spy49_0217	939		1.23272		1.14405			312	10	3.20513	29	9.29487	24	7.69231	18	5.76923	22	7.05128	7	2.24359	12	3.84615	33	10.5769	15	4.80769	6	1.92308	15	4.80769	13	4.16667	21	6.73077	17	5.44872	20	6.41026	8	2.5641	3	0.961538	33	10.5769	5	1.60256	1
gene:Spy49_0218c	complement(226781..227611)	Spy49_0218c	831		1.17005		1.38126			276	16	5.7971	34	12.3188	20	7.24638	12	4.34783	20	7.24638	6	2.17391	21	7.6087	19	6.88406	9	3.26087	10	3.62319	10	3.62319	13	4.71014	19	6.88406	16	5.7971	17	6.15942	3	1.08696	11	3.98551	12	4.34783	7	2.53623	1
gene:Spy49_0219	227863..228687	Spy49_0219	825		-1.26285		1.50851			274	9	3.28467	23	8.39416	15	5.47445	25	9.12409	11	4.0146	9	3.28467	18	6.56934	28	10.219	12	4.37956	11	4.0146	11	4.0146	8	2.91971	16	5.83942	15	5.47445	22	8.0292	1	0.364964	10	3.64964	17	6.20438	10	3.64964	3
gene:Spy49_0220	228659..229249	Spy49_0220	591		-1.07661		1.60308			196	5	2.55102	23	11.7347	11	5.61224	11	5.61224	10	5.10204	3	1.53061	12	6.12245	13	6.63265	9	4.59184	3	1.53061	7	3.57143	9	4.59184	10	5.10204	13	6.63265	22	11.2245	0	0	19	9.69388	12	6.12245	4	2.04082	0
ksgA	229363..230235	Spy49_0221	873		-1.3055		1.00563			290	18	6.2069	27	9.31034	25	8.62069	26	8.96552	13	4.48276	13	4.48276	16	5.51724	24	8.27586	6	2.06897	4	1.37931	13	4.48276	13	4.48276	21	7.24138	22	7.58621	16	5.51724	0	0	14	4.82759	11	3.7931	7	2.41379	1
engC	230662..231534	Spy49_0223	873		-1.64474		1.12071			290	12	4.13793	29	10	21	7.24138	17	5.86207	19	6.55172	13	4.48276	15	5.17241	20	6.89655	13	4.48276	9	3.10345	8	2.75862	11	3.7931	18	6.2069	15	5.17241	25	8.62069	3	1.03448	19	6.55172	19	6.55172	3	1.03448	1
rpe	231544..232206	Spy49_0224	663		-1.57993		-1.08851			220	10	4.54545	17	7.72727	15	6.81818	22	10	11	5	8	3.63636	12	5.45455	28	12.7273	5	2.27273	6	2.72727	7	3.18182	7	3.18182	11	5	15	6.81818	13	5.90909	3	1.36364	7	3.18182	15	6.81818	7	3.18182	1
gene:Spy49_0225	232199..232831	Spy49_0225	633		-1.49428		1.23941			210	17	8.09524	21	10	16	7.61905	8	3.80952	14	6.66667	9	4.28571	11	5.2381	19	9.04762	6	2.85714	5	2.38095	9	4.28571	7	3.33333	11	5.2381	15	7.14286	13	6.19048	0	0	6	2.85714	15	7.14286	7	3.33333	1
gene:Spy49_0226	232833..234104	Spy49_0226	1272		-1.50321		1.38596			423	13	3.07329	63	14.8936	20	4.72813	25	5.91017	29	6.85579	8	1.89125	24	5.67376	25	5.91017	13	3.07329	4	0.945626	29	6.85579	30	7.0922	29	6.85579	24	5.67376	33	7.80142	0	0	21	4.96454	23	5.43735	10	2.36407	0
cbf	234094..235032	Spy49_0227	939		-1.59789		1.0872			312	13	4.16667	23	7.37179	25	8.01282	20	6.41026	14	4.48718	12	3.84615	20	6.41026	19	6.08974	14	4.48718	9	2.88462	10	3.20513	18	5.76923	20	6.41026	19	6.08974	25	8.01282	0	0	18	5.76923	17	5.44872	14	4.48718	2
purR	235298..236137	Spy49_0228	840		-1.70362		-1.42265			279	11	3.94265	24	8.60215	27	9.67742	24	8.60215	27	9.67742	7	2.50896	19	6.81004	20	7.16846	6	2.15054	0	0	4	1.43369	16	5.73477	21	7.52688	14	5.01792	20	7.16846	1	0.358423	14	5.01792	16	5.73477	6	2.15054	2
prgA	236128..238749	Spy49_0229	2622		-2.81684		-2.05886			873	14	1.60367	89	10.1947	39	4.46735	45	5.15464	76	8.70561	27	3.09278	74	8.47652	109	12.4857	20	2.29095	22	2.52005	61	6.9874	48	5.49828	68	7.78923	41	4.69645	62	7.10195	0	0	30	3.43643	37	4.23826	11	1.26002	0
rpsL	238900..239367	Spy49_0230	468		1.43746		3.18047			155	1	0.645161	10	6.45161	8	5.16129	14	9.03226	8	5.16129	9	5.80645	7	4.51613	12	7.74194	6	3.87097	5	3.22581	8	5.16129	8	5.16129	18	11.6129	5	3.22581	4	2.58065	1	0.645161	14	9.03226	14	9.03226	3	1.93548	0
rpsG	239388..239858	Spy49_0231	471		2.17988		2.98853			156	4	2.5641	10	6.41026	6	3.84615	13	8.33333	6	3.84615	6	3.84615	10	6.41026	19	12.1795	3	1.92308	3	1.92308	2	1.28205	10	6.41026	10	6.41026	8	5.12821	11	7.05128	0	0	18	11.5385	8	5.12821	7	4.48718	2
fusA	240225..242303	Spy49_0233	2079		1.7417		2.29955			692	27	3.90173	45	6.50289	47	6.79191	56	8.09249	31	4.47977	28	4.04624	47	6.79191	64	9.24855	18	2.60116	13	1.87861	27	3.90173	19	2.74566	39	5.63584	44	6.35838	68	9.82659	1	0.144509	34	4.91329	55	7.94798	25	3.61272	4
plr	242651..243661	Spy49_0234	1011		-3.52699		-3.37576			336	12	3.57143	22	6.54762	21	6.25	35	10.4167	15	4.46429	10	2.97619	26	7.7381	34	10.119	7	2.08333	7	2.08333	8	2.38095	19	5.65476	20	5.95238	23	6.84524	19	5.65476	2	0.595238	13	3.86905	33	9.82143	8	2.38095	2
gene:Spy49_0235c	complement(243887..244003)	Spy49_0235c	117		#NUM!		3.4203			38	0	0	3	7.89474	3	7.89474	0	0	3	7.89474	1	2.63158	2	5.26316	3	7.89474	3	7.89474	1	2.63158	0	0	1	2.63158	8	21.0526	1	2.63158	2	5.26316	0	0	5	13.1579	1	2.63158	1	2.63158	0
gene:Spy49_0236c	complement(244145..244885)	Spy49_0236c	741		1.85178		2.75635			246	10	4.06504	26	10.5691	18	7.31707	15	6.09756	20	8.13008	7	2.84553	11	4.47154	17	6.91057	4	1.62602	4	1.62602	15	6.09756	14	5.69106	17	6.91057	10	4.06504	23	9.34959	0	0	10	4.06504	15	6.09756	9	3.65854	1
gene:Spy49_0237c	complement(244951..246447)	Spy49_0237c	1497		1.49876		1.87655			498	21	4.21687	43	8.63454	35	7.02811	36	7.22892	32	6.4257	15	3.01205	37	7.42972	54	10.8434	21	4.21687	6	1.20482	23	4.61847	19	3.81526	32	6.4257	19	3.81526	17	3.41365	2	0.401606	18	3.61446	40	8.03213	22	4.41767	6
gene:Spy49_0238	246645..248459	Spy49_0238	1815		-1.82281		-1.26647			604	19	3.1457	82	13.5762	31	5.13245	48	7.94702	35	5.7947	19	3.1457	38	6.29139	38	6.29139	31	5.13245	12	1.98675	39	6.45695	20	3.31126	53	8.77483	30	4.96689	34	5.62914	3	0.496689	21	3.47682	33	5.46358	10	1.65563	8
bacA	248637..249476	Spy49_0239	840		-2.07904		-1.0366			279	29	10.3943	35	12.5448	36	12.9032	21	7.52688	13	4.6595	9	3.22581	15	5.37634	25	8.96057	8	2.86738	5	1.79211	11	3.94265	5	1.79211	12	4.30108	8	2.86738	10	3.58423	2	0.716846	8	2.86738	16	5.73477	6	2.15054	5
mecA	249622..250383	Spy49_0240	762		-1.19346		-1.04323			253	13	5.13834	25	9.88142	14	5.5336	13	5.13834	18	7.11462	8	3.16206	14	5.5336	15	5.92885	8	3.16206	6	2.37154	12	4.74308	8	3.16206	17	6.71937	21	8.3004	31	12.253	1	0.395257	7	2.7668	9	3.55731	13	5.13834	0
rgpG	250390..251559	Spy49_0241	1170		-1.08153		1.31984			389	35	8.99743	63	16.1954	37	9.51157	33	8.48329	23	5.9126	18	4.62725	22	5.65553	22	5.65553	11	2.82776	6	1.54242	5	1.28535	10	2.57069	17	4.37018	14	3.59897	7	1.79949	0	0	11	2.82776	35	8.99743	16	4.11311	4
gene:Spy49_0242	251681..252451	Spy49_0242	771		-2.45299		-1.40216			256	6	2.34375	32	12.5	21	8.20312	13	5.07812	11	4.29688	6	2.34375	10	3.90625	21	8.20312	7	2.73438	3	1.17188	6	2.34375	13	5.07812	17	6.64062	16	6.25	25	9.76562	0	0	10	3.90625	25	9.76562	14	5.46875	0
gene:Spy49_0243	252546..253808	Spy49_0243	1263		-2.07534		-1.19485			420	16	3.80952	41	9.7619	34	8.09524	32	7.61905	24	5.71429	15	3.57143	22	5.2381	45	10.7143	9	2.14286	10	2.38095	22	5.2381	17	4.04762	17	4.04762	26	6.19048	32	7.61905	0	0	20	4.7619	29	6.90476	6	1.42857	3
gene:Spy49_0244	253839..255065	Spy49_0244	1227		-1.90453		-1.13227			408	15	3.67647	49	12.0098	22	5.39216	29	7.10784	18	4.41176	16	3.92157	21	5.14706	47	11.5196	16	3.92157	18	4.41176	21	5.14706	14	3.43137	21	5.14706	25	6.12745	27	6.61765	5	1.22549	11	2.69608	24	5.88235	5	1.22549	4
gene:Spy49_0245	255052..255531	Spy49_0245	480		-1.76678		1.03859			159	4	2.51572	14	8.80503	8	5.03145	11	6.91824	11	6.91824	4	2.51572	7	4.40252	20	12.5786	1	0.628931	6	3.77358	8	5.03145	9	5.66038	13	8.1761	9	5.66038	12	7.54717	3	1.88679	3	1.88679	10	6.28931	5	3.14465	1
gene:Spy49_0246	255524..256942	Spy49_0246	1419		-1.36425		1.16445			472	19	4.02542	31	6.5678	32	6.77966	30	6.35593	39	8.26271	20	4.23729	28	5.9322	37	7.83898	23	4.87288	10	2.11864	14	2.9661	21	4.44915	32	6.77966	30	6.35593	39	8.26271	2	0.423729	14	2.9661	30	6.35593	15	3.17797	6
pbp7	complement(257094..258275)	Spy49_0247	1182		2.38287		2.30562			393	21	5.34351	30	7.63359	32	8.14249	21	5.34351	30	7.63359	15	3.81679	36	9.16031	35	8.90585	14	3.56234	9	2.29008	14	3.56234	25	6.36132	28	7.12468	19	4.83461	15	3.81679	2	0.508906	13	3.30789	17	4.3257	15	3.81679	2
dacA	complement(258489..259676)	Spy49_0248c	1188		1.26311		1.22126			395	17	4.3038	45	11.3924	24	6.07595	38	9.62025	33	8.35443	15	3.79747	32	8.10127	25	6.32911	16	4.05063	6	1.51899	11	2.78481	23	5.82278	40	10.1266	16	4.05063	20	5.06329	3	0.759494	8	2.02532	15	3.79747	5	1.26582	3
oppA	260007..261977	Spy49_0249	1971		-2.52861		-2.2537			656	26	3.96341	44	6.70732	18	2.7439	48	7.31707	43	6.55488	24	3.65854	46	7.0122	73	11.128	34	5.18293	5	0.762195	26	3.96341	34	5.18293	69	10.5183	53	8.07927	36	5.4878	1	0.152439	10	1.52439	46	7.0122	9	1.37195	11
oppB	262042..263544	Spy49_0250	1503		1.08005		1.03251			500	28	5.6	48	9.6	38	7.6	43	8.6	45	9	24	4.8	37	7.4	23	4.6	28	5.6	5	1	11	2.2	26	5.2	38	7.6	23	4.6	9	1.8	0	0	19	3.8	33	6.6	16	3.2	6
oppC	263544..264470	Spy49_0251	927		1.31571		1.49768			308	19	6.16883	33	10.7143	33	10.7143	25	8.11688	31	10.0649	12	3.8961	17	5.51948	18	5.84416	17	5.51948	1	0.324675	7	2.27273	17	5.51948	11	3.57143	12	3.8961	8	2.5974	1	0.324675	11	3.57143	16	5.19481	11	3.57143	8
oppD	264479..265549	Spy49_0252	1071		1.24607		1.20145			356	12	3.37079	30	8.42697	32	8.98876	29	8.14607	23	6.46067	18	5.05618	22	6.17978	28	7.86517	11	3.08989	8	2.24719	14	3.93258	10	2.80899	24	6.74157	16	4.49438	29	8.14607	2	0.561798	14	3.93258	21	5.89888	9	2.52809	4
oppF	265542..266465	Spy49_0253	924		1.4736		1.09647			307	14	4.56026	27	8.79479	27	8.79479	24	7.81759	20	6.51466	12	3.90879	11	3.58306	20	6.51466	9	2.9316	8	2.60586	12	3.90879	15	4.88599	25	8.14332	13	4.23453	30	9.77199	0	0	14	4.56026	18	5.86319	7	2.28013	1
gene:Spy49_0254c	complement(266613..266852)	Spy49_0254c	240		3.89532		2.10098			79	2	2.53165	9	11.3924	3	3.79747	3	3.79747	2	2.53165	2	2.53165	3	3.79747	2	2.53165	2	2.53165	2	2.53165	7	8.86076	3	3.79747	12	15.1899	3	3.79747	10	12.6582	0	0	11	13.9241	2	2.53165	1	1.26582	0
comX1	272853..273338	Spy49_0256	486		1.90793		1.10672			161	8	4.96894	22	13.6646	12	7.45342	4	2.48447	8	4.96894	4	2.48447	2	1.24224	10	6.21118	10	6.21118	4	2.48447	13	8.07453	2	1.24224	12	7.45342	6	3.72671	18	11.1801	0	0	16	9.93789	5	3.10559	2	1.24224	3
gene:Spy49_0257	273839..274423	Spy49_0257	585		1.63041		1.09091			194	6	3.09278	14	7.21649	15	7.73196	17	8.76289	11	5.6701	5	2.57732	8	4.12371	16	8.24742	9	4.63918	3	1.54639	3	1.54639	10	5.15464	13	6.70103	17	8.76289	10	5.15464	0	0	16	8.24742	10	5.15464	7	3.60825	4
gene:Spy49_0258	274423..275544	Spy49_0258	1122		1.12088		1.0306			373	20	5.36193	35	9.38338	34	9.11528	25	6.70241	13	3.48525	15	4.02145	25	6.70241	21	5.63003	7	1.87668	11	2.94906	12	3.21716	15	4.02145	29	7.7748	27	7.23861	23	6.16622	4	1.07239	19	5.09383	30	8.0429	5	1.34048	3
gene:Spy49_0259	275569..275877	Spy49_0259	309		-1.02071		1.08911			102	1	0.980392	13	12.7451	12	11.7647	6	5.88235	6	5.88235	2	1.96078	5	4.90196	7	6.86275	1	0.980392	3	2.94118	4	3.92157	4	3.92157	13	12.7451	5	4.90196	9	8.82353	1	0.980392	5	4.90196	4	3.92157	1	0.980392	0
gene:Spy49_0260	275946..276578	Spy49_0260	633		1.2419		1.15343			210	6	2.85714	26	12.381	15	7.14286	16	7.61905	6	2.85714	13	6.19048	10	4.7619	7	3.33333	10	4.7619	6	2.85714	12	5.71429	4	1.90476	14	6.66667	15	7.14286	18	8.57143	2	0.952381	10	4.7619	11	5.2381	7	3.33333	2
gene:Spy49_0261	276575..277168	Spy49_0261	594		1.67286		1.74524			197	5	2.53807	25	12.6904	11	5.58376	12	6.09137	5	2.53807	8	4.06091	8	4.06091	22	11.1675	14	7.1066	4	2.03046	7	3.5533	8	4.06091	16	8.12183	15	7.61421	14	7.1066	4	2.03046	5	2.53807	8	4.06091	4	2.03046	2
gene:Spy49_0262	277168..277545	Spy49_0262	378		1.59148		1.76559			125	2	1.6	17	13.6	5	4	10	8	5	4	1	0.8	5	4	15	12	4	3.2	4	3.2	2	1.6	6	4.8	9	7.2	11	8.8	14	11.2	0	0	5	4	5	4	3	2.4	2
gene:Spy49_0263	277593..278336	Spy49_0263	744		1.78963		1.4473			247	21	8.50202	18	7.28745	9	3.64372	18	7.28745	16	6.47773	4	1.61943	13	5.26316	17	6.88259	14	5.66802	7	2.83401	11	4.45344	5	2.02429	14	5.66802	28	11.336	18	7.28745	4	1.61943	9	3.64372	12	4.8583	6	2.42915	3
gene:Spy49_0264	278558..279664	Spy49_0264	1107		2.40834		1.71992			368	15	4.07609	35	9.51087	36	9.78261	15	4.07609	26	7.06522	13	3.53261	19	5.16304	28	7.6087	13	3.53261	15	4.07609	22	5.97826	17	4.61957	31	8.42391	17	4.61957	17	4.61957	2	0.543478	13	3.53261	21	5.70652	8	2.17391	5
gene:Spy49_0265	280146..280862	Spy49_0265	717		-1.78057		-2.18777			238	10	4.20168	13	5.46218	12	5.04202	26	10.9244	9	3.78151	6	2.52101	15	6.30252	24	10.084	7	2.94118	3	1.2605	8	3.36134	11	4.62185	19	7.98319	24	10.084	20	8.40336	0	0	6	2.52101	20	8.40336	4	1.68067	1
atmA	281260..281907	Spy49_0266	648		-2.34962		-3.07126			215	14	6.51163	17	7.90698	13	6.04651	13	6.04651	20	9.30233	8	3.72093	19	8.83721	10	4.65116	6	2.7907	3	1.39535	11	5.11628	12	5.5814	24	11.1628	16	7.44186	11	5.11628	0	0	2	0.930233	13	6.04651	2	0.930233	1
atmB	282234..283079	Spy49_0268	846		-1.41312		-2.19687			281	6	2.13523	20	7.11744	21	7.47331	21	7.47331	21	7.47331	5	1.77936	15	5.33808	31	11.032	9	3.20285	2	0.711744	12	4.27046	22	7.82918	35	12.4555	22	7.82918	16	5.69395	1	0.355872	3	1.06762	11	3.91459	2	0.711744	6
atmD	283329..284393	Spy49_0269	1065		-1.49085		-1.6902			354	8	2.25989	39	11.0169	36	10.1695	26	7.34463	15	4.23729	8	2.25989	20	5.64972	34	9.60452	6	1.69492	9	2.54237	22	6.21469	18	5.08475	24	6.77966	21	5.9322	24	6.77966	1	0.282486	14	3.9548	22	6.21469	7	1.9774	0
atmE	284394..285086	Spy49_0270	693		-1.39141		-1.08329			230	13	5.65217	30	13.0435	26	11.3043	21	9.13043	12	5.21739	7	3.04348	19	8.26087	22	9.56522	8	3.47826	1	0.434783	6	2.6087	7	3.04348	5	2.17391	8	3.47826	6	2.6087	1	0.434783	7	3.04348	22	9.56522	3	1.30435	6
braB	complement(285140..286474)	Spy49_0271c	1335		10.3836		13.738			444	44	9.90991	60	13.5135	47	10.5856	28	6.30631	35	7.88288	19	4.27928	29	6.53153	46	10.3604	14	3.15315	8	1.8018	10	2.25225	13	2.92793	17	3.82883	10	2.25225	6	1.35135	3	0.675676	5	1.12613	41	9.23423	4	0.900901	5
gene:Spy49_0272	286820..287959	Spy49_0272	1140		2.24303		1.85016			379	17	4.48549	59	15.5673	36	9.49868	40	10.5541	27	7.12401	15	3.95778	25	6.59631	44	11.6095	6	1.58311	4	1.05541	12	3.16623	17	4.48549	12	3.16623	8	2.11082	8	2.11082	5	1.31926	6	1.58311	28	7.38786	7	1.84697	3
gene:Spy49_0273c	complement(288014..288688)	Spy49_0273c	675		-1.27492		1.15306			224	8	3.57143	21	9.375	22	9.82143	23	10.2679	12	5.35714	6	2.67857	12	5.35714	14	6.25	5	2.23214	6	2.67857	3	1.33929	10	4.46429	18	8.03571	12	5.35714	19	8.48214	2	0.892857	11	4.91071	15	6.69643	4	1.78571	1
gene:Spy49_0274c	complement(288698..290089)	Spy49_0274c	1392		-1.36792		1.23701			463	40	8.63931	57	12.311	42	9.07127	38	8.20734	33	7.12743	13	2.80778	40	8.63931	34	7.34341	10	2.15983	6	1.2959	17	3.67171	19	4.10367	20	4.31965	12	2.59179	9	1.94384	3	0.647948	15	3.23974	35	7.5594	17	3.67171	3
gidB	complement(290158..290871)	Spy49_0275	714		1.18168		1.13888			237	17	7.173	31	13.0802	16	6.75105	10	4.21941	10	4.21941	12	5.06329	12	5.06329	18	7.59494	7	2.95359	4	1.68776	11	4.64135	11	4.64135	22	9.2827	11	4.64135	18	7.59494	1	0.421941	8	3.37553	14	5.90717	3	1.26582	1
lemA	291021..291578	Spy49_0276	558		-1.27705		-2.15923			185	9	4.86486	22	11.8919	9	4.86486	12	6.48649	16	8.64865	8	4.32432	13	7.02703	13	7.02703	7	3.78378	1	0.540541	9	4.86486	15	8.10811	14	7.56757	4	2.16216	17	9.18919	0	0	6	3.24324	4	2.16216	4	2.16216	2
htpX	291625..292521	Spy49_0277	897		-1.30523		-1.77192			298	9	3.02013	39	13.0872	25	8.38926	21	7.04698	27	9.0604	12	4.02685	12	4.02685	30	10.0671	8	2.68456	5	1.67785	13	4.36242	11	3.69128	8	2.68456	12	4.02685	17	5.7047	0	0	18	6.04027	16	5.36913	14	4.69799	1
gene:Spy49_0278	292755..293288	Spy49_0278	534		1.39662		2.13669			177	4	2.25989	27	15.2542	12	6.77966	14	7.9096	11	6.21469	6	3.38983	3	1.69492	10	5.64972	5	2.82486	2	1.12994	10	5.64972	7	3.9548	14	7.9096	15	8.47458	20	11.2994	3	1.69492	5	2.82486	5	2.82486	3	1.69492	1
csrR	293555..294241	Spy49_0279	687		-1.13801		-1.03896			228	5	2.19298	24	10.5263	20	8.77193	18	7.89474	8	3.50877	5	2.19298	12	5.26316	9	3.94737	10	4.38596	1	0.438596	6	2.63158	10	4.38596	14	6.14035	17	7.45614	24	10.5263	0	0	20	8.77193	13	5.70175	11	4.82456	1
csrS	294247..295749	Spy49_0280	1503		1.47251		1.48473			500	26	5.2	49	9.8	44	8.8	33	6.6	38	7.6	8	1.6	26	5.2	19	3.8	17	3.4	16	3.2	22	4.4	31	6.2	33	6.6	31	6.2	36	7.2	1	0.2	31	6.2	24	4.8	12	2.4	3
nrdR.1	295964..296458	Spy49_0281	495		1.29465		-1.23551			164	5	3.04878	10	6.09756	10	6.09756	16	9.7561	12	7.31707	3	1.82927	12	7.31707	5	3.04878	4	2.43902	2	1.21951	8	4.87805	10	6.09756	11	6.70732	10	6.09756	19	11.5854	4	2.43902	17	10.3659	5	3.04878	1	0.609756	0
dnaB	296442..297617	Spy49_0282	1176		1.19376		1.02938			391	23	5.88235	40	10.2302	24	6.13811	23	5.88235	29	7.41688	11	2.8133	23	5.88235	27	6.90537	14	3.58056	5	1.27877	34	8.69565	18	4.60358	34	8.69565	25	6.39386	19	4.85934	0	0	19	4.85934	11	2.8133	10	2.55754	2
dnaI	297618..298520	Spy49_0283	903		1.41728		1.15323			300	11	3.66667	31	10.3333	20	6.66667	19	6.33333	25	8.33333	8	2.66667	11	3.66667	26	8.66667	13	4.33333	7	2.33333	19	6.33333	12	4	19	6.33333	15	5	26	8.66667	0	0	14	4.66667	13	4.33333	8	2.66667	3
engA	298583..299893	Spy49_0284	1311		1.7839		1.34089			436	19	4.3578	25	5.73394	44	10.0917	40	9.17431	21	4.81651	18	4.12844	26	5.9633	34	7.79817	12	2.75229	7	1.6055	11	2.52294	21	4.81651	24	5.50459	35	8.02752	30	6.88073	0	0	27	6.19266	27	6.19266	12	2.75229	3
snf	300100..303198	Spy49_0285	3099		1.16719		-1.18099			1032	60	5.81395	121	11.7248	73	7.07364	44	4.26357	76	7.36434	28	2.71318	53	5.13566	58	5.62016	39	3.77907	25	2.42248	69	6.68605	41	3.97287	69	6.68605	63	6.10465	72	6.97674	9	0.872093	48	4.65116	52	5.03876	23	2.22868	9
gene:Spy49_0286	303442..304044	Spy49_0286	603		1.24923		1.01843			200	6	3	13	6.5	8	4	5	2.5	13	6.5	10	5	9	4.5	17	8.5	11	5.5	3	1.5	19	9.5	12	6	26	13	12	6	17	8.5	1	0.5	10	5	3	1.5	5	2.5	0
murC1	304084..305412	Spy49_0287	1329		1.1353		1.0956			442	29	6.56109	29	6.56109	36	8.1448	29	6.56109	21	4.75113	14	3.16742	26	5.88235	41	9.27602	23	5.20362	19	4.29864	15	3.39367	21	4.75113	27	6.1086	31	7.01357	28	6.33484	1	0.226244	13	2.94118	30	6.78733	9	2.0362	0
gene:Spy49_0288	305458..305940	Spy49_0288	483		1.36452		1.07458			160	5	3.125	18	11.25	18	11.25	11	6.875	9	5.625	5	3.125	12	7.5	10	6.25	6	3.75	4	2.5	12	7.5	4	2.5	5	3.125	6	3.75	10	6.25	1	0.625	5	3.125	14	8.75	3	1.875	2
gene:Spy49_0289	306058..307626	Spy49_0289	1569		1.23038		1.03117			522	18	3.44828	46	8.81226	30	5.74713	29	5.55556	38	7.27969	16	3.06513	41	7.85441	51	9.77011	25	4.78927	6	1.14943	28	5.36398	27	5.17241	53	10.1533	21	4.02299	44	8.42912	0	0	16	3.06513	23	4.40613	10	1.91571	0
greA	307651..308181	Spy49_0290	531		1.12757		-1.04232			176	4	2.27273	9	5.11364	19	10.7955	13	7.38636	11	6.25	4	2.27273	13	7.38636	16	9.09091	6	3.40909	1	0.568182	5	2.84091	3	1.70455	19	10.7955	11	6.25	22	12.5	0	0	8	4.54545	9	5.11364	3	1.70455	0
oxaA	complement(308800..309723)	Spy49_0291	924		2.20094		2.27417			307	17	5.53746	34	11.0749	25	8.14332	10	3.25733	23	7.49186	15	4.88599	16	5.21173	25	8.14332	13	4.23453	3	0.977199	18	5.86319	12	3.90879	22	7.16612	4	1.30293	12	3.90879	2	0.651466	12	3.90879	22	7.16612	18	5.86319	4
gene:Spy49_0292c	complement(309805..310083)	Spy49_0292c	279		-1.3175		1.00844			92	5	5.43478	4	4.34783	7	7.6087	10	10.8696	4	4.34783	1	1.08696	6	6.52174	6	6.52174	3	3.26087	1	1.08696	6	6.52174	5	5.43478	6	6.52174	8	8.69565	3	3.26087	0	0	5	5.43478	8	8.69565	2	2.17391	2
gene:Spy49_0293	310344..311081	Spy49_0293	738		1.45684		1.07084			245	8	3.26531	30	12.2449	18	7.34694	17	6.93878	17	6.93878	9	3.67347	11	4.4898	20	8.16327	6	2.44898	9	3.67347	17	6.93878	6	2.44898	18	7.34694	9	3.67347	19	7.7551	1	0.408163	9	3.67347	14	5.71429	5	2.04082	2
gene:Spy49_0294	311120..311620	Spy49_0294	501		1.36776		2.14354			166	7	4.21687	12	7.22892	8	4.81928	10	6.0241	10	6.0241	4	2.40964	9	5.42169	11	6.62651	9	5.42169	13	7.83133	5	3.01205	6	3.61446	17	10.241	6	3.61446	9	5.42169	1	0.60241	14	8.43373	5	3.01205	4	2.40964	6
gene:Spy49_0295	311635..312324	Spy49_0295	690		-1.05876		1.62633			229	18	7.86026	26	11.3537	25	10.917	21	9.17031	21	9.17031	4	1.74672	7	3.05677	25	10.917	11	4.80349	1	0.436681	8	3.49345	11	4.80349	6	2.62009	7	3.05677	2	0.873362	0	0	7	3.05677	17	7.42358	11	4.80349	1
gene:Spy49_0296	312502..312744	Spy49_0296	243		1.4347		1.30773			80	2	2.5	5	6.25	11	13.75	4	5	5	6.25	3	3.75	3	3.75	7	8.75	1	1.25	1	1.25	6	7.5	1	1.25	9	11.25	0	0	6	7.5	0	0	4	5	7	8.75	4	5	1
glr	312922..313716	Spy49_0297	795		-1.02752		1.12372			264	8	3.0303	24	9.09091	25	9.4697	28	10.6061	15	5.68182	16	6.06061	15	5.68182	20	7.57576	8	3.0303	5	1.89394	10	3.78788	10	3.78788	19	7.19697	10	3.78788	12	4.54545	6	2.27273	9	3.40909	16	6.06061	5	1.89394	3
gene:Spy49_0298	313713..314699	Spy49_0298	987		-1.17608		1.05798			328	14	4.26829	30	9.14634	17	5.18293	21	6.40244	15	4.57317	13	3.96341	24	7.31707	29	8.84146	9	2.7439	7	2.13415	13	3.96341	16	4.87805	23	7.0122	18	5.4878	26	7.92683	0	0	12	3.65854	28	8.53659	7	2.13415	6
gene:Spy49_0299	314678..315199	Spy49_0299	522		1.0116		1.08451			173	6	3.46821	13	7.51445	12	6.93642	12	6.93642	9	5.20231	6	3.46821	12	6.93642	11	6.35838	10	5.78035	8	4.62428	9	5.20231	6	3.46821	9	5.20231	16	9.24855	6	3.46821	2	1.15607	7	4.04624	13	7.51445	3	1.7341	3
gene:Spy49_0300	315196..315657	Spy49_0300	462		-1.02321		1.03225			153	7	4.57516	14	9.15033	19	12.4183	10	6.53595	12	7.84314	4	2.61438	13	8.49673	5	3.26797	5	3.26797	5	3.26797	4	2.61438	6	3.92157	10	6.53595	12	7.84314	8	5.22876	0	0	6	3.92157	4	2.61438	8	5.22876	1
xerD	315654..316400	Spy49_0301	747		-1.02305		-1.00381			248	14	5.64516	38	15.3226	18	7.25806	12	4.83871	18	7.25806	7	2.82258	12	4.83871	12	4.83871	14	5.64516	2	0.806452	20	8.06452	10	4.03226	23	9.27419	6	2.41935	14	5.64516	1	0.403226	10	4.03226	11	4.43548	4	1.6129	2
gene:Spy49_0302	316400..317104	Spy49_0302	705		-1.02791		-1.03078			234	9	3.84615	32	13.6752	21	8.97436	18	7.69231	13	5.55556	4	1.7094	5	2.13675	15	6.41026	8	3.4188	5	2.13675	13	5.55556	6	2.5641	22	9.40171	14	5.98291	27	11.5385	1	0.42735	8	3.4188	3	1.28205	9	3.84615	1
gene:Spy49_0303	317101..317652	Spy49_0303	552		-1.0239		-1.01163			183	5	2.73224	28	15.3005	11	6.01093	9	4.91803	15	8.19672	5	2.73224	11	6.01093	17	9.28962	8	4.37158	4	2.18579	9	4.91803	4	2.18579	9	4.91803	10	5.46448	16	8.74317	1	0.546448	9	4.91803	8	4.37158	4	2.18579	0
rluB	317773..318495	Spy49_0304	723		-1.18628		1.08948			240	2	0.833333	25	10.4167	19	7.91667	22	9.16667	12	5	8	3.33333	14	5.83333	10	4.16667	6	2.5	5	2.08333	6	2.5	13	5.41667	25	10.4167	15	6.25	14	5.83333	0	0	21	8.75	17	7.08333	4	1.66667	2
gene:Spy49_0305	318495..318755	Spy49_0305	261		-1.29231		1.02452			86	2	2.32558	7	8.13953	6	6.97674	5	5.81395	7	8.13953	7	8.13953	4	4.65116	7	8.13953	4	4.65116	2	2.32558	1	1.16279	3	3.48837	10	11.6279	2	2.32558	3	3.48837	3	3.48837	4	4.65116	5	5.81395	4	4.65116	0
gene:Spy49_0306	318933..319481	Spy49_0306	549		4.16771		2.16916			182	9	4.94505	17	9.34066	11	6.04396	7	3.84615	5	2.74725	7	3.84615	9	4.94505	12	6.59341	7	3.84615	11	6.04396	10	5.49451	12	6.59341	14	7.69231	12	6.59341	11	6.04396	3	1.64835	9	4.94505	9	4.94505	6	3.2967	1
gene:Spy49_0307	319792..320328	Spy49_0307	537		3.28549		1.63769			178	15	8.42697	29	16.2921	22	12.3596	13	7.30337	9	5.05618	5	2.80899	8	4.49438	14	7.86517	9	5.05618	0	0	2	1.1236	9	5.05618	8	4.49438	4	2.24719	2	1.1236	3	1.68539	4	2.24719	10	5.61798	11	6.17978	1
gene:Spy49_0308	320553..321011	Spy49_0308	459		1.36902		-1.22795			152	15	9.86842	25	16.4474	20	13.1579	8	5.26316	10	6.57895	5	3.28947	4	2.63158	8	5.26316	8	5.26316	4	2.63158	7	4.60526	1	0.657895	7	4.60526	2	1.31579	3	1.97368	1	0.657895	6	3.94737	11	7.23684	5	3.28947	2
gene:Spy49_0309	321303..322223	Spy49_0309	921		1.02917		-1.04968			306	9	2.94118	25	8.16993	24	7.84314	20	6.53595	10	3.26797	13	4.24837	18	5.88235	13	4.24837	12	3.92157	14	4.57516	11	3.59477	16	5.22876	16	5.22876	24	7.84314	18	5.88235	8	2.61438	23	7.51634	18	5.88235	11	3.59477	3
gene:Spy49_0310	322262..322816	Spy49_0310	555		1.01185		1.40301			184	6	3.26087	29	15.7609	9	4.8913	16	8.69565	9	4.8913	7	3.80435	9	4.8913	19	10.3261	6	3.26087	4	2.17391	10	5.43478	7	3.80435	11	5.97826	12	6.52174	8	4.34783	0	0	6	3.26087	10	5.43478	6	3.26087	0
hlyX	322950..324284	Spy49_0311	1335		1.4075		1.71629			444	19	4.27928	59	13.2883	40	9.00901	31	6.98198	29	6.53153	13	2.92793	27	6.08108	24	5.40541	10	2.25225	4	0.900901	18	4.05405	17	3.82883	21	4.72973	36	8.10811	37	8.33333	0	0	18	4.05405	24	5.40541	15	3.37838	2
pflC	324290..325153	Spy49_0312	864		-1.3902		-1.94552			287	13	4.52962	27	9.40767	18	6.27178	18	6.27178	10	3.48432	12	4.18118	24	8.36237	8	2.78746	11	3.83275	10	3.48432	14	4.87805	14	4.87805	23	8.01394	17	5.92334	21	7.31707	5	1.74216	11	3.83275	19	6.62021	8	2.78746	4
gene:Spy49_0313	325284..326219	Spy49_0313	936		-2.16522		-1.93459			311	14	4.50161	28	9.00322	18	5.78778	31	9.96785	22	7.07395	8	2.57235	15	4.82315	39	12.5402	8	2.57235	7	2.2508	10	3.21543	17	5.46624	13	4.18006	18	5.78778	29	9.32476	0	0	8	2.57235	18	5.78778	8	2.57235	0
gene:Spy49_0314	326295..326948	Spy49_0314	654		-1.09714		-1.31107			217	11	5.06912	28	12.9032	14	6.45161	13	5.99078	7	3.22581	7	3.22581	19	8.75576	11	5.06912	12	5.52995	4	1.84332	13	5.99078	10	4.60829	15	6.91244	16	7.37327	12	5.52995	1	0.460829	10	4.60829	6	2.76498	8	3.68664	0
fhuG	complement(326993..328030)	Spy49_0315	1038		4.47073		5.94965			345	14	4.05797	72	20.8696	33	9.56522	26	7.53623	30	8.69565	10	2.89855	18	5.21739	23	6.66667	9	2.6087	11	3.18841	7	2.02899	11	3.18841	10	2.89855	9	2.6087	2	0.57971	2	0.57971	14	4.05797	31	8.98551	9	2.6087	4
fhuB1	complement(327991..329043)	Spy49_0316	1053		4.5427		4.34985			350	16	4.57143	64	18.2857	29	8.28571	24	6.85714	28	8	13	3.71429	13	3.71429	36	10.2857	13	3.71429	14	4	12	3.42857	11	3.14286	11	3.14286	2	0.571429	4	1.14286	8	2.28571	11	3.14286	30	8.57143	6	1.71429	5
fhuD	complement(329033..329965)	Spy49_0317c	933		3.91534		3.51824			310	8	2.58065	32	10.3226	19	6.12903	24	7.74194	18	5.80645	11	3.54839	26	8.3871	24	7.74194	17	5.48387	5	1.6129	11	3.54839	10	3.22581	36	11.6129	18	5.80645	19	6.12903	2	0.645161	6	1.93548	16	5.16129	4	1.29032	4
fhuC1	complement(329991..330773)	Spy49_0318	783		3.49109		2.75355			260	5	1.92308	31	11.9231	24	9.23077	15	5.76923	12	4.61538	12	4.61538	21	8.07692	22	8.46154	11	4.23077	8	3.07692	16	6.15385	10	3.84615	16	6.15385	15	5.76923	10	3.84615	2	0.769231	6	2.30769	15	5.76923	7	2.69231	2
murE	complement(331019..332464)	Spy49_0319c	1446		-3.77377		-2.30521			481	25	5.19751	47	9.77131	31	6.44491	27	5.61331	26	5.40541	14	2.9106	27	5.61331	47	9.77131	21	4.3659	19	3.9501	23	4.7817	16	3.3264	30	6.23701	32	6.65281	27	5.61331	3	0.623701	14	2.9106	35	7.27651	17	3.5343	0
gene:Spy49_0320	332552..334186	Spy49_0320	1635		-1.56078		-1.06945			544	27	4.96324	94	17.2794	49	9.00735	33	6.06618	31	5.69853	15	2.75735	34	6.25	48	8.82353	30	5.51471	10	1.83824	23	4.22794	18	3.30882	25	4.59559	10	1.83824	12	2.20588	1	0.183824	17	3.125	36	6.61765	23	4.22794	8
upp	334353..334982	Spy49_0322	630		-3.02846		-1.71771			209	5	2.39234	26	12.4402	16	7.6555	18	8.61244	8	3.82775	12	5.74163	8	3.82775	17	8.13397	4	1.91388	6	2.87081	9	4.30622	5	2.39234	15	7.17703	15	7.17703	11	5.26316	2	0.956938	9	4.30622	17	8.13397	6	2.87081	0
clpP	335206..335796	Spy49_0323	591		-2.69034		-1.97994			196	4	2.04082	15	7.65306	18	9.18367	10	5.10204	10	5.10204	5	2.55102	14	7.14286	18	9.18367	7	3.57143	4	2.04082	9	4.59184	9	4.59184	11	5.61224	12	6.12245	12	6.12245	0	0	8	4.08163	16	8.16327	13	6.63265	1
gene:Spy49_0325	336288..336563	Spy49_0325	276		-1.45433		-1.83475			91	4	4.3956	9	9.89011	6	6.59341	4	4.3956	4	4.3956	1	1.0989	2	2.1978	2	2.1978	7	7.69231	3	3.2967	4	4.3956	6	6.59341	9	9.89011	9	9.89011	4	4.3956	1	1.0989	10	10.989	4	4.3956	2	2.1978	0
tmk	336812..337447	Spy49_0326	636		-1.25073		-1.49119			211	4	1.89573	31	14.6919	19	9.00474	15	7.109	5	2.36967	9	4.2654	14	6.63507	20	9.47867	4	1.89573	6	2.8436	10	4.73934	5	2.36967	12	5.6872	12	5.6872	17	8.05687	0	0	12	5.6872	13	6.16114	2	0.947867	1
gene:Spy49_0327	337465..338340	Spy49_0327	876		-1.05094		-1.37209			291	13	4.46735	42	14.433	11	3.78007	18	6.18557	10	3.43643	7	2.4055	19	6.52921	25	8.59107	10	3.43643	5	1.71821	27	9.27835	16	5.49828	21	7.21649	13	4.46735	22	7.56014	6	2.06186	9	3.09278	7	2.4055	8	2.74914	2
gene:Spy49_0328	338688..338849	Spy49_0328	162		1.02998		-1.16849			53	3	5.66038	11	20.7547	2	3.77358	3	5.66038	4	7.54717	1	1.88679	4	7.54717	2	3.77358	3	5.66038	0	0	3	5.66038	1	1.88679	4	7.54717	1	1.88679	1	1.88679	2	3.77358	1	1.88679	6	11.3208	0	0	1
gene:Spy49_0329	339004..339327	Spy49_0329	324		1.19112		1.05921			107	7	6.54206	12	11.215	4	3.73832	5	4.6729	4	3.73832	1	0.934579	4	3.73832	4	3.73832	2	1.86916	4	3.73832	5	4.6729	7	6.54206	9	8.41121	6	5.60748	15	14.0187	3	2.80374	8	7.47664	4	3.73832	3	2.80374	0
gene:Spy49_0330	339332..340195	Spy49_0330	864		-1.10328		-1.02723			287	12	4.18118	31	10.8014	19	6.62021	19	6.62021	17	5.92334	13	4.52962	15	5.22648	28	9.7561	11	3.83275	8	2.78746	19	6.62021	6	2.09059	19	6.62021	19	6.62021	18	6.27178	3	1.0453	9	3.13589	16	5.57491	5	1.74216	0
gene:Spy49_0331	340222..340614	Spy49_0331	393		2.94715		2.64989			130	13	10	15	11.5385	12	9.23077	9	6.92308	4	3.07692	4	3.07692	6	4.61538	11	8.46154	11	8.46154	4	3.07692	2	1.53846	3	2.30769	7	5.38462	2	1.53846	3	2.30769	3	2.30769	3	2.30769	13	10	1	0.769231	4
gene:Spy49_0332c	complement(340661..341290)	Spy49_0332c	630		-1.69809		-1.33813			209	5	2.39234	27	12.9187	15	7.17703	15	7.17703	8	3.82775	8	3.82775	18	8.61244	17	8.13397	4	1.91388	7	3.34928	11	5.26316	7	3.34928	9	4.30622	14	6.69856	14	6.69856	4	1.91388	5	2.39234	16	7.6555	5	2.39234	0
gene:Spy49_0333	341597..341953	Spy49_0333	357		2.52652		-1.02737			118	3	2.54237	14	11.8644	9	7.62712	3	2.54237	6	5.08475	5	4.23729	6	5.08475	8	6.77966	6	5.08475	1	0.847458	7	5.9322	5	4.23729	12	10.1695	9	7.62712	6	5.08475	2	1.69492	4	3.38983	7	5.9322	4	3.38983	1
exoA	complement(342027..342938)	Spy49_0334c	912		-1.06706		1.05249			303	12	3.9604	29	9.57096	21	6.93069	15	4.9505	21	6.93069	14	4.62046	24	7.92079	23	7.59076	10	3.30033	8	2.64026	9	2.9703	14	4.62046	16	5.28053	22	7.26073	14	4.62046	1	0.330033	22	7.26073	16	5.28053	5	1.65017	7
lctO	343088..344269	Spy49_0335	1182		-1.37504		-3.21929			393	19	4.83461	29	7.37913	23	5.85242	28	7.12468	24	6.10687	17	4.3257	26	6.61578	39	9.92366	13	3.30789	9	2.29008	18	4.58015	15	3.81679	22	5.59796	28	7.12468	19	4.83461	2	0.508906	14	3.56234	37	9.41476	9	2.29008	2
prtS	344611..349476	Spy49_0336	4866		14.5259		3.73391			1621	60	3.70142	120	7.40284	67	4.13325	118	7.27946	120	7.40284	68	4.19494	135	8.32819	119	7.34115	62	3.8248	34	2.09747	71	4.38001	96	5.92227	136	8.38988	118	7.27946	83	5.1203	1	0.0616903	46	2.83775	125	7.71129	32	1.97409	10
gene:Spy49_0337	350303..350956	Spy49_0337	654		3.46458		2.71563			217	17	7.8341	31	14.2857	15	6.91244	12	5.52995	10	4.60829	6	2.76498	19	8.75576	20	9.21659	12	5.52995	5	2.30415	9	4.14747	9	4.14747	11	5.06912	1	0.460829	6	2.76498	3	1.38249	6	2.76498	14	6.45161	9	4.14747	2
metS	351196..353196	Spy49_0338	2001		2.63611		3.40587			666	28	4.2042	59	8.85886	39	5.85586	55	8.25826	38	5.70571	29	4.35435	32	4.8048	57	8.55856	31	4.65465	15	2.25225	23	3.45345	19	2.85285	41	6.15616	50	7.50751	45	6.75676	2	0.3003	25	3.75375	42	6.30631	25	3.75375	11
nrdF.2	353694..354707	Spy49_0339	1014		2.24017		3.44543			337	17	5.04451	33	9.79228	15	4.45104	20	5.93472	26	7.71513	11	3.26409	21	6.23145	22	6.52819	22	6.52819	7	2.07715	20	5.93472	14	4.1543	13	3.85757	23	6.82493	25	7.4184	1	0.296736	16	4.74777	17	5.04451	7	2.07715	7
nrdI.2	354711..355199	Spy49_0340	489		2.34525		3.14766			162	7	4.32099	15	9.25926	10	6.17284	11	6.79012	9	5.55556	10	6.17284	12	7.40741	11	6.79012	3	1.85185	11	6.79012	9	5.55556	11	6.79012	13	8.02469	5	3.08642	4	2.46914	2	1.23457	8	4.93827	9	5.55556	2	1.23457	0
nrdE.2	355166..357346	Spy49_0341	2181		2.16025		3.01478			726	35	4.82094	70	9.64187	41	5.64738	37	5.09642	49	6.74931	25	3.44353	42	5.78512	81	11.157	42	5.78512	16	2.20386	36	4.95868	30	4.13223	40	5.50964	46	6.33609	40	5.50964	11	1.51515	30	4.13223	39	5.3719	15	2.06612	1
gene:Spy49_0342c	complement(357508..358260)	Spy49_0342c	753		2.10646		1.52876			250	11	4.4	26	10.4	9	3.6	20	8	13	5.2	10	4	15	6	22	8.8	14	5.6	8	3.2	13	5.2	4	1.6	16	6.4	8	3.2	18	7.2	7	2.8	14	5.6	14	5.6	5	2	3
gene:Spy49_0343	358946..359164	Spy49_0343	219		1.08316		-1.53422			72	2	2.77778	2	2.77778	1	1.38889	2	2.77778	7	9.72222	3	4.16667	5	6.94444	3	4.16667	2	2.77778	1	1.38889	6	8.33333	2	2.77778	4	5.55556	6	8.33333	9	12.5	0	0	10	13.8889	6	8.33333	1	1.38889	0
gene:Spy49_0344	359112..359315	Spy49_0344	204		1.58452		-1.25353			67	1	1.49254	4	5.97015	3	4.47761	5	7.46269	7	10.4478	2	2.98507	4	5.97015	4	5.97015	1	1.49254	0	0	6	8.95522	2	2.98507	1	1.49254	3	4.47761	14	20.8955	0	0	4	5.97015	3	4.47761	1	1.49254	2
gene:Spy49_0345c	complement(359568..359765)	Spy49_0345c	198		2.16368		1.55334			65	4	6.15385	6	9.23077	5	7.69231	3	4.61538	4	6.15385	1	1.53846	4	6.15385	5	7.69231	3	4.61538	1	1.53846	0	0	8	12.3077	8	12.3077	1	1.53846	3	4.61538	1	1.53846	6	9.23077	1	1.53846	1	1.53846	0
gene:Spy49_0346c	complement(360026..360859)	Spy49_0346c	834		1.61422		3.90997			277	13	4.69314	19	6.85921	27	9.74729	17	6.13718	27	9.74729	8	2.88809	14	5.05415	12	4.33213	8	2.88809	10	3.61011	22	7.94224	10	3.61011	28	10.1083	10	3.61011	11	3.97112	4	1.44404	20	7.22022	10	3.61011	5	1.80505	2
gene:Spy49_0347	361343..361612	Spy49_0347	270		-1.26336		-1.23826			89	1	1.1236	9	10.1124	4	4.49438	8	8.98876	11	12.3596	2	2.24719	7	7.86517	6	6.74157	1	1.1236	2	2.24719	2	2.24719	3	3.37079	6	6.74157	4	4.49438	7	7.86517	1	1.1236	3	3.37079	5	5.61798	7	7.86517	0
gene:Spy49_0348	362242..362646	Spy49_0348	405		3.33412		2.66111			134	10	7.46269	7	5.22388	8	5.97015	10	7.46269	13	9.70149	4	2.98507	6	4.47761	4	2.98507	6	4.47761	2	1.49254	9	6.71642	10	7.46269	8	5.97015	8	5.97015	7	5.22388	0	0	3	2.23881	11	8.20896	4	2.98507	4
gene:Spy49_0349c	complement(363232..363621)	Spy49_0349c	390		3.12277		4.55023			129	9	6.97674	7	5.42636	7	5.42636	7	5.42636	7	5.42636	5	3.87597	15	11.6279	5	3.87597	3	2.32558	1	0.775194	8	6.20155	8	6.20155	9	6.97674	9	6.97674	10	7.75194	0	0	5	3.87597	6	4.65116	3	2.32558	5
gene:Spy49_0350c	complement(364340..365032)	Spy49_0350c	693		1.0068		-1.8132			230	12	5.21739	20	8.69565	27	11.7391	8	3.47826	17	7.3913	5	2.17391	8	3.47826	3	1.30435	12	5.21739	7	3.04348	6	2.6087	18	7.82609	28	12.1739	17	7.3913	14	6.08696	7	3.04348	11	4.78261	6	2.6087	4	1.73913	0
gene:Spy49_0351c	complement(365190..365372)	Spy49_0351c	183		3.09267		-1.22848			60	4	6.66667	6	10	5	8.33333	1	1.66667	3	5	2	3.33333	1	1.66667	3	5	4	6.66667	0	0	3	5	2	3.33333	6	10	7	11.6667	5	8.33333	1	1.66667	1	1.66667	3	5	2	3.33333	1
gene:Spy49_0352c	complement(365511..365696)	Spy49_0352c	186		3.1208		-1.03181			61	6	9.83607	7	11.4754	2	3.27869	0	0	6	9.83607	4	6.55738	0	0	3	4.91803	2	3.27869	0	0	2	3.27869	2	3.27869	8	13.1148	5	8.19672	9	14.7541	0	0	1	1.63934	0	0	3	4.91803	1
gene:Spy49_0353c	complement(365740..366108)	Spy49_0353c	369		2.20384		-1.25433			122	3	2.45902	14	11.4754	12	9.83607	1	0.819672	8	6.55738	1	0.819672	2	1.63934	6	4.91803	10	8.19672	2	1.63934	5	4.09836	8	6.55738	12	9.83607	4	3.27869	15	12.2951	3	2.45902	11	9.01639	1	0.819672	2	1.63934	2
gene:Spy49_0354c	complement(366083..366256)	Spy49_0354c	174		1.77046		-1.31528			57	1	1.75439	7	12.2807	4	7.01754	4	7.01754	3	5.26316	0	0	2	3.50877	4	7.01754	3	5.26316	2	3.50877	3	5.26316	1	1.75439	3	5.26316	5	8.77193	7	12.2807	0	0	5	8.77193	1	1.75439	1	1.75439	1
gene:Spy49_0355c	complement(366619..367032)	Spy49_0355c	414		2.25402		-1.06114			137	1	0.729927	22	16.0584	13	9.48905	7	5.10949	8	5.83942	3	2.18978	7	5.10949	4	2.91971	6	4.37956	5	3.64964	8	5.83942	4	2.91971	16	11.6788	6	4.37956	15	10.9489	0	0	6	4.37956	3	2.18978	2	1.45985	1
gene:Spy49_0356c	complement(367138..367644)	Spy49_0356c	507		1.30214		-1.94275			168	8	4.7619	14	8.33333	8	4.7619	8	4.7619	11	6.54762	3	1.78571	9	5.35714	4	2.38095	9	5.35714	4	2.38095	7	4.16667	10	5.95238	20	11.9048	9	5.35714	10	5.95238	5	2.97619	14	8.33333	10	5.95238	3	1.78571	2
gene:Spy49_0357c	complement(367681..368010)	Spy49_0357c	330		1.07426		-1.20097			109	2	1.83486	8	7.33945	6	5.50459	4	3.66972	3	2.75229	0	0	3	2.75229	6	5.50459	2	1.83486	2	1.83486	11	10.0917	6	5.50459	15	13.7615	10	9.17431	13	11.9266	0	0	10	9.17431	4	3.66972	3	2.75229	1
gene:Spy49_0358c	complement(368000..368602)	Spy49_0358c	603		-1.12615		-1.59263			200	8	4	18	9	8	4	10	5	10	5	2	1	9	4.5	19	9.5	11	5.5	3	1.5	14	7	17	8.5	26	13	12	6	21	10.5	0	0	3	1.5	4	2	4	2	1
gene:Spy49_0359c	complement(368868..369134)	Spy49_0359c	267		-1.06054		-2.02653			88	6	6.81818	5	5.68182	4	4.54545	2	2.27273	4	4.54545	2	2.27273	10	11.3636	4	4.54545	7	7.95455	0	0	4	4.54545	5	5.68182	6	6.81818	8	9.09091	7	7.95455	3	3.40909	3	3.40909	5	5.68182	3	3.40909	0
gene:Spy49_0360c	complement(369315..369488)	Spy49_0360c	174		1.53368		-2.20701			57	4	7.01754	6	10.5263	2	3.50877	4	7.01754	5	8.77193	0	0	6	10.5263	0	0	4	7.01754	0	0	3	5.26316	3	5.26316	4	7.01754	4	7.01754	4	7.01754	1	1.75439	3	5.26316	1	1.75439	3	5.26316	0
gene:Spy49_0361c	complement(369776..371464)	Spy49_0361c	1689		-1.03949		-1.88279			562	28	4.98221	49	8.71886	45	8.00712	24	4.27046	27	4.80427	25	4.4484	36	6.40569	30	5.33808	20	3.55872	12	2.13523	26	4.62633	27	4.80427	61	10.8541	28	4.98221	49	8.71886	1	0.177936	25	4.4484	35	6.22776	8	1.42349	6
gene:Spy49_0362c	complement(371433..372290)	Spy49_0362c	858		-1.79487		-2.66209			285	10	3.50877	23	8.07018	20	7.01754	16	5.61404	16	5.61404	21	7.36842	23	8.07018	14	4.91228	21	7.36842	1	0.350877	12	4.21053	12	4.21053	17	5.96491	16	5.61404	18	6.31579	2	0.701754	17	5.96491	18	6.31579	5	1.75439	3
gene:Spy49_0363c	complement(372434..372712)	Spy49_0363c	279		-2.39694		-2.11995			92	4	4.34783	13	14.1304	3	3.26087	5	5.43478	2	2.17391	4	4.34783	4	4.34783	4	4.34783	5	5.43478	1	1.08696	5	5.43478	5	5.43478	10	10.8696	4	4.34783	9	9.78261	0	0	7	7.6087	5	5.43478	1	1.08696	1
gene:Spy49_0364c	complement(372715..372828)	Spy49_0364c	114		-1.03053		-3.21422			37	1	2.7027	8	21.6216	0	0	2	5.40541	2	5.40541	0	0	1	2.7027	3	8.10811	2	5.40541	0	0	3	8.10811	2	5.40541	4	10.8108	2	5.40541	3	8.10811	0	0	1	2.7027	3	8.10811	0	0	0
gene:Spy49_0365c	complement(373055..373249)	Spy49_0365c	195		-2.17028		-2.65813			64	0	0	15	23.4375	8	12.5	1	1.5625	2	3.125	3	4.6875	3	4.6875	1	1.5625	5	7.8125	2	3.125	5	7.8125	6	9.375	2	3.125	2	3.125	3	4.6875	0	0	2	3.125	3	4.6875	1	1.5625	0
gene:Spy49_0366c	complement(373246..373455)	Spy49_0366c	210		-1.03551		-1.76164			69	1	1.44928	14	20.2899	5	7.24638	3	4.34783	7	10.1449	0	0	5	7.24638	2	2.89855	2	2.89855	1	1.44928	3	4.34783	5	7.24638	1	1.44928	5	7.24638	6	8.69565	0	0	3	4.34783	4	5.7971	2	2.89855	0
gene:Spy49_0367c	complement(373980..374228)	Spy49_0367c	249		-1.00152		-2.57936			82	3	3.65854	7	8.53659	7	8.53659	4	4.87805	4	4.87805	5	6.09756	5	6.09756	3	3.65854	4	4.87805	1	1.21951	4	4.87805	3	3.65854	6	7.31707	3	3.65854	8	9.7561	1	1.21951	8	9.7561	3	3.65854	2	2.43902	1
gene:Spy49_0368c	complement(374244..374429)	Spy49_0368c	186		-1.26927		-3.32999			61	2	3.27869	6	9.83607	4	6.55738	4	6.55738	2	3.27869	2	3.27869	5	8.19672	4	6.55738	1	1.63934	1	1.63934	2	3.27869	2	3.27869	7	11.4754	4	6.55738	5	8.19672	0	0	5	8.19672	2	3.27869	3	4.91803	0
gene:Spy49_0369	374597..375265	Spy49_0369	669		-1.52124		-1.57318			222	11	4.95495	20	9.00901	15	6.75676	9	4.05405	9	4.05405	5	2.25225	11	4.95495	4	1.8018	19	8.55856	3	1.35135	8	3.6036	15	6.75676	23	10.3604	19	8.55856	26	11.7117	0	0	11	4.95495	9	4.05405	4	1.8018	1
gene:Spy49_0370	375347..376492	Spy49_0370	1146		-1.87385		-1.61426			381	16	4.19948	41	10.7612	28	7.34908	28	7.34908	20	5.24934	11	2.88714	25	6.56168	25	6.56168	21	5.51181	9	2.3622	15	3.93701	19	4.98688	38	9.97375	13	3.41207	20	5.24934	1	0.262467	21	5.51181	18	4.72441	10	2.62467	2
gene:Spy49_0371	377362..377598	Spy49_0371	237		3.12975		2.44653			78	4	5.12821	7	8.97436	3	3.84615	7	8.97436	1	1.28205	4	5.12821	6	7.69231	6	7.69231	3	3.84615	1	1.28205	2	2.5641	2	2.5641	5	6.41026	5	6.41026	7	8.97436	1	1.28205	1	1.28205	8	10.2564	2	2.5641	3
gene:Spy49_0372	377591..378289	Spy49_0372	699		3.40956		3.34972			-	-	-	-	-	-	-	-	-	-	-	-	-	-	-	-	-	-	-	-	-	-	-	-	-	-	-	-	-	-	-	-	-	-	-	-	-	-	-	-
gene:Spy49_0373	378365..379324	Spy49_0373	960		3.18957		2.63125			319	11	3.44828	34	10.6583	22	6.89655	27	8.46395	14	4.38871	9	2.82132	16	5.01567	27	8.46395	12	3.76176	14	4.38871	11	3.44828	14	4.38871	24	7.52351	17	5.32915	20	6.26959	4	1.25392	11	3.44828	21	6.58307	11	3.44828	0
glpT	379657..380994	Spy49_0374	1338		2.19		2.35429			445	25	5.61798	60	13.4831	35	7.86517	40	8.98876	26	5.8427	15	3.37079	14	3.14607	48	10.7865	18	4.04494	3	0.674157	9	2.02247	24	5.39326	15	3.37079	9	2.02247	17	3.82022	8	1.79775	12	2.69663	41	9.21348	15	3.37079	11
glmU	381167..382549	Spy49_0375	1383		-2.50431		-1.58776			460	11	2.3913	32	6.95652	37	8.04348	41	8.91304	29	6.30435	10	2.17391	43	9.34783	36	7.82609	14	3.04348	19	4.13043	15	3.26087	24	5.21739	27	5.86957	18	3.91304	29	6.30435	1	0.217391	18	3.91304	47	10.2174	9	1.95652	0
gene:Spy49_0376	382580..383134	Spy49_0376	555		-2.94357		-1.71682			184	9	4.8913	21	11.413	11	5.97826	15	8.15217	4	2.17391	5	2.71739	13	7.06522	16	8.69565	8	4.34783	3	1.63043	9	4.8913	4	2.17391	15	8.15217	9	4.8913	21	11.413	2	1.08696	6	3.26087	11	5.97826	2	1.08696	0
gene:Spy49_0377	383134..383385	Spy49_0377	252		-2.20694		-1.51628			83	3	3.61446	10	12.0482	9	10.8434	5	6.0241	4	4.81928	2	2.40964	4	4.81928	7	8.43373	3	3.61446	0	0	2	2.40964	2	2.40964	7	8.43373	7	8.43373	6	7.22892	0	0	7	8.43373	1	1.20482	4	4.81928	0
pfs	383405..384100	Spy49_0378	696		-2.23375		-1.86957			231	11	4.7619	19	8.22511	18	7.79221	21	9.09091	10	4.329	4	1.7316	12	5.19481	34	14.7186	7	3.0303	8	3.4632	14	6.06061	5	2.1645	12	5.19481	14	6.06061	11	4.7619	1	0.4329	4	1.7316	18	7.79221	8	3.4632	0
gene:Spy49_0379	384251..384592	Spy49_0379	342		-2.05887		-1.79265			113	1	0.884956	16	14.1593	2	1.76991	5	4.42478	11	9.73451	0	0	5	4.42478	5	4.42478	15	13.2743	6	5.30973	9	7.9646	7	6.19469	11	9.73451	4	3.53982	5	4.42478	0	0	3	2.65487	5	4.42478	3	2.65487	0
gene:Spy49_0380c	complement(384689..385336)	Spy49_0380c	648		-2.37214		-2.45054			215	7	3.25581	23	10.6977	19	8.83721	11	5.11628	5	2.32558	8	3.72093	17	7.90698	12	5.5814	11	5.11628	10	4.65116	9	4.18605	9	4.18605	17	7.90698	12	5.5814	17	7.90698	3	1.39535	7	3.25581	11	5.11628	6	2.7907	1
mtsA	385590..386414	Spy49_0381	825		1.66318		1.16974			274	8	2.91971	17	6.20438	26	9.48905	14	5.10949	21	7.66423	12	4.37956	11	4.0146	23	8.39416	13	4.74453	3	1.09489	5	1.82482	15	5.47445	36	13.1387	19	6.93431	24	8.75912	1	0.364964	2	0.729927	16	5.83942	4	1.45985	4
mtsB	386478..387203	Spy49_0382	726		1.72213		1.34779			241	10	4.14938	26	10.7884	21	8.71369	23	9.54357	12	4.97925	4	1.65975	12	4.97925	10	4.14938	9	3.73444	8	3.3195	8	3.3195	10	4.14938	21	8.71369	15	6.22407	13	5.39419	3	1.24481	7	2.90456	21	8.71369	8	3.3195	0
mtsC	387204..388058	Spy49_0383	855		1.96259		1.33005			284	19	6.69014	42	14.7887	30	10.5634	27	9.50704	28	9.85915	5	1.76056	15	5.28169	27	9.50704	10	3.52113	4	1.40845	5	1.76056	8	2.8169	13	4.57746	6	2.11268	4	1.40845	1	0.352113	2	0.704225	23	8.09859	13	4.57746	2
cypB	complement(388206..389012)	Spy49_0384c	807		-1.00623		1.03031			268	10	3.73134	18	6.71642	21	7.83582	12	4.47761	23	8.58209	10	3.73134	13	4.85075	22	8.20896	11	4.10448	4	1.49254	11	4.10448	17	6.34328	28	10.4478	19	7.08955	15	5.59701	1	0.373134	5	1.86567	22	8.20896	5	1.86567	1
ftsK	389229..391634	Spy49_0385	2406		1.40985		1.87554			801	37	4.61923	88	10.9863	51	6.36704	64	7.99001	47	5.86767	37	4.61923	24	2.99625	74	9.23845	18	2.24719	10	1.24844	26	3.24594	30	3.74532	55	6.86642	55	6.86642	63	7.86517	1	0.124844	43	5.36829	47	5.86767	26	3.24594	5
gene:Spy49_0386c	complement(391704..392054)	Spy49_0386c	351		1.30545		-1.04488			116	15	12.931	23	19.8276	14	12.069	11	9.48276	5	4.31034	4	3.44828	7	6.03448	7	6.03448	5	4.31034	2	1.72414	1	0.862069	2	1.72414	7	6.03448	1	0.862069	1	0.862069	0	0	3	2.58621	3	2.58621	4	3.44828	1
rplK	392301..392726	Spy49_0387	426		1.53053		1.01633			141	5	3.5461	6	4.25532	10	7.0922	12	8.51064	4	2.83688	10	7.0922	14	9.92908	21	14.8936	1	0.70922	0	0	5	3.5461	5	3.5461	13	9.21986	5	3.5461	8	5.67376	0	0	4	2.83688	11	7.80142	7	4.96454	0
rplA	392832..393521	Spy49_0388	690		1.81315		1.21862			229	8	3.49345	13	5.67686	9	3.93013	26	11.3537	9	3.93013	7	3.05677	13	5.67686	33	14.4105	4	1.74672	1	0.436681	6	2.62009	11	4.80349	24	10.4803	16	6.9869	11	4.80349	0	0	9	3.93013	19	8.29694	9	3.93013	1
pyrH	393843..394571	Spy49_0390	729		1.03039		1.3552			242	5	2.06612	16	6.61157	19	7.85124	25	10.3306	8	3.30579	7	2.89256	13	5.3719	29	11.9835	6	2.47934	5	2.06612	8	3.30579	12	4.95868	12	4.95868	17	7.02479	14	5.78512	1	0.413223	11	4.54545	24	9.91736	9	3.71901	1
rrf	394600..395157	Spy49_0391	558		-1.47997		1.00321			185	2	1.08108	16	8.64865	18	9.72973	8	4.32432	12	6.48649	6	3.24324	10	5.40541	24	12.973	3	1.62162	1	0.540541	6	3.24324	7	3.78378	18	9.72973	14	7.56757	19	10.2703	0	0	13	7.02703	5	2.7027	3	1.62162	0
gene:Spy49_0392	395266..396123	Spy49_0392	858		1.28792		1.96319			285	13	4.5614	27	9.47368	18	6.31579	17	5.96491	12	4.21053	12	4.21053	20	7.01754	17	5.96491	9	3.15789	2	0.701754	10	3.50877	13	4.5614	24	8.42105	16	5.61404	23	8.07018	0	0	15	5.26316	23	8.07018	10	3.50877	4
mrsA	396196..396705	Spy49_0394	510		1.87997		1.30727			169	10	5.91716	7	4.14201	10	5.91716	7	4.14201	8	4.73373	10	5.91716	10	5.91716	15	8.87574	11	6.50888	4	2.36686	13	7.69231	5	2.95858	8	4.73373	8	4.73373	16	9.46746	3	1.77515	8	4.73373	11	6.50888	2	1.18343	3
gene:Spy49_0395	396702..396917	Spy49_0395	216		1.78637		-1.0936			71	7	9.85915	7	9.85915	3	4.22535	2	2.8169	6	8.4507	3	4.22535	4	5.6338	4	5.6338	3	4.22535	2	2.8169	3	4.22535	4	5.6338	3	4.22535	7	9.85915	5	7.04225	0	0	3	4.22535	1	1.40845	2	2.8169	2
gene:Spy49_0396	397073..398242	Spy49_0396	1170		2.79698		2.84892			389	11	2.82776	19	4.88432	18	4.62725	29	7.45501	45	11.5681	35	8.99743	36	9.2545	52	13.3676	12	3.08483	10	2.57069	17	4.37018	16	4.11311	13	3.3419	20	5.14139	25	6.42674	0	0	6	1.54242	15	3.85604	7	1.79949	3
gene:Spy49_0398	398517..400328	Spy49_0398	1812		-2.03835		-2.3632			603	31	5.14096	44	7.29685	45	7.46269	30	4.97512	38	6.30182	26	4.31177	37	6.13599	38	6.30182	29	4.80929	22	3.64842	16	2.6534	23	3.81426	40	6.6335	39	6.46766	48	7.9602	4	0.66335	21	3.48259	42	6.96517	19	3.15091	11
phoH	400487..401539	Spy49_0399	1053		-3.10495		-2.7635			350	10	2.85714	37	10.5714	25	7.14286	35	10	14	4	12	3.42857	23	6.57143	27	7.71429	12	3.42857	9	2.57143	15	4.28571	7	2	24	6.85714	26	7.42857	22	6.28571	0	0	18	5.14286	24	6.85714	10	2.85714	0
gene:Spy49_0400	401585..402160	Spy49_0400	576		-2.61011		-1.94131			191	9	4.71204	22	11.5183	12	6.28272	8	4.18848	5	2.6178	16	8.37696	10	5.2356	14	7.32984	11	5.75916	4	2.09424	7	3.66492	6	3.14136	10	5.2356	14	7.32984	10	5.2356	0	0	11	5.75916	13	6.80628	4	2.09424	5
gene:Spy49_0401	402319..402816	Spy49_0401	498		-1.54588		-1.61795			165	9	5.45455	16	9.69697	10	6.06061	5	3.0303	9	5.45455	4	2.42424	12	7.27273	10	6.06061	8	4.84848	5	3.0303	9	5.45455	4	2.42424	6	3.63636	10	6.06061	26	15.7576	0	0	6	3.63636	8	4.84848	8	4.84848	0
dgk	402797..403204	Spy49_0402	408		-1.25362		-1.23577			135	10	7.40741	19	14.0741	13	9.62963	9	6.66667	10	7.40741	1	0.740741	8	5.92593	16	11.8519	2	1.48148	4	2.96296	0	0	8	5.92593	7	5.18519	4	2.96296	6	4.44444	2	1.48148	4	2.96296	5	3.7037	4	2.96296	3
era	403324..404220	Spy49_0403	897		-1.10824		1.0397			298	12	4.02685	23	7.71812	25	8.38926	27	9.0604	11	3.69128	11	3.69128	17	5.7047	14	4.69799	6	2.01342	7	2.34899	12	4.02685	9	3.02013	30	10.0671	22	7.38255	25	8.38926	0	0	14	4.69799	17	5.7047	14	4.69799	2
gene:Spy49_0404	404241..404717	Spy49_0404	477		1.27849		1.61223			158	9	5.6962	15	9.49367	12	7.59494	10	6.32911	10	6.32911	3	1.89873	8	5.06329	9	5.6962	6	3.79747	6	3.79747	4	2.53165	6	3.79747	8	5.06329	9	5.6962	19	12.0253	1	0.632911	5	3.16456	11	6.96203	6	3.79747	1
gene:Spy49_0405c	complement(405023..405277)	Spy49_0405c	255		1.01387		-1.08327			84	5	5.95238	8	9.52381	9	10.7143	3	3.57143	7	8.33333	1	1.19048	2	2.38095	1	1.19048	8	9.52381	6	7.14286	3	3.57143	7	8.33333	5	5.95238	4	4.7619	5	5.95238	0	0	4	4.7619	4	4.7619	2	2.38095	0
gene:Spy49_0406	405910..406092	Spy49_0406	183		-1.79546		-1.35826			60	3	5	5	8.33333	6	10	3	5	3	5	1	1.66667	1	1.66667	10	16.6667	1	1.66667	0	0	2	3.33333	3	5	1	1.66667	1	1.66667	3	5	2	3.33333	0	0	13	21.6667	2	3.33333	0
gene:Spy49_0407c	complement(406430..406579)	Spy49_0407c	150		1.13177		-1.17894			49	3	6.12245	5	10.2041	4	8.16327	0	0	7	14.2857	1	2.04082	5	10.2041	0	0	3	6.12245	1	2.04082	2	4.08163	3	6.12245	5	10.2041	0	0	5	10.2041	0	0	1	2.04082	2	4.08163	1	2.04082	1
gene:Spy49_0408c	complement(406576..406998)	Spy49_0408c	423		1.61409		-1.10922			140	8	5.71429	18	12.8571	9	6.42857	6	4.28571	10	7.14286	4	2.85714	10	7.14286	4	2.85714	8	5.71429	3	2.14286	6	4.28571	8	5.71429	5	3.57143	5	3.57143	14	10	0	0	10	7.14286	9	6.42857	3	2.14286	0
gene:Spy49_0409	407316..407543	Spy49_0409	228		1.39881		2.03465			75	3	4	3	4	6	8	6	8	3	4	2	2.66667	6	8	10	13.3333	1	1.33333	1	1.33333	2	2.66667	3	4	6	8	0	0	4	5.33333	2	2.66667	0	0	13	17.3333	2	2.66667	2
gene:Spy49_0410	408295..408555	Spy49_0410	261		-1.20703		2.46037			86	6	6.97674	12	13.9535	14	16.2791	7	8.13953	3	3.48837	3	3.48837	2	2.32558	3	3.48837	8	9.30233	1	1.16279	0	0	5	5.81395	5	5.81395	2	2.32558	2	2.32558	0	0	5	5.81395	4	4.65116	2	2.32558	2
gene:Spy49_0411	408771..409142	Spy49_0411	372		3.15265		2.34018			123	12	9.7561	15	12.1951	23	18.6992	10	8.13008	11	8.94309	1	0.813008	6	4.87805	3	2.43902	7	5.69106	1	0.813008	5	4.06504	2	1.62602	4	3.25203	3	2.43902	2	1.62602	4	3.25203	4	3.25203	4	3.25203	3	2.43902	3
gene:Spy49_0412	409427..410494	Spy49_0412	1068		2.98495		3.14082			355	10	2.8169	24	6.76056	15	4.22535	34	9.57746	31	8.73239	22	6.19718	30	8.4507	24	6.76056	9	2.53521	6	1.69014	13	3.66197	12	3.38028	25	7.04225	22	6.19718	20	5.6338	1	0.28169	14	3.94366	28	7.88732	12	3.38028	3
gene:Spy49_0413	410587..410985	Spy49_0413	399		3.50386		3.84158			132	4	3.0303	19	14.3939	4	3.0303	9	6.81818	8	6.06061	8	6.06061	6	4.54545	9	6.81818	1	0.757576	8	6.06061	5	3.78788	10	7.57576	10	7.57576	11	8.33333	11	8.33333	0	0	6	4.54545	3	2.27273	0	0	0
gene:Spy49_0414c	complement(411333..411602)	Spy49_0414c	270		1.09627		-1.3777			89	3	3.37079	10	11.236	8	8.98876	3	3.37079	8	8.98876	6	6.74157	5	5.61798	6	6.74157	1	1.1236	4	4.49438	3	3.37079	3	3.37079	14	15.7303	2	2.24719	3	3.37079	1	1.1236	3	3.37079	2	2.24719	4	4.49438	0
mutR	412673..413539	Spy49_0415	867		-2.03556		-1.07368			288	14	4.86111	39	13.5417	19	6.59722	10	3.47222	25	8.68056	1	0.347222	15	5.20833	11	3.81944	19	6.59722	8	2.77778	11	3.81944	11	3.81944	25	8.68056	15	5.20833	26	9.02778	5	1.73611	14	4.86111	11	3.81944	7	2.43056	2
fpg	413711..414538	Spy49_0416	828		-1.35679		1.32093			275	11	4	36	13.0909	13	4.72727	22	8	10	3.63636	15	5.45455	18	6.54545	16	5.81818	7	2.54545	7	2.54545	13	4.72727	5	1.81818	27	9.81818	11	4	17	6.18182	4	1.45455	15	5.45455	23	8.36364	4	1.45455	1
gene:Spy49_0417	414517..415128	Spy49_0417	612		-1.21831		-1.00792			203	5	2.46305	22	10.8374	18	8.867	10	4.92611	12	5.91133	6	2.95567	6	2.95567	22	10.8374	5	2.46305	2	0.985222	16	7.88177	7	3.44828	15	7.38916	14	6.89655	11	5.41872	0	0	11	5.41872	12	5.91133	7	3.44828	2
gene:Spy49_0418	415318..416820	Spy49_0418	1503		-1.17991		1.21108			500	19	3.8	64	12.8	29	5.8	36	7.2	32	6.4	20	4	31	6.2	51	10.2	10	2	6	1.2	29	5.8	12	2.4	34	6.8	26	5.2	31	6.2	0	0	26	5.2	32	6.4	9	1.8	3
gene:Spy49_0419	416942..418135	Spy49_0419	1194		1.8777		2.48545			397	29	7.30479	58	14.6096	28	7.0529	37	9.3199	31	7.80856	15	3.77834	19	4.78589	35	8.81612	16	4.03023	3	0.755668	12	3.02267	13	3.27456	16	4.03023	3	0.755668	10	2.51889	2	0.503778	15	3.77834	35	8.81612	15	3.77834	5
gene:Spy49_0420	418132..418278	Spy49_0420	147		3.60784		4.09275			48	0	0	3	6.25	2	4.16667	5	10.4167	5	10.4167	3	6.25	3	6.25	0	0	2	4.16667	2	4.16667	0	0	4	8.33333	8	16.6667	0	0	5	10.4167	3	6.25	2	4.16667	1	2.08333	0	0	0
gene:Spy49_0421	418324..418560	Spy49_0421	237		2.19797		1.39368			78	8	10.2564	14	17.9487	5	6.41026	7	8.97436	8	10.2564	2	2.5641	3	3.84615	8	10.2564	1	1.28205	0	0	3	3.84615	3	3.84615	3	3.84615	1	1.28205	3	3.84615	0	0	3	3.84615	2	2.5641	3	3.84615	1
vacB	418654..420987	Spy49_0422	2334		1.61084		1.4176			777	28	3.6036	53	6.82111	53	6.82111	63	8.10811	49	6.30631	26	3.3462	37	4.7619	63	8.10811	28	3.6036	20	2.574	29	3.7323	24	3.0888	73	9.39511	52	6.69241	63	8.10811	3	0.3861	43	5.53411	46	5.92021	24	3.0888	0
smpB	420990..421457	Spy49_0423	468		2.68803		2.82747			155	3	1.93548	14	9.03226	12	7.74194	9	5.80645	2	1.29032	3	1.93548	7	4.51613	14	9.03226	4	2.58065	7	4.51613	6	3.87097	7	4.51613	20	12.9032	7	4.51613	12	7.74194	0	0	11	7.09677	12	7.74194	3	1.93548	2
gene:Spy49_0424	421472..422182	Spy49_0424	711		3.31237		3.54366			236	10	4.23729	34	14.4068	11	4.66102	17	7.20339	11	4.66102	8	3.38983	14	5.9322	14	5.9322	16	6.77966	3	1.27119	10	4.23729	13	5.50847	14	5.9322	17	7.20339	12	5.08475	3	1.27119	6	2.54237	15	6.35593	4	1.69492	4
pcp	complement(422300..422947)	Spy49_0425c	648		-1.32077		-1.24623			215	10	4.65116	13	6.04651	19	8.83721	14	6.51163	6	2.7907	14	6.51163	12	5.5814	28	13.0233	4	1.86047	6	2.7907	10	4.65116	9	4.18605	12	5.5814	15	6.97674	9	4.18605	4	1.86047	7	3.25581	16	7.44186	7	3.25581	0
gene:Spy49_0426c	complement(422998..423924)	Spy49_0426c	927		-1.03688		1.11862			308	21	6.81818	43	13.961	36	11.6883	22	7.14286	9	2.92208	13	4.22078	19	6.16883	43	13.961	7	2.27273	3	0.974026	8	2.5974	13	4.22078	11	3.57143	6	1.94805	7	2.27273	2	0.649351	6	1.94805	25	8.11688	12	3.8961	2
gene:Spy49_0427c	complement(423924..424607)	Spy49_0427c	684		-1.22545		-1.14612			227	14	6.1674	30	13.2159	30	13.2159	13	5.72687	8	3.52423	4	1.76211	12	5.28634	22	9.69163	5	2.20264	3	1.32159	11	4.84581	9	3.96476	11	4.84581	8	3.52423	12	5.28634	1	0.440529	8	3.52423	21	9.2511	4	1.76211	1
gene:Spy49_0428c	complement(424818..425744)	Spy49_0428c	927		-1.03922		-1.04292			308	23	7.46753	35	11.3636	30	9.74026	13	4.22078	20	6.49351	10	3.24675	15	4.87013	11	3.57143	14	4.54545	6	1.94805	9	2.92208	13	4.22078	18	5.84416	12	3.8961	20	6.49351	3	0.974026	16	5.19481	23	7.46753	12	3.8961	5
gloA	complement(425889..426266)	Spy49_0429c	378		-3.60441		-2.12354			125	8	6.4	11	8.8	6	4.8	5	4	6	4.8	4	3.2	5	4	9	7.2	11	8.8	6	4.8	4	3.2	5	4	9	7.2	12	9.6	9	7.2	1	0.8	4	3.2	9	7.2	1	0.8	0
gene:Spy49_0430c	complement(426277..426942)	Spy49_0430c	666		-3.14105		-1.82063			221	7	3.16742	25	11.3122	17	7.69231	11	4.97738	12	5.42986	7	3.16742	7	3.16742	20	9.04977	7	3.16742	9	4.0724	9	4.0724	7	3.16742	18	8.1448	15	6.78733	16	7.23982	1	0.452489	11	4.97738	11	4.97738	7	3.16742	4
pepQ	complement(426991..428076)	Spy49_0431c	1086		-5.0326		-2.86902			361	25	6.92521	30	8.31025	26	7.20222	27	7.47922	11	3.04709	16	4.43213	20	5.54017	31	8.58726	12	3.3241	11	3.04709	15	4.15512	20	5.54017	19	5.26316	22	6.09418	23	6.37119	4	1.10803	8	2.21607	29	8.03324	11	3.04709	1
ccpA	428250..429251	Spy49_0432	1002		-3.83507		-2.91823			333	10	3.003	27	8.10811	24	7.20721	34	10.2102	20	6.00601	9	2.7027	18	5.40541	29	8.70871	12	3.6036	6	1.8018	5	1.5015	23	6.90691	25	7.50751	23	6.90691	23	6.90691	1	0.3003	16	4.8048	21	6.30631	7	2.1021	0
gene:Spy49_0433	429382..430380	Spy49_0433	999		1.13961		1.41379			332	20	6.0241	29	8.73494	20	6.0241	27	8.13253	19	5.72289	12	3.61446	12	3.61446	28	8.43373	16	4.81928	9	2.71084	10	3.01205	12	3.61446	29	8.73494	15	4.51807	21	6.3253	1	0.301205	14	4.21687	25	7.53012	8	2.40964	5
gene:Spy49_0434	430382..431716	Spy49_0434	1335		1.47689		1.95525			444	14	3.15315	48	10.8108	44	9.90991	31	6.98198	27	6.08108	19	4.27928	33	7.43243	30	6.75676	24	5.40541	13	2.92793	11	2.47748	10	2.25225	36	8.10811	27	6.08108	23	5.18018	2	0.45045	19	4.27928	24	5.40541	9	2.02703	0
thrS	432138..434081	Spy49_0435	1944		-1.62473		-1.34676			647	26	4.01855	52	8.03709	42	6.4915	37	5.7187	27	4.17311	27	4.17311	33	5.10046	52	8.03709	30	4.63679	22	3.40031	25	3.86399	22	3.40031	35	5.40958	48	7.41886	60	9.27357	3	0.463679	41	6.33694	39	6.02782	19	2.93663	7
tagH	434222..435214	Spy49_0436	993		1.08275		1.45827			330	16	4.84848	33	10	29	8.78788	22	6.66667	17	5.15152	11	3.33333	20	6.06061	14	4.24242	7	2.12121	5	1.51515	21	6.36364	9	2.72727	26	7.87879	27	8.18182	21	6.36364	2	0.606061	19	5.75758	19	5.75758	10	3.0303	2
gene:Spy49_0437	435216..436034	Spy49_0437	819		-1.03617		1.45635			272	28	10.2941	39	14.3382	23	8.45588	27	9.92647	30	11.0294	7	2.57353	8	2.94118	14	5.14706	12	4.41176	2	0.735294	8	2.94118	7	2.57353	12	4.41176	5	1.83824	4	1.47059	2	0.735294	7	2.57353	16	5.88235	14	5.14706	7
gene:Spy49_0438	436036..436821	Spy49_0438	786		2.45137		2.35552			261	25	9.57854	42	16.092	23	8.81226	22	8.42912	18	6.89655	9	3.44828	12	4.5977	16	6.13027	13	4.98084	6	2.29885	9	3.44828	4	1.53257	15	5.74713	7	2.68199	7	2.68199	0	0	5	1.91571	16	6.13027	5	1.91571	7
gene:Spy49_0439	437022..437171	Spy49_0439	150		3.42922		3.4203			49	3	6.12245	6	12.2449	2	4.08163	2	4.08163	4	8.16327	1	2.04082	3	6.12245	6	12.2449	2	4.08163	0	0	3	6.12245	3	6.12245	1	2.04082	4	8.16327	0	0	0	0	3	6.12245	3	6.12245	3	6.12245	0
gene:Spy49_0440	437566..438714	Spy49_0440	1149		-1.18016		1.08259			382	11	2.87958	41	10.733	26	6.80628	22	5.75916	27	7.06806	17	4.45026	12	3.14136	53	13.8743	13	3.40314	12	3.14136	17	4.45026	11	2.87958	21	5.49738	17	4.45026	17	4.45026	4	1.04712	13	3.40314	35	9.1623	10	2.6178	3
gene:Spy49_0441	438671..439918	Spy49_0441	1248		1.08904		1.96473			415	16	3.85542	65	15.6627	25	6.0241	22	5.3012	32	7.71084	18	4.33735	20	4.81928	22	5.3012	16	3.85542	10	2.40964	23	5.54217	19	4.57831	36	8.6747	15	3.61446	16	3.85542	9	2.16867	10	2.40964	25	6.0241	6	1.44578	10
gene:Spy49_0442	439974..441008	Spy49_0442	1035		1.17638		-1.05626			344	27	7.84884	34	9.88372	16	4.65116	15	4.36047	22	6.39535	15	4.36047	13	3.77907	24	6.97674	10	2.90698	11	3.19767	22	6.39535	14	4.06977	28	8.13953	20	5.81395	18	5.23256	3	0.872093	21	6.10465	14	4.06977	9	2.61628	8
vicR	441170..441880	Spy49_0444	711		-1.74217		-1.29711			236	8	3.38983	24	10.1695	20	8.47458	18	7.62712	9	3.81356	8	3.38983	16	6.77966	13	5.50847	8	3.38983	8	3.38983	4	1.69492	5	2.11864	16	6.77966	18	7.62712	26	11.0169	0	0	15	6.35593	13	5.50847	6	2.54237	1
vicK	441873..443225	Spy49_0445	1353		-1.1104		-1.15693			450	17	3.77778	48	10.6667	43	9.55556	28	6.22222	30	6.66667	8	1.77778	32	7.11111	25	5.55556	14	3.11111	8	1.77778	12	2.66667	23	5.11111	26	5.77778	35	7.77778	32	7.11111	0	0	31	6.88889	22	4.88889	13	2.88889	3
vicX	443229..444038	Spy49_0446	810		1.70548		1.49171			269	8	2.97398	28	10.4089	22	8.17844	10	3.71747	20	7.43494	6	2.23048	17	6.3197	16	5.94796	10	3.71747	11	4.08922	6	2.23048	12	4.46097	19	7.0632	25	9.29368	14	5.20446	3	1.11524	9	3.34572	20	7.43494	11	4.08922	2
acpA	444483..445175	Spy49_0447	693		-4.99456		-3.35054			230	14	6.08696	30	13.0435	11	4.78261	15	6.52174	16	6.95652	3	1.30435	9	3.91304	17	7.3913	6	2.6087	4	1.73913	11	4.78261	7	3.04348	21	9.13043	13	5.65217	20	8.69565	2	0.869565	11	4.78261	16	6.95652	4	1.73913	0
smc	445176..448715	Spy49_0448	3540		-3.18218		-2.53577			1179	38	3.22307	144	12.2137	69	5.85242	46	3.90161	74	6.27651	14	1.18745	66	5.59796	107	9.07549	24	2.03562	22	1.86599	107	9.07549	45	3.81679	106	8.99067	72	6.10687	113	9.58439	4	0.339271	63	5.34351	47	3.98643	16	1.35708	2
gene:Spy49_0449c	complement(448963..449814)	Spy49_0449c	852		2.59946		1.31168			283	14	4.947	39	13.7809	25	8.83392	11	3.88693	23	8.12721	1	0.353357	17	6.00707	8	2.82686	16	5.65371	6	2.12014	10	3.53357	21	7.42049	24	8.48057	18	6.36042	21	7.42049	6	2.12014	10	3.53357	7	2.4735	5	1.76678	1
aroE.2	450088..450960	Spy49_0450	873		-1.53547		-5.25556			290	14	4.82759	28	9.65517	34	11.7241	18	6.2069	15	5.17241	9	3.10345	17	5.86207	8	2.75862	16	5.51724	8	2.75862	5	1.72414	21	7.24138	26	8.96552	20	6.89655	16	5.51724	4	1.37931	6	2.06897	18	6.2069	4	1.37931	3
gene:Spy49_0451	450957..451793	Spy49_0451	837		-1.07499		-3.32329			278	13	4.67626	34	12.2302	40	14.3885	14	5.03597	15	5.39568	4	1.43885	10	3.59712	7	2.51799	14	5.03597	9	3.23741	4	1.43885	23	8.27338	26	9.35252	17	6.11511	23	8.27338	3	1.07914	6	2.15827	11	3.95683	2	0.719424	3
gene:Spy49_0453	451795..452529	Spy49_0453	735		-1.26091		-3.93761			244	5	2.04918	23	9.42623	27	11.0656	17	6.96721	18	7.37705	7	2.86885	9	3.68852	13	5.32787	5	2.04918	2	0.819672	6	2.45902	14	5.7377	20	8.19672	16	6.55738	20	8.19672	4	1.63934	13	5.32787	19	7.78689	5	2.04918	1
gene:Spy49_0454	452522..453508	Spy49_0454	987		-1.70643		-4.0398			328	14	4.26829	34	10.3659	43	13.1098	14	4.26829	23	7.0122	7	2.13415	17	5.18293	9	2.7439	18	5.4878	8	2.43902	6	1.82927	17	5.18293	31	9.45122	21	6.40244	27	8.23171	7	2.13415	11	3.35366	15	4.57317	5	1.52439	1
gene:Spy49_0455	453518..454717	Spy49_0455	1200		-1.69286		-3.32536			399	24	6.01504	31	7.76942	41	10.2757	19	4.7619	24	6.01504	18	4.51128	26	6.51629	14	3.50877	21	5.26316	11	2.75689	11	2.75689	24	6.01504	31	7.76942	24	6.01504	28	7.01754	5	1.25313	12	3.00752	25	6.26566	7	1.75439	3
gene:Spy49_0456	454701..455603	Spy49_0456	903		-1.46621		-3.68399			300	22	7.33333	32	10.6667	32	10.6667	12	4	26	8.66667	4	1.33333	11	3.66667	12	4	18	6	7	2.33333	11	3.66667	20	6.66667	27	9	12	4	13	4.33333	4	1.33333	10	3.33333	21	7	4	1.33333	2
gene:Spy49_0457	455724..456713	Spy49_0457	990		1.13321		-2.33533			329	19	5.77508	37	11.2462	37	11.2462	13	3.95137	29	8.81459	7	2.12766	13	3.95137	9	2.73556	18	5.47112	7	2.12766	9	2.73556	26	7.90274	29	8.81459	17	5.16717	22	6.68693	2	0.607903	10	3.03951	16	4.86322	6	1.82371	3
gene:Spy49_0458	457116..457382	Spy49_0458	267		1.25688		-2.18814			88	8	9.09091	9	10.2273	11	12.5	3	3.40909	10	11.3636	2	2.27273	3	3.40909	0	0	7	7.95455	2	2.27273	3	3.40909	4	4.54545	8	9.09091	3	3.40909	5	5.68182	0	0	4	4.54545	5	5.68182	0	0	1
gene:Spy49_0459	457406..458563	Spy49_0459	1158		-1.11868		-2.60431			385	21	5.45455	36	9.35065	50	12.987	15	3.8961	36	9.35065	12	3.11688	17	4.41558	21	5.45455	12	3.11688	6	1.55844	9	2.33766	28	7.27273	37	9.61039	25	6.49351	21	5.45455	5	1.2987	13	3.37662	16	4.15584	4	1.03896	1
gene:Spy49_0460	458648..459817	Spy49_0460	1170		-1.04273		-2.3263			389	37	9.51157	62	15.9383	41	10.5398	31	7.96915	33	8.48329	10	2.57069	19	4.88432	24	6.16967	14	3.59897	4	1.02828	7	1.79949	23	5.9126	20	5.14139	10	2.57069	10	2.57069	3	0.771208	7	1.79949	23	5.9126	10	2.57069	1
gene:Spy49_0461c	complement(459958..460167)	Spy49_0461c	210		4.53054		3.34442			69	1	1.44928	8	11.5942	11	15.942	2	2.89855	4	5.7971	0	0	5	7.24638	3	4.34783	1	1.44928	0	0	1	1.44928	4	5.7971	9	13.0435	5	7.24638	4	5.7971	2	2.89855	2	2.89855	4	5.7971	1	1.44928	2
gene:Spy49_0462c	complement(460157..461815)	Spy49_0462c	1659		4.91546		4.70495			552	26	4.71014	74	13.4058	36	6.52174	15	2.71739	54	9.78261	15	2.71739	26	4.71014	28	5.07246	24	4.34783	10	1.81159	25	4.52899	36	6.52174	46	8.33333	39	7.06522	42	7.6087	3	0.543478	20	3.62319	21	3.80435	10	1.81159	2
gene:Spy49_0463c	complement(461806..462030)	Spy49_0463c	225		9.56408		6.30675			74	2	2.7027	11	14.8649	5	6.75676	3	4.05405	7	9.45946	3	4.05405	2	2.7027	4	5.40541	4	5.40541	1	1.35135	2	2.7027	6	8.10811	5	6.75676	5	6.75676	6	8.10811	2	2.7027	1	1.35135	2	2.7027	3	4.05405	0
gene:Spy49_0464c	complement(462034..462924)	Spy49_0464c	891		6.98492		6.31828			296	10	3.37838	32	10.8108	26	8.78378	13	4.39189	19	6.41892	8	2.7027	25	8.44595	17	5.74324	13	4.39189	8	2.7027	18	6.08108	17	5.74324	28	9.45946	17	5.74324	13	4.39189	8	2.7027	9	3.04054	9	3.04054	5	1.68919	1
gene:Spy49_0465	462958..463116	Spy49_0465	159		-5.87334		7.96806			52	1	1.92308	4	7.69231	6	11.5385	3	5.76923	3	5.76923	2	3.84615	0	0	2	3.84615	1	1.92308	0	0	2	3.84615	1	1.92308	4	7.69231	5	9.61538	4	7.69231	1	1.92308	5	9.61538	7	13.4615	1	1.92308	0
gene:Spy49_0466	463171..463473	Spy49_0466	303		-2.1475		-2.09129			100	5	5	10	10	7	7	6	6	8	8	4	4	5	5	7	7	2	2	0	0	4	4	5	5	8	8	10	10	5	5	0	0	5	5	5	5	4	4	0
gene:Spy49_0467	463602..463778	Spy49_0467	177		-1.92304		-2.52367			58	2	3.44828	5	8.62069	8	13.7931	7	12.069	3	5.17241	1	1.72414	1	1.72414	2	3.44828	4	6.89655	2	3.44828	1	1.72414	2	3.44828	3	5.17241	2	3.44828	4	6.89655	1	1.72414	4	6.89655	3	5.17241	2	3.44828	1
gene:Spy49_0468	464174..464626	Spy49_0468	453		-1.27151		1.16153			150	7	4.66667	19	12.6667	12	8	7	4.66667	10	6.66667	6	4	6	4	9	6	6	4	4	2.66667	6	4	5	3.33333	10	6.66667	7	4.66667	10	6.66667	1	0.666667	9	6	8	5.33333	6	4	2
gene:Spy49_0469	464692..465000	Spy49_0469	309		1.83872		2.47712			102	3	2.94118	11	10.7843	8	7.84314	9	8.82353	9	8.82353	5	4.90196	9	8.82353	3	2.94118	1	0.980392	1	0.980392	5	4.90196	3	2.94118	6	5.88235	8	7.84314	7	6.86275	0	0	5	4.90196	6	5.88235	1	0.980392	2
gene:Spy49_0470c	complement(465238..465426)	Spy49_0470c	189		1.92805		-2.5646			62	6	9.67742	11	17.7419	5	8.06452	1	1.6129	10	16.129	1	1.6129	6	9.67742	1	1.6129	4	6.45161	2	3.22581	1	1.6129	5	8.06452	5	8.06452	2	3.22581	1	1.6129	0	0	1	1.6129	0	0	0	0	0
gene:Spy49_0471	465417..465740	Spy49_0471	324		-1.51781		-2.13			107	3	2.80374	11	10.2804	11	10.2804	7	6.54206	7	6.54206	3	2.80374	7	6.54206	4	3.73832	3	2.80374	2	1.86916	6	5.60748	7	6.54206	10	9.34579	3	2.80374	12	11.215	0	0	5	4.6729	3	2.80374	3	2.80374	0
gene:Spy49_0473	465785..466456	Spy49_0473	672		-2.00239		-2.26001			223	14	6.27803	23	10.3139	13	5.8296	17	7.62332	16	7.17489	7	3.13901	9	4.03587	7	3.13901	15	6.72646	10	4.4843	4	1.79372	7	3.13901	9	4.03587	16	7.17489	24	10.7623	6	2.69058	8	3.58744	11	4.93274	6	2.69058	1
gene:Spy49_0474	466617..467864	Spy49_0474	1248		-1.43788		-1.38651			415	23	5.54217	37	8.91566	43	10.3614	25	6.0241	28	6.74699	16	3.85542	19	4.57831	13	3.13253	20	4.81928	5	1.20482	9	2.16867	29	6.98795	35	8.43373	16	3.85542	40	9.63855	5	1.20482	13	3.13253	26	6.26506	9	2.16867	4
gene:Spy49_0475	468092..468808	Spy49_0475	717		-1.07875		-1.04167			238	15	6.30252	24	10.084	29	12.1849	7	2.94118	14	5.88235	7	2.94118	21	8.82353	4	1.68067	12	5.04202	4	1.68067	4	1.68067	16	6.72269	15	6.30252	14	5.88235	15	6.30252	4	1.68067	4	1.68067	20	8.40336	5	2.10084	4
gene:Spy49_0476	468984..469943	Spy49_0476	960		1.48179		-1.11793			319	17	5.32915	32	10.0313	40	12.5392	20	6.26959	22	6.89655	5	1.5674	6	1.88088	10	3.1348	18	5.64263	5	1.5674	9	2.82132	16	5.01567	33	10.3448	18	5.64263	20	6.26959	7	2.19436	14	4.38871	17	5.32915	7	2.19436	3
gene:Spy49_0477c	complement(470313..471116)	Spy49_0477c	804		-1.23007		1.03101			267	9	3.37079	27	10.1124	18	6.74157	9	3.37079	12	4.49438	10	3.74532	15	5.61798	13	4.86891	20	7.49064	7	2.62172	14	5.24345	20	7.49064	34	12.7341	13	4.86891	11	4.11985	5	1.87266	16	5.99251	7	2.62172	5	1.87266	2
gene:Spy49_0478c	complement(471164..471439)	Spy49_0478c	276		-1.31956		-1.24435			91	2	2.1978	11	12.0879	4	4.3956	5	5.49451	8	8.79121	0	0	4	4.3956	7	7.69231	4	4.3956	0	0	10	10.989	5	5.49451	12	13.1868	3	3.2967	8	8.79121	1	1.0989	2	2.1978	2	2.1978	2	2.1978	1
gene:Spy49_0479	471459..471677	Spy49_0479	219		2.44557		1.28949			72	6	8.33333	3	4.16667	8	11.1111	4	5.55556	8	11.1111	1	1.38889	3	4.16667	3	4.16667	5	6.94444	1	1.38889	3	4.16667	5	6.94444	7	9.72222	2	2.77778	2	2.77778	1	1.38889	3	4.16667	3	4.16667	3	4.16667	1
gene:Spy49_0480	471744..472541	Spy49_0480	798		-1.44778		-1.46847			265	14	5.28302	24	9.0566	21	7.92453	17	6.41509	10	3.77358	5	1.88679	16	6.03774	28	10.566	11	4.15094	5	1.88679	12	4.5283	13	4.90566	18	6.79245	15	5.66038	20	7.54717	2	0.754717	4	1.50943	21	7.92453	8	3.01887	1
gene:Spy49_0481	472545..473369	Spy49_0481	825		-1.01645		1.54856			274	12	4.37956	31	11.3139	20	7.29927	20	7.29927	15	5.47445	8	2.91971	17	6.20438	26	9.48905	5	1.82482	5	1.82482	9	3.28467	12	4.37956	16	5.83942	24	8.75912	18	6.56934	2	0.729927	7	2.55474	20	7.29927	6	2.18978	1
ftsY	473369..474919	Spy49_0482	1551		-1.04866		1.27554			516	18	3.48837	45	8.72093	20	3.87597	42	8.13953	31	6.00775	18	3.48837	32	6.20155	50	9.68992	9	1.74419	5	0.968992	24	4.65116	19	3.68217	45	8.72093	35	6.78295	61	11.8217	0	0	19	3.68217	32	6.20155	10	1.93798	1
gene:Spy49_0483c	complement(474973..476340)	Spy49_0483c	1368		1.08916		1.78789			455	44	9.67033	73	16.044	42	9.23077	19	4.17582	31	6.81319	20	4.3956	31	6.81319	41	9.01099	14	3.07692	6	1.31868	19	4.17582	17	3.73626	14	3.07692	6	1.31868	10	2.1978	1	0.21978	9	1.97802	31	6.81319	23	5.05495	4
bglG	476668..477510	Spy49_0484	843		-2.37149		2.30701			280	10	3.57143	34	12.1429	27	9.64286	17	6.07143	15	5.35714	6	2.14286	16	5.71429	14	5	13	4.64286	12	4.28571	6	2.14286	14	5	22	7.85714	17	6.07143	24	8.57143	2	0.714286	13	4.64286	10	3.57143	7	2.5	1
gene:Spy49_0485	477512..479374	Spy49_0485	1863		-3.07336		1.74351			620	29	4.67742	72	11.6129	52	8.3871	62	10	38	6.12903	30	4.83871	35	5.64516	70	11.2903	18	2.90323	8	1.29032	25	4.03226	18	2.90323	33	5.32258	20	3.22581	22	3.54839	1	0.16129	10	1.6129	51	8.22581	22	3.54839	4
bglA	479393..480817	Spy49_0487	1425		-2.64086		1.32193			474	25	5.27426	43	9.07173	27	5.6962	28	5.90717	29	6.11814	17	3.5865	23	4.85232	32	6.75105	28	5.90717	13	2.74262	20	4.21941	21	4.43038	22	4.64135	37	7.80591	30	6.32911	3	0.632911	17	3.5865	36	7.59494	13	2.74262	10
gene:Spy49_0488c	complement(480916..481731)	Spy49_0488c	816		-2.32726		-1.57377			271	13	4.79705	34	12.5461	16	5.90406	19	7.01107	15	5.53506	12	4.42804	24	8.85609	10	3.69004	23	8.48708	8	2.95203	12	4.42804	11	4.05904	16	5.90406	11	4.05904	12	4.42804	1	0.369004	8	2.95203	16	5.90406	8	2.95203	2
gene:Spy49_0489c	complement(481731..482633)	Spy49_0489c	903		-2.56023		-1.41478			300	26	8.66667	43	14.3333	32	10.6667	29	9.66667	17	5.66667	17	5.66667	14	4.66667	25	8.33333	8	2.66667	5	1.66667	6	2	8	2.66667	10	3.33333	8	2.66667	8	2.66667	6	2	8	2.66667	17	5.66667	12	4	1
gene:Spy49_0490	483170..485302	Spy49_0490	2133		1.49769		2.38817			710	24	3.38028	78	10.9859	51	7.1831	57	8.02817	43	6.05634	26	3.66197	41	5.77465	64	9.01408	16	2.25352	14	1.97183	34	4.78873	33	4.64789	48	6.76056	42	5.91549	57	8.02817	0	0	34	4.78873	36	5.07042	9	1.26761	3
gene:Spy49_0491	485244..485726	Spy49_0491	483		1.31442		1.13735			160	8	5	14	8.75	4	2.5	8	5	8	5	4	2.5	10	6.25	6	3.75	10	6.25	13	8.125	6	3.75	8	5	14	8.75	6	3.75	7	4.375	6	3.75	13	8.125	11	6.875	2	1.25	2
gene:Spy49_0493	485790..486062	Spy49_0493	273		-1.7713		-2.11269			90	4	4.44444	15	16.6667	4	4.44444	6	6.66667	0	0	2	2.22222	2	2.22222	9	10	6	6.66667	0	0	1	1.11111	2	2.22222	6	6.66667	6	6.66667	7	7.77778	0	0	8	8.88889	9	10	0	0	3
ptsK	486367..487359	Spy49_0494	993		-1.37751		-1.71058			330	9	2.72727	32	9.69697	21	6.36364	31	9.39394	25	7.57576	7	2.12121	20	6.06061	21	6.36364	12	3.63636	5	1.51515	9	2.72727	10	3.0303	21	6.36364	18	5.45455	27	8.18182	2	0.606061	19	5.75758	25	7.57576	14	4.24242	2
lgt	487356..488135	Spy49_0495	780		-1.10844		-1.16021			259	14	5.40541	31	11.9691	37	14.2857	14	5.40541	16	6.17761	9	3.4749	3	1.1583	22	8.49421	18	6.94981	3	1.1583	8	3.0888	8	3.0888	12	4.6332	6	2.3166	9	3.4749	3	1.1583	11	4.2471	21	8.10811	7	2.7027	7
gene:Spy49_0496	488157..488564	Spy49_0496	408		-1.58489		-1.60855			135	5	3.7037	16	11.8519	12	8.88889	16	11.8519	10	7.40741	1	0.740741	8	5.92593	14	10.3704	0	0	3	2.22222	3	2.22222	7	5.18519	14	10.3704	8	5.92593	6	4.44444	0	0	1	0.740741	9	6.66667	2	1.48148	0
gene:Spy49_0497	488557..488985	Spy49_0497	429		-1.96093		-2.09646			142	5	3.52113	12	8.4507	6	4.22535	8	5.6338	8	5.6338	2	1.40845	9	6.33803	14	9.85915	7	4.92958	3	2.11268	5	3.52113	4	2.8169	19	13.3803	17	11.9718	14	9.85915	0	0	2	1.40845	5	3.52113	2	1.40845	0
gene:Spy49_0498	489044..489313	Spy49_0498	270		-1.90254		-1.88829			89	5	5.61798	10	11.236	6	6.74157	3	3.37079	7	7.86517	1	1.1236	7	7.86517	6	6.74157	2	2.24719	0	0	1	1.1236	7	7.86517	11	12.3596	3	3.37079	5	5.61798	1	1.1236	5	5.61798	5	5.61798	4	4.49438	0
gene:Spy49_0499	489631..490557	Spy49_0499	927		-1.22082		1.21409			308	16	5.19481	30	9.74026	20	6.49351	22	7.14286	14	4.54545	9	2.92208	14	4.54545	28	9.09091	15	4.87013	15	4.87013	10	3.24675	11	3.57143	16	5.19481	22	7.14286	24	7.79221	2	0.649351	10	3.24675	21	6.81818	7	2.27273	2
gene:Spy49_0500	490659..491945	Spy49_0500	1287		1.08547		1.71615			428	14	3.27103	28	6.54206	26	6.07477	31	7.24299	27	6.30841	15	3.50467	19	4.43925	37	8.64486	18	4.20561	11	2.57009	11	2.57009	13	3.03738	22	5.14019	25	5.84112	37	8.64486	9	2.1028	28	6.54206	34	7.94393	19	4.43925	4
gene:Spy49_0501	492146..492373	Spy49_0501	228		-1.15168		-1.41437			75	3	4	6	8	6	8	1	1.33333	3	4	2	2.66667	7	9.33333	3	4	1	1.33333	3	4	0	0	5	6.66667	8	10.6667	4	5.33333	7	9.33333	0	0	6	8	5	6.66667	2	2.66667	3
gene:Spy49_0502c	complement(492470..492610)	Spy49_0502c	141		2.05653		1.47468			46	2	4.34783	11	23.913	5	10.8696	2	4.34783	3	6.52174	0	0	1	2.17391	5	10.8696	3	6.52174	0	0	0	0	1	2.17391	4	8.69565	1	2.17391	1	2.17391	0	0	1	2.17391	4	8.69565	1	2.17391	1
lysS	complement(492746..494239)	Spy49_0503c	1494		-1.20327		-1.00958			497	27	5.4326	42	8.4507	35	7.04225	30	6.03622	14	2.8169	19	3.82294	33	6.63984	35	7.04225	13	2.61569	16	3.21932	16	3.21932	18	3.62173	31	6.23742	33	6.63984	52	10.4628	1	0.201207	30	6.03622	34	6.84105	17	3.42052	1
gene:Spy49_0504	494413..495315	Spy49_0504	903		1.54683		1.58635			300	20	6.66667	24	8	19	6.33333	20	6.66667	8	2.66667	12	4	14	4.66667	16	5.33333	13	4.33333	6	2	14	4.66667	16	5.33333	20	6.66667	23	7.66667	20	6.66667	2	0.666667	16	5.33333	17	5.66667	16	5.33333	4
gene:Spy49_0505c	complement(495423..496046)	Spy49_0505c	624		1.26128		1.28439			207	10	4.83092	30	14.4928	11	5.31401	7	3.38164	7	3.38164	5	2.41546	12	5.7971	22	10.628	8	3.86473	6	2.89855	13	6.28019	6	2.89855	14	6.76329	13	6.28019	13	6.28019	2	0.966184	8	3.86473	13	6.28019	4	1.93237	3
gene:Spy49_0506c	complement(496387..496866)	Spy49_0506c	480		1.60974		1.14844			159	4	2.51572	17	10.6918	14	8.80503	8	5.03145	10	6.28931	7	4.40252	9	5.66038	13	8.1761	3	1.88679	4	2.51572	11	6.91824	5	3.14465	20	12.5786	10	6.28931	6	3.77358	0	0	3	1.88679	13	8.1761	2	1.25786	0
gene:Spy49_0507c	complement(496957..497520)	Spy49_0507c	564		2.79025		1.19218			187	17	9.09091	27	14.4385	15	8.02139	11	5.88235	16	8.55615	7	3.74332	9	4.81283	21	11.2299	9	4.81283	3	1.60428	4	2.13904	3	1.60428	6	3.20856	4	2.13904	2	1.06952	1	0.534759	5	2.6738	14	7.48663	8	4.27807	5
gene:Spy49_0508c	complement(497789..498637)	Spy49_0508c	849		1.56364		2.16225			282	13	4.60993	17	6.02837	20	7.0922	17	6.02837	18	6.38298	10	3.5461	21	7.44681	26	9.21986	16	5.67376	6	2.12766	9	3.19149	17	6.02837	24	8.51064	15	5.31915	18	6.38298	0	0	9	3.19149	17	6.02837	6	2.12766	3
gene:Spy49_0509	498962..499465	Spy49_0509	504		1.99347		1.66001			167	16	9.58084	33	19.7605	6	3.59281	18	10.7784	11	6.58683	8	4.79042	4	2.39521	13	7.78443	8	4.79042	1	0.598802	7	4.19162	2	1.1976	3	1.79641	1	0.598802	2	1.1976	6	3.59281	5	2.99401	8	4.79042	10	5.98802	5
gene:Spy49_0510	499449..499835	Spy49_0510	387		1.88689		1.62137			128	7	5.46875	8	6.25	8	6.25	12	9.375	4	3.125	2	1.5625	10	7.8125	9	7.03125	3	2.34375	2	1.5625	6	4.6875	5	3.90625	17	13.2812	12	9.375	8	6.25	1	0.78125	2	1.5625	9	7.03125	2	1.5625	1
gene:Spy49_0511c	complement(499881..500360)	Spy49_0511c	480		-1.40983		1.08034			159	10	6.28931	18	11.3208	7	4.40252	7	4.40252	5	3.14465	8	5.03145	11	6.91824	11	6.91824	7	4.40252	3	1.88679	8	5.03145	10	6.28931	17	10.6918	10	6.28931	8	5.03145	3	1.88679	3	1.88679	10	6.28931	1	0.628931	2
pepF	complement(500353..502152)	Spy49_0512c	1800		-2.11051		-1.23297			599	37	6.17696	56	9.34891	29	4.8414	25	4.17362	34	5.67613	15	2.50417	36	6.01002	58	9.6828	33	5.50918	17	2.83806	25	4.17362	26	4.34057	35	5.84307	55	9.18197	40	6.6778	0	0	22	3.67279	27	4.50751	22	3.67279	7
ppc	502311..505109	Spy49_0513	2799		-2.23001		-1.63726			932	27	2.897	96	10.3004	81	8.69099	52	5.5794	70	7.51073	27	2.897	48	5.15021	61	6.54506	38	4.07725	19	2.03863	48	5.15021	52	5.5794	52	5.5794	60	6.43777	70	7.51073	3	0.321888	44	4.72103	47	5.04292	26	2.7897	11
ftsW	505279..506187	Spy49_0514	909		1.79485		2.07253			302	22	7.28477	36	11.9205	32	10.596	23	7.61589	24	7.94702	8	2.64901	17	5.62914	23	7.61589	13	4.30464	5	1.65563	10	3.31126	13	4.30464	14	4.63576	7	2.31788	4	1.3245	1	0.331126	11	3.64238	21	6.95364	8	2.64901	10
tufA	506912..508108	Spy49_0515	1197		-3.6482		-4.37173			398	10	2.51256	27	6.78392	33	8.29146	36	9.04523	17	4.27136	20	5.02513	31	7.78894	24	6.03015	11	2.76382	12	3.01508	10	2.51256	12	3.01508	19	4.77387	29	7.28643	38	9.54774	0	0	23	5.77889	35	8.79397	11	2.76382	0
tpi	508349..509107	Spy49_0516	759		-3.41288		-4.90693			-	-	-	-	-	-	-	-	-	-	-	-	-	-	-	-	-	-	-	-	-	-	-	-	-	-	-	-	-	-	-	-	-	-	-	-	-	-	-	-
murN	complement(509207..510442)	Spy49_0517c	1236		1.26525		1.325			411	29	7.05596	46	11.1922	21	5.10949	13	3.16302	28	6.81265	14	3.40633	18	4.37956	22	5.3528	22	5.3528	16	3.89294	21	5.10949	17	4.13625	41	9.97567	22	5.3528	27	6.56934	3	0.729927	15	3.64964	27	6.56934	7	1.70316	2
murM.1	complement(510429..511655)	Spy49_0518c	1227		-1.08259		1.07231			408	15	3.67647	48	11.7647	29	7.10784	15	3.67647	24	5.88235	14	3.43137	26	6.37255	32	7.84314	17	4.16667	4	0.980392	21	5.14706	19	4.65686	41	10.049	21	5.14706	25	6.12745	2	0.490196	18	4.41176	26	6.37255	6	1.47059	5
gene:Spy49_0519c	complement(511655..512464)	Spy49_0519c	810		-2.27235		-2.05497			269	8	2.97398	22	8.17844	23	8.55019	23	8.55019	9	3.34572	9	3.34572	19	7.0632	20	7.43494	8	2.97398	9	3.34572	8	2.97398	14	5.20446	22	8.17844	17	6.3197	20	7.43494	0	0	8	2.97398	16	5.94796	13	4.83271	1
gene:Spy49_0520c	complement(512920..514221)	Spy49_0520c	1302		-1.69826		1.0118			433	29	6.69746	37	8.54503	32	7.3903	24	5.54273	25	5.77367	19	4.38799	22	5.08083	29	6.69746	23	5.31178	20	4.61894	22	5.08083	17	3.9261	17	3.9261	31	7.15935	29	6.69746	2	0.461894	24	5.54273	16	3.69515	13	3.00231	2
gene:Spy49_0521	514303..514689	Spy49_0521	387		1.86467		1.60384			128	6	4.6875	15	11.7188	8	6.25	4	3.125	7	5.46875	3	2.34375	9	7.03125	4	3.125	7	5.46875	7	5.46875	10	7.8125	4	3.125	9	7.03125	7	5.46875	10	7.8125	3	2.34375	3	2.34375	5	3.90625	5	3.90625	2
pacL	514920..517601	Spy49_0522	2682		1.07508		1.23089			893	34	3.80739	94	10.5263	62	6.94289	88	9.85442	45	5.03919	29	3.24748	62	6.94289	90	10.0784	21	2.35162	17	1.9037	35	3.91937	31	3.47144	50	5.5991	50	5.5991	61	6.83091	0	0	30	3.35946	64	7.16685	26	2.91153	4
regR	complement(517687..518682)	Spy49_0523c	996		1.15628		-1.2423			331	17	5.13595	21	6.34441	37	11.1782	16	4.83384	26	7.85498	9	2.71903	25	7.55287	17	5.13595	10	3.02115	5	1.51057	19	5.74018	21	6.34441	28	8.45921	17	5.13595	24	7.25076	3	0.906344	10	3.02115	16	4.83384	6	1.81269	4
gene:Spy49_0524c	complement(518746..520653)	Spy49_0524c	1908		2.16202		1.65552			635	28	4.40945	94	14.8031	43	6.77165	20	3.14961	36	5.66929	29	4.56693	45	7.08661	37	5.82677	30	4.72441	26	4.09449	33	5.19685	26	4.09449	37	5.82677	44	6.92913	34	5.35433	11	1.73228	23	3.62205	25	3.93701	6	0.944882	8
agaD	complement(520740..521561)	Spy49_0525c	822		1.38135		1.11857			273	16	5.86081	37	13.5531	23	8.42491	15	5.49451	16	5.86081	10	3.663	19	6.95971	27	9.89011	12	4.3956	3	1.0989	7	2.5641	14	5.12821	20	7.32601	9	3.2967	7	2.5641	2	0.732601	4	1.4652	21	7.69231	9	3.2967	2
agaW	complement(521548..522330)	Spy49_0526c	783		1.66723		1.62845			260	15	5.76923	35	13.4615	28	10.7692	13	5	10	3.84615	14	5.38462	17	6.53846	31	11.9231	7	2.69231	1	0.384615	10	3.84615	8	3.07692	10	3.84615	7	2.69231	5	1.92308	3	1.15385	2	0.769231	31	11.9231	10	3.84615	3
agaV	complement(522349..522837)	Spy49_0527c	489		3.21537		1.74982			162	6	3.7037	9	5.55556	23	14.1975	15	9.25926	11	6.79012	5	3.08642	11	6.79012	11	6.79012	1	0.617284	5	3.08642	10	6.17284	8	4.93827	11	6.79012	13	8.02469	5	3.08642	2	1.23457	5	3.08642	7	4.32099	3	1.85185	1
ugl	complement(522873..524072)	Spy49_0528c	1200		1.73297		2.25327			399	18	4.51128	43	10.7769	20	5.01253	10	2.50627	17	4.26065	17	4.26065	21	5.26316	35	8.77193	24	6.01504	11	2.75689	16	4.01003	14	3.50877	25	6.26566	39	9.77444	22	5.51378	4	1.00251	18	4.51128	24	6.01504	9	2.25564	12
agaF	complement(524072..524509)	Spy49_0529c	438		-1.54248		1.07531			145	5	3.44828	19	13.1034	11	7.58621	9	6.2069	10	6.89655	4	2.75862	12	8.27586	16	11.0345	0	0	2	1.37931	6	4.13793	3	2.06897	4	2.75862	10	6.89655	11	7.58621	3	2.06897	2	1.37931	12	8.27586	5	3.44828	1
gene:Spy49_0530	524844..525638	Spy49_0530	795		1.02562		2.04308			264	10	3.78788	16	6.06061	29	10.9848	15	5.68182	12	4.54545	10	3.78788	11	4.16667	34	12.8788	8	3.0303	4	1.51515	12	4.54545	11	4.16667	11	4.16667	14	5.30303	16	6.06061	3	1.13636	10	3.78788	27	10.2273	10	3.78788	1
gene:Spy49_0531	525663..526304	Spy49_0531	642		1.3604		2.06021			213	13	6.10329	23	10.7981	13	6.10329	10	4.69484	12	5.6338	7	3.28638	14	6.57277	22	10.3286	10	4.69484	2	0.938967	8	3.75587	11	5.16432	13	6.10329	8	3.75587	14	6.57277	2	0.938967	5	2.34742	21	9.85915	4	1.87793	1
kdgK	526333..527334	Spy49_0532	1002		1.46239		1.77239			333	23	6.90691	38	11.4114	13	3.9039	21	6.30631	22	6.60661	7	2.1021	13	3.9039	32	9.60961	13	3.9039	7	2.1021	22	6.60661	13	3.9039	12	3.6036	24	7.20721	16	4.8048	6	1.8018	20	6.00601	24	7.20721	6	1.8018	1
kdgA	527339..527974	Spy49_0533	636		1.37034		1.58275			211	7	3.31754	21	9.95261	18	8.53081	21	9.95261	13	6.16114	8	3.79147	11	5.21327	20	9.47867	5	2.36967	2	0.947867	8	3.79147	8	3.79147	12	5.6872	7	3.31754	14	6.63507	3	1.4218	8	3.79147	19	9.00474	5	2.36967	1
gene:Spy49_0534	528272..528922	Spy49_0534	651		-2.17024		-2.63021			216	9	4.16667	23	10.6481	19	8.7963	11	5.09259	8	3.7037	6	2.77778	9	4.16667	16	7.40741	9	4.16667	4	1.85185	14	6.48148	7	3.24074	24	11.1111	19	8.7963	10	4.62963	3	1.38889	8	3.7037	14	6.48148	2	0.925926	1
gene:Spy49_0535	529618..530742	Spy49_0535	1125		-1.96351		-2.16096			374	12	3.20856	33	8.82353	38	10.1604	14	3.74332	19	5.08021	17	4.54545	17	4.54545	26	6.95187	11	2.94118	6	1.60428	12	3.20856	16	4.27807	35	9.35829	23	6.14973	27	7.21925	11	2.94118	17	4.54545	27	7.21925	9	2.40642	4
prfB	530928..531908	Spy49_0536	981		-1.53589		1.00093			326	11	3.37423	31	9.5092	15	4.60123	20	6.13497	18	5.52147	8	2.45399	20	6.13497	18	5.52147	11	3.37423	7	2.14724	14	4.29448	15	4.60123	21	6.44172	29	8.89571	31	9.5092	0	0	15	4.60123	24	7.36196	14	4.29448	4
ftsE	531927..532619	Spy49_0537	693		-1.1581		1.1341			230	7	3.04348	22	9.56522	16	6.95652	23	10	10	4.34783	8	3.47826	13	5.65217	12	5.21739	8	3.47826	6	2.6087	8	3.47826	10	4.34783	16	6.95652	11	4.78261	17	7.3913	0	0	19	8.26087	17	7.3913	6	2.6087	1
ftsX	532612..533541	Spy49_0538	930		-1.34908		-1.06385			309	16	5.17799	32	10.356	28	9.06149	25	8.09061	18	5.82524	7	2.26537	19	6.14887	19	6.14887	17	5.50162	4	1.2945	13	4.20712	17	5.50162	20	6.47249	14	4.53074	11	3.55987	0	0	13	4.20712	20	6.47249	11	3.55987	5
gene:Spy49_0539c	complement(533851..534429)	Spy49_0539c	579		-1.41346		-1.79972			192	14	7.29167	19	9.89583	15	7.8125	12	6.25	12	6.25	14	7.29167	13	6.77083	9	4.6875	5	2.60417	11	5.72917	4	2.08333	8	4.16667	8	4.16667	13	6.77083	11	5.72917	1	0.520833	7	3.64583	13	6.77083	1	0.520833	2
gene:Spy49_0540	534718..535482	Spy49_0540	765		-3.2744		-3.82799			254	13	5.11811	12	4.72441	17	6.69291	25	9.84252	8	3.14961	7	2.75591	18	7.08661	31	12.2047	4	1.5748	5	1.9685	11	4.33071	12	4.72441	16	6.29921	20	7.87402	13	5.11811	1	0.393701	5	1.9685	29	11.4173	5	1.9685	2
dinG	535590..538091	Spy49_0541	2502		-1.1189		1.00396			833	44	5.28211	111	13.3253	58	6.96279	44	5.28211	43	5.16206	27	3.2413	37	4.44178	61	7.32293	35	4.20168	23	2.7611	63	7.56303	27	3.2413	59	7.08283	55	6.60264	56	6.72269	7	0.840336	31	3.72149	35	4.20168	11	1.32053	6
aspC	538426..539619	Spy49_0543	1194		1.34041		1.79641			397	20	5.03778	33	8.31234	26	6.54912	31	7.80856	27	6.80101	17	4.28212	26	6.54912	41	10.3275	15	3.77834	4	1.00756	18	4.53401	19	4.78589	20	5.03778	12	3.02267	29	7.30479	2	0.503778	14	3.52645	29	7.30479	11	2.77078	3
asnS	539640..540986	Spy49_0544	1347		2.01458		2.44349			448	30	6.69643	35	7.8125	29	6.47321	27	6.02679	25	5.58036	19	4.24107	17	3.79464	31	6.91964	22	4.91071	12	2.67857	13	2.90179	11	2.45536	27	6.02679	33	7.36607	42	9.375	1	0.223214	23	5.13393	34	7.58929	13	2.90179	4
gene:Spy49_0545	541401..542291	Spy49_0545	891		-1.1484		1.2563			296	16	5.40541	32	10.8108	15	5.06757	24	8.10811	26	8.78378	13	4.39189	16	5.40541	15	5.06757	8	2.7027	8	2.7027	10	3.37838	13	4.39189	14	4.72973	19	6.41892	21	7.09459	2	0.675676	21	7.09459	15	5.06757	7	2.36486	1
gene:Spy49_0546	542288..543265	Spy49_0546	978		-1.16227		1.30535			325	12	3.69231	30	9.23077	24	7.38462	30	9.23077	20	6.15385	12	3.69231	15	4.61538	26	8	12	3.69231	9	2.76923	14	4.30769	18	5.53846	16	4.92308	18	5.53846	19	5.84615	2	0.615385	12	3.69231	25	7.69231	11	3.38462	0
gene:Spy49_0547	543262..544173	Spy49_0547	912		1.12303		1.55834			303	8	2.64026	32	10.5611	32	10.5611	15	4.9505	20	6.60066	6	1.9802	16	5.28053	29	9.57096	12	3.9604	8	2.64026	14	4.62046	15	4.9505	22	7.26073	19	6.27063	21	6.93069	1	0.330033	12	3.9604	14	4.62046	7	2.31023	0
pepD	544306..545703	Spy49_0548	1398		1.44929		1.68957			465	19	4.08602	32	6.88172	24	5.16129	29	6.23656	29	6.23656	25	5.37634	35	7.52688	34	7.31183	24	5.16129	15	3.22581	18	3.87097	26	5.5914	19	4.08602	36	7.74194	30	6.45161	3	0.645161	20	4.30108	24	5.16129	15	3.22581	8
adcA	545855..547402	Spy49_0549	1548		-1.06397		1.12392			515	20	3.8835	33	6.40777	21	4.07767	34	6.60194	29	5.63107	15	2.91262	36	6.99029	43	8.34951	30	5.82524	18	3.49515	16	3.1068	18	3.49515	65	12.6214	34	6.60194	38	7.37864	0	0	10	1.94175	33	6.40777	14	2.71845	8
gene:Spy49_0550	547552..548274	Spy49_0550	723		-1.04728		-1.40028			240	10	4.16667	30	12.5	21	8.75	9	3.75	14	5.83333	9	3.75	12	5	14	5.83333	14	5.83333	3	1.25	11	4.58333	4	1.66667	20	8.33333	18	7.5	21	8.75	0	0	14	5.83333	10	4.16667	6	2.5	0
agaS	548294..549493	Spy49_0551	1200		-1.66174		-1.46724			399	17	4.26065	48	12.0301	17	4.26065	26	6.51629	23	5.76441	13	3.25815	31	7.76942	42	10.5263	15	3.7594	5	1.25313	20	5.01253	18	4.51128	17	4.26065	24	6.01504	25	6.26566	5	1.25313	17	4.26065	24	6.01504	11	2.75689	1
rpmE	complement(549590..549850)	Spy49_0552c	261		-1.34852		-1.58901			86	6	6.97674	4	4.65116	3	3.48837	5	5.81395	6	6.97674	4	4.65116	8	9.30233	5	5.81395	5	5.81395	2	2.32558	3	3.48837	2	2.32558	8	9.30233	7	8.13953	5	5.81395	0	0	6	6.97674	6	6.97674	1	1.16279	0
gene:Spy49_0554c	complement(549965..550906)	Spy49_0554c	942		1.53595		1.31789			313	15	4.79233	25	7.98722	30	9.58466	15	4.79233	23	7.34824	9	2.8754	20	6.38978	31	9.90415	10	3.19489	10	3.19489	14	4.47284	11	3.51438	19	6.07029	25	7.98722	17	5.43131	3	0.958466	12	3.83387	17	5.43131	5	1.59744	2
flaV	551300..551749	Spy49_0555	450		1.21733		1.06155			149	7	4.69799	12	8.05369	9	6.04027	13	8.72483	6	4.02685	2	1.34228	8	5.36913	17	11.4094	7	4.69799	1	0.671141	5	3.3557	5	3.3557	6	4.02685	21	14.094	15	10.0671	2	1.34228	1	0.671141	10	6.71141	2	1.34228	0
gene:Spy49_0556	551925..552209	Spy49_0556	285		1.64204		-1.56225			94	2	2.12766	12	12.766	7	7.44681	6	6.38298	3	3.19149	2	2.12766	5	5.31915	7	7.44681	3	3.19149	5	5.31915	8	8.51064	4	4.25532	5	5.31915	6	6.38298	7	7.44681	0	0	6	6.38298	3	3.19149	3	3.19149	0
gene:Spy49_0557	552202..553464	Spy49_0557	1263		1.6925		1.25551			420	26	6.19048	67	15.9524	31	7.38095	38	9.04762	24	5.71429	18	4.28571	24	5.71429	41	9.7619	16	3.80952	10	2.38095	12	2.85714	8	1.90476	16	3.80952	6	1.42857	12	2.85714	2	0.47619	10	2.38095	43	10.2381	11	2.61905	5
rplS	553579..553926	Spy49_0558	348		1.2276		-1.61016			115	3	2.6087	6	5.21739	12	10.4348	12	10.4348	5	4.34783	5	4.34783	6	5.21739	5	4.34783	3	2.6087	3	2.6087	5	4.34783	2	1.73913	8	6.95652	3	2.6087	8	6.95652	0	0	16	13.913	11	9.56522	2	1.73913	0
gene:Spy49_0559	554947..555516	Spy49_0559	570		-1.20728		1.00561			189	10	5.29101	25	13.2275	11	5.82011	10	5.29101	9	4.7619	7	3.7037	9	4.7619	17	8.99471	8	4.2328	3	1.5873	10	5.29101	10	5.29101	11	5.82011	11	5.82011	12	6.34921	2	1.0582	7	3.7037	13	6.87831	2	1.0582	2
gyrB	555517..557469	Spy49_0560	1953		1.14011		1.17079			650	27	4.15385	46	7.07692	46	7.07692	52	8	32	4.92308	18	2.76923	42	6.46154	49	7.53846	21	3.23077	16	2.46154	26	4	26	4	43	6.61538	40	6.15385	57	8.76923	1	0.153846	34	5.23077	56	8.61538	16	2.46154	2
ezrA	557837..559561	Spy49_0561	1725		1.41658		1.38341			574	27	4.70383	58	10.1045	45	7.83972	38	6.62021	45	7.83972	11	1.91638	28	4.87805	44	7.66551	16	2.78746	13	2.26481	29	5.05226	31	5.4007	28	4.87805	31	5.4007	73	12.7178	0	0	34	5.92334	13	2.26481	8	1.39373	2
gene:Spy49_0562c	complement(559693..560151)	Spy49_0562c	459		-3.74928		-5.88045			152	4	2.63158	25	16.4474	7	4.60526	6	3.94737	7	4.60526	7	4.60526	13	8.55263	8	5.26316	6	3.94737	5	3.28947	10	6.57895	5	3.28947	18	11.8421	5	3.28947	11	7.23684	0	0	7	4.60526	3	1.97368	3	1.97368	2
eno	560384..561691	Spy49_0563	1308		-2.83646		-3.02913			435	15	3.44828	30	6.89655	33	7.58621	31	7.12644	19	4.36782	11	2.52874	28	6.43678	45	10.3448	18	4.13793	4	0.91954	11	2.52874	19	4.36782	26	5.97701	27	6.2069	40	9.1954	1	0.229885	19	4.36782	45	10.3448	10	2.29885	3
gene:Spy49_0564c	complement(562280..562855)	Spy49_0564c	576		-1.16311		-1.55777			191	9	4.71204	15	7.8534	20	10.4712	8	4.18848	17	8.90052	8	4.18848	11	5.75916	18	9.42408	7	3.66492	5	2.6178	8	4.18848	6	3.14136	13	6.80628	8	4.18848	13	6.80628	4	2.09424	14	7.32984	5	2.6178	2	1.04712	0
gene:Spy49_0565c	complement(562941..563102)	Spy49_0565c	162		-1.54664		-1.97623			53	3	5.66038	9	16.9811	3	5.66038	4	7.54717	3	5.66038	1	1.88679	2	3.77358	2	3.77358	3	5.66038	0	0	5	9.43396	1	1.88679	4	7.54717	3	5.66038	4	7.54717	0	0	6	11.3208	0	0	0	0	0
gene:Spy49_0566c	complement(563464..565005)	Spy49_0566c	1542		-1.39107		-1.29223			513	30	5.84795	77	15.0097	45	8.77193	24	4.67836	28	5.45809	21	4.09357	32	6.23782	18	3.50877	28	5.45809	17	3.31384	22	4.2885	24	4.67836	43	8.38207	28	5.45809	24	4.67836	7	1.36452	19	3.7037	11	2.14425	11	2.14425	4
gene:Spy49_0567	565552..568944	Spy49_0567	3393		2.41902		1.21036			1130	24	2.12389	75	6.63717	55	4.86726	71	6.28319	60	5.30973	32	2.83186	76	6.72566	153	13.5398	23	2.0354	6	0.530973	51	4.51327	50	4.42478	166	14.6903	75	6.63717	104	9.20354	1	0.0884956	34	3.00885	62	5.48673	7	0.619469	5
sagA_1	569809..569970	Spy49_0568	162		-1.86871		-3.87217			53	2	3.77358	2	3.77358	2	3.77358	2	3.77358	7	13.2075	2	3.77358	8	15.0943	4	7.54717	1	1.88679	0	0	2	3.77358	2	3.77358	2	3.77358	0	0	1	1.88679	7	13.2075	0	0	8	15.0943	1	1.88679	0
sagB	570192..571142	Spy49_0569	951		-1.5133		-2.37458			316	14	4.43038	28	8.86076	25	7.91139	12	3.79747	27	8.5443	9	2.8481	18	5.6962	23	7.27848	22	6.96203	12	3.79747	19	6.01266	21	6.64557	16	5.06329	13	4.11392	17	5.37975	6	1.89873	13	4.11392	16	5.06329	5	1.58228	0
sagC	571139..572197	Spy49_0570	1059		-1.78172		-2.55754			352	14	3.97727	49	13.9205	21	5.96591	26	7.38636	24	6.81818	9	2.55682	17	4.82955	20	5.68182	12	3.40909	7	1.98864	27	7.67045	22	6.25	13	3.69318	22	6.25	25	7.10227	5	1.42045	13	3.69318	10	2.84091	15	4.26136	1
sagD	572217..573575	Spy49_0572	1359		-1.58369		-2.61508			452	17	3.76106	50	11.0619	31	6.85841	26	5.75221	27	5.97345	27	5.97345	17	3.76106	26	5.75221	31	6.85841	13	2.87611	15	3.31858	16	3.53982	28	6.19469	28	6.19469	33	7.30088	9	1.99115	10	2.21239	25	5.53097	19	4.20354	4
sagE	573550..574221	Spy49_0573	672		-1.29416		-2.53917			223	17	7.62332	39	17.4888	22	9.86547	16	7.17489	15	6.72646	7	3.13901	14	6.27803	9	4.03587	9	4.03587	5	2.24215	8	3.58744	6	2.69058	11	4.93274	4	1.79372	7	3.13901	7	3.13901	3	1.34529	12	5.38117	6	2.69058	6
sagF	574218..574901	Spy49_0574	684		-1.52611		-2.31741			227	13	5.72687	59	25.9912	19	8.37004	18	7.92952	13	5.72687	3	1.32159	15	6.60793	11	4.84581	11	4.84581	2	0.881057	8	3.52423	2	0.881057	6	2.64317	6	2.64317	3	1.32159	5	2.20264	7	3.0837	11	4.84581	6	2.64317	9
sagG	574924..575847	Spy49_0575	924		-1.28051		-2.29849			307	10	3.25733	39	12.7036	27	8.79479	20	6.51466	23	7.49186	10	3.25733	15	4.88599	15	4.88599	10	3.25733	10	3.25733	15	4.88599	16	5.21173	23	7.49186	14	4.56026	20	6.51466	2	0.651466	9	2.9316	22	7.16612	6	1.9544	1
sagH	575856..576983	Spy49_0576	1128		-1.26402		-2.12595			375	19	5.06667	46	12.2667	42	11.2	29	7.73333	32	8.53333	10	2.66667	29	7.73333	20	5.33333	14	3.73333	5	1.33333	17	4.53333	25	6.66667	22	5.86667	9	2.4	9	2.4	0	0	13	3.46667	17	4.53333	14	3.73333	3
sagI	576980..578098	Spy49_0577	1119		-1.18759		-2.00383			372	22	5.91398	59	15.8602	36	9.67742	18	4.83871	39	10.4839	8	2.15054	24	6.45161	21	5.64516	12	3.22581	3	0.806452	23	6.1828	19	5.10753	27	7.25806	12	3.22581	6	1.6129	3	0.806452	9	2.41935	17	4.56989	10	2.68817	4
gene:Spy49_0578	578669..581401	Spy49_0578	2733		1.10955		1.04762			910	28	3.07692	85	9.34066	56	6.15385	81	8.9011	75	8.24176	38	4.17582	64	7.03297	50	5.49451	28	3.07692	18	1.97802	39	4.28571	46	5.05495	71	7.8022	64	7.03297	47	5.16484	1	0.10989	35	3.84615	69	7.58242	11	1.20879	4
gene:Spy49_0579	581679..582179	Spy49_0579	501		-1.06093		1.16005			166	21	12.6506	21	12.6506	16	9.63855	13	7.83133	11	6.62651	3	1.80723	12	7.22892	11	6.62651	11	6.62651	3	1.80723	3	1.80723	5	3.01205	6	3.61446	4	2.40964	3	1.80723	1	0.60241	3	1.80723	12	7.22892	6	3.61446	1
lig	582373..584331	Spy49_0580	1959		-2.04026		-1.35934			652	21	3.22086	71	10.8896	43	6.59509	43	6.59509	42	6.44172	20	3.06748	38	5.82822	61	9.35583	24	3.68098	8	1.22699	29	4.44785	27	4.1411	46	7.05521	40	6.13497	52	7.97546	4	0.613497	30	4.60123	40	6.13497	9	1.38037	4
gene:Spy49_0581	584345..585367	Spy49_0581	1023		-1.96805		-1.45601			340	14	4.11765	35	10.2941	30	8.82353	19	5.58824	13	3.82353	13	3.82353	22	6.47059	31	9.11765	8	2.35294	5	1.47059	12	3.52941	15	4.41176	26	7.64706	21	6.17647	24	7.05882	1	0.294118	14	4.11765	27	7.94118	10	2.94118	0
gene:Spy49_0582	585762..585959	Spy49_0582	198		-2.59759		-3.02595			65	8	12.3077	10	15.3846	6	9.23077	4	6.15385	3	4.61538	2	3.07692	2	3.07692	9	13.8462	0	0	0	0	2	3.07692	2	3.07692	2	3.07692	0	0	3	4.61538	1	1.53846	2	3.07692	5	7.69231	4	6.15385	0
gene:Spy49_0583	585994..586710	Spy49_0583	717		-1.63895		-1.7675			238	20	8.40336	36	15.1261	16	6.72269	19	7.98319	10	4.20168	8	3.36134	18	7.56303	21	8.82353	6	2.52101	4	1.68067	5	2.10084	13	5.46218	11	4.62185	3	1.2605	14	5.88235	2	0.840336	7	2.94118	12	5.04202	7	2.94118	6
gene:Spy49_0584	586728..587222	Spy49_0584	495		-1.31049		-1.39977			164	3	1.82927	21	12.8049	15	9.14634	7	4.26829	18	10.9756	0	0	7	4.26829	19	11.5854	1	0.609756	0	0	14	8.53659	3	1.82927	13	7.92683	13	7.92683	12	7.31707	0	0	5	3.04878	8	4.87805	4	2.43902	1
gene:Spy49_0585	587222..587758	Spy49_0585	537		-1.52674		-1.39414			178	5	2.80899	25	14.0449	12	6.74157	17	9.55056	14	7.86517	3	1.68539	10	5.61798	16	8.98876	5	2.80899	3	1.68539	11	6.17978	12	6.74157	13	7.30337	6	3.37079	12	6.74157	0	0	6	3.37079	4	2.24719	4	2.24719	0
gene:Spy49_0586	587774..589282	Spy49_0586	1509		-1.50079		-1.25733			502	19	3.78486	49	9.76096	41	8.16733	37	7.37052	28	5.57769	22	4.38247	27	5.37849	49	9.76096	17	3.38645	6	1.19522	24	4.78088	15	2.98805	23	4.58167	33	6.57371	33	6.57371	1	0.199203	27	5.37849	43	8.56574	8	1.59363	0
gene:Spy49_0587	589298..590173	Spy49_0587	876		-1.66118		-1.46162			291	9	3.09278	21	7.21649	28	9.62199	20	6.87285	25	8.59107	6	2.06186	19	6.52921	28	9.62199	9	3.09278	4	1.37457	17	5.84192	12	4.12371	16	5.49828	18	6.18557	20	6.87285	1	0.343643	11	3.78007	16	5.49828	11	3.78007	0
gene:Spy49_0588	590335..591741	Spy49_0588	1407		-1.41087		-1.34434			468	19	4.05983	42	8.97436	31	6.62393	42	8.97436	28	5.98291	21	4.48718	29	6.19658	36	7.69231	12	2.5641	6	1.28205	20	4.2735	10	2.13675	23	4.91453	27	5.76923	42	8.97436	0	0	23	4.91453	43	9.18803	13	2.77778	1
gene:Spy49_0589	591754..592170	Spy49_0589	417		-1.30629		-1.50971			138	0	0	6	4.34783	15	10.8696	14	10.1449	4	2.89855	4	2.89855	8	5.7971	13	9.42029	1	0.724638	5	3.62319	4	2.89855	7	5.07246	9	6.52174	11	7.97101	11	7.97101	1	0.724638	13	9.42029	7	5.07246	4	2.89855	1
gene:Spy49_0590	592436..592693	Spy49_0590	258		1.15386		1.04887			85	9	10.5882	17	20	6	7.05882	4	4.70588	6	7.05882	2	2.35294	3	3.52941	3	3.52941	4	4.70588	4	4.70588	3	3.52941	3	3.52941	2	2.35294	1	1.17647	4	4.70588	3	3.52941	3	3.52941	3	3.52941	4	4.70588	1
murA	592758..594029	Spy49_0591	1272		-1.01549		-1.03848			423	10	2.36407	38	8.98345	31	7.32861	39	9.21986	19	4.49173	16	3.78251	31	7.32861	43	10.1655	6	1.41844	11	2.60047	17	4.01891	18	4.25532	14	3.30969	17	4.01891	29	6.85579	1	0.236407	24	5.67376	38	8.98345	20	4.72813	1
gene:Spy49_0592	594033..594221	Spy49_0592	189		1.11189		1.06246			62	3	4.83871	12	19.3548	4	6.45161	3	4.83871	3	4.83871	1	1.6129	2	3.22581	5	8.06452	2	3.22581	1	1.6129	2	3.22581	2	3.22581	4	6.45161	2	3.22581	2	3.22581	1	1.6129	0	0	6	9.67742	5	8.06452	2
pheS	595077..596120	Spy49_0596	1044		-2.49927		-2.06461			347	18	5.18732	35	10.0865	18	5.18732	23	6.62824	18	5.18732	11	3.17003	21	6.05187	15	4.32277	7	2.01729	10	2.88184	20	5.76369	9	2.59366	24	6.91643	23	6.62824	29	8.35735	4	1.15274	19	5.4755	30	8.64553	12	3.45821	1
pheT	596330..598735	Spy49_0597	2406		-2.51801		-1.89379			801	24	2.99625	82	10.2372	49	6.11735	73	9.11361	44	5.49313	34	4.24469	52	6.49189	84	10.4869	22	2.74657	13	1.62297	34	4.24469	27	3.37079	44	5.49313	45	5.61798	65	8.11486	5	0.62422	31	3.87016	51	6.36704	18	2.24719	4
gene:Spy49_0598	598845..599222	Spy49_0598	378		-1.78441		-2.0458			125	4	3.2	15	12	5	4	14	11.2	8	6.4	4	3.2	10	8	5	4	7	5.6	3	2.4	7	5.6	1	0.8	8	6.4	8	6.4	8	6.4	3	2.4	4	3.2	8	6.4	3	2.4	0
gene:Spy49_0599	599215..599601	Spy49_0599	387		1.33041		1.13459			128	5	3.90625	13	10.1562	3	2.34375	5	3.90625	9	7.03125	4	3.125	7	5.46875	10	7.8125	8	6.25	6	4.6875	12	9.375	2	1.5625	12	9.375	4	3.125	11	8.59375	3	2.34375	3	2.34375	3	2.34375	4	3.125	4
gene:Spy49_0600	599674..600750	Spy49_0600	1077		-1.04365		-1.15274			358	24	6.70391	51	14.2458	29	8.10056	27	7.5419	27	7.5419	12	3.35196	19	5.30726	34	9.49721	10	2.7933	0	0	17	4.7486	13	3.63128	26	7.26257	15	4.18994	10	2.7933	2	0.558659	7	1.95531	22	6.14525	9	2.51397	4
gene:Spy49_0601	600760..601428	Spy49_0601	669		-1.11149		1.01069			222	9	4.05405	26	11.7117	14	6.30631	10	4.5045	15	6.75676	6	2.7027	14	6.30631	19	8.55856	5	2.25225	7	3.15315	14	6.30631	4	1.8018	17	7.65766	14	6.30631	17	7.65766	1	0.45045	10	4.5045	16	7.20721	4	1.8018	0
gene:Spy49_0602c	complement(601532..602449)	Spy49_0602c	918		-1.24646		1.13501			305	12	3.93443	28	9.18033	7	2.29508	16	5.2459	24	7.86885	6	1.96721	19	6.22951	24	7.86885	17	5.57377	7	2.29508	21	6.88525	10	3.27869	19	6.22951	17	5.57377	15	4.91803	2	0.655738	12	3.93443	40	13.1148	5	1.63934	4
rexB	602600..605815	Spy49_0603	3216		1.04085		1.14639			1071	57	5.32213	135	12.605	73	6.81606	50	4.66853	73	6.81606	35	3.26797	49	4.57516	61	5.69561	53	4.94865	31	2.89449	77	7.18954	52	4.85528	80	7.46965	65	6.06909	68	6.34921	6	0.560224	42	3.92157	39	3.64146	20	1.86741	5
rexA	605776..609444	Spy49_0604	3669		-1.09552		-1.08334			1222	62	5.07365	147	12.0295	79	6.46481	70	5.72831	82	6.71031	36	2.94599	63	5.15548	80	6.54664	51	4.17349	26	2.12766	83	6.79214	47	3.84615	91	7.44681	83	6.79214	80	6.54664	9	0.736498	57	4.66448	48	3.92799	24	1.96399	4
gene:Spy49_0605	609584..610204	Spy49_0605	621		-1.00653		-1.07672			206	8	3.8835	25	12.1359	12	5.82524	16	7.76699	16	7.76699	7	3.39806	7	3.39806	22	10.6796	6	2.91262	3	1.45631	8	3.8835	10	4.85437	20	9.70874	11	5.33981	10	4.85437	2	0.970874	8	3.8835	10	4.85437	4	1.94175	1
rpsU	610543..610719	Spy49_0606	177		-1.16743		-3.35855			58	3	5.17241	4	6.89655	0	0	4	6.89655	6	10.3448	0	0	3	5.17241	4	6.89655	1	1.72414	0	0	1	1.72414	1	1.72414	12	20.6897	2	3.44828	5	8.62069	0	0	10	17.2414	1	1.72414	1	1.72414	0
mscL	complement(610847..611209)	Spy49_0607c	363		-2.61489		-3.22292			120	8	6.66667	14	11.6667	13	10.8333	10	8.33333	4	3.33333	4	3.33333	6	5	16	13.3333	1	0.833333	0	0	3	2.5	7	5.83333	10	8.33333	2	1.66667	9	7.5	0	0	2	1.66667	8	6.66667	2	1.66667	1
dnaG	611339..613153	Spy49_0608	1815		1.14791		1.15825			604	29	4.80132	61	10.0993	36	5.96026	40	6.62252	41	6.78808	19	3.1457	22	3.64238	45	7.45033	25	4.13907	26	4.30464	35	5.7947	25	4.13907	42	6.95364	40	6.62252	41	6.78808	3	0.496689	29	4.80132	28	4.63576	15	2.48344	2
rpoD	613162..614271	Spy49_0609	1110		2.52615		1.69949			369	11	2.98103	36	9.7561	27	7.31707	29	7.85908	13	3.52304	14	3.79404	23	6.23306	22	5.96206	6	1.62602	5	1.35501	16	4.33604	11	2.98103	26	7.04607	31	8.40108	41	11.1111	0	0	28	7.58808	18	4.87805	10	2.71003	2
gene:Spy49_0610	614507..614845	Spy49_0610	339		4.27088		2.00994			112	1	0.892857	12	10.7143	11	9.82143	9	8.03571	2	1.78571	5	4.46429	11	9.82143	7	6.25	6	5.35714	1	0.892857	3	2.67857	4	3.57143	5	4.46429	11	9.82143	7	6.25	1	0.892857	5	4.46429	5	4.46429	4	3.57143	2
rmlD	614983..615837	Spy49_0611	855		1.8271		-1.04172			284	12	4.22535	20	7.04225	10	3.52113	24	8.4507	8	2.8169	9	3.16901	23	8.09859	30	10.5634	16	5.6338	5	1.76056	9	3.16901	14	4.92958	21	7.39437	18	6.33803	23	8.09859	4	1.40845	10	3.52113	18	6.33803	5	1.76056	5
rgpAc	615956..617110	Spy49_0612	1155		1.0527		1.07436			384	21	5.46875	32	8.33333	27	7.03125	21	5.46875	20	5.20833	13	3.38542	18	4.6875	31	8.07292	25	6.51042	12	3.125	20	5.20833	18	4.6875	27	7.03125	21	5.46875	23	5.98958	4	1.04167	16	4.16667	25	6.51042	5	1.30208	5
rgpBc	617100..618032	Spy49_0613	933		1.11909		1.23249			310	11	3.54839	44	14.1935	18	5.80645	16	5.16129	13	4.19355	6	1.93548	30	9.67742	16	5.16129	11	3.54839	12	3.87097	17	5.48387	16	5.16129	19	6.12903	20	6.45161	14	4.51613	2	0.645161	15	4.83871	13	4.19355	8	2.58065	9
rgpCc	618035..618838	Spy49_0614	804		1.36972		1.52039			267	23	8.61423	43	16.1049	29	10.8614	27	10.1124	14	5.24345	9	3.37079	9	3.37079	18	6.74157	12	4.49438	3	1.1236	6	2.24719	13	4.86891	10	3.74532	7	2.62172	5	1.87266	0	0	11	4.11985	12	4.49438	11	4.11985	5
rgpDc	618838..620058	Spy49_0615	1221		1.27284		1.39904			406	20	4.92611	33	8.12808	28	6.89655	35	8.62069	28	6.89655	8	1.97044	23	5.66502	21	5.17241	15	3.69458	5	1.23153	19	4.6798	25	6.15764	29	7.14286	35	8.62069	22	5.41872	4	0.985222	16	3.94089	27	6.65025	12	2.95567	1
rgpEc	620069..621076	Spy49_0617	1008		1.39696		1.25754			335	12	3.58209	32	9.55224	26	7.76119	17	5.07463	24	7.16418	5	1.49254	30	8.95522	15	4.47761	13	3.8806	4	1.19403	27	8.0597	13	3.8806	31	9.25373	30	8.95522	18	5.37313	5	1.49254	14	4.1791	7	2.08955	6	1.79104	6
rgpFc	621073..622818	Spy49_0618	1746		1.56472		1.35662			581	41	7.0568	56	9.63855	49	8.43373	29	4.99139	32	5.50775	18	3.09811	27	4.64716	28	4.81928	28	4.81928	20	3.44234	26	4.47504	32	5.50775	50	8.60585	38	6.54045	35	6.0241	4	0.688468	19	3.27022	20	3.44234	18	3.09811	11
gene:Spy49_0619	622815..625289	Spy49_0619	2475		1.39904		1.13365			824	50	6.06796	101	12.2573	68	8.25243	63	7.64563	80	9.70874	27	3.2767	52	6.31068	48	5.82524	42	5.09709	17	2.06311	26	3.15534	52	6.31068	57	6.91748	30	3.64078	32	3.8835	2	0.242718	19	2.30583	35	4.24757	12	1.45631	11
gene:Spy49_0620	625468..626163	Spy49_0620	696		1.41636		1.02208			231	8	3.4632	17	7.35931	25	10.8225	24	10.3896	17	7.35931	8	3.4632	13	5.62771	11	4.7619	11	4.7619	3	1.2987	9	3.8961	11	4.7619	13	5.62771	14	6.06061	10	4.329	4	1.7316	12	5.19481	16	6.92641	4	1.7316	1
gene:Spy49_0621	626165..626506	Spy49_0621	342		1.34991		-1.00425			113	12	10.6195	23	20.354	12	10.6195	5	4.42478	8	7.07965	2	1.76991	8	7.07965	5	4.42478	1	0.884956	2	1.76991	2	1.76991	8	7.07965	10	8.84956	3	2.65487	2	1.76991	1	0.884956	1	0.884956	2	1.76991	4	3.53982	2
gene:Spy49_0622	626499..627785	Spy49_0622	1287		1.40416		1.05402			428	33	7.71028	67	15.6542	46	10.7477	26	6.07477	31	7.24299	7	1.63551	27	6.30841	27	6.30841	25	5.84112	3	0.700935	18	4.20561	19	4.43925	18	4.20561	12	2.80374	7	1.63551	3	0.700935	11	2.57009	22	5.14019	23	5.37383	3
gene:Spy49_0623	627766..629262	Spy49_0623	1497		1.659		1.13431			498	36	7.22892	77	15.4618	57	11.4458	38	7.63052	39	7.83133	15	3.01205	28	5.62249	23	4.61847	30	6.0241	5	1.00402	15	3.01205	30	6.0241	34	6.82731	11	2.20884	10	2.00803	4	0.803213	8	1.60643	23	4.61847	12	2.40964	3
pepT	629356..630579	Spy49_0624	1224		-2.49594		-2.11279			407	20	4.914	31	7.61671	32	7.86241	24	5.89681	15	3.6855	19	4.6683	30	7.37101	33	8.10811	15	3.6855	8	1.9656	14	3.4398	22	5.40541	22	5.40541	27	6.63391	36	8.84521	2	0.4914	12	2.9484	32	7.86241	13	3.1941	0
gene:Spy49_0625	630620..631108	Spy49_0625	489		-2.38172		-2.24484			162	14	8.64198	20	12.3457	19	11.7284	10	6.17284	10	6.17284	6	3.7037	5	3.08642	8	4.93827	10	6.17284	4	2.46914	3	1.85185	4	2.46914	13	8.02469	5	3.08642	8	4.93827	1	0.617284	8	4.93827	8	4.93827	2	1.23457	4
gene:Spy49_0626c	complement(631095..631292)	Spy49_0626c	198		7.36757		1.68079			65	2	3.07692	5	7.69231	6	9.23077	3	4.61538	11	16.9231	3	4.61538	5	7.69231	4	6.15385	2	3.07692	1	1.53846	2	3.07692	1	1.53846	5	7.69231	4	6.15385	3	4.61538	5	7.69231	0	0	2	3.07692	1	1.53846	0
gene:Spy49_0627	631341..631817	Spy49_0627	477		-2.59981		-1.39517			158	7	4.43038	9	5.6962	10	6.32911	7	4.43038	18	11.3924	5	3.16456	21	13.2911	17	10.7595	4	2.53165	2	1.26582	5	3.16456	7	4.43038	9	5.6962	4	2.53165	11	6.96203	0	0	6	3.79747	11	6.96203	2	1.26582	3
cmk	631832..632512	Spy49_0628	681		-2.05687		-1.12857			226	6	2.65487	18	7.9646	21	9.29204	17	7.52212	14	6.19469	5	2.21239	12	5.30973	23	10.177	7	3.09735	3	1.32743	7	3.09735	6	2.65487	19	8.40708	16	7.07965	21	9.29204	0	0	11	4.86726	15	6.63717	4	1.76991	1
infC	632674..633204	Spy49_0629	531		4.11962		3.58753			176	8	4.54545	14	7.95455	14	7.95455	16	9.09091	7	3.97727	6	3.40909	4	2.27273	13	7.38636	2	1.13636	1	0.568182	12	6.81818	4	2.27273	25	14.2045	11	6.25	13	7.38636	0	0	11	6.25	10	5.68182	5	2.84091	0
rpmI	633246..633443	Spy49_0630	198		4.45589		2.80211			65	5	7.69231	4	6.15385	1	1.53846	2	3.07692	5	7.69231	1	1.53846	5	7.69231	5	7.69231	0	0	4	6.15385	2	3.07692	0	0	11	16.9231	1	1.53846	0	0	0	0	10	15.3846	7	10.7692	2	3.07692	0
rplT	633502..633861	Spy49_0631	360		7.30711		4.11087			119	3	2.52101	12	10.084	5	4.20168	6	5.04202	4	3.36134	0	0	3	2.52101	20	16.8067	7	5.88235	2	1.68067	3	2.52101	4	3.36134	15	12.605	5	4.20168	3	2.52101	0	0	14	11.7647	7	5.88235	5	4.20168	1
gene:Spy49_0632c	complement(634152..636362)	Spy49_0632c	2211		-1.56202		-1.19036			736	45	6.11413	80	10.8696	55	7.47283	25	3.39674	61	8.28804	23	3.125	56	7.6087	50	6.79348	46	6.25	11	1.49457	33	4.4837	48	6.52174	49	6.65761	36	4.8913	33	4.4837	2	0.271739	18	2.44565	47	6.38587	11	1.49457	7
gene:Spy49_0633	636470..637633	Spy49_0633	1164		-1.0969		-1.26894			387	29	7.49354	34	8.78553	24	6.20155	25	6.45995	28	7.23514	9	2.32558	20	5.16796	31	8.01034	16	4.13437	7	1.80879	18	4.65116	18	4.65116	32	8.26873	22	5.68475	24	6.20155	1	0.258398	16	4.13437	22	5.68475	9	2.32558	2
aroD	637630..638316	Spy49_0634	687		-1.11852		1.03464			228	14	6.14035	17	7.45614	21	9.21053	17	7.45614	14	6.14035	11	4.82456	11	4.82456	14	6.14035	8	3.50877	4	1.75439	8	3.50877	11	4.82456	11	4.82456	15	6.57895	21	9.21053	0	0	9	3.94737	10	4.38596	10	4.38596	2
aroF	638410..639576	Spy49_0635	1167		-1.11025		1.37479			388	11	2.83505	32	8.24742	32	8.24742	28	7.21649	21	5.41237	17	4.38144	29	7.47423	28	7.21649	10	2.57732	13	3.35052	16	4.12371	6	1.54639	26	6.70103	20	5.15464	26	6.70103	0	0	20	5.15464	39	10.0515	11	2.83505	3
gene:Spy49_0636	639637..639978	Spy49_0636	342		-1.29612		-1.01145			113	4	3.53982	9	7.9646	7	6.19469	7	6.19469	8	7.07965	3	2.65487	2	1.76991	14	12.3894	5	4.42478	0	0	14	12.3894	2	1.76991	7	6.19469	6	5.30973	14	12.3894	0	0	3	2.65487	2	1.76991	6	5.30973	0
gor	640200..641552	Spy49_0637	1353		-1.0805		-1.18329			450	19	4.22222	31	6.88889	29	6.44444	44	9.77778	17	3.77778	14	3.11111	26	5.77778	46	10.2222	21	4.66667	12	2.66667	14	3.11111	13	2.88889	30	6.66667	29	6.44444	26	5.77778	4	0.888889	16	3.55556	48	10.6667	9	2	2
folC.2	complement(641640..642908)	Spy49_0638c	1269		-1.7851		1.08824			422	25	5.92417	49	11.6114	31	7.34597	22	5.21327	28	6.63507	22	5.21327	27	6.3981	31	7.34597	11	2.60664	11	2.60664	25	5.92417	16	3.79147	28	6.63507	21	4.9763	22	5.21327	6	1.4218	15	3.5545	22	5.21327	5	1.18483	5
gene:Spy49_0639c	complement(642938..643378)	Spy49_0639c	441		-1.46442		-1.02752			146	2	1.36986	6	4.10959	11	7.53425	4	2.73973	18	12.3288	13	8.90411	26	17.8082	9	6.16438	1	0.684932	3	2.05479	7	4.79452	9	6.16438	9	6.16438	5	3.42466	9	6.16438	0	0	4	2.73973	9	6.16438	1	0.684932	0
nifS	643613..644755	Spy49_0640	1143		1.05399		1.63184			380	16	4.21053	28	7.36842	34	8.94737	30	7.89474	29	7.63158	16	4.21053	26	6.84211	40	10.5263	11	2.89474	7	1.84211	16	4.21053	14	3.68421	24	6.31579	13	3.42105	21	5.52632	2	0.526316	14	3.68421	29	7.63158	8	2.10526	2
thiI	644767..645981	Spy49_0641	1215		1.02661		1.54303			404	15	3.71287	38	9.40594	34	8.41584	32	7.92079	22	5.44554	21	5.19802	26	6.43564	30	7.42574	10	2.47525	5	1.23762	16	3.9604	16	3.9604	22	5.44554	23	5.69307	30	7.42574	2	0.49505	23	5.69307	26	6.43564	13	3.21782	0
gene:Spy49_0642	646019..647287	Spy49_0642	1269		1.43252		1.43158			422	14	3.31754	40	9.47867	32	7.58294	23	5.45024	18	4.2654	11	2.60664	23	5.45024	32	7.58294	23	5.45024	10	2.36967	12	2.8436	17	4.02844	43	10.1896	30	7.109	31	7.34597	3	0.7109	9	2.1327	33	7.81991	15	3.5545	3
rplU	647526..647840	Spy49_0643	315		1.47434		-1.1594			104	2	1.92308	1	0.961538	6	5.76923	19	18.2692	2	1.92308	3	2.88462	9	8.65385	8	7.69231	4	3.84615	2	1.92308	6	5.76923	3	2.88462	15	14.4231	2	1.92308	7	6.73077	0	0	2	1.92308	12	11.5385	1	0.961538	0
gene:Spy49_0644	647852..648178	Spy49_0644	327		1.0333		-1.31186			108	6	5.55556	12	11.1111	7	6.48148	10	9.25926	10	9.25926	2	1.85185	7	6.48148	8	7.40741	1	0.925926	3	2.77778	5	4.62963	6	5.55556	6	5.55556	6	5.55556	5	4.62963	2	1.85185	1	0.925926	8	7.40741	3	2.77778	0
rpmA	648206..648499	Spy49_0645	294		1.22848		-1.38643			97	3	3.09278	7	7.21649	2	2.06186	9	9.27835	6	6.18557	2	2.06186	4	4.12371	8	8.24742	3	3.09278	2	2.06186	5	5.15464	4	4.12371	10	10.3093	5	5.15464	2	2.06186	0	0	8	8.24742	15	15.4639	2	2.06186	0
gene:Spy49_0646	648847..649761	Spy49_0646	915		1.52802		-1.26924			304	21	6.90789	30	9.86842	22	7.23684	20	6.57895	23	7.56579	8	2.63158	20	6.57895	20	6.57895	14	4.60526	6	1.97368	17	5.59211	17	5.59211	15	4.93421	19	6.25	17	5.59211	1	0.328947	16	5.26316	15	4.93421	3	0.986842	0
lsp	649758..650216	Spy49_0647	459		2.10636		1.00041			152	10	6.57895	25	16.4474	19	12.5	14	9.21053	7	4.60526	3	1.97368	4	2.63158	10	6.57895	7	4.60526	4	2.63158	6	3.94737	6	3.94737	6	3.94737	8	5.26316	3	1.97368	1	0.657895	3	1.97368	9	5.92105	3	1.97368	4
gene:Spy49_0648	650206..651096	Spy49_0648	891		1.95485		1.10999			296	6	2.02703	31	10.473	20	6.75676	22	7.43243	12	4.05405	14	4.72973	17	5.74324	23	7.77027	8	2.7027	12	4.05405	16	5.40541	8	2.7027	26	8.78378	15	5.06757	17	5.74324	1	0.337838	14	4.72973	25	8.44595	9	3.04054	0
pyrR	651492..652013	Spy49_0650	522		-34.0276		-15.5618			173	2	1.15607	16	9.24855	18	10.4046	21	12.1387	6	3.46821	7	4.04624	12	6.93642	8	4.62428	3	1.7341	2	1.15607	3	1.7341	4	2.31214	8	4.62428	18	10.4046	13	7.51445	0	0	18	10.4046	10	5.78035	4	2.31214	0
pyrP	652029..653288	Spy49_0651	1260		-21.3211		-9.7063			419	21	5.01193	54	12.8878	47	11.2172	50	11.9332	27	6.44391	18	4.29594	20	4.77327	37	8.83055	14	3.34129	4	0.954654	10	2.38663	15	3.57995	20	4.77327	12	2.86396	9	2.14797	0	0	1	0.238663	44	10.5012	14	3.34129	2
pyrB	653349..654284	Spy49_0652	936		-21.064		-9.57671			311	11	3.53698	31	9.96785	21	6.75241	24	7.71704	22	7.07395	7	2.2508	15	4.82315	26	8.36013	12	3.85852	10	3.21543	12	3.85852	16	5.14469	16	5.14469	17	5.46624	25	8.03859	2	0.643087	14	4.50161	21	6.75241	8	2.57235	1
carA	654328..655410	Spy49_0653	1083		-19.4954		-8.94001			360	18	5	27	7.5	30	8.33333	20	5.55556	21	5.83333	18	5	29	8.05556	20	5.55556	8	2.22222	11	3.05556	14	3.88889	16	4.44444	18	5	25	6.94444	19	5.27778	5	1.38889	16	4.44444	32	8.88889	11	3.05556	2
carB	655656..658832	Spy49_0654	3177		-16.9957		-8.59183			1058	38	3.59168	97	9.16824	91	8.60113	73	6.89981	66	6.23819	45	4.25331	57	5.38752	92	8.69565	33	3.11909	16	1.51229	48	4.53686	32	3.02457	65	6.14367	60	5.67108	90	8.50662	13	1.22873	40	3.78072	71	6.71078	30	2.83554	1
gene:Spy49_0655	659041..660312	Spy49_0655	1272		-1.43315		-1.79818			423	2	0.472813	24	5.67376	26	6.14657	45	10.6383	35	8.27423	11	2.60047	46	10.8747	35	8.27423	16	3.78251	4	0.945626	30	7.0922	26	6.14657	43	10.1655	24	5.67376	20	4.72813	0	0	3	0.70922	28	6.61939	2	0.472813	3
gene:Spy49_0656	660312..661022	Spy49_0656	711		-1.45452		-1.69139			236	8	3.38983	27	11.4407	22	9.32203	16	6.77966	12	5.08475	8	3.38983	16	6.77966	14	5.9322	4	1.69492	4	1.69492	13	5.50847	11	4.66102	18	7.62712	13	5.50847	16	6.77966	0	0	11	4.66102	18	7.62712	5	2.11864	0
gene:Spy49_0657	661034..662254	Spy49_0657	1221		-1.29096		-1.89472			406	14	3.44828	42	10.3448	41	10.0985	32	7.88177	37	9.1133	5	1.23153	22	5.41872	30	7.38916	14	3.44828	6	1.47783	12	2.95567	24	5.91133	25	6.15764	22	5.41872	20	4.92611	1	0.246305	8	1.97044	35	8.62069	13	3.20197	3
gene:Spy49_0658	662508..664241	Spy49_0658	1734		-1.07146		-1.60165			577	44	7.62565	85	14.7314	56	9.70537	38	6.58579	38	6.58579	15	2.59965	33	5.71924	29	5.026	29	5.026	14	2.42634	20	3.4662	24	4.15945	40	6.93241	23	3.98614	26	4.50607	1	0.17331	20	3.4662	26	4.50607	8	1.38648	8
rpsP	664368..664640	Spy49_0659	273		6.42742		3.9427			90	4	4.44444	5	5.55556	6	6.66667	7	7.77778	6	6.66667	4	4.44444	5	5.55556	7	7.77778	2	2.22222	1	1.11111	3	3.33333	4	4.44444	10	11.1111	5	5.55556	4	4.44444	0	0	8	8.88889	5	5.55556	3	3.33333	1
gene:Spy49_0660	664650..664889	Spy49_0660	240		5.28213		3.74994			79	1	1.26582	8	10.1266	13	16.4557	6	7.59494	3	3.79747	4	5.06329	6	7.59494	3	3.79747	2	2.53165	1	1.26582	2	2.53165	2	2.53165	7	8.86076	8	10.1266	4	5.06329	0	0	4	5.06329	4	5.06329	1	1.26582	0
gene:Spy49_0661	665821..668847	Spy49_0661	3027		1.50771		1.29076			1008	38	3.76984	112	11.1111	59	5.85317	53	5.25794	79	7.8373	33	3.27381	67	6.64683	77	7.63889	27	2.67857	20	1.98413	48	4.7619	63	6.25	94	9.3254	57	5.65476	75	7.44048	1	0.0992063	29	2.87698	62	6.15079	10	0.992063	4
gene:Spy49_0662	668867..669268	Spy49_0662	402		2.18004		1.36456			133	4	3.00752	6	4.51128	13	9.77444	7	5.26316	4	3.00752	3	2.25564	7	5.26316	12	9.02256	4	3.00752	1	0.75188	7	5.26316	11	8.27068	9	6.76692	7	5.26316	11	8.27068	0	0	8	6.01504	12	9.02256	5	3.7594	2
czcD	complement(669448..670323)	Spy49_0663c	876		2.97293		-1.10351			291	16	5.49828	39	13.4021	42	14.433	13	4.46735	29	9.96564	8	2.74914	13	4.46735	20	6.87285	5	1.71821	13	4.46735	5	1.71821	14	4.811	16	5.49828	12	4.12371	13	4.46735	6	2.06186	5	1.71821	13	4.46735	4	1.37457	5
gene:Spy49_0664	670459..670980	Spy49_0664	522		1.73858		-1.12851			173	10	5.78035	27	15.6069	11	6.35838	6	3.46821	9	5.20231	3	1.7341	11	6.35838	7	4.04624	10	5.78035	7	4.04624	7	4.04624	7	4.04624	19	10.9827	7	4.04624	14	8.09249	2	1.15607	9	5.20231	2	1.15607	3	1.7341	2
rimM	671195..671713	Spy49_0665	519		1.22668		-1.05219			172	8	4.65116	14	8.13953	11	6.39535	19	11.0465	5	2.90698	6	3.48837	3	1.74419	5	2.90698	9	5.23256	3	1.74419	11	6.39535	8	4.65116	17	9.88372	15	8.72093	13	7.55814	1	0.581395	6	3.48837	12	6.97674	5	2.90698	1
trmD	671700..672434	Spy49_0667	735		1.3002		1.18284			244	9	3.68852	30	12.2951	16	6.55738	9	3.68852	10	4.09836	12	4.91803	11	4.5082	14	5.7377	12	4.91803	9	3.68852	8	3.27869	2	0.819672	15	6.14754	19	7.78689	27	11.0656	1	0.409836	14	5.7377	17	6.96721	8	3.27869	1
gene:Spy49_0668	672434..673426	Spy49_0668	993		1.21376		1.63508			330	16	4.84848	33	10	27	8.18182	24	7.27273	21	6.36364	11	3.33333	19	5.75758	30	9.09091	11	3.33333	7	2.12121	9	2.72727	16	4.84848	21	6.36364	19	5.75758	23	6.9697	3	0.909091	11	3.33333	26	7.87879	1	0.30303	2
gene:Spy49_0669	673603..674661	Spy49_0669	1059		1.37267		2.37329			352	24	6.81818	37	10.5114	42	11.9318	29	8.23864	23	6.53409	16	4.54545	24	6.81818	46	13.0682	7	1.98864	3	0.852273	10	2.84091	11	3.125	16	4.54545	4	1.13636	5	1.42045	0	0	1	0.284091	34	9.65909	16	4.54545	4
apbA	674674..675597	Spy49_0671	924		2.0739		2.41294			307	5	1.62866	31	10.0977	26	8.46906	24	7.81759	8	2.60586	9	2.9316	19	6.18893	22	7.16612	7	2.28013	11	3.58306	15	4.88599	22	7.16612	16	5.21173	15	4.88599	25	8.14332	6	1.9544	6	1.9544	25	8.14332	12	3.90879	3
fruR	675853..676566	Spy49_0672	714		1.72024		1.4235			237	7	2.95359	26	10.9705	22	9.2827	17	7.173	17	7.173	3	1.26582	15	6.32911	19	8.01688	4	1.68776	6	2.53165	12	5.06329	12	5.06329	17	7.173	11	4.64135	21	8.86076	1	0.421941	7	2.95359	15	6.32911	5	2.1097	0
fruK	676563..677474	Spy49_0673	912		1.25299		2.26814			303	14	4.62046	28	9.24092	22	7.26073	23	7.59076	18	5.94059	8	2.64026	22	7.26073	28	9.24092	6	1.9802	2	0.660066	13	4.29043	15	4.9505	19	6.27063	17	5.61056	22	7.26073	2	0.660066	10	3.30033	27	8.91089	6	1.9802	1
fruA	677471..679417	Spy49_0674	1947		1.37263		1.95297			648	34	5.24691	73	11.2654	45	6.94444	56	8.64198	34	5.24691	25	3.85802	30	4.62963	90	13.8889	11	1.69753	8	1.23457	14	2.16049	20	3.08642	39	6.01852	28	4.32099	27	4.16667	1	0.154321	12	1.85185	75	11.5741	26	4.01235	0
gene:Spy49_0675	679516..680109	Spy49_0675	594		1.80453		1.32033			197	8	4.06091	24	12.1827	7	3.5533	10	5.07614	15	7.61421	4	2.03046	15	7.61421	15	7.61421	13	6.59898	5	2.53807	11	5.58376	10	5.07614	16	8.12183	10	5.07614	6	3.04569	1	0.507614	10	5.07614	10	5.07614	4	2.03046	3
gene:Spy49_0676	680261..680968	Spy49_0676	708		3.65576		3.54714			235	5	2.12766	19	8.08511	13	5.53191	8	3.40426	29	12.3404	3	1.2766	23	9.78723	30	12.766	18	7.65957	2	0.851064	7	2.97872	14	5.95745	11	4.68085	13	5.53191	9	3.82979	1	0.425532	7	2.97872	15	6.38298	5	2.12766	3
gene:Spy49_0677c	complement(681025..681243)	Spy49_0677c	219		3.37094		1.76405			72	5	6.94444	4	5.55556	4	5.55556	2	2.77778	9	12.5	1	1.38889	3	4.16667	1	1.38889	6	8.33333	1	1.38889	2	2.77778	7	9.72222	8	11.1111	4	5.55556	5	6.94444	0	0	3	4.16667	3	4.16667	4	5.55556	0
mac	complement(681925..682944)	Spy49_0679	1020		10.4067		4.54043			339	19	5.60472	25	7.37463	18	5.30973	22	6.48968	23	6.78466	10	2.94985	21	6.19469	26	7.66962	12	3.53982	11	3.24484	12	3.53982	21	6.19469	30	8.84956	24	7.07965	17	5.01475	2	0.589971	10	2.94985	25	7.37463	5	1.47493	6
gene:Spy49_0680	683850..684230	Spy49_0680	381		1.68541		-1.02343			126	7	5.55556	12	9.52381	8	6.34921	15	11.9048	5	3.96825	4	3.1746	7	5.55556	4	3.1746	3	2.38095	2	1.5873	8	6.34921	5	3.96825	8	6.34921	7	5.55556	18	14.2857	0	0	6	4.7619	3	2.38095	3	2.38095	1
gene:Spy49_0681	684230..685078	Spy49_0681	849		1.60125		1.18091			282	12	4.25532	35	12.4113	24	8.51064	15	5.31915	20	7.0922	9	3.19149	14	4.96454	19	6.73759	8	2.83688	6	2.12766	14	4.96454	11	3.90071	19	6.73759	22	7.80142	16	5.67376	0	0	8	2.83688	21	7.44681	7	2.48227	2
papS	685252..686412	Spy49_0682	1161		2.1036		1.56296			386	21	5.44041	41	10.6218	25	6.47668	26	6.73575	22	5.69948	9	2.33161	20	5.18135	28	7.25389	13	3.36788	11	2.84974	13	3.36788	10	2.59067	25	6.47668	30	7.77202	33	8.54922	1	0.259067	26	6.73575	20	5.18135	9	2.33161	3
gene:Spy49_0683	686409..688286	Spy49_0683	1878		2.30994		1.83358			625	25	4	80	12.8	43	6.88	35	5.6	33	5.28	11	1.76	41	6.56	40	6.4	22	3.52	10	1.6	31	4.96	24	3.84	50	8	57	9.12	48	7.68	0	0	27	4.32	34	5.44	10	1.6	4
gene:Spy49_0684	689180..689590	Spy49_0684	411		2.49908		1.16647			136	5	3.67647	15	11.0294	13	9.55882	7	5.14706	6	4.41176	2	1.47059	7	5.14706	6	4.41176	5	3.67647	4	2.94118	11	8.08824	3	2.20588	10	7.35294	8	5.88235	8	5.88235	3	2.20588	7	5.14706	8	5.88235	6	4.41176	2
gene:Spy49_0686c	complement(689672..691684)	Spy49_0686c	2013		-11.5402		-1.50677			670	24	3.58209	39	5.8209	60	8.95522	51	7.61194	41	6.1194	20	2.98507	70	10.4478	50	7.46269	24	3.58209	15	2.23881	29	4.32836	51	7.61194	52	7.76119	45	6.71642	30	4.47761	1	0.149254	10	1.49254	44	6.56716	12	1.79104	2
gene:Spy49_0687	691904..692554	Spy49_0687	651		1.86556		1.25294			216	6	2.77778	20	9.25926	24	11.1111	8	3.7037	17	7.87037	5	2.31481	14	6.48148	10	4.62963	10	4.62963	6	2.77778	10	4.62963	5	2.31481	19	8.7963	10	4.62963	21	9.72222	5	2.31481	10	4.62963	8	3.7037	7	3.24074	1
gene:Spy49_0688	692557..693225	Spy49_0688	669		2.03427		1.48307			222	5	2.25225	26	11.7117	18	8.10811	12	5.40541	13	5.85586	3	1.35135	12	5.40541	20	9.00901	9	4.05405	3	1.35135	11	4.95495	10	4.5045	14	6.30631	17	7.65766	14	6.30631	2	0.900901	8	3.6036	11	4.95495	11	4.95495	3
gene:Spy49_0689	693234..694466	Spy49_0689	1233		1.84405		1.33452			410	25	6.09756	41	10	36	8.78049	29	7.07317	38	9.26829	7	1.70732	23	5.60976	24	5.85366	15	3.65854	6	1.46341	14	3.41463	21	5.12195	28	6.82927	17	4.14634	28	6.82927	2	0.487805	23	5.60976	22	5.36585	10	2.43902	1
mvaK1	694760..695638	Spy49_0690	879		-1.1441		1.16014			292	7	2.39726	30	10.274	30	10.274	16	5.47945	14	4.79452	9	3.08219	14	4.79452	40	13.6986	10	3.42466	9	3.08219	12	4.10959	11	3.76712	17	5.82192	13	4.45205	18	6.16438	4	1.36986	8	2.73973	22	7.53425	7	2.39726	1
mvaD	695620..696564	Spy49_0691	945		1.00179		1.26274			314	14	4.4586	26	8.28025	16	5.09554	17	5.41401	28	8.9172	11	3.50318	27	8.59873	31	9.87261	10	3.18471	3	0.955414	18	5.73248	15	4.77707	25	7.96178	18	5.73248	16	5.09554	4	1.27389	7	2.2293	13	4.14013	12	3.82166	3
mvaK2	696557..697570	Spy49_0692	1014		1.13909		1.5256			337	10	2.96736	41	12.1662	23	6.82493	13	3.85757	25	7.4184	14	4.1543	23	6.82493	36	10.6825	14	4.1543	8	2.37389	25	7.4184	6	1.78042	22	6.52819	15	4.45104	13	3.85757	5	1.48368	6	1.78042	23	6.82493	10	2.96736	5
gene:Spy49_0693	697557..698546	Spy49_0693	990		1.44148		1.87928			329	11	3.34347	36	10.9422	21	6.38298	25	7.59878	16	4.86322	11	3.34347	15	4.55927	24	7.29483	13	3.95137	10	3.03951	18	5.47112	15	4.55927	21	6.38298	22	6.68693	17	5.16717	4	1.21581	11	3.34347	26	7.90274	10	3.03951	3
mvaS1	complement(698776..700053)	Spy49_0694c	1278		-2.02048		-1.44589			425	14	3.29412	57	13.4118	27	6.35294	20	4.70588	26	6.11765	15	3.52941	27	6.35294	51	12	9	2.11765	10	2.35294	25	5.88235	23	5.41176	29	6.82353	18	4.23529	18	4.23529	2	0.470588	13	3.05882	26	6.11765	12	2.82353	3
mvaS2	complement(700040..701215)	Spy49_0695c	1176		-2.11061		-1.89922			391	17	4.34783	41	10.4859	28	7.16113	21	5.37084	33	8.4399	12	3.06905	24	6.13811	37	9.46292	20	5.11509	7	1.79028	21	5.37084	17	4.34783	21	5.37084	26	6.64962	18	4.60358	3	0.767263	15	3.83632	22	5.6266	6	1.53453	2
thyA	701424..702263	Spy49_0696	840		-1.25889		-1.34109			279	16	5.73477	24	8.60215	23	8.24373	15	5.37634	11	3.94265	12	4.30108	10	3.58423	21	7.52688	13	4.6595	8	2.86738	19	6.81004	16	5.73477	22	7.8853	20	7.16846	15	5.37634	1	0.358423	11	3.94265	11	3.94265	5	1.79211	6
dyr	702343..702840	Spy49_0697	498		-1.81325		-1.29373			165	9	5.45455	14	8.48485	11	6.66667	9	5.45455	3	1.81818	5	3.0303	15	9.09091	10	6.06061	8	4.84848	7	4.24242	7	4.24242	6	3.63636	14	8.48485	9	5.45455	11	6.66667	1	0.606061	9	5.45455	9	5.45455	5	3.0303	3
gene:Spy49_0698	702860..703060	Spy49_0698	201		-1.6674		-1.01108			66	7	10.6061	10	15.1515	4	6.06061	5	7.57576	3	4.54545	1	1.51515	3	4.54545	5	7.57576	2	3.0303	2	3.0303	3	4.54545	4	6.06061	2	3.0303	1	1.51515	0	0	4	6.06061	4	6.06061	4	6.06061	1	1.51515	1
clpX	703161..704390	Spy49_0700	1230		-1.86932		-1.24051			409	12	2.93399	35	8.55746	40	9.77995	34	8.31296	22	5.37897	12	2.93399	19	4.64548	35	8.55746	10	2.44499	2	0.488998	20	4.88998	16	3.91198	32	7.82396	27	6.60147	37	9.04645	4	0.977995	18	4.40098	28	6.84597	6	1.46699	0
engB	704400..704999	Spy49_0701	600		-2.03901		-1.39439			199	8	4.0201	17	8.54271	14	7.03518	16	8.0402	17	8.54271	7	3.51759	8	4.0201	15	7.53769	7	3.51759	4	2.01005	5	2.51256	11	5.52764	19	9.54774	16	8.0402	10	5.02513	0	0	10	5.02513	9	4.52261	3	1.50754	3
gene:Spy49_0702	705147..705890	Spy49_0702	744		3.14212		2.37946			247	12	4.8583	33	13.3603	18	7.28745	16	6.47773	22	8.90688	4	1.61943	12	4.8583	13	5.26316	5	2.02429	8	3.23887	12	4.8583	11	4.45344	23	9.31174	12	4.8583	13	5.26316	2	0.809717	10	4.04858	16	6.47773	4	1.61943	1
clpL	complement(705948..708047)	Spy49_0703c	2100		-1.97252		-2.78181			699	20	2.86123	66	9.44206	60	8.58369	38	5.43634	31	4.43491	23	3.29041	49	7.01001	64	9.15594	16	2.28898	16	2.28898	40	5.72246	43	6.15165	40	5.72246	47	6.72389	48	6.86695	0	0	40	5.72246	47	6.72389	11	1.57368	0
rpiA	708425..709108	Spy49_0704	684		1.04737		1.85113			227	8	3.52423	18	7.92952	14	6.1674	28	12.3348	10	4.40529	6	2.64317	14	6.1674	18	7.92952	7	3.0837	3	1.32159	6	2.64317	3	1.32159	18	7.92952	19	8.37004	13	5.72687	1	0.440529	6	2.64317	27	11.8943	7	3.0837	1
deoB	709185..710396	Spy49_0705	1212		-1.14716		1.33057			403	22	5.45906	32	7.94045	33	8.18859	19	4.71464	22	5.45906	22	5.45906	32	7.94045	30	7.44417	12	2.97767	13	3.22581	5	1.24069	23	5.7072	17	4.21836	31	7.69231	27	6.69975	2	0.496278	16	3.97022	35	8.68486	8	1.98511	2
arsC	710415..710855	Spy49_0706	441		1.04203		1.60534			146	1	0.684932	15	10.274	15	10.274	11	7.53425	6	4.10959	13	8.90411	8	5.47945	9	6.16438	3	2.05479	3	2.05479	3	2.05479	9	6.16438	6	4.10959	7	4.79452	15	10.274	2	1.36986	8	5.47945	7	4.79452	5	3.42466	0
punA	710839..711648	Spy49_0707	810		-1.12835		1.51019			269	11	4.08922	25	9.29368	17	6.3197	26	9.66543	8	2.97398	11	4.08922	17	6.3197	24	8.92193	8	2.97398	7	2.60223	3	1.11524	12	4.46097	16	5.94796	12	4.46097	24	8.92193	1	0.371747	6	2.23048	31	11.5242	9	3.34572	1
deoD2	712176..712946	Spy49_0708	771		-1.01441		1.45098			256	15	5.85938	21	8.20312	21	8.20312	18	7.03125	9	3.51562	9	3.51562	18	7.03125	26	10.1562	8	3.125	7	2.73438	5	1.95312	13	5.07812	11	4.29688	16	6.25	15	5.85938	1	0.390625	12	4.6875	18	7.03125	13	5.07812	0
gene:Spy49_0709	712939..713727	Spy49_0709	789		1.30914		1.38922			262	16	6.10687	36	13.7405	20	7.63359	11	4.19847	15	5.72519	8	3.05344	15	5.72519	20	7.63359	11	4.19847	9	3.43511	11	4.19847	15	5.72519	15	5.72519	15	5.72519	20	7.63359	1	0.381679	14	5.34351	2	0.763359	5	1.9084	3
cpsY	complement(713807..714712)	Spy49_0710c	906		-1.66019		-1.77433			301	19	6.31229	32	10.6312	25	8.30565	18	5.98007	24	7.97342	9	2.99003	16	5.31561	13	4.31894	11	3.65449	8	2.65781	11	3.65449	19	6.31229	16	5.31561	21	6.97674	20	6.64452	1	0.332226	14	4.65116	12	3.98671	11	3.65449	1
gene:Spy49_0711	714934..715470	Spy49_0711	537		-1.09952		-1.64059			178	9	5.05618	23	12.9213	17	9.55056	15	8.42697	12	6.74157	6	3.37079	7	3.93258	7	3.93258	5	2.80899	5	2.80899	10	5.61798	5	2.80899	11	6.17978	11	6.17978	16	8.98876	1	0.561798	6	3.37079	8	4.49438	2	1.1236	2
pyrF	715747..716439	Spy49_0712	693		-25.2254		-12.2777			230	6	2.6087	20	8.69565	16	6.95652	17	7.3913	11	4.78261	11	4.78261	14	6.08696	25	10.8696	7	3.04348	4	1.73913	12	5.21739	6	2.6087	15	6.52174	13	5.65217	15	6.52174	2	0.869565	10	4.34783	18	7.82609	7	3.04348	1
pyrE	716497..717126	Spy49_0713	630		-21.3316		-12.3784			209	7	3.34928	19	9.09091	20	9.56938	14	6.69856	10	4.78469	9	4.30622	15	7.17703	22	10.5263	7	3.34928	4	1.91388	9	4.30622	7	3.34928	16	7.6555	11	5.26316	12	5.74163	0	0	6	2.87081	16	7.6555	3	1.43541	2
amiC	717323..718777	Spy49_0714	1455		-3.14341		-3.01358			484	22	4.54545	52	10.7438	25	5.16529	18	3.71901	40	8.26446	26	5.3719	39	8.05785	46	9.50413	16	3.30579	7	1.44628	25	5.16529	16	3.30579	25	5.16529	20	4.13223	30	6.19835	0	0	20	4.13223	37	7.64463	15	3.09917	5
gene:Spy49_0715	718895..719758	Spy49_0715	864		-2.2048		-2.22379			287	8	2.78746	19	6.62021	16	5.57491	25	8.7108	20	6.96864	11	3.83275	17	5.92334	16	5.57491	14	4.87805	1	0.348432	11	3.83275	18	6.27178	38	13.2404	26	9.05923	9	3.13589	1	0.348432	5	1.74216	21	7.31707	9	3.13589	2
gene:Spy49_0716	719787..720437	Spy49_0716	651		-2.4566		-2.45157			216	13	6.01852	36	16.6667	22	10.1852	15	6.94444	15	6.94444	11	5.09259	3	1.38889	19	8.7963	13	6.01852	1	0.462963	5	2.31481	4	1.85185	8	3.7037	5	2.31481	8	3.7037	1	0.462963	8	3.7037	16	7.40741	10	4.62963	3
ung	720570..721223	Spy49_0717	654		-3.57318		-2.1822			217	10	4.60829	22	10.1382	15	6.91244	12	5.52995	17	7.8341	17	7.8341	8	3.68664	17	7.8341	7	3.22581	11	5.06912	6	2.76498	8	3.68664	15	6.91244	9	4.14747	14	6.45161	1	0.460829	6	2.76498	15	6.91244	2	0.921659	5
pyrC	721355..722623	Spy49_0718	1269		-3.41636		-1.63154			422	15	3.5545	39	9.24171	27	6.3981	37	8.76777	25	5.92417	16	3.79147	26	6.16114	49	11.6114	7	1.65877	17	4.02844	18	4.2654	16	3.79147	24	5.6872	26	6.16114	28	6.63507	2	0.473934	9	2.1327	30	7.109	11	2.60664	0
gene:Spy49_0719c	complement(722681..723322)	Spy49_0719c	642		2.88147		2.35543			213	20	9.38967	32	15.0235	27	12.6761	13	6.10329	15	7.04225	8	3.75587	15	7.04225	16	7.51174	7	3.28638	7	3.28638	2	0.938967	8	3.75587	10	4.69484	3	1.40845	2	0.938967	0	0	4	1.87793	18	8.4507	4	1.87793	2
parE	723457..725406	Spy49_0720	1950		1.04358		1.46317			649	24	3.698	59	9.09091	39	6.00924	44	6.77966	34	5.23883	18	2.7735	43	6.62558	45	6.93374	19	2.92758	11	1.69492	20	3.08166	32	4.93066	56	8.62866	48	7.39599	46	7.08783	0	0	33	5.08475	58	8.93683	15	2.31125	5
parC	725497..727956	Spy49_0721	2460		1.21093		1.42812			819	29	3.5409	77	9.40171	65	7.93651	56	6.83761	63	7.69231	26	3.1746	51	6.22711	49	5.98291	26	3.1746	12	1.4652	31	3.7851	39	4.7619	57	6.95971	57	6.95971	65	7.93651	0	0	49	5.98291	45	5.49451	18	2.1978	4
bcaT	728079..729101	Spy49_0722	1023		-1.23091		-1.60025			340	18	5.29412	28	8.23529	24	7.05882	24	7.05882	15	4.41176	21	6.17647	19	5.58824	35	10.2941	17	5	6	1.76471	12	3.52941	12	3.52941	17	5	19	5.58824	22	6.47059	1	0.294118	10	2.94118	33	9.70588	4	1.17647	3
gene:Spy49_0723	729165..729395	Spy49_0723	231		1.76001		1.58748			76	3	3.94737	6	7.89474	8	10.5263	7	9.21053	1	1.31579	0	0	2	2.63158	3	3.94737	2	2.63158	2	2.63158	4	5.26316	6	7.89474	10	13.1579	6	7.89474	8	10.5263	1	1.31579	1	1.31579	4	5.26316	2	2.63158	0
rpsA	729786..730991	Spy49_0724	1206		1.41082		1.52642			401	16	3.99002	32	7.98005	16	3.99002	57	14.2145	24	5.98504	11	2.74314	23	5.73566	28	6.98254	1	0.249377	4	0.997506	10	2.49377	13	3.2419	26	6.48379	27	6.73317	46	11.4713	0	0	28	6.98254	34	8.4788	3	0.74813	2
gene:Spy49_0725c	complement(731493..731795)	Spy49_0725c	303		-1.47212		-2.33535			100	6	6	12	12	7	7	4	4	3	3	5	5	7	7	3	3	8	8	4	4	5	5	3	3	5	5	5	5	9	9	2	2	5	5	3	3	3	3	1
gene:Spy49_0726	731996..732982	Spy49_0726	987		1.16332		1.03056			328	17	5.18293	20	6.09756	17	5.18293	24	7.31707	13	3.96341	11	3.35366	12	3.65854	16	4.87805	17	5.18293	7	2.13415	11	3.35366	18	5.4878	21	6.40244	24	7.31707	34	10.3659	8	2.43902	22	6.70732	24	7.31707	6	1.82927	6
gene:Spy49_0727	733293..733700	Spy49_0727	408		1.27515		1.64789			135	6	4.44444	13	9.62963	8	5.92593	4	2.96296	12	8.88889	5	3.7037	7	5.18519	12	8.88889	7	5.18519	4	2.96296	8	5.92593	6	4.44444	8	5.92593	8	5.92593	4	2.96296	1	0.740741	7	5.18519	10	7.40741	5	3.7037	0
gene:Spy49_0728	733950..734858	Spy49_0728	909		1.68495		2.15237			302	30	9.93377	56	18.543	14	4.63576	25	8.27815	22	7.28477	15	4.96689	17	5.62914	23	7.61589	12	3.97351	1	0.331126	12	3.97351	11	3.64238	8	2.64901	2	0.662252	1	0.331126	3	0.993377	8	2.64901	22	7.28477	11	3.64238	9
gene:Spy49_0729c	complement(734976..735152)	Spy49_0729c	177		-4.82535		-7.50276			58	3	5.17241	2	3.44828	3	5.17241	7	12.069	0	0	1	1.72414	4	6.89655	12	20.6897	1	1.72414	0	0	1	1.72414	1	1.72414	8	13.7931	1	1.72414	5	8.62069	0	0	5	8.62069	3	5.17241	1	1.72414	0
miaA	735286..736185	Spy49_0730	900		-1.19443		-1.11948			299	9	3.01003	28	9.36455	22	7.35786	22	7.35786	12	4.01338	7	2.34114	15	5.01672	27	9.0301	14	4.68227	6	2.00669	22	7.35786	12	4.01338	14	4.68227	18	6.02007	25	8.3612	0	0	21	7.02341	19	6.35452	4	1.33779	2
hflX	736258..737496	Spy49_0731	1239		1.09133		1.38596			412	15	3.64078	48	11.6505	34	8.25243	24	5.82524	22	5.33981	8	1.94175	24	5.82524	30	7.28155	12	2.91262	9	2.18447	27	6.5534	17	4.12621	26	6.31068	30	7.28155	28	6.79612	0	0	29	7.03883	18	4.36893	10	2.42718	1
gene:Spy49_0732	737489..738124	Spy49_0732	636		1.08056		1.60631			211	17	8.05687	22	10.4265	10	4.73934	6	2.8436	11	5.21327	10	4.73934	13	6.16114	16	7.58294	15	7.109	1	0.473934	18	8.53081	10	4.73934	15	7.109	11	5.21327	16	7.58294	1	0.473934	3	1.4218	10	4.73934	5	2.36967	1
gene:Spy49_0733	738139..739068	Spy49_0733	930		1.24284		1.84701			309	14	4.53074	28	9.06149	25	8.09061	18	5.82524	15	4.85437	8	2.589	17	5.50162	25	8.09061	7	2.26537	11	3.55987	14	4.53074	7	2.26537	25	8.09061	20	6.47249	21	6.79612	4	1.2945	16	5.17799	26	8.41424	7	2.26537	1
gene:Spy49_0734	739228..739833	Spy49_0734	606		-1.00575		1.57444			201	14	6.96517	19	9.45274	16	7.9602	13	6.46766	13	6.46766	7	3.48259	9	4.47761	21	10.4478	9	4.47761	4	1.99005	11	5.47264	11	5.47264	14	6.96517	7	3.48259	8	3.9801	1	0.497512	6	2.98507	14	6.96517	4	1.99005	0
recJ	739830..742040	Spy49_0735	2211		1.35249		1.60536			736	35	4.75543	85	11.5489	51	6.92935	44	5.97826	32	4.34783	30	4.07609	37	5.02717	62	8.42391	23	3.125	19	2.58152	41	5.57065	24	3.26087	47	6.38587	56	7.6087	52	7.06522	3	0.407609	27	3.66848	45	6.11413	19	2.58152	4
apt	742190..742708	Spy49_0736	519		1.08688		1.25913			172	5	2.90698	14	8.13953	17	9.88372	12	6.97674	4	2.32558	9	5.23256	7	4.06977	18	10.4651	9	5.23256	2	1.16279	3	1.74419	3	1.74419	11	6.39535	14	8.13953	9	5.23256	3	1.74419	8	4.65116	18	10.4651	6	3.48837	0
dnaD	742789..743472	Spy49_0737	684		1.31079		1.31051			227	14	6.1674	29	12.7753	15	6.60793	11	4.84581	18	7.92952	6	2.64317	12	5.28634	12	5.28634	4	1.76211	4	1.76211	10	4.40529	9	3.96476	15	6.60793	19	8.37004	20	8.81057	0	0	14	6.1674	8	3.52423	3	1.32159	4
nth	743469..744125	Spy49_0738	657		1.42829		1.50796			218	6	2.75229	18	8.25688	18	8.25688	16	7.33945	10	4.58716	10	4.58716	12	5.50459	22	10.0917	8	3.66972	5	2.29358	9	4.12844	7	3.21101	24	11.0092	11	5.04587	12	5.50459	4	1.83486	9	4.12844	11	5.04587	3	1.37615	3
gene:Spy49_0739	744197..744883	Spy49_0739	687		-1.08605		1.30303			228	5	2.19298	25	10.9649	17	7.45614	19	8.33333	12	5.26316	6	2.63158	8	3.50877	24	10.5263	7	3.07018	4	1.75439	13	5.70175	8	3.50877	15	6.57895	10	4.38596	24	10.5263	2	0.877193	10	4.38596	13	5.70175	4	1.75439	2
gene:Spy49_0740	744873..745661	Spy49_0740	789		1.13487		1.72432			262	9	3.43511	27	10.3053	24	9.16031	18	6.87023	16	6.10687	10	3.81679	12	4.58015	16	6.10687	8	3.05344	7	2.67176	7	2.67176	6	2.29008	23	8.77863	22	8.39695	20	7.63359	3	1.14504	7	2.67176	19	7.25191	5	1.9084	3
gene:Spy49_0741	745701..746825	Spy49_0741	1125		1.57664		1.8429			374	11	2.94118	47	12.5668	21	5.61497	20	5.34759	20	5.34759	18	4.81283	16	4.27807	29	7.75401	23	6.14973	6	1.60428	26	6.95187	7	1.87166	24	6.41711	19	5.08021	24	6.41711	4	1.06952	12	3.20856	38	10.1604	5	1.3369	4
rmlA	746864..747733	Spy49_0742	870		-1.42057		-1.46226			289	10	3.46021	32	11.0727	23	7.95848	14	4.84429	16	5.53633	12	4.15225	11	3.80623	24	8.3045	15	5.19031	4	1.38408	12	4.15225	10	3.46021	19	6.57439	16	5.53633	26	8.99654	0	0	11	3.80623	25	8.65052	8	2.76817	1
rmlC	747733..748326	Spy49_0744	594		1.01636		1.1876			197	13	6.59898	19	9.64467	7	3.5533	16	8.12183	10	5.07614	12	6.09137	7	3.5533	12	6.09137	7	3.5533	3	1.52284	5	2.53807	10	5.07614	15	7.61421	14	7.1066	16	8.12183	1	0.507614	8	4.06091	14	7.1066	3	1.52284	5
rmlB	748570..749610	Spy49_0745	1041		1.51492		1.32565			346	10	2.89017	24	6.93642	25	7.22543	22	6.35838	16	4.62428	13	3.75723	23	6.6474	29	8.3815	18	5.20231	13	3.75723	6	1.7341	20	5.78035	26	7.51445	23	6.6474	29	8.3815	1	0.289017	12	3.46821	27	7.80347	2	0.578035	7
gene:Spy49_0746c	complement(749693..750832)	Spy49_0746c	1140		-1.02837		1.14239			379	8	2.11082	34	8.97098	36	9.49868	17	4.48549	24	6.33245	13	3.43008	28	7.38786	20	5.27704	15	3.95778	9	2.37467	13	3.43008	21	5.5409	42	11.0818	22	5.80475	25	6.59631	2	0.527704	24	6.33245	11	2.90237	10	2.63852	5
gene:Spy49_0747c	complement(750960..751226)	Spy49_0747c	267		-3.49651		-4.00296			88	3	3.40909	7	7.95455	5	5.68182	7	7.95455	6	6.81818	0	0	9	10.2273	4	4.54545	3	3.40909	1	1.13636	3	3.40909	6	6.81818	9	10.2273	2	2.27273	7	7.95455	0	0	2	2.27273	12	13.6364	2	2.27273	0
gene:Spy49_0748c	complement(751238..751624)	Spy49_0748c	387		-2.38486		-3.08883			128	4	3.125	15	11.7188	7	5.46875	4	3.125	3	2.34375	0	0	4	3.125	6	4.6875	11	8.59375	8	6.25	2	1.5625	8	6.25	12	9.375	10	7.8125	16	12.5	2	1.5625	5	3.90625	7	5.46875	4	3.125	0
gene:Spy49_0749c	complement(751627..751977)	Spy49_0749c	351		-2.60708		-3.32271			116	5	4.31034	11	9.48276	10	8.62069	2	1.72414	5	4.31034	5	4.31034	10	8.62069	9	7.75862	5	4.31034	0	0	6	5.17241	6	5.17241	10	8.62069	10	8.62069	8	6.89655	1	0.862069	6	5.17241	5	4.31034	2	1.72414	0
gene:Spy49_0750	752273..752443	Spy49_0750	171		-2.87825		-5.42417			56	1	1.78571	4	7.14286	3	5.35714	4	7.14286	2	3.57143	1	1.78571	1	1.78571	2	3.57143	2	3.57143	1	1.78571	4	7.14286	3	5.35714	8	14.2857	5	8.92857	8	14.2857	0	0	3	5.35714	1	1.78571	1	1.78571	2
gene:Spy49_0751c	complement(752469..753257)	Spy49_0751c	789		1.28138		-1.51897			262	15	5.72519	22	8.39695	29	11.0687	8	3.05344	21	8.01527	7	2.67176	21	8.01527	10	3.81679	13	4.96183	7	2.67176	8	3.05344	17	6.48855	19	7.25191	16	6.10687	14	5.34351	1	0.381679	10	3.81679	16	6.10687	5	1.9084	3
gene:Spy49_0752	753308..753499	Spy49_0752	192		-6.9919		-9.33536			63	2	3.1746	5	7.93651	6	9.52381	5	7.93651	5	7.93651	2	3.1746	3	4.7619	6	9.52381	2	3.1746	0	0	2	3.1746	5	7.93651	5	7.93651	3	4.7619	3	4.7619	0	0	4	6.34921	4	6.34921	1	1.5873	0
gene:Spy49_0753	753578..753889	Spy49_0753	312		-4.4124		-6.26484			103	5	4.85437	6	5.82524	4	3.8835	9	8.73786	2	1.94175	5	4.85437	5	4.85437	7	6.79612	4	3.8835	3	2.91262	3	2.91262	3	2.91262	13	12.6214	4	3.8835	11	10.6796	1	0.970874	6	5.82524	6	5.82524	3	2.91262	3
gene:Spy49_0754	753891..754061	Spy49_0754	171		-3.8366		-4.75207			56	2	3.57143	6	10.7143	4	7.14286	6	10.7143	3	5.35714	1	1.78571	2	3.57143	5	8.92857	2	3.57143	1	1.78571	1	1.78571	4	7.14286	7	12.5	0	0	6	10.7143	0	0	4	7.14286	0	0	1	1.78571	1
gene:Spy49_0755	754054..754257	Spy49_0755	204		-4.33195		-6.10334			67	1	1.49254	13	19.403	5	7.46269	1	1.49254	6	8.95522	0	0	2	2.98507	3	4.47761	2	2.98507	0	0	2	2.98507	3	4.47761	6	8.95522	4	5.97015	11	16.4179	0	0	3	4.47761	3	4.47761	1	1.49254	1
gene:Spy49_0756	754254..754640	Spy49_0756	387		-4.36871		-4.098			128	9	7.03125	15	11.7188	7	5.46875	3	2.34375	5	3.90625	3	2.34375	7	5.46875	8	6.25	2	1.5625	0	0	5	3.90625	4	3.125	17	13.2812	6	4.6875	15	11.7188	0	0	10	7.8125	5	3.90625	3	2.34375	4
gene:Spy49_0757	754786..754989	Spy49_0757	204		-2.63682		-3.64002			67	1	1.49254	9	13.4328	5	7.46269	5	7.46269	2	2.98507	4	5.97015	0	0	2	2.98507	6	8.95522	2	2.98507	1	1.49254	3	4.47761	3	4.47761	5	7.46269	9	13.4328	0	0	3	4.47761	5	7.46269	1	1.49254	1
gene:Spy49_0759	755077..755376	Spy49_0759	300		-3.09984		-4.3563			99	4	4.0404	7	7.07071	3	3.0303	11	11.1111	3	3.0303	3	3.0303	5	5.05051	11	11.1111	1	1.0101	0	0	1	1.0101	1	1.0101	17	17.1717	5	5.05051	17	17.1717	0	0	1	1.0101	3	3.0303	6	6.06061	0
gene:Spy49_0760	755376..756533	Spy49_0760	1158		-2.36569		-4.11184			385	10	2.5974	37	9.61039	24	6.23377	28	7.27273	24	6.23377	17	4.41558	14	3.63636	34	8.83117	19	4.93506	4	1.03896	11	2.85714	15	3.8961	31	8.05195	31	8.05195	36	9.35065	1	0.25974	12	3.11688	19	4.93506	12	3.11688	6
gene:Spy49_0761	756548..757105	Spy49_0761	558		-3.74313		-5.11453			185	3	1.62162	10	5.40541	9	4.86486	16	8.64865	11	5.94595	6	3.24324	12	6.48649	17	9.18919	10	5.40541	2	1.08108	4	2.16216	9	4.86486	21	11.3514	16	8.64865	16	8.64865	1	0.540541	5	2.7027	12	6.48649	3	1.62162	2
gene:Spy49_0762	757148..759070	Spy49_0762	1923		-2.62407		-3.74508			640	19	2.96875	69	10.7812	33	5.15625	40	6.25	31	4.84375	18	2.8125	20	3.125	59	9.21875	32	5	9	1.40625	28	4.375	20	3.125	49	7.65625	44	6.875	52	8.125	12	1.875	36	5.625	45	7.03125	14	2.1875	10
gene:Spy49_0763	759075..761459	Spy49_0763	2385		-2.30264		-3.45621			794	40	5.03778	68	8.56423	37	4.65995	43	5.41562	51	6.42317	33	4.15617	43	5.41562	58	7.30479	41	5.16373	13	1.63728	23	2.89673	34	4.28212	67	8.43829	58	7.30479	63	7.93451	4	0.503778	39	4.91184	46	5.79345	21	2.64484	12
gene:Spy49_0764	761827..762120	Spy49_0764	294		-2.02068		-5.34935			97	3	3.09278	5	5.15464	5	5.15464	11	11.3402	4	4.12371	5	5.15464	7	7.21649	5	5.15464	2	2.06186	2	2.06186	2	2.06186	3	3.09278	16	16.4948	4	4.12371	6	6.18557	1	1.03093	3	3.09278	8	8.24742	3	3.09278	2
gene:Spy49_0765	762117..763439	Spy49_0765	1323		-2.05842		-2.56036			440	13	2.95455	49	11.1364	30	6.81818	31	7.04545	21	4.77273	16	3.63636	21	4.77273	30	6.81818	18	4.09091	11	2.5	21	4.77273	20	4.54545	39	8.86364	27	6.13636	34	7.72727	3	0.681818	20	4.54545	21	4.77273	5	1.13636	10
gene:Spy49_0766	763603..763875	Spy49_0766	273		5.83476		-15.9858			90	0	0	12	13.3333	9	10	4	4.44444	5	5.55556	1	1.11111	6	6.66667	6	6.66667	4	4.44444	0	0	6	6.66667	2	2.22222	11	12.2222	4	4.44444	5	5.55556	1	1.11111	6	6.66667	5	5.55556	3	3.33333	0
gene:Spy49_0767	764008..764424	Spy49_0767	417		2.05708		-1.74264			138	7	5.07246	15	10.8696	10	7.24638	8	5.7971	10	7.24638	0	0	7	5.07246	9	6.52174	3	2.17391	1	0.724638	2	1.44928	9	6.52174	11	7.97101	10	7.24638	11	7.97101	0	0	12	8.69565	7	5.07246	2	1.44928	4
gene:Spy49_0768	764496..764966	Spy49_0768	471		-3.62222		-3.92569			156	3	1.92308	14	8.97436	15	9.61538	8	5.12821	12	7.69231	2	1.28205	8	5.12821	13	8.33333	5	3.20513	1	0.641026	6	3.84615	2	1.28205	15	9.61538	15	9.61538	12	7.69231	1	0.641026	8	5.12821	12	7.69231	3	1.92308	1
gene:Spy49_0769	764956..766233	Spy49_0769	1278		-2.62705		-2.88489			425	20	4.70588	35	8.23529	34	8	25	5.88235	21	4.94118	14	3.29412	21	4.94118	22	5.17647	28	6.58824	8	1.88235	12	2.82353	28	6.58824	51	12	30	7.05882	23	5.41176	3	0.705882	19	4.47059	18	4.23529	10	2.35294	3
gene:Spy49_0770	766249..767781	Spy49_0770	1533		-3.94073		-2.60514			510	20	3.92157	45	8.82353	29	5.68627	26	5.09804	23	4.5098	15	2.94118	27	5.29412	41	8.03922	34	6.66667	3	0.588235	24	4.70588	38	7.45098	42	8.23529	40	7.84314	43	8.43137	0	0	23	4.5098	26	5.09804	9	1.76471	2
gene:Spy49_0771	767747..769189	Spy49_0771	1443		-3.37659		-3.17022			480	13	2.70833	49	10.2083	25	5.20833	33	6.875	22	4.58333	15	3.125	25	5.20833	27	5.625	25	5.20833	10	2.08333	17	3.54167	32	6.66667	46	9.58333	36	7.5	37	7.70833	2	0.416667	31	6.45833	23	4.79167	8	1.66667	4
gene:Spy49_0772	769410..769802	Spy49_0772	393		-2.37837		-2.54277			130	5	3.84615	12	9.23077	8	6.15385	9	6.92308	4	3.07692	0	0	10	7.69231	14	10.7692	3	2.30769	0	0	7	5.38462	12	9.23077	16	12.3077	4	3.07692	8	6.15385	1	0.769231	9	6.92308	2	1.53846	5	3.84615	1
gene:Spy49_0773	769845..770414	Spy49_0773	570		-5.47393		-5.89075			189	4	2.1164	12	6.34921	11	5.82011	10	5.29101	6	3.1746	4	2.1164	16	8.46561	21	11.1111	2	1.0582	2	1.0582	6	3.1746	7	3.7037	16	8.46561	13	6.87831	30	15.873	0	0	16	8.46561	5	2.6455	7	3.7037	1
gene:Spy49_0774	770427..771314	Spy49_0774	888		-9.63179		-5.07262			295	17	5.76271	29	9.83051	15	5.08475	23	7.79661	14	4.74576	9	3.05085	25	8.47458	30	10.1695	5	1.69492	1	0.338983	6	2.0339	17	5.76271	25	8.47458	17	5.76271	18	6.10169	0	0	11	3.72881	24	8.13559	6	2.0339	3
gene:Spy49_0775	771326..771682	Spy49_0775	357		-6.87739		-5.73419			118	5	4.23729	9	7.62712	14	11.8644	5	4.23729	9	7.62712	1	0.847458	5	4.23729	8	6.77966	5	4.23729	0	0	2	1.69492	3	2.54237	12	10.1695	9	7.62712	12	10.1695	0	0	8	6.77966	9	7.62712	1	0.847458	1
gene:Spy49_0776	771693..771971	Spy49_0776	279		-6.23806		-4.3339			92	5	5.43478	8	8.69565	7	7.6087	6	6.52174	5	5.43478	2	2.17391	4	4.34783	2	2.17391	6	6.52174	4	4.34783	3	3.26087	3	3.26087	12	13.0435	7	7.6087	4	4.34783	1	1.08696	3	3.26087	7	7.6087	3	3.26087	0
gene:Spy49_0777	771968..772312	Spy49_0777	345		-6.22156		-4.44808			114	3	2.63158	14	12.2807	7	6.14035	7	6.14035	9	7.89474	4	3.50877	2	1.75439	10	8.77193	5	4.38596	1	0.877193	6	5.26316	1	0.877193	10	8.77193	4	3.50877	7	6.14035	0	0	14	12.2807	3	2.63158	5	4.38596	2
gene:Spy49_0778	772316..772675	Spy49_0778	360		-8.37531		-4.69742			119	5	4.20168	16	13.4454	12	10.084	9	7.56303	8	6.72269	4	3.36134	6	5.04202	6	5.04202	4	3.36134	0	0	3	2.52101	7	5.88235	8	6.72269	10	8.40336	6	5.04202	0	0	7	5.88235	6	5.04202	2	1.68067	0
gene:Spy49_0779	772687..773286	Spy49_0779	600		-7.3789		-4.85339			199	5	2.51256	7	3.51759	20	10.0503	12	6.03015	9	4.52261	10	5.02513	22	11.0553	12	6.03015	10	5.02513	1	0.502513	9	4.52261	5	2.51256	20	10.0503	14	7.03518	18	9.04523	0	0	3	1.50754	17	8.54271	4	2.01005	1
gene:Spy49_0780	773393..773794	Spy49_0780	402		-6.35541		-5.18915			133	6	4.51128	10	7.5188	13	9.77444	6	4.51128	8	6.01504	1	0.75188	6	4.51128	13	9.77444	2	1.50376	0	0	2	1.50376	8	6.01504	10	7.5188	10	7.5188	16	12.0301	0	0	6	4.51128	10	7.5188	6	4.51128	0
gene:Spy49_0781	773869..774102	Spy49_0781	234		-5.03994		-6.34156			77	1	1.2987	10	12.987	3	3.8961	3	3.8961	9	11.6883	0	0	2	2.5974	4	5.19481	4	5.19481	2	2.5974	5	6.49351	4	5.19481	9	11.6883	4	5.19481	6	7.79221	0	0	7	9.09091	2	2.5974	2	2.5974	0
gene:Spy49_0782	774117..778499	Spy49_0782	4383		-5.27861		-4.56216			1460	54	3.69863	126	8.63014	128	8.76712	91	6.23288	185	12.6712	33	2.26027	96	6.57534	198	13.5616	9	0.616438	6	0.410959	87	5.9589	91	6.23288	69	4.72603	32	2.19178	40	2.73973	1	0.0684932	27	1.84932	133	9.10959	47	3.21918	7
gene:Spy49_0783	778511..779353	Spy49_0783	843		-7.9941		-4.43762			280	18	6.42857	32	11.4286	19	6.78571	12	4.28571	18	6.42857	12	4.28571	23	8.21429	15	5.35714	15	5.35714	2	0.714286	9	3.21429	17	6.07143	21	7.5	15	5.35714	18	6.42857	0	0	11	3.92857	20	7.14286	1	0.357143	2
gene:Spy49_0784	779363..781342	Spy49_0784	1980		-5.60624		-3.59658			659	24	3.64188	48	7.28376	47	7.13202	46	6.98027	43	6.52504	16	2.42792	46	6.98027	40	6.0698	29	4.40061	6	0.91047	21	3.18665	35	5.31108	57	8.64947	50	7.58725	57	8.64947	3	0.455235	30	4.55235	45	6.82853	8	1.21396	8
gene:Spy49_0785	781339..783582	Spy49_0785	2244		-5.71472		-4.27996			747	27	3.61446	57	7.63052	56	7.49665	30	4.01606	74	9.90629	17	2.27577	57	7.63052	66	8.83534	16	2.1419	9	1.20482	34	4.55154	63	8.43373	47	6.29183	40	5.35475	29	3.8822	2	0.267738	39	5.22088	69	9.23695	12	1.60643	3
gene:Spy49_0786	783594..783755	Spy49_0786	162		-2.72476		-3.43922			53	0	0	9	16.9811	4	7.54717	1	1.88679	0	0	1	1.88679	3	5.66038	6	11.3208	0	0	1	1.88679	4	7.54717	4	7.54717	6	11.3208	2	3.77358	9	16.9811	0	0	0	0	2	3.77358	1	1.88679	0
gene:Spy49_0788	783758..784369	Spy49_0788	612		-5.56832		-3.89112			203	5	2.46305	13	6.40394	14	6.89655	18	8.867	8	3.94089	4	1.97044	18	8.867	19	9.35961	7	3.44828	4	1.97044	12	5.91133	5	2.46305	19	9.35961	17	8.37438	19	9.35961	0	0	2	0.985222	13	6.40394	5	2.46305	1
gene:Spy49_0789	784379..784834	Spy49_0789	456		-5.57242		-4.22077			151	12	7.94702	20	13.245	16	10.596	14	9.27152	6	3.97351	5	3.31126	11	7.28477	7	4.63576	4	2.64901	3	1.98675	4	2.64901	3	1.98675	12	7.94702	8	5.29801	7	4.63576	2	1.3245	4	2.64901	10	6.62252	2	1.3245	1
gene:Spy49_0790	784952..785704	Spy49_0790	753		-4.9318		-4.03876			250	9	3.6	14	5.6	12	4.8	28	11.2	11	4.4	12	4.8	19	7.6	26	10.4	17	6.8	3	1.2	5	2	15	6	2	0.8	18	7.2	10	4	1	0.4	11	4.4	28	11.2	4	1.6	5
gene:Spy49_0791	785870..786157	Spy49_0791	288		1.16633		-1.74135			95	1	1.05263	12	12.6316	3	3.15789	6	6.31579	8	8.42105	1	1.05263	8	8.42105	8	8.42105	6	6.31579	1	1.05263	2	2.10526	10	10.5263	6	6.31579	6	6.31579	3	3.15789	0	0	6	6.31579	3	3.15789	2	2.10526	3
speH	786363..787073	Spy49_0792	711		2.15507		-1.3846			236	10	4.23729	16	6.77966	20	8.47458	16	6.77966	23	9.74576	6	2.54237	10	4.23729	7	2.9661	15	6.35593	5	2.11864	8	3.38983	19	8.05085	26	11.0169	17	7.20339	13	5.50847	4	1.69492	7	2.9661	7	2.9661	5	2.11864	2
mutX	787677..788153	Spy49_0793	477		-1.08179		-1.31721			158	10	6.32911	13	8.22785	9	5.6962	8	5.06329	6	3.79747	6	3.79747	14	8.86076	5	3.16456	7	4.43038	4	2.53165	4	2.53165	5	3.16456	11	6.96203	13	8.22785	17	10.7595	2	1.26582	5	3.16456	11	6.96203	3	1.89873	5
gene:Spy49_0794	788211..789392	Spy49_0794	1182		1.09464		1.26719			393	33	8.39695	51	12.9771	40	10.1781	43	10.9415	23	5.85242	18	4.58015	20	5.08906	23	5.85242	13	3.30789	5	1.27226	12	3.05344	14	3.56234	22	5.59796	11	2.79898	12	3.05344	0	0	7	1.78117	22	5.59796	18	4.58015	6
gene:Spy49_0795	789382..790629	Spy49_0795	1248		1.09727		1.2572			415	16	3.85542	61	14.6988	24	5.78313	16	3.85542	19	4.57831	9	2.16867	12	2.89157	48	11.5663	28	6.74699	9	2.16867	27	6.50602	16	3.85542	20	4.81928	31	7.46988	46	11.0843	0	0	13	3.13253	11	2.6506	8	1.92771	1
gene:Spy49_0796c	complement(790688..792340)	Spy49_0796c	1653		-1.43638		-1.37815			550	25	4.54545	60	10.9091	39	7.09091	25	4.54545	31	5.63636	19	3.45455	36	6.54545	38	6.90909	18	3.27273	15	2.72727	36	6.54545	30	5.45455	48	8.72727	32	5.81818	40	7.27273	0	0	27	4.90909	21	3.81818	9	1.63636	1
gene:Spy49_0797	792694..793692	Spy49_0797	999		3.77951		3.60475			332	7	2.10843	27	8.13253	27	8.13253	40	12.0482	26	7.83133	14	4.21687	17	5.12048	28	8.43373	5	1.50602	2	0.60241	22	6.62651	19	5.72289	27	8.13253	18	5.42169	12	3.61446	0	0	11	3.31325	19	5.72289	11	3.31325	0
gene:Spy49_0798	793643..793861	Spy49_0798	219		2.58263		2.60868			72	7	9.72222	12	16.6667	7	9.72222	3	4.16667	2	2.77778	0	0	6	8.33333	2	2.77778	1	1.38889	1	1.38889	2	2.77778	5	6.94444	7	9.72222	4	5.55556	3	4.16667	1	1.38889	4	5.55556	2	2.77778	3	4.16667	0
gene:Spy49_0799	794037..794906	Spy49_0799	870		2.89819		3.30256			289	11	3.80623	49	16.955	30	10.3806	26	8.99654	24	8.3045	6	2.07612	19	6.57439	17	5.88235	10	3.46021	2	0.692042	6	2.07612	10	3.46021	9	3.11419	9	3.11419	5	1.7301	3	1.03806	7	2.42215	31	10.7266	12	4.15225	3
gene:Spy49_0800	794903..795661	Spy49_0800	759		2.96206		2.86865			252	7	2.77778	38	15.0794	16	6.34921	10	3.96825	10	3.96825	6	2.38095	25	9.92063	19	7.53968	5	1.98413	8	3.1746	10	3.96825	10	3.96825	16	6.34921	17	6.74603	15	5.95238	0	0	12	4.7619	18	7.14286	9	3.57143	1
gene:Spy49_0801	795865..797526	Spy49_0801	1662		-2.36221		-1.87857			553	22	3.9783	55	9.94575	43	7.77577	52	9.40325	31	5.60579	14	2.53165	25	4.5208	40	7.23327	13	2.35081	12	2.16998	14	2.53165	27	4.88246	38	6.87161	38	6.87161	41	7.4141	1	0.180832	28	5.06329	44	7.9566	14	2.53165	1
estA	797659..798444	Spy49_0803	786		1.34091		1.02783			261	13	4.98084	28	10.728	10	3.83142	12	4.5977	14	5.36398	9	3.44828	10	3.83142	21	8.04598	17	6.51341	7	2.68199	13	4.98084	12	4.5977	17	6.51341	14	5.36398	19	7.27969	1	0.383142	8	3.06513	21	8.04598	7	2.68199	8
gene:Spy49_0804	798474..798800	Spy49_0804	327		1.97761		1.28385			108	5	4.62963	15	13.8889	14	12.963	7	6.48148	12	11.1111	2	1.85185	5	4.62963	4	3.7037	2	1.85185	4	3.7037	6	5.55556	5	4.62963	10	9.25926	2	1.85185	2	1.85185	0	0	2	1.85185	6	5.55556	3	2.77778	2
gene:Spy49_0805	798846..800753	Spy49_0805	1908		2.2023		1.51929			635	21	3.30709	76	11.9685	38	5.98425	34	5.35433	34	5.35433	12	1.88976	42	6.61417	47	7.40157	20	3.14961	11	1.73228	35	5.51181	28	4.40945	43	6.77165	41	6.45669	65	10.2362	0	0	32	5.03937	36	5.66929	15	2.3622	5
acoA	801026..802006	Spy49_0807	981		-2.03249		-1.74411			326	14	4.29448	14	4.29448	18	5.52147	24	7.36196	18	5.52147	7	2.14724	17	5.21472	33	10.1227	14	4.29448	10	3.06748	8	2.45399	18	5.52147	18	5.52147	21	6.44172	27	8.28221	1	0.306748	13	3.98773	33	10.1227	14	4.29448	4
acoB	802062..803063	Spy49_0808	1002		-1.85105		-1.58005			333	11	3.3033	26	7.80781	29	8.70871	28	8.40841	14	4.2042	15	4.5045	17	5.10511	33	9.90991	8	2.4024	3	0.900901	5	1.5015	15	4.5045	22	6.60661	21	6.30631	26	7.80781	0	0	12	3.6036	31	9.30931	16	4.8048	1
acoC	803248..804657	Spy49_0809	1410		-1.81318		-1.5048			469	12	2.55864	34	7.24947	38	8.10235	38	8.10235	21	4.47761	29	6.18337	30	6.39659	51	10.8742	4	0.852878	6	1.27932	8	1.70576	18	3.83795	40	8.52878	29	6.18337	34	7.24947	1	0.21322	10	2.1322	40	8.52878	25	5.33049	1
acoL	804984..806747	Spy49_0810	1764		-1.99937		-1.68184			587	7	1.1925	47	8.00681	50	8.51789	53	9.02896	27	4.59966	21	3.57751	36	6.13288	61	10.3918	15	2.55537	9	1.53322	14	2.38501	31	5.28109	39	6.64395	29	4.94037	51	8.68825	2	0.340716	16	2.72572	58	9.88075	19	3.2368	2
hylA	complement(807422..809839)	Spy49_0811c	2418		1.23078		-1.12692			805	36	4.47205	59	7.32919	55	6.8323	32	3.97516	54	6.70807	29	3.60248	64	7.95031	52	6.45963	47	5.83851	25	3.10559	42	5.21739	69	8.57143	58	7.20497	48	5.96273	42	5.21739	4	0.496894	21	2.6087	35	4.34783	23	2.85714	10
gene:Spy49_0812	810072..811061	Spy49_0812	990		1.28425		-1.38992			329	15	4.55927	22	6.68693	32	9.72644	22	6.68693	15	4.55927	7	2.12766	19	5.77508	23	6.99088	16	4.86322	9	2.73556	8	2.43161	19	5.77508	28	8.51064	20	6.07903	30	9.11854	3	0.911854	11	3.34347	20	6.07903	7	2.12766	3
cobQ	complement(811170..811961)	Spy49_0813c	792		-2.4174		-2.74366			263	10	3.80228	23	8.74525	18	6.84411	17	6.46388	13	4.94297	5	1.90114	12	4.56274	15	5.70342	22	8.36502	7	2.6616	12	4.56274	22	8.36502	19	7.22433	19	7.22433	13	4.94297	1	0.380228	6	2.28137	25	9.5057	4	1.52091	0
murC2	complement(811961..813304)	Spy49_0814c	1344		-2.42239		-2.03532			447	18	4.02685	42	9.39597	42	9.39597	22	4.9217	24	5.36913	14	3.13199	37	8.2774	41	9.17226	20	4.47427	7	1.566	19	4.25056	21	4.69799	30	6.71141	23	5.14541	25	5.59284	6	1.34228	16	3.57942	29	6.4877	9	2.01342	2
gene:Spy49_0815	813406..814257	Spy49_0815	852		1.41949		1.62562			283	14	4.947	35	12.3675	33	11.6608	20	7.06714	23	8.12721	8	2.82686	19	6.71378	23	8.12721	10	3.53357	4	1.41343	11	3.88693	9	3.18021	15	5.30035	10	3.53357	13	4.59364	1	0.353357	9	3.18021	18	6.36042	5	1.76678	3
gene:Spy49_0816	814254..815210	Spy49_0816	957		1.44201		1.99862			318	7	2.20126	22	6.91824	25	7.86164	37	11.6352	43	13.522	11	3.45912	26	8.1761	19	5.97484	10	3.14465	5	1.57233	8	2.51572	16	5.03145	24	7.54717	22	6.91824	15	4.71698	0	0	10	3.14465	12	3.77358	5	1.57233	1
gene:Spy49_0817	815264..816616	Spy49_0817	1353		-1.56675		-1.17791			450	13	2.88889	44	9.77778	28	6.22222	38	8.44444	23	5.11111	15	3.33333	29	6.44444	41	9.11111	12	2.66667	6	1.33333	9	2	20	4.44444	21	4.66667	31	6.88889	40	8.88889	1	0.222222	19	4.22222	46	10.2222	14	3.11111	0
gene:Spy49_0818	816739..817380	Spy49_0818	642		-1.14572		-1.07524			213	11	5.16432	27	12.6761	8	3.75587	16	7.51174	10	4.69484	10	4.69484	14	6.57277	18	8.4507	9	4.22535	1	0.469484	18	8.4507	7	3.28638	15	7.04225	9	4.22535	18	8.4507	2	0.938967	6	2.8169	8	3.75587	6	2.8169	0
hemN	817377..818573	Spy49_0819	1197		-2.38803		-1.82531			398	21	5.27638	43	10.804	29	7.28643	18	4.52261	20	5.02513	11	2.76382	17	4.27136	24	6.03015	19	4.77387	11	2.76382	19	4.77387	27	6.78392	27	6.78392	16	4.0201	34	8.54271	5	1.25628	18	4.52261	26	6.53266	10	2.51256	3
gene:Spy49_0820	818583..819335	Spy49_0820	753		-2.00899		-1.19374			250	10	4	32	12.8	16	6.4	15	6	14	5.6	10	4	15	6	9	3.6	17	6.8	7	2.8	14	5.6	9	3.6	16	6.4	20	8	14	5.6	4	1.6	9	3.6	9	3.6	7	2.8	3
gene:Spy49_0821	819335..820099	Spy49_0821	765		-1.5291		-1.07636			254	5	1.9685	25	9.84252	22	8.66142	19	7.48031	7	2.75591	14	5.51181	24	9.44882	22	8.66142	11	4.33071	2	0.787402	9	3.54331	14	5.51181	10	3.93701	11	4.33071	17	6.69291	0	0	10	3.93701	21	8.26772	10	3.93701	1
gene:Spy49_0822	820096..820731	Spy49_0822	636		1.03489		1.06348			211	22	10.4265	41	19.4313	12	5.6872	17	8.05687	8	3.79147	8	3.79147	11	5.21327	10	4.73934	6	2.8436	8	3.79147	5	2.36967	8	3.79147	11	5.21327	7	3.31754	8	3.79147	2	0.947867	5	2.36967	7	3.31754	5	2.36967	10
gene:Spy49_0823	821210..825316	Spy49_0823	4107		-1.81516		-1.86017			1368	63	4.60526	148	10.8187	94	6.87135	72	5.26316	76	5.55556	35	2.55848	64	4.67836	74	5.40936	55	4.02047	31	2.26608	51	3.72807	69	5.04386	148	10.8187	101	7.38304	107	7.82164	3	0.219298	80	5.84795	69	5.04386	21	1.53509	7
gene:Spy49_0825	825316..826185	Spy49_0825	870		-1.71279		-2.08676			289	19	6.57439	31	10.7266	19	6.57439	17	5.88235	21	7.26644	10	3.46021	17	5.88235	12	4.15225	13	4.49827	8	2.76817	10	3.46021	19	6.57439	19	6.57439	16	5.53633	16	5.53633	4	1.38408	12	4.15225	14	4.84429	9	3.11419	3
gene:Spy49_0826	826182..826523	Spy49_0826	342		-1.83619		-2.58281			113	8	7.07965	12	10.6195	7	6.19469	2	1.76991	6	5.30973	2	1.76991	6	5.30973	7	6.19469	5	4.42478	3	2.65487	2	1.76991	10	8.84956	6	5.30973	4	3.53982	9	7.9646	1	0.884956	10	8.84956	5	4.42478	8	7.07965	0
gene:Spy49_0827	826513..827175	Spy49_0827	663		-1.85856		-2.88697			220	14	6.36364	34	15.4545	21	9.54545	15	6.81818	13	5.90909	5	2.27273	14	6.36364	4	1.81818	9	4.09091	1	0.454545	6	2.72727	8	3.63636	19	8.63636	15	6.81818	25	11.3636	4	1.81818	3	1.36364	5	2.27273	5	2.27273	0
gene:Spy49_0828	827952..828122	Spy49_0828	171		-1.36354		-1.6472			56	2	3.57143	3	5.35714	3	5.35714	3	5.35714	5	8.92857	2	3.57143	2	3.57143	4	7.14286	0	0	3	5.35714	2	3.57143	3	5.35714	2	3.57143	4	7.14286	2	3.57143	1	1.78571	5	8.92857	6	10.7143	3	5.35714	1
lepA-2	828223..830055	Spy49_0829	1833		-2.07654		-1.70601			610	26	4.2623	50	8.19672	50	8.19672	53	8.68852	31	5.08197	23	3.77049	26	4.2623	52	8.52459	19	3.11475	10	1.63934	26	4.2623	21	3.44262	42	6.88525	48	7.86885	46	7.54098	3	0.491803	32	5.2459	35	5.7377	17	2.78689	0
sclB	830338..831435	Spy49_0830	1098		-1.38576		1.38929			365	5	1.36986	20	5.47945	6	1.64384	11	3.0137	8	2.19178	40	10.9589	18	4.93151	28	7.67123	3	0.821918	4	1.09589	28	7.67123	11	3.0137	39	10.6849	35	9.58904	22	6.0274	0	0	13	3.56164	71	19.4521	3	0.821918	0
csrA	831620..832057	Spy49_0831	438		1.99295		1.11977			145	9	6.2069	9	6.2069	7	4.82759	7	4.82759	14	9.65517	5	3.44828	7	4.82759	8	5.51724	7	4.82759	4	2.75862	4	2.75862	4	2.75862	8	5.51724	10	6.89655	15	10.3448	2	1.37931	6	4.13793	13	8.96552	4	2.75862	2
gene:Spy49_0832	832187..833206	Spy49_0832	1020		1.71918		1.41089			339	18	5.30973	61	17.9941	29	8.55457	21	6.19469	24	7.07965	9	2.65487	28	8.25959	39	11.5044	6	1.76991	7	2.0649	6	1.76991	9	2.65487	18	5.30973	9	2.65487	6	1.76991	3	0.884956	7	2.0649	25	7.37463	9	2.65487	5
gene:Spy49_0833	833413..833838	Spy49_0833	426		-2.48082		-3.5558			141	7	4.96454	17	12.0567	12	8.51064	10	7.0922	12	8.51064	2	1.41844	8	5.67376	11	7.80142	2	1.41844	1	0.70922	7	4.96454	7	4.96454	6	4.25532	15	10.6383	7	4.96454	0	0	2	1.41844	11	7.80142	4	2.83688	0
gene:Spy49_0834	833865..834356	Spy49_0834	492		-3.47932		-2.86726			163	4	2.45399	18	11.0429	9	5.52147	22	13.4969	9	5.52147	9	5.52147	6	3.68098	16	9.81595	0	0	2	1.22699	5	3.06748	12	7.36196	14	8.58896	11	6.74847	10	6.13497	1	0.613497	6	3.68098	3	1.84049	5	3.06748	1
gene:Spy49_0835	834449..835183	Spy49_0835	735		-5.65947		-2.44364			244	14	5.7377	32	13.1148	20	8.19672	23	9.42623	11	4.5082	8	3.27869	13	5.32787	33	13.5246	5	2.04918	4	1.63934	5	2.04918	9	3.68852	10	4.09836	7	2.86885	9	3.68852	1	0.409836	3	1.22951	21	8.60656	14	5.7377	2
gene:Spy49_0836	835180..836019	Spy49_0836	840		-2.05142		-2.32572			279	16	5.73477	27	9.67742	27	9.67742	19	6.81004	22	7.8853	5	1.79211	18	6.45161	27	9.67742	11	3.94265	4	1.43369	4	1.43369	11	3.94265	18	6.45161	10	3.58423	6	2.15054	0	0	9	3.22581	24	8.60215	15	5.37634	6
gene:Spy49_0837	836144..837793	Spy49_0837	1650		-1.0411		-1.1898			549	30	5.46448	79	14.3898	39	7.10383	27	4.91803	52	9.47177	16	2.91439	19	3.46084	28	5.10018	23	4.18944	23	4.18944	34	6.19308	24	4.37158	34	6.19308	32	5.82878	29	5.28233	1	0.182149	27	4.91803	18	3.27869	13	2.36794	1
gene:Spy49_0839	837797..838585	Spy49_0839	789		-1.056		1.10184			262	9	3.43511	20	7.63359	29	11.0687	13	4.96183	10	3.81679	10	3.81679	11	4.19847	20	7.63359	17	6.48855	7	2.67176	17	6.48855	6	2.29008	24	9.16031	20	7.63359	17	6.48855	3	1.14504	8	3.05344	9	3.43511	9	3.43511	3
gene:Spy49_0840	838579..839625	Spy49_0840	1047		-1.35846		-1.16588			348	13	3.73563	36	10.3448	29	8.33333	22	6.32184	36	10.3448	13	3.73563	20	5.74713	23	6.6092	14	4.02299	6	1.72414	14	4.02299	17	4.88506	28	8.04598	16	4.5977	19	5.45977	1	0.287356	13	3.73563	20	5.74713	6	1.72414	2
gene:Spy49_0841	839741..841138	Spy49_0841	1398		-1.53347		-1.15286			465	20	4.30108	42	9.03226	30	6.45161	27	5.80645	28	6.02151	17	3.65591	25	5.37634	42	9.03226	22	4.73118	11	2.36559	17	3.65591	19	4.08602	30	6.45161	31	6.66667	36	7.74194	4	0.860215	14	3.01075	34	7.31183	11	2.36559	5
uvrC	841239..843035	Spy49_0842	1797		-2.00664		-1.37034			598	30	5.01672	55	9.19732	45	7.52508	42	7.02341	28	4.68227	26	4.34783	27	4.51505	32	5.35117	23	3.84615	15	2.50836	27	4.51505	24	4.01338	63	10.5351	43	7.19064	36	6.02007	7	1.17057	34	5.68562	29	4.8495	10	1.67224	2
gene:Spy49_0843	843221..843823	Spy49_0843	603		-1.99234		-1.56916			200	8	4	22	11	16	8	15	7.5	9	4.5	12	6	10	5	18	9	7	3.5	1	0.5	8	4	10	5	14	7	13	6.5	15	7.5	0	0	11	5.5	7	3.5	3	1.5	1
gene:Spy49_0844	843948..845357	Spy49_0844	1410		-1.67639		1.05501			469	25	5.33049	42	8.95522	22	4.69083	26	5.54371	18	3.83795	20	4.26439	25	5.33049	48	10.2345	18	3.83795	15	3.19829	9	1.91898	19	4.05117	29	6.18337	37	7.88913	36	7.67591	2	0.426439	15	3.19829	48	10.2345	13	2.77186	2
trmE	complement(845425..846801)	Spy49_0845c	1377		-1.17173		-1.36941			458	10	2.18341	60	13.1004	43	9.38865	31	6.76856	21	4.58515	11	2.40175	36	7.86026	35	7.64192	6	1.31004	4	0.873362	24	5.24017	25	5.45852	23	5.02183	33	7.20524	37	8.0786	1	0.218341	22	4.80349	27	5.8952	8	1.74672	1
rplJ	847136..847636	Spy49_0846	501		-3.29214		-3.07384			166	4	2.40964	14	8.43373	11	6.62651	19	11.4458	12	7.22892	4	2.40964	6	3.61446	27	16.2651	1	0.60241	0	0	4	2.40964	6	3.61446	14	8.43373	8	4.81928	16	9.63855	0	0	7	4.21687	9	5.42169	4	2.40964	0
gene:Spy49_0847	847701..847799	Spy49_0847	99		-2.03024		-2.83227			32	0	0	5	15.625	6	18.75	2	6.25	1	3.125	0	0	0	0	4	12.5	0	0	0	0	0	0	3	9.375	2	6.25	2	6.25	6	18.75	0	0	0	0	0	0	1	3.125	0
rplL	847874..848065	Spy49_0848	192		-2.84293		-3.05776			63	0	0	6	9.52381	4	6.34921	6	9.52381	1	1.5873	1	1.5873	4	6.34921	12	19.0476	0	0	0	0	0	0	1	1.5873	9	14.2857	2	3.1746	8	12.6984	0	0	1	1.5873	8	12.6984	0	0	0
dacA1	848292..849605	Spy49_0849	1314		1.26109		1.74324			437	15	3.43249	55	12.5858	28	6.40732	35	8.00915	37	8.46682	13	2.97483	25	5.72082	34	7.78032	10	2.28833	6	1.373	19	4.34783	17	3.89016	38	8.69565	25	5.72082	26	5.94966	4	0.915332	15	3.43249	25	5.72082	8	1.83066	2
gene:Spy49_0850c	complement(849658..850620)	Spy49_0850c	963		1.93778		-1.07332			320	13	4.0625	36	11.25	18	5.625	13	4.0625	20	6.25	14	4.375	25	7.8125	21	6.5625	13	4.0625	9	2.8125	17	5.3125	23	7.1875	32	10	16	5	15	4.6875	1	0.3125	9	2.8125	11	3.4375	12	3.75	2
folC1	850952..852229	Spy49_0851	1278		-2.88516		-4.45594			425	21	4.94118	43	10.1176	33	7.76471	31	7.29412	17	4	15	3.52941	25	5.88235	35	8.23529	14	3.29412	17	4	14	3.29412	19	4.47059	21	4.94118	21	4.94118	29	6.82353	2	0.470588	17	4	33	7.76471	12	2.82353	6
folE	852264..852848	Spy49_0852	585		-1.89658		-1.80348			194	6	3.09278	17	8.76289	11	5.6701	13	6.70103	10	5.15464	8	4.12371	11	5.6701	18	9.27835	6	3.09278	5	2.57732	6	3.09278	4	2.06186	19	9.79381	6	3.09278	20	10.3093	2	1.03093	11	5.6701	12	6.18557	9	4.63918	0
folP	852857..853657	Spy49_0853	801		-1.69642		-1.40825			266	8	3.00752	21	7.89474	22	8.27068	24	9.02256	10	3.7594	7	2.63158	11	4.13534	31	11.6541	8	3.00752	3	1.12782	13	4.88722	11	4.13534	14	5.26316	23	8.64662	13	4.88722	4	1.50376	11	4.13534	24	9.02256	6	2.25564	2
folQ	853664..854023	Spy49_0854	360		-1.52022		1.22551			119	7	5.88235	13	10.9244	10	8.40336	9	7.56303	4	3.36134	4	3.36134	3	2.52101	9	7.56303	4	3.36134	3	2.52101	7	5.88235	2	1.68067	7	5.88235	6	5.04202	12	10.084	2	1.68067	5	4.20168	10	8.40336	2	1.68067	0
folK	854020..854520	Spy49_0855	501		-1.23371		1.08695			166	7	4.21687	26	15.6627	8	4.81928	5	3.01205	8	4.81928	6	3.61446	14	8.43373	16	9.63855	6	3.61446	3	1.80723	12	7.22892	3	1.80723	8	4.81928	12	7.22892	11	6.62651	1	0.60241	7	4.21687	7	4.21687	4	2.40964	2
murB	854670..855557	Spy49_0856	888		1.1772		2.54899			295	15	5.08475	24	8.13559	26	8.81356	17	5.76271	16	5.42373	11	3.72881	13	4.40678	26	8.81356	10	3.38983	11	3.72881	5	1.69492	17	5.76271	15	5.08475	10	3.38983	23	7.79661	2	0.677966	14	4.74576	31	10.5085	8	2.71186	1
potA	855603..856757	Spy49_0857	1155		1.28111		2.79636			384	18	4.6875	37	9.63542	34	8.85417	27	7.03125	16	4.16667	13	3.38542	19	4.94792	18	4.6875	10	2.60417	7	1.82292	15	3.90625	23	5.98958	20	5.20833	24	6.25	47	12.2396	0	0	18	4.6875	25	6.51042	11	2.86458	2
potB	856741..857535	Spy49_0858	795		1.2639		2.51978			264	26	9.84848	38	14.3939	25	9.4697	17	6.43939	21	7.95455	10	3.78788	19	7.19697	14	5.30303	8	3.0303	3	1.13636	9	3.40909	10	3.78788	10	3.78788	6	2.27273	6	2.27273	0	0	7	2.65152	17	6.43939	12	4.54545	6
potC	857532..858308	Spy49_0859	777		1.20508		2.76714			258	26	10.0775	34	13.1783	21	8.13953	17	6.58915	20	7.75194	7	2.71318	15	5.81395	19	7.36434	15	5.81395	4	1.55039	8	3.10078	11	4.26357	9	3.48837	9	3.48837	7	2.71318	0	0	5	1.93798	16	6.20155	15	5.81395	0
potD	858301..859374	Spy49_0860	1074		1.49398		3.36949			357	14	3.92157	37	10.3641	25	7.0028	17	4.7619	21	5.88235	14	3.92157	16	4.48179	23	6.44258	22	6.16246	4	1.12045	13	3.64146	23	6.44258	33	9.2437	24	6.72269	21	5.88235	0	0	7	1.96078	25	7.0028	12	3.36134	6
gene:Spy49_0861c	complement(859429..860094)	Spy49_0861c	666		1.77832		1.873			221	12	5.42986	22	9.95475	28	12.6697	9	4.0724	12	5.42986	5	2.26244	9	4.0724	11	4.97738	7	3.16742	8	3.61991	18	8.1448	11	4.97738	14	6.33484	15	6.78733	14	6.33484	3	1.35747	9	4.0724	7	3.16742	4	1.80995	3
gene:Spy49_0862c	complement(860075..861616)	Spy49_0862c	1542		1.86899		1.94107			513	21	4.09357	75	14.6199	40	7.79727	28	5.45809	31	6.04288	19	3.7037	35	6.82261	29	5.65302	20	3.89864	21	4.09357	36	7.01754	26	5.06823	32	6.23782	22	4.2885	26	5.06823	3	0.584795	14	2.72904	22	4.2885	11	2.14425	2
malP	861777..863108	Spy49_0863	1332		3.11502		3.45667			443	23	5.19187	68	15.3499	39	8.80361	39	8.80361	26	5.86907	20	4.51467	24	5.41761	34	7.67494	10	2.25734	6	1.3544	18	4.06321	18	4.06321	15	3.386	8	1.80587	10	2.25734	6	1.3544	9	2.0316	47	10.6095	18	4.06321	5
gene:Spy49_0864	863140..864306	Spy49_0864	1167		2.52296		3.1563			388	15	3.86598	34	8.76289	37	9.53608	33	8.50515	20	5.15464	18	4.63918	22	5.6701	52	13.4021	4	1.03093	6	1.54639	10	2.57732	12	3.09278	29	7.47423	24	6.18557	23	5.92784	2	0.515464	10	2.57732	30	7.73196	6	1.54639	1
gene:Spy49_0865c	complement(864388..865437)	Spy49_0865c	1050		2.29229		1.36563			349	8	2.29226	30	8.59599	37	10.6017	29	8.30946	18	5.15759	13	3.72493	27	7.73639	24	6.87679	8	2.29226	15	4.29799	6	1.7192	17	4.87106	22	6.30372	23	6.59026	16	4.58453	11	3.15186	4	1.14613	34	9.74212	5	1.43266	2
gene:Spy49_0866	865673..866404	Spy49_0866	732		-2.70803		-4.33711			243	11	4.52675	15	6.17284	23	9.46502	9	3.7037	17	6.99588	12	4.93827	15	6.17284	20	8.23045	14	5.76132	3	1.23457	11	4.52675	7	2.88066	27	11.1111	17	6.99588	12	4.93827	1	0.411523	7	2.88066	18	7.40741	3	1.23457	1
gene:Spy49_0867	866582..868114	Spy49_0867	1533		1.45055		1.24054			510	31	6.07843	89	17.451	47	9.21569	39	7.64706	36	7.05882	19	3.72549	16	3.13725	37	7.2549	18	3.52941	10	1.96078	12	2.35294	16	3.13725	22	4.31373	10	1.96078	20	3.92157	1	0.196078	10	1.96078	48	9.41176	20	3.92157	9
gene:Spy49_0868	868277..868891	Spy49_0868	615		1.74428		1.29466			204	8	3.92157	26	12.7451	26	12.7451	8	3.92157	11	5.39216	8	3.92157	7	3.43137	11	5.39216	8	3.92157	6	2.94118	9	4.41176	12	5.88235	14	6.86275	10	4.90196	12	5.88235	5	2.45098	7	3.43137	12	5.88235	3	1.47059	1
gene:Spy49_0869	869071..870180	Spy49_0869	1110		1.62621		1.82011			369	23	6.23306	46	12.4661	53	14.3631	28	7.58808	20	5.42005	7	1.89702	29	7.85908	29	7.85908	17	4.60705	5	1.35501	16	4.33604	12	3.25203	19	5.14905	7	1.89702	9	2.43902	3	0.813008	8	2.16802	25	6.77507	9	2.43902	4
radC	870247..870927	Spy49_0870	681		1.40647		1.37882			226	5	2.21239	30	13.2743	20	8.84956	11	4.86726	20	8.84956	4	1.76991	10	4.42478	14	6.19469	9	3.9823	7	3.09735	6	2.65487	9	3.9823	19	8.40708	12	5.30973	18	7.9646	5	2.21239	11	4.86726	8	3.53982	8	3.53982	0
gene:Spy49_0871c	complement(870929..871624)	Spy49_0871c	696		-1.13143		-2.04044			231	10	4.329	25	10.8225	22	9.52381	12	5.19481	11	4.7619	14	6.06061	12	5.19481	17	7.35931	6	2.5974	6	2.5974	12	5.19481	10	4.329	12	5.19481	17	7.35931	12	5.19481	1	0.4329	8	3.4632	16	6.92641	5	2.1645	3
gene:Spy49_0872c	complement(871634..872278)	Spy49_0872c	645		-2.12178		-2.34262			214	11	5.14019	19	8.8785	18	8.41121	17	7.94393	13	6.07477	5	2.33645	14	6.54206	17	7.94393	6	2.80374	8	3.73832	9	4.20561	10	4.6729	12	5.60748	17	7.94393	7	3.27103	1	0.46729	11	5.14019	14	6.54206	5	2.33645	0
gene:Spy49_0873c	complement(872530..872877)	Spy49_0873c	348		-1.91974		-2.02979			115	8	6.95652	14	12.1739	11	9.56522	5	4.34783	6	5.21739	3	2.6087	10	8.69565	2	1.73913	5	4.34783	1	0.869565	5	4.34783	5	4.34783	15	13.0435	7	6.08696	6	5.21739	1	0.869565	4	3.47826	5	4.34783	2	1.73913	0
gene:Spy49_0874c	complement(872867..873994)	Spy49_0874c	1128		-2.34369		-1.96341			375	12	3.2	42	11.2	31	8.26667	13	3.46667	26	6.93333	12	3.2	24	6.4	34	9.06667	13	3.46667	17	4.53333	20	5.33333	22	5.86667	14	3.73333	21	5.6	14	3.73333	5	1.33333	13	3.46667	33	8.8	9	2.4	0
prs	complement(873991..874971)	Spy49_0875c	981		-2.774		-2.12956			326	11	3.37423	27	8.28221	33	10.1227	23	7.05521	25	7.66871	15	4.60123	17	5.21472	33	10.1227	11	3.37423	3	0.920245	9	2.76074	14	4.29448	21	6.44172	22	6.74847	19	5.82822	1	0.306748	17	5.21472	19	5.82822	5	1.53374	1
gene:Spy49_0876c	complement(875111..875689)	Spy49_0876c	579		-1.29301		-2.18589			192	8	4.16667	23	11.9792	13	6.77083	10	5.20833	10	5.20833	6	3.125	17	8.85417	12	6.25	9	4.6875	4	2.08333	4	2.08333	14	7.29167	21	10.9375	10	5.20833	13	6.77083	1	0.520833	7	3.64583	6	3.125	4	2.08333	0
gene:Spy49_0877	875777..876448	Spy49_0877	672		-1.72917		-1.59532			223	6	2.69058	19	8.52018	22	9.86547	17	7.62332	9	4.03587	5	2.24215	10	4.4843	9	4.03587	11	4.93274	2	0.896861	11	4.93274	7	3.13901	15	6.72646	17	7.62332	24	10.7623	0	0	19	8.52018	11	4.93274	7	3.13901	2
gene:Spy49_0878	876423..877259	Spy49_0878	837		-2.25098		-1.9394			278	14	5.03597	20	7.19424	27	9.71223	23	8.27338	22	7.91367	8	2.8777	17	6.11511	13	4.67626	11	3.95683	7	2.51799	5	1.79856	11	3.95683	28	10.0719	21	7.55396	14	5.03597	0	0	13	4.67626	18	6.47482	5	1.79856	1
rluD	877256..878161	Spy49_0879	906		-1.79989		-1.73139			301	14	4.65116	29	9.63455	29	9.63455	20	6.64452	15	4.98339	10	3.32226	14	4.65116	19	6.31229	14	4.65116	16	5.31561	9	2.99003	11	3.65449	22	7.30897	27	8.9701	11	3.65449	2	0.664452	15	4.98339	21	6.97674	3	0.996678	0
pta	878165..879160	Spy49_0880	996		-1.35634		-3.90788			331	16	4.83384	28	8.45921	28	8.45921	19	5.74018	17	5.13595	14	4.22961	16	4.83384	39	11.7825	6	1.81269	1	0.302115	12	3.62538	15	4.53172	23	6.94864	24	7.25076	21	6.34441	1	0.302115	15	4.53172	26	7.85498	10	3.02115	0
gene:Spy49_0881	879286..880041	Spy49_0881	756		-2.66941		-1.20902			251	8	3.18725	22	8.76494	23	9.16335	17	6.77291	15	5.9761	12	4.78088	14	5.57769	26	10.3586	7	2.78884	6	2.39044	11	4.38247	15	5.9761	10	3.98406	14	5.57769	10	3.98406	1	0.398406	10	3.98406	21	8.36653	6	2.39044	3
gene:Spy49_0882c	complement(880235..880924)	Spy49_0882c	690		-1.16995		-1.93779			229	15	6.55022	34	14.8472	14	6.11354	10	4.36681	19	8.29694	9	3.93013	17	7.42358	10	4.36681	8	3.49345	10	4.36681	18	7.86026	9	3.93013	9	3.93013	15	6.55022	11	4.80349	1	0.436681	4	1.74672	12	5.24017	2	0.873362	2
proV	881350..882078	Spy49_0883	729		1.41352		1.28417			242	11	4.54545	29	11.9835	23	9.50413	14	5.78512	13	5.3719	12	4.95868	11	4.54545	13	5.3719	3	1.23967	5	2.06612	14	5.78512	11	4.54545	13	5.3719	15	6.19835	20	8.26446	1	0.413223	11	4.54545	14	5.78512	8	3.30579	1
proX	882071..883597	Spy49_0884	1527		1.63549		1.32852			508	19	3.74016	74	14.5669	46	9.05512	21	4.13386	35	6.88976	22	4.33071	32	6.29921	47	9.25197	18	3.54331	4	0.787402	23	4.52756	15	2.95276	37	7.28346	25	4.92126	23	4.52756	0	0	12	2.3622	36	7.08661	16	3.14961	3
gene:Spy49_0885	883875..884858	Spy49_0885	984		-2.72813		-1.08582			327	13	3.97554	18	5.50459	34	10.3976	20	6.11621	21	6.42202	12	3.66972	20	6.11621	25	7.64526	10	3.0581	10	3.0581	11	3.36391	9	2.75229	26	7.95107	21	6.42202	22	6.72783	4	1.22324	10	3.0581	30	9.17431	8	2.44648	3
gene:Spy49_0886c	complement(884895..885152)	Spy49_0886c	258		2.16255		3.00111			85	6	7.05882	8	9.41176	12	14.1176	4	4.70588	7	8.23529	2	2.35294	2	2.35294	7	8.23529	6	7.05882	1	1.17647	2	2.35294	4	4.70588	9	10.5882	3	3.52941	2	2.35294	3	3.52941	4	4.70588	0	0	3	3.52941	0
xpt	885163..885744	Spy49_0887	582		-1.31243		2.49041			193	9	4.66321	15	7.77202	21	10.8808	16	8.29016	8	4.14508	2	1.03627	11	5.69948	21	10.8808	4	2.07254	2	1.03627	8	4.14508	9	4.66321	15	7.77202	10	5.18135	15	7.77202	0	0	5	2.59067	16	8.29016	6	3.10881	0
gene:Spy49_0888	885744..887027	Spy49_0888	1284		-1.27212		2.60086			427	23	5.38642	50	11.7096	38	8.8993	43	10.0703	33	7.72834	16	3.74707	29	6.79157	34	7.96253	12	2.8103	6	1.40515	18	4.21546	14	3.27869	15	3.51288	8	1.87354	10	2.34192	3	0.702576	8	1.87354	44	10.3044	22	5.15222	1
gene:Spy49_0891c	complement(887091..888029)	Spy49_0891c	939		1.63807		-1.12992			312	11	3.52564	35	11.2179	27	8.65385	20	6.41026	22	7.05128	12	3.84615	17	5.44872	19	6.08974	11	3.52564	12	3.84615	20	6.41026	16	5.12821	17	5.44872	20	6.41026	7	2.24359	2	0.641026	12	3.84615	21	6.73077	9	2.88462	2
gene:Spy49_0892c	complement(888082..888267)	Spy49_0892c	186		1.74794		-1.19909			61	3	4.91803	2	3.27869	4	6.55738	5	8.19672	3	4.91803	4	6.55738	3	4.91803	3	4.91803	2	3.27869	1	1.63934	5	8.19672	3	4.91803	5	8.19672	2	3.27869	7	11.4754	0	0	3	4.91803	3	4.91803	3	4.91803	0
tdk	888405..888974	Spy49_0893	570		-1.24463		-1.84895			189	8	4.2328	16	8.46561	17	8.99471	13	6.87831	9	4.7619	7	3.7037	9	4.7619	9	4.7619	10	5.29101	3	1.5873	9	4.7619	11	5.82011	14	7.40741	12	6.34921	13	6.87831	4	2.1164	7	3.7037	12	6.34921	6	3.1746	0
prfA	889009..890088	Spy49_0894	1080		1.28288		1.33134			359	5	1.39276	25	6.96379	20	5.57103	31	8.6351	19	5.29248	9	2.50696	21	5.84958	28	7.79944	13	3.62117	6	1.67131	19	5.29248	12	3.34262	26	7.24234	27	7.52089	41	11.4206	0	0	22	6.12813	21	5.84958	13	3.62117	1
hemK	890088..890927	Spy49_0895	840		1.44833		1.54097			279	10	3.58423	29	10.3943	25	8.96057	18	6.45161	18	6.45161	10	3.58423	11	3.94265	23	8.24373	15	5.37634	5	1.79211	12	4.30108	12	4.30108	15	5.37634	21	7.52688	24	8.60215	1	0.358423	12	4.30108	11	3.94265	5	1.79211	2
gene:Spy49_0896	890911..891501	Spy49_0896	591		1.36912		1.5179			196	11	5.61224	25	12.7551	13	6.63265	11	5.61224	12	6.12245	12	6.12245	9	4.59184	19	9.69388	7	3.57143	3	1.53061	8	4.08163	8	4.08163	12	6.12245	13	6.63265	9	4.59184	0	0	7	3.57143	13	6.63265	3	1.53061	1
gene:Spy49_0897	891519..891971	Spy49_0897	453		1.29806		1.4935			150	6	4	23	15.3333	6	4	4	2.66667	9	6	3	2	3	2	16	10.6667	9	6	5	3.33333	7	4.66667	7	4.66667	7	4.66667	14	9.33333	8	5.33333	2	1.33333	11	7.33333	9	6	1	0.666667	0
gene:Spy49_0898	891961..893217	Spy49_0898	1257		1.24316		1.40329			418	17	4.06699	33	7.89474	29	6.9378	32	7.6555	20	4.78469	13	3.11005	22	5.26316	60	14.3541	13	3.11005	15	3.58852	14	3.34928	18	4.30622	24	5.74163	23	5.50239	27	6.45933	2	0.478469	14	3.34928	31	7.41627	10	2.39234	1
gene:Spy49_0899	893224..894201	Spy49_0899	978		1.68817		1.85783			325	23	7.07692	33	10.1538	25	7.69231	18	5.53846	22	6.76923	12	3.69231	21	6.46154	18	5.53846	8	2.46154	7	2.15385	20	6.15385	17	5.23077	29	8.92308	28	8.61538	24	7.38462	0	0	9	2.76923	7	2.15385	3	0.923077	1
gene:Spy49_0900	894202..894801	Spy49_0900	600		1.59112		1.99451			199	8	4.0201	22	11.0553	9	4.52261	16	8.0402	18	9.04523	3	1.50754	13	6.53266	17	8.54271	13	6.53266	7	3.51759	8	4.0201	12	6.03015	10	5.02513	7	3.51759	10	5.02513	2	1.00503	4	2.01005	14	7.03518	5	2.51256	1
gene:Spy49_0901	894811..896535	Spy49_0901	1725		1.60917		1.86373			574	24	4.18118	101	17.5958	41	7.14286	34	5.92334	37	6.44599	19	3.3101	31	5.4007	45	7.83972	14	2.43902	11	1.91638	42	7.31707	17	2.96167	28	4.87805	20	3.48432	27	4.70383	2	0.348432	24	4.18118	32	5.57491	17	2.96167	8
gene:Spy49_0902	896532..898247	Spy49_0902	1716		2.31543		2.05775			571	24	4.20315	84	14.711	45	7.88091	43	7.53065	41	7.18039	13	2.27671	30	5.25394	49	8.58144	19	3.3275	11	1.92644	37	6.47986	14	2.45184	33	5.77933	26	4.55342	26	4.55342	7	1.22592	22	3.85289	25	4.37828	16	2.8021	6
nox1	898500..899870	Spy49_0903	1371		-2.32184		-3.78029			456	18	3.94737	36	7.89474	38	8.33333	36	7.89474	19	4.16667	11	2.41228	28	6.14035	44	9.64912	18	3.94737	8	1.75439	13	2.85088	24	5.26316	30	6.57895	28	6.14035	33	7.23684	5	1.09649	12	2.63158	42	9.21053	12	2.63158	1
ldh	complement(900029..901012)	Spy49_0904c	984		-1.34611		-1.02216			327	14	4.28135	25	7.64526	25	7.64526	28	8.56269	19	5.8104	9	2.75229	13	3.97554	45	13.7615	11	3.36391	6	1.83486	15	4.58716	12	3.66972	21	6.42202	23	7.03364	18	5.50459	2	0.611621	10	3.0581	25	7.64526	3	0.917431	3
gyrA	901203..903689	Spy49_0905	2487		-1.21045		-1.19431			828	24	2.89855	70	8.45411	73	8.81643	59	7.1256	45	5.43478	23	2.77778	58	7.00483	53	6.40097	18	2.17391	16	1.93237	25	3.01932	44	5.31401	47	5.67633	55	6.64251	62	7.48792	2	0.241546	68	8.21256	61	7.36715	23	2.77778	2
gene:Spy49_0906	903709..904458	Spy49_0906	750		-1.0045		-1.35331			249	9	3.61446	23	9.23695	22	8.83534	18	7.22892	15	6.0241	8	3.21285	16	6.4257	19	7.63052	8	3.21285	3	1.20482	12	4.81928	12	4.81928	25	10.0402	11	4.41767	16	6.4257	1	0.401606	8	3.21285	15	6.0241	7	2.81124	1
gene:Spy49_0907	904538..904954	Spy49_0907	417		-1.06492		-1.54859			138	8	5.7971	13	9.42029	10	7.24638	8	5.7971	8	5.7971	9	6.52174	4	2.89855	5	3.62319	8	5.7971	6	4.34783	2	1.44928	6	4.34783	10	7.24638	11	7.97101	11	7.97101	2	1.44928	7	5.07246	7	5.07246	3	2.17391	0
gene:Spy49_0908	905603..906007	Spy49_0908	405		-2.01011		-1.72812			134	0	0	11	8.20896	6	4.47761	10	7.46269	14	10.4478	0	0	7	5.22388	16	11.9403	4	2.98507	0	0	8	5.97015	2	1.49254	17	12.6866	14	10.4478	15	11.194	0	0	0	0	8	5.97015	1	0.746269	1
gene:Spy49_0909c	complement(906057..906968)	Spy49_0909c	912		-1.23962		-1.3991			303	17	5.61056	29	9.57096	33	10.8911	11	3.63036	19	6.27063	14	4.62046	17	5.61056	25	8.25083	8	2.64026	7	2.31023	18	5.94059	11	3.63036	26	8.58086	22	7.26073	10	3.30033	3	0.990099	8	2.64026	19	6.27063	5	1.65017	1
hlyIII	complement(907220..907735)	Spy49_0910c	516		-2.14989		-1.83201			171	11	6.43275	22	12.8655	25	14.6199	10	5.84795	18	10.5263	4	2.33918	7	4.09357	13	7.60234	11	6.43275	4	2.33918	5	2.92398	3	1.75439	7	4.09357	2	1.16959	3	1.75439	0	0	2	1.16959	13	7.60234	8	4.67836	3
gene:Spy49_0911c	complement(907732..908172)	Spy49_0911c	441		-2.56009		-2.95689			146	5	3.42466	16	10.9589	12	8.21918	12	8.21918	9	6.16438	8	5.47945	8	5.47945	7	4.79452	9	6.16438	2	1.36986	13	8.90411	6	4.10959	12	8.21918	10	6.84932	7	4.79452	3	2.05479	2	1.36986	1	0.684932	2	1.36986	2
gene:Spy49_0912	908391..909239	Spy49_0912	849		-1.38679		-1.30589			282	9	3.19149	31	10.9929	19	6.73759	17	6.02837	9	3.19149	12	4.25532	21	7.44681	17	6.02837	7	2.48227	3	1.06383	14	4.96454	10	3.5461	31	10.9929	18	6.38298	18	6.38298	0	0	14	4.96454	18	6.38298	10	3.5461	4
rnh	909229..910020	Spy49_0913	792		-1.54434		-1.34353			263	4	1.52091	26	9.88593	25	9.5057	11	4.18251	17	6.46388	10	3.80228	11	4.18251	32	12.1673	10	3.80228	4	1.52091	15	5.70342	7	2.6616	24	9.12548	14	5.32319	18	6.84411	4	1.52091	7	2.6616	17	6.46388	7	2.6616	0
smf	910085..910921	Spy49_0914	837		-1.05576		-1.80756			278	11	3.95683	34	12.2302	25	8.99281	14	5.03597	19	6.83453	10	3.59712	10	3.59712	14	5.03597	9	3.23741	8	2.8777	10	3.59712	13	4.67626	25	8.99281	11	3.95683	18	6.47482	5	1.79856	13	4.67626	25	8.99281	4	1.43885	0
topA	911028..913157	Spy49_0915	2130		1.56455		-1.01798			709	28	3.94922	43	6.06488	49	6.91114	50	7.05219	41	5.78279	30	4.23131	42	5.92384	46	6.48801	26	3.66714	12	1.69252	30	4.23131	38	5.35966	81	11.4245	41	5.78279	47	6.62906	11	1.55148	33	4.65444	42	5.92384	13	1.83357	6
gene:Spy49_0916c	complement(913233..913715)	Spy49_0916c	483		3.54375		5.87164			160	7	4.375	27	16.875	14	8.75	7	4.375	12	7.5	8	5	6	3.75	5	3.125	5	3.125	6	3.75	7	4.375	8	5	13	8.125	12	7.5	7	4.375	1	0.625	4	2.5	7	4.375	2	1.25	2
gene:Spy49_0917c	complement(913722..913844)	Spy49_0917c	123		3.42922		3.22818			40	3	7.5	5	12.5	5	12.5	2	5	5	12.5	0	0	2	5	2	5	0	0	1	2.5	3	7.5	1	2.5	2	5	1	2.5	2	5	0	0	2	5	1	2.5	3	7.5	0
gene:Spy49_0918	914130..914696	Spy49_0918	567		2.29548		-1.72146			188	8	4.25532	28	14.8936	30	15.9574	11	5.85106	15	7.97872	9	4.78723	5	2.65957	19	10.1064	2	1.06383	1	0.531915	3	1.59574	10	5.31915	8	4.25532	3	1.59574	0	0	5	2.65957	1	0.531915	20	10.6383	8	4.25532	2
gene:Spy49_0919	914711..915703	Spy49_0919	993		4.68693		-1.83403			330	11	3.33333	32	9.69697	30	9.09091	20	6.06061	13	3.93939	12	3.63636	24	7.27273	34	10.303	11	3.33333	5	1.51515	7	2.12121	17	5.15152	23	6.9697	21	6.36364	25	7.57576	2	0.606061	10	3.0303	24	7.27273	7	2.12121	2
gene:Spy49_0920	915808..916473	Spy49_0920	666		3.1084		2.76216			221	7	3.16742	28	12.6697	22	9.95475	6	2.71493	16	7.23982	5	2.26244	13	5.88235	16	7.23982	9	4.0724	8	3.61991	13	5.88235	9	4.0724	13	5.88235	20	9.04977	7	3.16742	1	0.452489	10	4.52489	13	5.88235	2	0.904977	3
gene:Spy49_0921	916466..917182	Spy49_0921	717		3.85255		3.1012			238	14	5.88235	36	15.1261	31	13.0252	12	5.04202	18	7.56303	9	3.78151	12	5.04202	17	7.14286	8	3.36134	6	2.52101	10	4.20168	5	2.10084	12	5.04202	6	2.52101	6	2.52101	5	2.10084	4	1.68067	13	5.46218	8	3.36134	6
gid	917333..918679	Spy49_0922	1347		-1.31243		-1.04671			448	19	4.24107	35	7.8125	26	5.80357	25	5.58036	23	5.13393	22	4.91071	25	5.58036	49	10.9375	20	4.46429	9	2.00893	12	2.67857	22	4.91071	24	5.35714	21	4.6875	36	8.03571	4	0.892857	24	5.35714	35	7.8125	16	3.57143	1
gene:Spy49_0923	918856..920238	Spy49_0923	1383		-1.05702		-1.28138			460	11	2.3913	58	12.6087	25	5.43478	29	6.30435	25	5.43478	25	5.43478	33	7.17391	44	9.56522	18	3.91304	6	1.30435	27	5.86957	14	3.04348	27	5.86957	29	6.30435	25	5.43478	4	0.869565	19	4.13043	25	5.43478	14	3.04348	2
gene:Spy49_0924	920281..920595	Spy49_0924	315		-1.06239		-1.00128			104	3	2.88462	17	16.3462	6	5.76923	6	5.76923	12	11.5385	1	0.961538	7	6.73077	9	8.65385	2	1.92308	0	0	7	6.73077	0	0	7	6.73077	3	2.88462	10	9.61538	1	0.961538	3	2.88462	5	4.80769	5	4.80769	0
gene:Spy49_0925	920595..920945	Spy49_0925	351		1.03875		-1.29314			116	2	1.72414	8	6.89655	6	5.17241	15	12.931	7	6.03448	4	3.44828	6	5.17241	15	12.931	2	1.72414	1	0.862069	5	4.31034	5	4.31034	8	6.89655	2	1.72414	14	12.069	0	0	2	1.72414	9	7.75862	5	4.31034	0
gene:Spy49_0926	920955..922085	Spy49_0926	1131		1.01949		-1.4548			376	16	4.25532	53	14.0957	35	9.30851	31	8.24468	16	4.25532	22	5.85106	21	5.58511	42	11.1702	12	3.19149	3	0.797872	12	3.19149	14	3.7234	17	4.52128	7	1.8617	9	2.39362	5	1.32979	4	1.06383	38	10.1064	19	5.05319	0
citG	complement(922286..923170)	Spy49_0927c	885		1.48121		1.13175			294	17	5.78231	48	16.3265	13	4.42177	8	2.72109	18	6.12245	9	3.06122	23	7.82313	25	8.5034	10	3.40136	8	2.72109	14	4.7619	9	3.06122	14	4.7619	15	5.10204	15	5.10204	4	1.36054	11	3.7415	21	7.14286	11	3.7415	1
gene:Spy49_0928c	complement(923163..923858)	Spy49_0928c	696		1.40471		1.05924			231	9	3.8961	25	10.8225	26	11.2554	11	4.7619	14	6.06061	6	2.5974	11	4.7619	13	5.62771	7	3.0303	8	3.4632	7	3.0303	15	6.49351	17	7.35931	9	3.8961	24	10.3896	2	0.865801	14	6.06061	4	1.7316	8	3.4632	1
gene:Spy49_0929c	complement(924016..925422)	Spy49_0929c	1407		5.13484		1.48051			468	29	6.19658	60	12.8205	46	9.82906	35	7.47863	22	4.70085	20	4.2735	26	5.55556	52	11.1111	13	2.77778	1	0.213675	11	2.35043	14	2.99145	20	4.2735	20	4.2735	9	1.92308	4	0.854701	10	2.13675	39	8.33333	32	6.83761	5
gene:Spy49_0930	925799..926122	Spy49_0930	324		1.74466		1.3911			107	4	3.73832	6	5.60748	10	9.34579	5	4.6729	13	12.1495	7	6.54206	5	4.6729	9	8.41121	4	3.73832	1	0.934579	4	3.73832	3	2.80374	14	13.0841	3	2.80374	8	7.47664	1	0.934579	5	4.6729	2	1.86916	1	0.934579	2
gene:Spy49_0933	926611..927732	Spy49_0933	1122		-1.66004		-1.39506			373	27	7.23861	48	12.8686	46	12.3324	32	8.57909	17	4.55764	17	4.55764	18	4.82574	35	9.38338	7	1.87668	0	0	15	4.02145	14	3.75335	14	3.75335	10	2.68097	13	3.48525	1	0.268097	7	1.87668	35	9.38338	17	4.55764	0
citD	927920..928228	Spy49_0934	309		-1.05138		-1.08905			102	1	0.980392	7	6.86275	10	9.80392	9	8.82353	7	6.86275	1	0.980392	9	8.82353	11	10.7843	1	0.980392	3	2.94118	7	6.86275	4	3.92157	6	5.88235	9	8.82353	5	4.90196	1	0.980392	3	2.94118	4	3.92157	2	1.96078	2
citE	928216..929103	Spy49_0936	888		-1.23032		-1.22212			295	9	3.05085	21	7.11864	25	8.47458	28	9.49153	16	5.42373	8	2.71186	14	4.74576	35	11.8644	5	1.69492	3	1.01695	6	2.0339	12	4.0678	15	5.08475	19	6.44068	25	8.47458	1	0.338983	22	7.45763	19	6.44068	11	3.72881	1
citF	929106..930638	Spy49_0937	1533		-1.77636		-1.12759			510	17	3.33333	34	6.66667	45	8.82353	46	9.01961	35	6.86275	23	4.5098	29	5.68627	44	8.62745	16	3.13725	12	2.35294	12	2.35294	26	5.09804	28	5.4902	34	6.66667	29	5.68627	3	0.588235	18	3.52941	45	8.82353	14	2.7451	0
citX	930535..931209	Spy49_0938	675		-1.32727		1.30863			224	7	3.125	38	16.9643	14	6.25	10	4.46429	21	9.375	10	4.46429	13	5.80357	13	5.80357	6	2.67857	5	2.23214	8	3.57143	7	3.125	14	6.25	10	4.46429	13	5.80357	4	1.78571	12	5.35714	9	4.01786	9	4.01786	1
oadA	931224..932618	Spy49_0939	1395		-1.22491		-1.10216			464	12	2.58621	42	9.05172	38	8.18966	31	6.68103	23	4.9569	21	4.52586	33	7.11207	40	8.62069	20	4.31034	6	1.2931	25	5.38793	13	2.80172	24	5.17241	31	6.68103	34	7.32759	4	0.862069	23	4.9569	29	6.25	13	2.80172	2
citC	complement(932729..933781)	Spy49_0940c	1053		1.82732		1.36774			350	17	4.85714	38	10.8571	27	7.71429	19	5.42857	23	6.57143	13	3.71429	23	6.57143	29	8.28571	15	4.28571	11	3.14286	22	6.28571	17	4.85714	22	6.28571	19	5.42857	18	5.14286	4	1.14286	9	2.57143	15	4.28571	7	2	2
gene:Spy49_0942c	complement(933968..934351)	Spy49_0942c	384		1.81452		1.06944			127	1	0.787402	11	8.66142	13	10.2362	10	7.87402	7	5.51181	7	5.51181	7	5.51181	6	4.72441	4	3.14961	4	3.14961	5	3.93701	4	3.14961	16	12.5984	6	4.72441	8	6.29921	0	0	5	3.93701	7	5.51181	5	3.93701	1
gene:Spy49_0943c	complement(935045..936115)	Spy49_0943c	1071		5.45321		2.36431			356	12	3.37079	47	13.2022	14	3.93258	21	5.89888	24	6.74157	7	1.96629	23	6.46067	24	6.74157	23	6.46067	6	1.68539	13	3.65169	15	4.21348	34	9.55056	22	6.17978	27	7.58427	0	0	23	6.46067	11	3.08989	8	2.24719	2
gene:Spy49_0944	936585..937283	Spy49_0944	699		6.7161		4.21741			232	12	5.17241	24	10.3448	15	6.46552	12	5.17241	18	7.75862	8	3.44828	9	3.87931	9	3.87931	17	7.32759	5	2.15517	8	3.44828	15	6.46552	19	8.18966	15	6.46552	16	6.89655	0	0	9	3.87931	15	6.46552	3	1.2931	3
ffh	complement(937400..938962)	Spy49_0945c	1563		-1.77427		-1.55338			520	17	3.26923	46	8.84615	42	8.07692	26	5	25	4.80769	21	4.03846	23	4.42308	40	7.69231	4	0.769231	5	0.961538	26	5	25	4.80769	47	9.03846	36	6.92308	37	7.11538	0	0	27	5.19231	41	7.88462	32	6.15385	0
gene:Spy49_0946c	complement(938977..939318)	Spy49_0946c	342		1.65232		1.10694			113	4	3.53982	9	7.9646	11	9.73451	4	3.53982	6	5.30973	1	0.884956	5	4.42478	8	7.07965	11	9.73451	3	2.65487	3	2.65487	6	5.30973	6	5.30973	10	8.84956	13	11.5044	0	0	5	4.42478	1	0.884956	7	6.19469	0
gene:Spy49_0947c	complement(939407..940105)	Spy49_0947c	699		1.15681		1.04419			232	9	3.87931	21	9.05172	22	9.48276	13	5.60345	19	8.18966	7	3.01724	14	6.03448	17	7.32759	12	5.17241	7	3.01724	9	3.87931	4	1.72414	16	6.89655	9	3.87931	19	8.18966	0	0	17	7.32759	12	5.17241	4	1.72414	1
gene:Spy49_0948c	complement(940188..941477)	Spy49_0948c	1290		2.06116		1.16631			429	26	6.06061	30	6.99301	33	7.69231	28	6.52681	29	6.75991	24	5.59441	15	3.4965	20	4.662	19	4.4289	22	5.12821	29	6.75991	26	6.06061	34	7.92541	23	5.36131	15	3.4965	2	0.4662	14	3.2634	30	6.99301	5	1.1655	5
guaA	941789..943351	Spy49_0949	1563		-1.2904		-1.3626			520	20	3.84615	46	8.84615	49	9.42308	41	7.88462	26	5	19	3.65385	27	5.19231	30	5.76923	14	2.69231	11	2.11538	19	3.65385	19	3.65385	26	5	37	7.11538	39	7.5	4	0.769231	25	4.80769	51	9.80769	12	2.30769	5
murM2	complement(943393..944604)	Spy49_0951c	1212		4.95258		3.0229			403	17	4.21836	42	10.4218	31	7.69231	15	3.72208	18	4.4665	14	3.47395	20	4.96278	27	6.69975	23	5.7072	9	2.23325	29	7.19603	18	4.4665	41	10.1737	20	4.96278	29	7.19603	0	0	16	3.97022	21	5.21092	9	2.23325	4
gene:Spy49_0952c	complement(944959..946524)	Spy49_0952c	1566		3.46067		2.73558			521	23	4.41459	57	10.9405	30	5.75816	39	7.4856	25	4.79846	13	2.4952	28	5.37428	35	6.71785	17	3.26296	13	2.4952	26	4.9904	26	4.9904	34	6.52591	32	6.14203	46	8.82917	3	0.575816	25	4.79846	31	5.9501	13	2.4952	5
gene:Spy49_0953c	complement(946637..947194)	Spy49_0953c	558		4.23758		1.73386			185	7	3.78378	29	15.6757	23	12.4324	18	9.72973	15	8.10811	5	2.7027	9	4.86486	17	9.18919	8	4.32432	2	1.08108	6	3.24324	4	2.16216	13	7.02703	1	0.540541	4	2.16216	1	0.540541	3	1.62162	14	7.56757	4	2.16216	2
pdxK	complement(947172..948038)	Spy49_0954c	867		2.91344		1.45647			288	14	4.86111	41	14.2361	24	8.33333	16	5.55556	21	7.29167	9	3.125	18	6.25	16	5.55556	12	4.16667	6	2.08333	16	5.55556	9	3.125	23	7.98611	15	5.20833	13	4.51389	3	1.04167	7	2.43056	19	6.59722	4	1.38889	2
gene:Spy49_0955	948128..949396	Spy49_0955	1269		-1.08659		-1.62407			422	16	3.79147	64	15.1659	30	7.109	15	3.5545	30	7.109	15	3.5545	23	5.45024	19	4.50237	30	7.109	13	3.08057	24	5.6872	20	4.73934	34	8.05687	21	4.9763	20	4.73934	4	0.947867	20	4.73934	16	3.79147	8	1.89573	0
gene:Spy49_0957c	complement(949867..950223)	Spy49_0957c	357		1.37286		-1.56002			118	2	1.69492	8	6.77966	13	11.0169	11	9.32203	2	1.69492	2	1.69492	6	5.08475	7	5.9322	6	5.08475	5	4.23729	6	5.08475	4	3.38983	8	6.77966	12	10.1695	7	5.9322	0	0	10	8.47458	4	3.38983	4	3.38983	1
gene:Spy49_0958c	complement(950545..952122)	Spy49_0958c	1578		-3.35799		-1.02904			525	26	4.95238	65	12.381	52	9.90476	34	6.47619	37	7.04762	17	3.2381	27	5.14286	25	4.7619	34	6.47619	13	2.47619	14	2.66667	15	2.85714	33	6.28571	31	5.90476	29	5.52381	1	0.190476	21	4	29	5.52381	14	2.66667	8
fhs1	complement(952207..953877)	Spy49_0959c	1671		-6.50884		-1.3707			556	17	3.05755	57	10.2518	39	7.01439	47	8.45324	18	3.23741	27	4.85612	32	5.7554	65	11.6906	12	2.15827	7	1.25899	15	2.69784	23	4.13669	41	7.3741	36	6.47482	30	5.39568	5	0.899281	18	3.23741	48	8.63309	16	2.8777	3
lplA	complement(954005..955024)	Spy49_0960c	1020		-1.22857		-1.22217			339	11	3.24484	29	8.55457	30	8.84956	20	5.89971	9	2.65487	9	2.65487	15	4.42478	27	7.9646	20	5.89971	8	2.35988	13	3.83481	15	4.42478	20	5.89971	25	7.37463	24	7.07965	4	1.17994	19	5.60472	31	9.14454	7	2.0649	3
gene:Spy49_0961c	complement(955071..955952)	Spy49_0961c	882		-1.18685		-1.15162			293	17	5.80205	23	7.84983	20	6.82594	12	4.09556	12	4.09556	13	4.43686	16	5.46075	24	8.19113	14	4.77816	13	4.43686	23	7.84983	12	4.09556	18	6.14334	15	5.11945	22	7.50853	4	1.36519	9	3.07167	14	4.77816	6	2.04778	6
gene:Spy49_0962c	complement(955945..956757)	Spy49_0962c	813		-1.26055		-1.32441			270	10	3.7037	33	12.2222	18	6.66667	9	3.33333	20	7.40741	12	4.44444	18	6.66667	28	10.3704	10	3.7037	8	2.96296	11	4.07407	11	4.07407	15	5.55556	14	5.18519	13	4.81481	8	2.96296	12	4.44444	13	4.81481	3	1.11111	4
gene:Spy49_0963c	complement(956750..957082)	Spy49_0963c	333		-1.81736		-1.92633			110	2	1.81818	13	11.8182	8	7.27273	8	7.27273	5	4.54545	3	2.72727	10	9.09091	13	11.8182	3	2.72727	1	0.909091	2	1.81818	6	5.45455	5	4.54545	12	10.9091	10	9.09091	0	0	2	1.81818	3	2.72727	3	2.72727	1
gene:Spy49_0964c	complement(957124..958122)	Spy49_0964c	999		-1.59622		-1.50378			332	12	3.61446	42	12.6506	26	7.83133	16	4.81928	19	5.72289	19	5.72289	18	5.42169	28	8.43373	13	3.91566	12	3.61446	14	4.21687	11	3.31325	18	5.42169	16	4.81928	23	6.92771	3	0.903614	16	4.81928	15	4.51807	7	2.10843	4
gene:Spy49_0965c	complement(958119..959318)	Spy49_0965c	1200		-1.62712		-1.34346			399	22	5.51378	37	9.27318	18	4.51128	27	6.76692	28	7.01754	22	5.51378	23	5.76441	38	9.52381	17	4.26065	8	2.00501	22	5.51378	12	3.00752	22	5.51378	21	5.26316	20	5.01253	2	0.501253	24	6.01504	26	6.51629	8	2.00501	2
gene:Spy49_0966c	complement(959315..960151)	Spy49_0966c	837		-1.55563		-1.339			278	13	4.67626	29	10.4317	24	8.63309	23	8.27338	16	5.7554	13	4.67626	14	5.03597	17	6.11511	12	4.31655	3	1.07914	12	4.31655	12	4.31655	14	5.03597	13	4.67626	19	6.83453	3	1.07914	15	5.39568	19	6.83453	5	1.79856	2
dpfB	960347..961039	Spy49_0967	693		1.16947		-1.02853			230	4	1.73913	26	11.3043	17	7.3913	18	7.82609	13	5.65217	9	3.91304	19	8.26087	17	7.3913	7	3.04348	11	4.78261	9	3.91304	13	5.65217	17	7.3913	15	6.52174	13	5.65217	2	0.869565	5	2.17391	7	3.04348	7	3.04348	1
dfp	961032..961577	Spy49_0968	546		-1.137		-1.12886			181	4	2.20994	19	10.4972	21	11.6022	9	4.97238	10	5.52486	10	5.52486	19	10.4972	23	12.7072	4	2.20994	6	3.31492	6	3.31492	7	3.8674	12	6.62983	11	6.07735	4	2.20994	1	0.552486	2	1.10497	7	3.8674	5	2.76243	1
gene:Spy49_0969	961636..962205	Spy49_0969	570		1.80896		1.56069			189	13	6.87831	20	10.582	42	22.2222	12	6.34921	14	7.40741	11	5.82011	12	6.34921	12	6.34921	5	2.6455	3	1.5873	1	0.529101	8	4.2328	5	2.6455	3	1.5873	1	0.529101	2	1.0582	7	3.7037	12	6.34921	5	2.6455	1
pgmA	962381..964099	Spy49_0970	1719		-1.00728		-1.15314			572	30	5.24476	44	7.69231	42	7.34266	35	6.11888	27	4.72028	22	3.84615	38	6.64336	61	10.6643	24	4.1958	8	1.3986	21	3.67133	27	4.72028	37	6.46853	36	6.29371	49	8.56643	0	0	20	3.4965	40	6.99301	9	1.57343	2
gene:Spy49_0971c	complement(964312..965268)	Spy49_0971c	957		1.7731		-1.11184			318	30	9.43396	34	10.6918	33	10.3774	27	8.49057	23	7.2327	12	3.77358	16	5.03145	32	10.0629	11	3.45912	3	0.943396	10	3.14465	10	3.14465	12	3.77358	6	1.88679	6	1.88679	0	0	5	1.57233	35	11.0063	10	3.14465	3
gene:Spy49_0972c	complement(965270..966334)	Spy49_0972c	1065		1.27155		-1.09582			354	22	6.21469	40	11.2994	44	12.4294	25	7.06215	29	8.19209	14	3.9548	11	3.10734	33	9.32203	10	2.82486	3	0.847458	8	2.25989	18	5.08475	12	3.38983	5	1.41243	10	2.82486	0	0	10	2.82486	43	12.1469	12	3.38983	5
gene:Spy49_0973c	complement(966327..967859)	Spy49_0973c	1533		-1.77959		-2.4028			510	9	1.76471	51	10	51	10	44	8.62745	31	6.07843	14	2.7451	23	4.5098	36	7.05882	7	1.37255	13	2.54902	18	3.52941	26	5.09804	39	7.64706	30	5.88235	38	7.45098	1	0.196078	23	4.5098	43	8.43137	13	2.54902	0
gene:Spy49_0974c	complement(967998..969050)	Spy49_0974c	1053		-1.29182		1.03371			350	14	4	14	4	21	6	31	8.85714	19	5.42857	2	0.571429	22	6.28571	49	14	10	2.85714	1	0.285714	11	3.14286	11	3.14286	42	12	25	7.14286	20	5.71429	1	0.285714	4	1.14286	46	13.1429	4	1.14286	3
cdd	complement(969144..969533)	Spy49_0975c	390		1.1497		1.20149			129	6	4.65116	9	6.97674	8	6.20155	11	8.52713	9	6.97674	6	4.65116	12	9.30233	12	9.30233	6	4.65116	2	1.55039	4	3.10078	4	3.10078	5	3.87597	5	3.87597	8	6.20155	5	3.87597	2	1.55039	11	8.52713	4	3.10078	0
gene:Spy49_0976c	complement(970186..970779)	Spy49_0976c	594		-1.07984		-1.31934			197	9	4.56853	18	9.13706	17	8.62944	18	9.13706	12	6.09137	6	3.04569	9	4.56853	12	6.09137	6	3.04569	6	3.04569	7	3.5533	14	7.1066	16	8.12183	12	6.09137	10	5.07614	1	0.507614	8	4.06091	12	6.09137	4	2.03046	0
coaA	971047..971967	Spy49_0977	921		-1.11594		-1.51354			306	18	5.88235	37	12.0915	31	10.1307	11	3.59477	26	8.49673	11	3.59477	13	4.24837	15	4.90196	14	4.57516	7	2.28758	16	5.22876	23	7.51634	22	7.18954	17	5.55556	19	6.20915	0	0	12	3.92157	8	2.61438	3	0.980392	3
prsT	972036..972269	Spy49_0978	234		1.06391		-2.9622			77	2	2.5974	6	7.79221	5	6.49351	1	1.2987	9	11.6883	1	1.2987	1	1.2987	16	20.7792	0	0	1	1.2987	1	1.2987	6	7.79221	12	15.5844	2	2.5974	6	7.79221	0	0	5	6.49351	2	2.5974	1	1.2987	0
ciaH	complement(972394..973704)	Spy49_0979c	1311		1.96755		1.67806			436	27	6.19266	43	9.86239	43	9.86239	25	5.73394	32	7.33945	9	2.06422	25	5.73394	27	6.19266	17	3.89908	8	1.83486	13	2.98165	35	8.02752	30	6.88073	24	5.50459	23	5.27523	0	0	23	5.27523	17	3.89908	12	2.75229	3
ciaR	complement(973697..974371)	Spy49_0980c	675		1.61095		1.3225			224	13	5.80357	35	15.625	16	7.14286	18	8.03571	9	4.01786	4	1.78571	8	3.57143	7	3.125	7	3.125	1	0.446429	7	3.125	9	4.01786	22	9.82143	21	9.375	17	7.58929	0	0	9	4.01786	15	6.69643	5	2.23214	1
pepN	complement(974718..977255)	Spy49_0981c	2538		1.78133		1.27809			845	42	4.97041	81	9.5858	65	7.69231	52	6.15385	50	5.91716	28	3.31361	53	6.27219	65	7.69231	32	3.78698	19	2.24852	37	4.3787	45	5.32544	38	4.49704	59	6.98225	66	7.81065	1	0.118343	34	4.02367	41	4.85207	20	2.36686	17
phoU	complement(977460..978113)	Spy49_0982c	654		2.36654		1.86726			217	7	3.22581	17	7.8341	23	10.5991	15	6.91244	9	4.14747	3	1.38249	10	4.60829	20	9.21659	8	3.68664	4	1.84332	8	3.68664	9	4.14747	17	7.8341	13	5.99078	26	11.9816	1	0.460829	11	5.06912	7	3.22581	8	3.68664	1
pstB	complement(978182..978940)	Spy49_0983c	759		2.08565		1.90502			252	6	2.38095	29	11.5079	20	7.93651	14	5.55556	22	8.73016	13	5.15873	16	6.34921	11	4.36508	9	3.57143	3	1.19048	9	3.57143	11	4.36508	16	6.34921	16	6.34921	14	5.55556	2	0.793651	15	5.95238	18	7.14286	7	2.77778	1
pstB2	complement(978953..979756)	Spy49_0984c	804		2.62761		2.26502			267	11	4.11985	21	7.86517	23	8.61423	12	4.49438	12	4.49438	7	2.62172	18	6.74157	22	8.2397	12	4.49438	8	2.99625	14	5.24345	14	5.24345	20	7.49064	17	6.36704	16	5.99251	3	1.1236	12	4.49438	14	5.24345	9	3.37079	2
pstA	complement(979772..980659)	Spy49_0985c	888		2.83945		2.8678			295	16	5.42373	36	12.2034	32	10.8475	24	8.13559	28	9.49153	11	3.72881	19	6.44068	29	9.83051	10	3.38983	6	2.0339	6	2.0339	9	3.05085	11	3.72881	4	1.35593	11	3.72881	1	0.338983	8	2.71186	25	8.47458	4	1.35593	5
pstC	complement(980649..981584)	Spy49_0986	936		2.05588		2.21284			311	22	7.07395	37	11.8971	25	8.03859	31	9.96785	20	6.43087	14	4.50161	24	7.71704	30	9.6463	5	1.60772	1	0.321543	8	2.57235	11	3.53698	12	3.85852	3	0.96463	10	3.21543	2	0.643087	13	4.18006	24	7.71704	15	4.82315	4
pstS	complement(981595..982461)	Spy49_0987c	867		1.6062		1.4915			288	12	4.16667	20	6.94444	15	5.20833	28	9.72222	36	12.5	5	1.73611	14	4.86111	23	7.98611	7	2.43056	4	1.38889	17	5.90278	15	5.20833	24	8.33333	16	5.55556	12	4.16667	1	0.347222	3	1.04167	24	8.33333	8	2.77778	4
gene:Spy49_0988c	complement(982600..983910)	Spy49_0988c	1311		1.16219		1.11244			436	20	4.58716	55	12.6147	17	3.89908	27	6.19266	25	5.73394	26	5.9633	19	4.3578	28	6.42202	18	4.12844	8	1.83486	18	4.12844	21	4.81651	35	8.02752	20	4.58716	30	6.88073	3	0.688073	17	3.89908	35	8.02752	8	1.83486	6
gene:Spy49_0989c	complement(983913..984701)	Spy49_0989c	789		-1.15855		-1.16145			262	13	4.96183	26	9.92366	20	7.63359	19	7.25191	7	2.67176	8	3.05344	13	4.96183	21	8.01527	11	4.19847	3	1.14504	21	8.01527	9	3.43511	15	5.72519	20	7.63359	13	4.96183	4	1.52672	9	3.43511	20	7.63359	8	3.05344	2
gene:Spy49_0990c	complement(984691..984969)	Spy49_0990c	279		-1.08092		-1.50551			92	4	4.34783	8	8.69565	4	4.34783	7	7.6087	10	10.8696	1	1.08696	4	4.34783	5	5.43478	8	8.69565	1	1.08696	5	5.43478	3	3.26087	14	15.2174	5	5.43478	6	6.52174	0	0	1	1.08696	4	4.34783	1	1.08696	1
gene:Spy49_0991c	complement(984971..985375)	Spy49_0991c	405		1.62465		-1.49274			134	6	4.47761	14	10.4478	15	11.194	5	3.73134	13	9.70149	4	2.98507	7	5.22388	6	4.47761	1	0.746269	2	1.49254	6	4.47761	4	2.98507	8	5.97015	10	7.46269	12	8.95522	2	1.49254	11	8.20896	3	2.23881	4	2.98507	1
gene:Spy49_0992c	complement(985418..986350)	Spy49_0992c	933		-1.79736		-1.66646			310	18	5.80645	27	8.70968	23	7.41935	24	7.74194	14	4.51613	6	1.93548	19	6.12903	13	4.19355	16	5.16129	11	3.54839	3	0.967742	15	4.83871	29	9.35484	25	8.06452	23	7.41935	1	0.322581	17	5.48387	20	6.45161	3	0.967742	3
truB	complement(986340..987263)	Spy49_0993c	924		-3.5333		-2.92614			307	10	3.25733	33	10.7492	15	4.88599	25	8.14332	24	7.81759	12	3.90879	23	7.49186	22	7.16612	12	3.90879	4	1.30293	8	2.60586	7	2.28013	20	6.51466	13	4.23453	26	8.46906	2	0.651466	17	5.53746	24	7.81759	10	3.25733	0
gene:Spy49_0994c	complement(987379..988719)	Spy49_0994c	1341		-2.4318		-3.30799			446	18	4.03587	50	11.2108	22	4.93274	21	4.70852	28	6.27803	4	0.896861	19	4.26009	40	8.96861	15	3.36323	8	1.79372	31	6.95067	29	6.50224	48	10.7623	26	5.8296	52	11.6592	3	0.672646	17	3.81166	8	1.79372	7	1.56951	0
gene:Spy49_0995c	complement(988816..989772)	Spy49_0995c	957		3.22135		1.31381			318	22	6.91824	54	16.9811	23	7.2327	17	5.34591	16	5.03145	6	1.88679	15	4.71698	19	5.97484	13	4.08805	9	2.83019	23	7.2327	12	3.77358	12	3.77358	12	3.77358	20	6.28931	3	0.943396	17	5.34591	14	4.40252	11	3.45912	0
gene:Spy49_0996c	complement(989783..990379)	Spy49_0996c	597		2.42405		1.23779			198	5	2.52525	27	13.6364	14	7.07071	16	8.08081	10	5.05051	6	3.0303	8	4.0404	9	4.54545	9	4.54545	5	2.52525	11	5.55556	8	4.0404	15	7.57576	15	7.57576	9	4.54545	2	1.0101	11	5.55556	14	7.07071	3	1.51515	1
gene:Spy49_0997c	complement(990471..993107)	Spy49_0997c	2637		1.0012		-1.11115			878	30	3.41686	130	14.8064	55	6.26424	65	7.40319	77	8.76993	22	2.50569	63	7.1754	63	7.1754	43	4.89749	18	2.05011	38	4.32802	32	3.64465	72	8.20046	34	3.87244	36	4.10023	0	0	25	2.84738	53	6.03645	15	1.70843	7
gene:Spy49_0998c	complement(993122..993823)	Spy49_0998c	702		-1.63436		-1.04191			233	8	3.43348	22	9.44206	19	8.15451	23	9.87124	10	4.29185	7	3.00429	18	7.72532	24	10.3004	6	2.57511	6	2.57511	12	5.15021	10	4.29185	14	6.00858	13	5.5794	13	5.5794	1	0.429185	7	3.00429	16	6.86695	4	1.71674	0
gene:Spy49_0999	993941..994483	Spy49_0999	543		2.81983		2.53741			180	9	5	21	11.6667	16	8.88889	6	3.33333	7	3.88889	3	1.66667	25	13.8889	11	6.11111	14	7.77778	5	2.77778	9	5	8	4.44444	10	5.55556	11	6.11111	11	6.11111	1	0.555556	5	2.77778	4	2.22222	3	1.66667	1
gene:Spy49_1000c	complement(994638..995267)	Spy49_1000c	630		-1.14905		-1.21111			209	8	3.82775	13	6.2201	24	11.4833	15	7.17703	20	9.56938	6	2.87081	11	5.26316	15	7.17703	8	3.82775	6	2.87081	10	4.78469	8	3.82775	18	8.61244	6	2.87081	16	7.6555	1	0.478469	6	2.87081	13	6.2201	4	1.91388	1
gene:Spy49_1001c	complement(995430..995918)	Spy49_1001c	489		-3.77723		-1.74486			162	3	1.85185	8	4.93827	12	7.40741	25	15.4321	17	10.4938	1	0.617284	13	8.02469	13	8.02469	2	1.23457	3	1.85185	5	3.08642	9	5.55556	13	8.02469	11	6.79012	15	9.25926	0	0	2	1.23457	8	4.93827	2	1.23457	0
gene:Spy49_1002c	complement(995929..996129)	Spy49_1002c	201		-4.24359		-1.64096			66	1	1.51515	5	7.57576	2	3.0303	6	9.09091	3	4.54545	0	0	3	4.54545	5	7.57576	1	1.51515	0	0	1	1.51515	2	3.0303	15	22.7273	8	12.1212	5	7.57576	0	0	0	0	9	13.6364	0	0	0
gene:Spy49_1003c	complement(996170..996709)	Spy49_1003c	540		-3.88209		-1.45172			179	5	2.7933	12	6.70391	9	5.02793	27	15.0838	10	5.58659	3	1.67598	11	6.14525	9	5.02793	4	2.23464	2	1.11732	7	3.91061	9	5.02793	20	11.1732	16	8.93855	17	9.49721	0	0	6	3.35196	9	5.02793	3	1.67598	0
gene:Spy49_1004c	complement(996722..996910)	Spy49_1004c	189		-3.79945		-1.39077			62	6	9.67742	10	16.129	12	19.3548	1	1.6129	0	0	1	1.6129	2	3.22581	4	6.45161	4	6.45161	0	0	1	1.6129	1	1.6129	6	9.67742	1	1.6129	2	3.22581	0	0	1	1.6129	8	12.9032	2	3.22581	0
gene:Spy49_1005c	complement(996921..997508)	Spy49_1005c	588		-2.92542		-1.24984			195	9	4.61538	25	12.8205	16	8.20513	19	9.74359	13	6.66667	6	3.07692	11	5.64103	12	6.15385	14	7.17949	2	1.02564	3	1.53846	6	3.07692	17	8.71795	6	3.07692	6	3.07692	1	0.512821	9	4.61538	13	6.66667	3	1.53846	4
gene:Spy49_1006c	complement(997569..997817)	Spy49_1006c	249		-3.434		-1.1423			82	1	1.21951	10	12.1951	10	12.1951	9	10.9756	8	9.7561	2	2.43902	4	4.87805	9	10.9756	0	0	0	0	1	1.21951	4	4.87805	3	3.65854	0	0	0	0	0	0	0	0	14	17.0732	4	4.87805	3
pcrA	complement(998180..1000498)	Spy49_1007c	2319		1.01726		2.11541			772	28	3.62694	83	10.7513	44	5.69948	38	4.92228	50	6.47668	23	2.97927	45	5.82902	72	9.32642	26	3.36788	10	1.29534	41	5.31088	42	5.44041	45	5.82902	47	6.08808	60	7.77202	3	0.388601	48	6.21762	40	5.18135	21	2.72021	6
gene:Spy49_1008	1001027..1002349	Spy49_1008	1323		-1.2442		2.54478			440	33	7.5	57	12.9545	46	10.4545	31	7.04545	29	6.59091	15	3.40909	30	6.81818	47	10.6818	11	2.5	7	1.59091	11	2.5	10	2.27273	17	3.86364	8	1.81818	11	2.5	2	0.454545	7	1.59091	50	11.3636	11	2.5	7
gene:Spy49_1009	1002469..1003704	Spy49_1009	1236		1.51198		2.85045			411	21	5.10949	42	10.219	45	10.9489	30	7.29927	41	9.97567	12	2.91971	15	3.64964	31	7.54258	16	3.89294	16	3.89294	18	4.37956	19	4.62287	25	6.08273	21	5.10949	17	4.13625	0	0	12	2.91971	16	3.89294	9	2.18978	5
cfa	complement(1004074..1004847)	Spy49_1010c	774		-5.35187		-7.99926			257	7	2.72374	23	8.94942	21	8.17121	21	8.17121	12	4.66926	7	2.72374	22	8.56031	29	11.284	4	1.55642	8	3.11284	12	4.66926	14	5.44747	22	8.56031	19	7.393	13	5.05837	1	0.389105	9	3.50195	7	2.72374	5	1.94553	1
gene:Spy49_1011c	complement(1005217..1006053)	Spy49_1011c	837		3.35741		1.44807			278	16	5.7554	18	6.47482	23	8.27338	16	5.7554	17	6.11511	3	1.07914	14	5.03597	22	7.91367	12	4.31655	2	0.719424	14	5.03597	15	5.39568	33	11.8705	20	7.19424	14	5.03597	2	0.719424	10	3.59712	17	6.11511	6	2.15827	4
gene:Spy49_1012c	complement(1006069..1006698)	Spy49_1012c	630		2.34045		1.20133			209	9	4.30622	28	13.3971	14	6.69856	15	7.17703	11	5.26316	8	3.82775	12	5.74163	12	5.74163	4	1.91388	4	1.91388	14	6.69856	8	3.82775	11	5.26316	14	6.69856	12	5.74163	0	0	9	4.30622	18	8.61244	6	2.87081	0
gene:Spy49_1013c	complement(1006708..1007349)	Spy49_1013c	642		2.30404		1.0248			213	15	7.04225	36	16.9014	23	10.7981	18	8.4507	9	4.22535	12	5.6338	9	4.22535	18	8.4507	12	5.6338	0	0	10	4.69484	5	2.34742	11	5.16432	5	2.34742	5	2.34742	0	0	6	2.8169	11	5.16432	6	2.8169	2
gene:Spy49_1014c	complement(1007456..1007791)	Spy49_1014c	336		3.89771		1.79125			111	3	2.7027	12	10.8108	6	5.40541	10	9.00901	5	4.5045	4	3.6036	5	4.5045	4	3.6036	2	1.8018	1	0.900901	3	2.7027	4	3.6036	11	9.90991	9	8.10811	10	9.00901	5	4.5045	3	2.7027	10	9.00901	3	2.7027	1
glmS	complement(1007987..1009801)	Spy49_1015c	1815		2.39044		1.62635			604	16	2.64901	59	9.76821	46	7.61589	45	7.45033	36	5.96026	16	2.64901	44	7.28477	66	10.9272	22	3.64238	17	2.81457	22	3.64238	21	3.47682	32	5.29801	33	5.46358	44	7.28477	3	0.496689	19	3.1457	45	7.45033	16	2.64901	2
sipC	complement(1009977..1010534)	Spy49_1016c	558		1.23543		1.20942			185	12	6.48649	19	10.2703	14	7.56757	19	10.2703	9	4.86486	5	2.7027	12	6.48649	9	4.86486	11	5.94595	2	1.08108	4	2.16216	11	5.94595	17	9.18919	13	7.02703	6	3.24324	0	0	9	4.86486	9	4.86486	4	2.16216	0
pyk	complement(1010752..1012254)	Spy49_1017c	1503		-1.40648		-1.49084			500	19	3.8	27	5.4	43	8.6	49	9.8	18	3.6	14	2.8	37	7.4	51	10.2	6	1.2	5	1	15	3	23	4.6	31	6.2	37	7.4	40	8	1	0.2	28	5.6	39	7.8	15	3	2
pfk	complement(1012317..1013330)	Spy49_1018c	1014		-1.63066		-1.08808			337	11	3.26409	24	7.12166	28	8.30861	25	7.4184	20	5.93472	9	2.67062	15	4.45104	35	10.3858	7	2.07715	11	3.26409	7	2.07715	11	3.26409	17	5.04451	19	5.63798	27	8.01187	0	0	16	4.74777	45	13.3531	8	2.37389	2
dnaE	complement(1013410..1016520)	Spy49_1019c	3111		-1.9691		-1.28655			1036	58	5.59846	105	10.1351	77	7.43243	54	5.21236	60	5.79151	33	3.18533	56	5.40541	65	6.27413	51	4.92278	25	2.41313	65	6.27413	35	3.37838	75	7.23938	69	6.66023	63	6.08108	7	0.675676	46	4.44015	56	5.40541	30	2.89575	6
gene:Spy49_1020	1016705..1017076	Spy49_1020	372		-2.80646		-2.87162			123	6	4.87805	7	5.69106	11	8.94309	6	4.87805	10	8.13008	4	3.25203	9	7.31707	8	6.50407	3	2.43902	2	1.62602	9	7.31707	3	2.43902	7	5.69106	5	4.06504	12	9.7561	0	0	8	6.50407	5	4.06504	7	5.69106	1
gene:Spy49_1021	1017076..1017774	Spy49_1021	699		-3.50659		-2.97207			232	8	3.44828	30	12.931	24	10.3448	10	4.31034	17	7.32759	9	3.87931	12	5.17241	8	3.44828	10	4.31034	4	1.72414	7	3.01724	10	4.31034	20	8.62069	19	8.18966	14	6.03448	2	0.862069	11	4.74138	13	5.60345	4	1.72414	0
gene:Spy49_1022	1017784..1018569	Spy49_1022	786		-3.10314		-2.50569			261	28	10.728	42	16.092	35	13.41	12	4.5977	23	8.81226	4	1.53257	16	6.13027	18	6.89655	10	3.83142	3	1.14943	6	2.29885	15	5.74713	12	4.5977	3	1.14943	7	2.68199	1	0.383142	5	1.91571	12	4.5977	8	3.06513	1
gene:Spy49_1023c	complement(1018706..1019311)	Spy49_1023c	606		1.4236		1.04349			201	19	9.45274	24	11.9403	30	14.9254	16	7.9602	9	4.47761	8	3.9801	12	5.97015	7	3.48259	11	5.47264	0	0	4	1.99005	5	2.48756	13	6.46766	6	2.98507	3	1.49254	1	0.497512	8	3.9801	16	7.9602	5	2.48756	4
gene:Spy49_1024	1020050..1020670	Spy49_1024	621		3.1071		1.46044			206	10	4.85437	22	10.6796	11	5.33981	10	4.85437	23	11.165	6	2.91262	21	10.1942	11	5.33981	5	2.42718	5	2.42718	16	7.76699	8	3.8835	14	6.79612	11	5.33981	15	7.28155	1	0.485437	3	1.45631	9	4.36893	3	1.45631	2
glgP	complement(1020927..1023191)	Spy49_1025c	2265		1.95549		1.27705			754	30	3.97878	82	10.8753	65	8.62069	41	5.43767	39	5.17241	18	2.38727	35	4.64191	61	8.09019	38	5.03979	21	2.78515	17	2.25464	50	6.6313	57	7.55968	53	7.02918	63	8.35544	3	0.397878	22	2.91777	37	4.90716	15	1.98939	7
malQ	complement(1023226..1024719)	Spy49_1026c	1494		2.26297		1.04267			497	32	6.43863	46	9.25553	31	6.23742	21	4.22535	29	5.83501	16	3.21932	26	5.23139	41	8.2495	22	4.42656	13	2.61569	20	4.02414	24	4.82897	28	5.6338	38	7.64588	34	6.84105	6	1.20724	16	3.21932	30	6.03622	10	2.01207	14
malR	complement(1024834..1025853)	Spy49_1027c	1020		-1.22181		-1.60548			339	14	4.12979	37	10.9145	28	8.25959	28	8.25959	27	7.9646	13	3.83481	23	6.78466	16	4.71976	10	2.94985	8	2.35988	13	3.83481	18	5.30973	27	7.9646	24	7.07965	15	4.42478	2	0.589971	11	3.24484	13	3.83481	12	3.53982	0
malE	1026097..1027344	Spy49_1028	1248		1.10817		-1.50095			415	17	4.09639	25	6.0241	19	4.57831	29	6.98795	38	9.15663	11	2.6506	32	7.71084	46	11.0843	15	3.61446	1	0.240964	21	5.06024	18	4.33735	46	11.0843	21	5.06024	25	6.0241	1	0.240964	2	0.481928	36	8.6747	6	1.44578	6
malF	1027618..1028979	Spy49_1029	1362		1.0697		1.28081			453	37	8.16777	61	13.4658	56	12.362	21	4.63576	26	5.73951	17	3.75276	34	7.50552	33	7.28477	11	2.42826	3	0.662252	15	3.31126	29	6.40177	22	4.85651	12	2.64901	9	1.98675	3	0.662252	8	1.766	31	6.84327	15	3.31126	10
malG	1028979..1029815	Spy49_1030	837		1.72978		1.90113			278	28	10.0719	32	11.5108	33	11.8705	15	5.39568	15	5.39568	10	3.59712	25	8.99281	24	8.63309	14	5.03597	1	0.359712	5	1.79856	10	3.59712	14	5.03597	7	2.51799	4	1.43885	1	0.359712	6	2.15827	17	6.11511	12	4.31655	5
gene:Spy49_1032	1031207..1031431	Spy49_1032	225		1.62081		-1.24544			74	2	2.7027	7	9.45946	9	12.1622	3	4.05405	4	5.40541	2	2.7027	8	10.8108	0	0	2	2.7027	3	4.05405	4	5.40541	5	6.75676	8	10.8108	2	2.7027	6	8.10811	0	0	3	4.05405	3	4.05405	3	4.05405	0
gene:Spy49_1033c	complement(1031496..1032479)	Spy49_1033c	984		1.67043		1.7332			327	16	4.89297	26	7.95107	27	8.25688	28	8.56269	16	4.89297	18	5.50459	13	3.97554	20	6.11621	22	6.72783	7	2.14067	22	6.72783	12	3.66972	24	7.33945	15	4.58716	19	5.8104	1	0.30581	14	4.28135	18	5.50459	6	1.83486	3
dltD	complement(1032510..1033760)	Spy49_1034c	1251		1.57515		1.68422			416	28	6.73077	44	10.5769	21	5.04808	23	5.52885	34	8.17308	17	4.08654	18	4.32692	29	6.97115	19	4.56731	6	1.44231	25	6.00962	22	5.28846	42	10.0962	15	3.60577	14	3.36538	2	0.480769	23	5.52885	19	4.56731	8	1.92308	7
dltC	complement(1033753..1033992)	Spy49_1035c	240		1.24586		1.31783			79	5	6.32911	8	10.1266	6	7.59494	9	11.3924	5	6.32911	1	1.26582	5	6.32911	2	2.53165	0	0	1	1.26582	2	2.53165	2	2.53165	2	2.53165	8	10.1266	12	15.1899	0	0	2	2.53165	4	5.06329	4	5.06329	1
dltB	complement(1034010..1035266)	Spy49_1036c	1257		1.07154		1.375			418	46	11.0048	55	13.1579	33	7.89474	26	6.2201	24	5.74163	16	3.82775	13	3.11005	19	4.54545	26	6.2201	13	3.11005	9	2.15311	16	3.82775	21	5.02392	12	2.87081	11	2.63158	2	0.478469	19	4.54545	27	6.45933	21	5.02392	9
dltA	complement(1035263..1036801)	Spy49_1037c	1539		1.01029		1.06915			512	25	4.88281	47	9.17969	40	7.8125	28	5.46875	35	6.83594	31	6.05469	33	6.44531	47	9.17969	23	4.49219	8	1.5625	20	3.90625	15	2.92969	30	5.85938	32	6.25	33	6.44531	2	0.390625	16	3.125	28	5.46875	16	3.125	3
gene:Spy49_1038c	complement(1036813..1036956)	Spy49_1038c	144		1.20278		1.24364			47	6	12.766	6	12.766	6	12.766	2	4.25532	2	4.25532	0	0	1	2.12766	1	2.12766	4	8.51064	1	2.12766	1	2.12766	3	6.38298	3	6.38298	0	0	1	2.12766	0	0	2	4.25532	5	10.6383	3	6.38298	0
uvrB	complement(1037219..1039210)	Spy49_1039c	1992		-1.29577		-1.2055			663	24	3.61991	58	8.74811	52	7.84314	39	5.88235	42	6.33484	22	3.31825	33	4.97738	38	5.73152	25	3.77074	14	2.11161	32	4.82655	20	3.01659	36	5.42986	54	8.1448	62	9.35143	3	0.452489	44	6.6365	40	6.03318	25	3.77074	0
glnP	1039403..1041577	Spy49_1040	2175		-1.22713		1.11219			724	34	4.69613	54	7.45856	72	9.94475	39	5.38674	56	7.73481	20	2.76243	46	6.35359	82	11.326	31	4.28177	3	0.414365	24	3.31492	36	4.97238	59	8.14917	44	6.07735	25	3.45304	1	0.138122	17	2.34807	57	7.87293	21	2.90055	3
glnQ	1041577..1042317	Spy49_1041	741		-1.32572		1.21425			246	14	5.69106	25	10.1626	15	6.09756	19	7.72358	12	4.87805	11	4.47154	12	4.87805	15	6.09756	2	0.813008	7	2.84553	8	3.25203	10	4.06504	18	7.31707	18	7.31707	19	7.72358	1	0.406504	7	2.84553	21	8.53659	12	4.87805	0
gene:Spy49_1042c	complement(1042465..1042617)	Spy49_1042c	153		1.74544		1.3347			50	3	6	6	12	3	6	3	6	2	4	2	4	5	10	4	8	3	6	2	4	0	0	2	4	4	8	0	0	1	2	0	0	1	2	6	12	3	6	0
gene:Spy49_1043c	complement(1042614..1043993)	Spy49_1043c	1380		2.43131		2.01144			459	32	6.97168	52	11.329	49	10.6754	31	6.75381	34	7.40741	25	5.44662	29	6.31808	55	11.9826	15	3.26797	7	1.52505	8	1.74292	22	4.79303	13	2.83224	9	1.96078	9	1.96078	1	0.217865	6	1.30719	39	8.49673	16	3.48584	7
gene:Spy49_1044c	complement(1044171..1044620)	Spy49_1044c	450		2.70601		1.42404			149	5	3.3557	17	11.4094	12	8.05369	5	3.3557	11	7.38255	3	2.01342	6	4.02685	13	8.72483	10	6.71141	6	4.02685	12	8.05369	5	3.3557	10	6.71141	6	4.02685	9	6.04027	2	1.34228	9	6.04027	6	4.02685	2	1.34228	0
gene:Spy49_1045c	complement(1044617..1044952)	Spy49_1045c	336		1.62007		2.29835			111	2	1.8018	13	11.7117	7	6.30631	4	3.6036	7	6.30631	1	0.900901	5	4.5045	16	14.4144	2	1.8018	6	5.40541	7	6.30631	3	2.7027	5	4.5045	5	4.5045	11	9.90991	0	0	2	1.8018	8	7.20721	7	6.30631	0
gene:Spy49_1046c	complement(1044955..1045266)	Spy49_1046c	312		3.3125		1.95094			103	3	2.91262	11	10.6796	5	4.85437	10	9.70874	6	5.82524	3	2.91262	3	2.91262	12	11.6505	1	0.970874	0	0	3	2.91262	5	4.85437	9	8.73786	8	7.76699	8	7.76699	1	0.970874	1	0.970874	4	3.8835	9	8.73786	1
gene:Spy49_1047c	complement(1045289..1047283)	Spy49_1047c	1995		1.42789		1.39235			664	34	5.12048	78	11.747	55	8.28313	49	7.37952	43	6.4759	20	3.01205	34	5.12048	33	4.96988	23	3.46386	25	3.76506	31	4.66867	21	3.16265	36	5.42169	33	4.96988	61	9.18675	10	1.50602	29	4.36747	24	3.61446	21	3.16265	4
gene:Spy49_1048c	complement(1047389..1048483)	Spy49_1048c	1095		2.17376		1.43539			364	14	3.84615	41	11.2637	30	8.24176	18	4.94505	25	6.86813	16	4.3956	16	4.3956	31	8.51648	16	4.3956	12	3.2967	16	4.3956	9	2.47253	13	3.57143	24	6.59341	27	7.41758	7	1.92308	20	5.49451	17	4.67033	8	2.1978	4
gene:Spy49_1049c	complement(1048492..1049892)	Spy49_1049c	1401		3.36326		1.08117			466	21	4.50644	42	9.01288	29	6.22318	26	5.5794	25	5.36481	26	5.5794	21	4.50644	31	6.65236	29	6.22318	13	2.7897	20	4.29185	21	4.50644	32	6.86695	25	5.36481	35	7.51073	6	1.28755	12	2.57511	35	7.51073	4	0.858369	13
gene:Spy49_1050	1050117..1050812	Spy49_1050	696		4.49932		5.25351			231	16	6.92641	37	16.0173	20	8.65801	12	5.19481	21	9.09091	6	2.5974	18	7.79221	21	9.09091	17	7.35931	2	0.865801	8	3.4632	7	3.0303	10	4.329	4	1.7316	4	1.7316	2	0.865801	6	2.5974	9	3.8961	6	2.5974	5
gene:Spy49_1051c	complement(1050817..1050975)	Spy49_1051c	159		1.22508		1.32144			52	3	5.76923	7	13.4615	1	1.92308	2	3.84615	2	3.84615	2	3.84615	0	0	4	7.69231	0	0	0	0	0	0	5	9.61538	7	13.4615	5	9.61538	6	11.5385	0	0	4	7.69231	2	3.84615	1	1.92308	1
gene:Spy49_1053c	complement(1051044..1052357)	Spy49_1053c	1314		-1.16934		1.23642			437	22	5.03432	39	8.92449	23	5.26316	30	6.86499	19	4.34783	16	3.66133	20	4.57666	33	7.55149	10	2.28833	6	1.373	11	2.51716	14	3.20366	26	5.94966	31	7.09382	41	9.38215	0	0	29	6.63616	48	10.984	17	3.89016	2
gene:Spy49_1054	1052786..1053181	Spy49_1054	396		2.23479		2.10529			131	2	1.52672	10	7.63359	11	8.39695	5	3.81679	11	8.39695	4	3.05344	6	4.58015	3	2.29008	8	6.10687	0	0	8	6.10687	6	4.58015	19	14.5038	5	3.81679	10	7.63359	1	0.763359	8	6.10687	6	4.58015	7	5.34351	1
gene:Spy49_1055	1053321..1054199	Spy49_1055	879		#NUM!		3.42091			292	18	6.16438	27	9.24658	15	5.13699	11	3.76712	26	8.90411	9	3.08219	14	4.79452	9	3.08219	25	8.56164	9	3.08219	12	4.10959	10	3.42466	29	9.93151	15	5.13699	17	5.82192	2	0.684932	17	5.82192	17	5.82192	9	3.08219	1
gene:Spy49_1056	1054597..1055097	Spy49_1056	501		#NUM!		11.7019			-	-	-	-	-	-	-	-	-	-	-	-	-	-	-	-	-	-	-	-	-	-	-	-	-	-	-	-	-	-	-	-	-	-	-	-	-	-	-	-
gene:Spy49_1057	1055100..1055906	Spy49_1057	807		22.6743		-1.59928			-	-	-	-	-	-	-	-	-	-	-	-	-	-	-	-	-	-	-	-	-	-	-	-	-	-	-	-	-	-	-	-	-	-	-	-	-	-	-	-
gene:Spy49_1059	1057303..1058613	Spy49_1059	1311		2.32112		3.39336			-	-	-	-	-	-	-	-	-	-	-	-	-	-	-	-	-	-	-	-	-	-	-	-	-	-	-	-	-	-	-	-	-	-	-	-	-	-	-	-
gene:Spy49_1060	1058770..1058985	Spy49_1060	216		#NUM!		#NUM!			71	4	5.6338	10	14.0845	3	4.22535	2	2.8169	5	7.04225	3	4.22535	1	1.40845	4	5.6338	3	4.22535	4	5.6338	4	5.6338	2	2.8169	9	12.6761	0	0	9	12.6761	0	0	3	4.22535	3	4.22535	1	1.40845	1
gene:Spy49_1061c	183438..183638	Spy49_1061c	201		1.05401		-1.42882			66	6	9.09091	10	15.1515	5	7.57576	5	7.57576	4	6.06061	3	4.54545	2	3.0303	3	4.54545	1	1.51515	5	7.57576	2	3.0303	1	1.51515	2	3.0303	4	6.06061	6	9.09091	1	1.51515	3	4.54545	2	3.0303	0	0	1
gene:Spy49_1062	1059129..1059314	Spy49_1062	186		-1.73717		-2.77227			61	1	1.63934	5	8.19672	4	6.55738	3	4.91803	4	6.55738	0	0	1	1.63934	2	3.27869	7	11.4754	4	6.55738	3	4.91803	2	3.27869	5	8.19672	0	0	3	4.91803	1	1.63934	10	16.3934	5	8.19672	1	1.63934	0
rsuA	complement(1059757..1060488)	Spy49_1064c	732		1.2331		-1.09054			-	-	-	-	-	-	-	-	-	-	-	-	-	-	-	-	-	-	-	-	-	-	-	-	-	-	-	-	-	-	-	-	-	-	-	-	-	-	-	-
gene:Spy49_1065	1060603..1060968	Spy49_1065	366		-2.40095		-2.46318			-	-	-	-	-	-	-	-	-	-	-	-	-	-	-	-	-	-	-	-	-	-	-	-	-	-	-	-	-	-	-	-	-	-	-	-	-	-	-	-
gene:Spy49_1066c	complement(1061088..1062308)	Spy49_1066c	1221		-2.68586		-2.40186			-	-	-	-	-	-	-	-	-	-	-	-	-	-	-	-	-	-	-	-	-	-	-	-	-	-	-	-	-	-	-	-	-	-	-	-	-	-	-	-
gene:Spy49_1067	1062720..1064165	Spy49_1067	1446		-1.7215		-1.10711			481	14	2.9106	43	8.93971	40	8.31601	33	6.86071	23	4.7817	22	4.5738	28	5.82121	38	7.90021	20	4.158	18	3.7422	18	3.7422	30	6.23701	35	7.27651	26	5.40541	34	7.06861	1	0.2079	17	3.5343	29	6.02911	11	2.2869	1
gene:Spy49_1070c	complement(1064270..1064671)	Spy49_1070c	402		-1.31253		1.15614			133	3	2.25564	16	12.0301	5	3.7594	12	9.02256	5	3.7594	0	0	17	12.782	8	6.01504	5	3.7594	6	4.51128	6	4.51128	8	6.01504	5	3.7594	5	3.7594	7	5.26316	1	0.75188	5	3.7594	15	11.2782	4	3.00752	0
gene:Spy49_1071c	complement(1064835..1065269)	Spy49_1071c	435		-1.90495		-1.07838			144	2	1.38889	15	10.4167	8	5.55556	13	9.02778	11	7.63889	4	2.77778	9	6.25	10	6.94444	9	6.25	2	1.38889	5	3.47222	1	0.694444	5	3.47222	5	3.47222	11	7.63889	5	3.47222	12	8.33333	11	7.63889	4	2.77778	2
gene:Spy49_1072c	complement(1065688..1067046)	Spy49_1072c	1359		-2.23308		-1.82083			452	19	4.20354	34	7.52212	37	8.18584	40	8.84956	24	5.30973	15	3.31858	29	6.41593	37	8.18584	20	4.42478	10	2.21239	20	4.42478	21	4.64602	32	7.07965	32	7.07965	22	4.86726	2	0.442478	21	4.64602	26	5.75221	10	2.21239	1
psr	complement(1067128..1068579)	Spy49_1073c	1452		1.1982		1.0132			483	24	4.96894	40	8.28157	21	4.34783	35	7.24638	27	5.59006	19	3.93375	25	5.17598	28	5.7971	26	5.38302	10	2.07039	18	3.72671	26	5.38302	39	8.07453	42	8.69565	24	4.96894	2	0.414079	24	4.96894	35	7.24638	16	3.31263	2
aroK	complement(1068787..1069278)	Spy49_1074c	492		1.99683		2.19568			163	10	6.13497	17	10.4294	11	6.74847	14	8.58896	8	4.90798	2	1.22699	7	4.29448	9	5.52147	6	3.68098	7	4.29448	9	5.52147	7	4.29448	12	7.36196	7	4.29448	12	7.36196	1	0.613497	8	4.90798	10	6.13497	6	3.68098	0
aroA1	complement(1069271..1070554)	Spy49_1075c	1284		2.21848		2.84954			427	8	1.87354	45	10.5386	38	8.8993	31	7.25995	21	4.91803	18	4.21546	34	7.96253	30	7.02576	7	1.63934	5	1.17096	29	6.79157	13	3.0445	25	5.8548	19	4.44965	24	5.62061	3	0.702576	21	4.91803	41	9.60187	14	3.27869	1
gene:Spy49_1076c	complement(1070665..1071630)	Spy49_1076c	966		1.87656		2.00531			321	23	7.16511	48	14.9533	37	11.5265	19	5.919	25	7.78816	10	3.11526	16	4.98442	23	7.16511	11	3.42679	6	1.86916	10	3.11526	12	3.73832	18	5.60748	14	4.36137	8	2.49221	0	0	9	2.80374	15	4.6729	13	4.04984	4
map	complement(1071632..1072492)	Spy49_1077c	861		1.46512		1.21056			286	5	1.74825	21	7.34266	19	6.64336	24	8.39161	9	3.14685	12	4.1958	17	5.94406	20	6.99301	12	4.1958	8	2.7972	6	2.0979	6	2.0979	15	5.24476	23	8.04196	22	7.69231	5	1.74825	13	4.54545	31	10.8392	13	4.54545	5
gene:Spy49_1078c	complement(1072508..1073791)	Spy49_1078c	1284		1.11583		1.24008			427	10	2.34192	33	7.72834	47	11.007	35	8.19672	27	6.32319	14	3.27869	31	7.25995	21	4.91803	14	3.27869	10	2.34192	17	3.98126	26	6.08899	29	6.79157	21	4.91803	30	7.02576	1	0.234192	26	6.08899	19	4.44965	16	3.74707	0
gene:Spy49_1079c	complement(1073800..1074342)	Spy49_1079c	543		1.32818		1.16316			180	14	7.77778	14	7.77778	14	7.77778	10	5.55556	7	3.88889	4	2.22222	12	6.66667	12	6.66667	11	6.11111	7	3.88889	7	3.88889	6	3.33333	18	10	10	5.55556	8	4.44444	3	1.66667	7	3.88889	8	4.44444	4	2.22222	4
grab	complement(1074609..1075148)	Spy49_1080c	540		-1.0278		1.12555			179	4	2.23464	15	8.37989	9	5.02793	15	8.37989	12	6.70391	8	4.46927	12	6.70391	29	16.2011	0	0	0	0	7	3.91061	8	4.46927	14	7.82123	10	5.58659	18	10.0559	2	1.11732	6	3.35196	7	3.91061	2	1.11732	1
murZ	complement(1075506..1076765)	Spy49_1082c	1260		1.19672		1.96832			419	7	1.67064	37	8.83055	49	11.6945	30	7.1599	17	4.05728	16	3.81862	27	6.44391	44	10.5012	13	3.10263	9	2.14797	14	3.34129	14	3.34129	20	4.77327	22	5.2506	26	6.20525	1	0.238663	16	3.81862	44	10.5012	13	3.10263	0
metK	complement(1076939..1078135)	Spy49_1083c	1197		-1.48814		-1.18331			398	11	2.76382	27	6.78392	29	7.28643	38	9.54774	26	6.53266	17	4.27136	25	6.28141	41	10.3015	14	3.51759	10	2.51256	15	3.76884	7	1.75879	17	4.27136	33	8.29146	28	7.03518	1	0.251256	21	5.27638	32	8.0402	5	1.25628	1
inlA	complement(1078672..1081050)	Spy49_1084c	2379		1.7936		1.58127			792	22	2.77778	88	11.1111	48	6.06061	43	5.42929	57	7.19697	38	4.79798	47	5.93434	56	7.07071	15	1.89394	41	5.17677	37	4.67172	44	5.55556	67	8.4596	60	7.57576	49	6.18687	1	0.126263	18	2.27273	47	5.93434	11	1.38889	3
birA	1081425..1082195	Spy49_1085	771		-1.3992		-1.24411			256	9	3.51562	23	8.98438	25	9.76562	17	6.64062	20	7.8125	12	4.6875	19	7.42188	17	6.64062	8	3.125	5	1.95312	13	5.07812	10	3.90625	16	6.25	14	5.46875	13	5.07812	0	0	7	2.73438	18	7.03125	7	2.73438	3
gene:Spy49_1086c	complement(1082170..1082373)	Spy49_1086c	204		-1.10065		-1.2614			67	9	13.4328	12	17.9104	3	4.47761	2	2.98507	2	2.98507	1	1.49254	5	7.46269	5	7.46269	2	2.98507	1	1.49254	2	2.98507	4	5.97015	5	7.46269	3	4.47761	1	1.49254	1	1.49254	4	5.97015	2	2.98507	2	2.98507	1
dnaX	complement(1082469..1084139)	Spy49_1087c	1671		-1.85559		-1.74777			556	18	3.23741	54	9.71223	45	8.09353	29	5.21583	44	7.91367	15	2.69784	33	5.93525	54	9.71223	15	2.69784	7	1.25899	36	6.47482	27	4.85612	31	5.57554	36	6.47482	39	7.01439	4	0.719424	29	5.21583	23	4.13669	15	2.69784	2
gene:Spy49_1088c	complement(1084139..1084636)	Spy49_1088c	498		-2.43016		-2.56532			165	10	6.06061	18	10.9091	10	6.06061	13	7.87879	12	7.27273	3	1.81818	5	3.0303	15	9.09091	5	3.0303	3	1.81818	8	4.84848	11	6.66667	10	6.06061	9	5.45455	11	6.66667	3	1.81818	3	1.81818	10	6.06061	6	3.63636	0
gene:Spy49_1089	1084842..1085591	Spy49_1089	750		3.13849		2.02844			249	16	6.4257	46	18.4739	27	10.8434	15	6.0241	23	9.23695	8	3.21285	15	6.0241	17	6.82731	6	2.40964	5	2.00803	7	2.81124	9	3.61446	12	4.81928	8	3.21285	7	2.81124	2	0.803213	3	1.20482	14	5.62249	4	1.60643	5
udk	complement(1085989..1086615)	Spy49_1090c	627		-1.23853		-1.53233			208	7	3.36538	13	6.25	26	12.5	16	7.69231	15	7.21154	9	4.32692	9	4.32692	8	3.84615	8	3.84615	5	2.40385	8	3.84615	5	2.40385	13	6.25	21	10.0962	11	5.28846	0	0	15	7.21154	11	5.28846	8	3.84615	0
deaD2	1086713..1087798	Spy49_1091	1086		-1.99639		-1.38153			361	21	5.81717	42	11.6343	27	7.47922	20	5.54017	22	6.09418	15	4.15512	25	6.92521	22	6.09418	9	2.49307	10	2.77008	23	6.37119	13	3.60111	30	8.31025	22	6.09418	17	4.70914	1	0.277008	15	4.15512	18	4.98615	7	1.93906	2
gene:Spy49_1092c	complement(1087909..1089183)	Spy49_1092c	1275		1.21223		-1.06522			424	15	3.53774	45	10.6132	24	5.66038	33	7.78302	28	6.60377	17	4.00943	29	6.83962	21	4.95283	17	4.00943	14	3.30189	20	4.71698	27	6.36792	45	10.6132	29	6.83962	20	4.71698	2	0.471698	10	2.35849	17	4.00943	7	1.65094	4
gapN	complement(1089304..1090707)	Spy49_1093c	1404		-2.20615		-2.83789			467	17	3.64026	40	8.56531	36	7.70878	40	8.56531	24	5.13919	19	4.06852	27	5.78158	62	13.2762	12	2.56959	5	1.07066	9	1.92719	18	3.85439	30	6.42398	20	4.28266	39	8.35118	3	0.642398	14	2.99786	42	8.99358	7	1.49893	3
ptsI	complement(1090892..1092625)	Spy49_1094c	1734		-2.07875		-1.8011			577	21	3.63951	51	8.83882	32	5.54593	45	7.79896	26	4.50607	18	3.11958	32	5.54593	76	13.1716	14	2.42634	8	1.38648	21	3.63951	22	3.81282	31	5.37262	40	6.93241	53	9.18544	2	0.34662	23	3.98614	34	5.89255	26	4.50607	2
ptsH	complement(1092630..1092893)	Spy49_1095c	264		-4.47679		-3.73373			87	2	2.29885	6	6.89655	7	8.04598	6	6.89655	6	6.89655	2	2.29885	6	6.89655	15	17.2414	1	1.14943	2	2.29885	2	2.29885	1	1.14943	6	6.89655	6	6.89655	6	6.89655	0	0	1	1.14943	8	9.1954	4	4.5977	0
nrdH	1093253..1093504	Spy49_1096	252		-1.26498		-1.28577			83	5	6.0241	8	9.63855	6	7.22892	5	6.0241	4	4.81928	4	4.81928	3	3.61446	4	4.81928	2	2.40964	2	2.40964	5	6.0241	5	6.0241	8	9.63855	4	4.81928	8	9.63855	2	2.40964	0	0	4	4.81928	4	4.81928	0
nrdE1	1093524..1095683	Spy49_1097	2160		-1.3691		-1.29216			719	36	5.00695	60	8.34492	58	8.06676	34	4.72879	57	7.92768	26	3.61613	42	5.84145	48	6.67594	40	5.56328	13	1.80807	28	3.8943	45	6.25869	44	6.11961	43	5.98053	48	6.67594	6	0.834492	29	4.03338	41	5.70236	18	2.50348	3
nrdF1	1095664..1095981	Spy49_1098	318		-1.2125		1.05066			105	4	3.80952	17	16.1905	7	6.66667	7	6.66667	12	11.4286	6	5.71429	10	9.52381	8	7.61905	2	1.90476	0	0	0	0	8	7.61905	6	5.71429	4	3.80952	0	0	2	1.90476	5	4.7619	5	4.7619	0	0	2
gene:Spy49_1099	1096016..1096975	Spy49_1099	960		1.00445		1.06736			319	17	5.32915	33	10.3448	19	5.95611	16	5.01567	17	5.32915	7	2.19436	23	7.21003	14	4.38871	19	5.95611	5	1.5674	12	3.76176	25	7.83699	18	5.64263	22	6.89655	31	9.71787	0	0	7	2.19436	19	5.95611	8	2.50784	7
gene:Spy49_1100	1096950..1098263	Spy49_1100	1314		1.66713		1.59179			-	-	-	-	-	-	-	-	-	-	-	-	-	-	-	-	-	-	-	-	-	-	-	-	-	-	-	-	-	-	-	-	-	-	-	-	-	-	-	-
gene:Spy49_1101	1098401..1098694	Spy49_1101	294		5.83476		-3.98633			-	-	-	-	-	-	-	-	-	-	-	-	-	-	-	-	-	-	-	-	-	-	-	-	-	-	-	-	-	-	-	-	-	-	-	-	-	-	-	-
gene:Spy49_1103	1099127..1099297	Spy49_1103	171		-1.67322		-1.97832			56	2	3.57143	1	1.78571	3	5.35714	7	12.5	3	5.35714	1	1.78571	3	5.35714	4	7.14286	3	5.35714	1	1.78571	4	7.14286	2	3.57143	4	7.14286	3	5.35714	3	5.35714	0	0	4	7.14286	5	8.92857	2	3.57143	1
gene:Spy49_1104	1099337..1099558	Spy49_1104	222		-1.03062		-2.30051			73	4	5.47945	8	10.9589	2	2.73973	2	2.73973	6	8.21918	3	4.10959	2	2.73973	6	8.21918	7	9.58904	2	2.73973	2	2.73973	6	8.21918	8	10.9589	2	2.73973	6	8.21918	0	0	3	4.10959	2	2.73973	2	2.73973	0
gene:Spy49_1105c	complement(1099651..1100346)	Spy49_1105c	696		1.05232		-1.60314			231	15	6.49351	36	15.5844	29	12.5541	23	9.95671	8	3.4632	7	3.0303	6	2.5974	17	7.35931	7	3.0303	4	1.7316	10	4.329	9	3.8961	11	4.7619	6	2.5974	4	1.7316	1	0.4329	7	3.0303	16	6.92641	10	4.329	5
gene:Spy49_1106c	complement(1100365..1101126)	Spy49_1106c	762		1.02266		-1.68831			253	12	4.74308	51	20.1581	18	7.11462	19	7.50988	13	5.13834	5	1.97628	15	5.92885	16	6.32411	12	4.74308	5	1.97628	9	3.55731	12	4.74308	15	5.92885	9	3.55731	10	3.95257	1	0.395257	8	3.16206	13	5.13834	10	3.95257	0
gene:Spy49_1107c	complement(1101123..1101353)	Spy49_1107c	231		-1.17499		-1.62698			76	2	2.63158	6	7.89474	7	9.21053	8	10.5263	3	3.94737	2	2.63158	3	3.94737	6	7.89474	1	1.31579	0	0	3	3.94737	3	3.94737	6	7.89474	1	1.31579	12	15.7895	0	0	6	7.89474	2	2.63158	5	6.57895	0
alaS	complement(1101699..1104317)	Spy49_1108c	2619		-1.15435		1.03365			872	36	4.12844	71	8.1422	51	5.84862	63	7.22477	43	4.93119	28	3.21101	46	5.27523	88	10.0917	24	2.75229	18	2.06422	27	3.09633	41	4.70183	55	6.30734	58	6.65138	82	9.40367	3	0.344037	41	4.70183	68	7.79817	19	2.1789	10
prtM1	complement(1104704..1105759)	Spy49_1109c	1056		-1.00764		-1.52888			351	9	2.5641	18	5.12821	16	4.5584	24	6.83761	36	10.2564	8	2.2792	32	9.11681	44	12.5356	13	3.7037	1	0.2849	17	4.8433	17	4.8433	46	13.1054	14	3.9886	35	9.97151	1	0.2849	4	1.1396	8	2.2792	7	1.9943	1
gene:Spy49_1110c	complement(1105822..1106529)	Spy49_1110c	708		-1.28769		-1.79961			235	13	5.53191	28	11.9149	20	8.51064	13	5.53191	11	4.68085	10	4.25532	14	5.95745	17	7.23404	6	2.55319	4	1.70213	13	5.53191	9	3.82979	12	5.10638	16	6.80851	13	5.53191	0	0	16	6.80851	12	5.10638	8	3.40426	0
gene:Spy49_1111c	complement(1106595..1107791)	Spy49_1111c	1197		-10.4392		1.27871			398	20	5.02513	61	15.3266	45	11.3065	20	5.02513	25	6.28141	12	3.01508	28	7.03518	39	9.79899	18	4.52261	4	1.00503	7	1.75879	8	2.01005	14	3.51759	7	1.75879	12	3.01508	5	1.25628	10	2.51256	37	9.29648	17	4.27136	9
pepB	complement(1108168..1109973)	Spy49_1112c	1806		-1.06837		-1.71122			601	30	4.99168	59	9.81697	21	3.49418	38	6.3228	31	5.15807	9	1.4975	38	6.3228	58	9.65058	46	7.65391	23	3.82696	26	4.32612	26	4.32612	38	6.3228	42	6.98835	53	8.81864	0	0	21	3.49418	26	4.32612	11	1.83028	5
gene:Spy49_1113c	complement(1109986..1110948)	Spy49_1113c	963		-1.40191		-1.61057			320	12	3.75	46	14.375	14	4.375	15	4.6875	20	6.25	16	5	16	5	18	5.625	19	5.9375	9	2.8125	21	6.5625	10	3.125	32	10	9	2.8125	17	5.3125	6	1.875	20	6.25	9	2.8125	5	1.5625	6
gene:Spy49_1114c	complement(1111245..1111961)	Spy49_1114c	717		-1.51814		-1.80335			238	7	2.94118	32	13.4454	9	3.78151	17	7.14286	15	6.30252	9	3.78151	18	7.56303	14	5.88235	8	3.36134	9	3.78151	13	5.46218	6	2.52101	18	7.56303	15	6.30252	11	4.62185	2	0.840336	11	4.62185	19	7.98319	4	1.68067	1
nagB	complement(1112080..1112784)	Spy49_1115c	705		-2.23377		-2.11301			234	13	5.55556	19	8.11966	22	9.40171	14	5.98291	19	8.11966	9	3.84615	10	4.2735	18	7.69231	6	2.5641	5	2.13675	12	5.12821	8	3.4188	16	6.83761	17	7.26496	17	7.26496	0	0	5	2.13675	17	7.26496	7	2.99145	0
queA	1112986..1114014	Spy49_1116	1029		-1.04892		-1.02895			342	20	5.84795	37	10.8187	16	4.67836	26	7.60234	18	5.26316	12	3.50877	22	6.43275	24	7.01754	10	2.92398	15	4.38596	12	3.50877	12	3.50877	20	5.84795	25	7.30994	25	7.30994	0	0	14	4.09357	25	7.30994	7	2.04678	2
gene:Spy49_1117	1114021..1115241	Spy49_1117	1221		1.58521		1.35368			406	19	4.6798	53	13.0542	21	5.17241	13	3.20197	27	6.65025	16	3.94089	16	3.94089	24	5.91133	23	5.66502	15	3.69458	34	8.37438	20	4.92611	32	7.88177	28	6.89655	19	4.6798	2	0.492611	19	4.6798	14	3.44828	5	1.23153	6
gene:Spy49_1119c	complement(1115355..1115945)	Spy49_1119c	591		-1.03696		-1.8021			196	4	2.04082	17	8.67347	11	5.61224	15	7.65306	9	4.59184	6	3.06122	12	6.12245	12	6.12245	23	11.7347	6	3.06122	11	5.61224	10	5.10204	8	4.08163	10	5.10204	14	7.14286	1	0.510204	6	3.06122	14	7.14286	5	2.55102	2
gene:Spy49_1120c	complement(1115942..1116190)	Spy49_1120c	249		-1.09339		-2.40964			82	2	2.43902	10	12.1951	3	3.65854	5	6.09756	5	6.09756	3	3.65854	3	3.65854	8	9.7561	6	7.31707	2	2.43902	3	3.65854	6	7.31707	5	6.09756	7	8.53659	2	2.43902	0	0	1	1.21951	6	7.31707	5	6.09756	0
gene:Spy49_1121c	complement(1116175..1116402)	Spy49_1121c	228		-1.12308		-2.28891			75	2	2.66667	13	17.3333	5	6.66667	4	5.33333	1	1.33333	3	4	4	5.33333	2	2.66667	1	1.33333	0	0	3	4	2	2.66667	14	18.6667	1	1.33333	3	4	1	1.33333	5	6.66667	6	8	4	5.33333	1
sodM	complement(1116524..1117168)	Spy49_1122c	645		-3.62954		-8.40908			214	11	5.14019	21	9.81308	13	6.07477	9	4.20561	6	2.80374	11	5.14019	12	5.60748	23	10.7477	7	3.27103	8	3.73832	8	3.73832	15	7.00935	16	7.47664	14	6.54206	17	7.94393	0	0	6	2.80374	11	5.14019	2	0.934579	4
holA	complement(1117265..1118305)	Spy49_1123c	1041		-1.13606		-1.52525			346	17	4.91329	56	16.185	27	7.80347	13	3.75723	22	6.35838	6	1.7341	17	4.91329	25	7.22543	13	3.75723	4	1.15607	18	5.20231	9	2.60116	33	9.53757	28	8.09249	21	6.06936	0	0	15	4.33526	14	4.04624	8	2.31214	0
comEC	complement(1118376..1120619)	Spy49_1124c	2244		1.43757		1.64672			747	49	6.55957	119	15.9304	51	6.82731	55	7.36278	55	7.36278	23	3.07898	40	5.35475	36	4.81928	29	3.8822	26	3.48059	39	5.22088	18	2.40964	34	4.55154	24	3.21285	29	3.8822	13	1.74029	42	5.62249	44	5.89023	10	1.33869	11
comE	complement(1120600..1121262)	Spy49_1126c	663		2.46632		1.36091			220	9	4.09091	30	13.6364	16	7.27273	15	6.81818	17	7.72727	6	2.72727	5	2.27273	14	6.36364	4	1.81818	3	1.36364	11	5	5	2.27273	23	10.4545	14	6.36364	20	9.09091	0	0	10	4.54545	15	6.81818	2	0.909091	1
gene:Spy49_1127c	complement(1121462..1122202)	Spy49_1127c	741		2.56048		2.05906			246	15	6.09756	24	9.7561	12	4.87805	21	8.53659	11	4.47154	16	6.50407	4	1.62602	24	9.7561	10	4.06504	7	2.84553	5	2.03252	11	4.47154	16	6.50407	13	5.28455	10	4.06504	1	0.406504	15	6.09756	13	5.28455	13	5.28455	5
gene:Spy49_1128	1122242..1123096	Spy49_1128	855		-1.13987		1.16519			284	12	4.22535	31	10.9155	21	7.39437	20	7.04225	23	8.09859	11	3.87324	12	4.22535	17	5.98592	7	2.46479	10	3.52113	10	3.52113	12	4.22535	22	7.74648	16	5.6338	17	5.98592	4	1.40845	13	4.57746	17	5.98592	9	3.16901	0
gene:Spy49_1129	1123086..1123364	Spy49_1129	279		-1.2365		-1.00836			92	2	2.17391	9	9.78261	1	1.08696	4	4.34783	4	4.34783	1	1.08696	10	10.8696	10	10.8696	9	9.78261	3	3.26087	2	2.17391	2	2.17391	15	16.3043	3	3.26087	5	5.43478	1	1.08696	5	5.43478	3	3.26087	3	3.26087	0
kup	complement(1123388..1125388)	Spy49_1130c	2001		1.62119		1.34743			666	43	6.45646	78	11.7117	64	9.60961	56	8.40841	44	6.60661	25	3.75375	42	6.30631	49	7.35736	29	4.35435	16	2.4024	22	3.3033	21	3.15315	28	4.2042	21	3.15315	24	3.6036	4	0.600601	26	3.9039	44	6.60661	21	3.15315	9
deaD1	complement(1125516..1127135)	Spy49_1132c	1620		1.01572		1.19659			539	24	4.45269	41	7.60668	36	6.67904	35	6.49351	25	4.63822	19	3.52505	29	5.38033	35	6.49351	10	1.85529	9	1.66976	23	4.26716	24	4.45269	49	9.09091	38	7.05009	39	7.23562	0	0	47	8.71985	46	8.53432	10	1.85529	0
prfC	complement(1127442..1128986)	Spy49_1133c	1545		2.2769		3.25721			514	37	7.19844	38	7.393	26	5.05837	37	7.19844	23	4.47471	19	3.6965	34	6.61479	30	5.83658	14	2.72374	10	1.94553	21	4.0856	21	4.0856	37	7.19844	35	6.80934	46	8.94942	0	0	23	4.47471	41	7.97665	18	3.50195	4
gene:Spy49_1135c	complement(1129234..1129929)	Spy49_1135c	696		2.52791		2.20059			231	24	10.3896	49	21.2121	13	5.62771	16	6.92641	12	5.19481	8	3.4632	10	4.329	15	6.49351	16	6.92641	6	2.5974	7	3.0303	6	2.5974	8	3.4632	7	3.0303	4	1.7316	1	0.4329	10	4.329	12	5.19481	5	2.1645	2
murF	complement(1130009..1131400)	Spy49_1136c	1392		1.27953		1.52265			463	14	3.02376	50	10.7991	33	7.12743	32	6.91145	21	4.53564	19	4.10367	29	6.2635	36	7.77538	16	3.45572	13	2.80778	23	4.9676	23	4.9676	32	6.91145	38	8.20734	25	5.39957	2	0.431965	12	2.59179	30	6.47948	14	3.02376	1
ddlA	complement(1131591..1132637)	Spy49_1137c	1047		-1.17209		1.00271			348	14	4.02299	34	9.77011	23	6.6092	31	8.90805	24	6.89655	13	3.73563	22	6.32184	21	6.03448	15	4.31034	2	0.574713	19	5.45977	9	2.58621	19	5.45977	18	5.17241	28	8.04598	3	0.862069	13	3.73563	23	6.6092	15	4.31034	2
recR	complement(1132738..1133334)	Spy49_1138c	597		-1.24119		1.01954			198	2	1.0101	20	10.101	17	8.58586	14	7.07071	12	6.06061	7	3.53535	17	8.58586	17	8.58586	9	4.54545	4	2.0202	2	1.0101	8	4.0404	11	5.55556	16	8.08081	11	5.55556	4	2.0202	9	4.54545	13	6.56566	5	2.52525	0
gene:Spy49_1139c	complement(1133381..1133572)	Spy49_1139c	192		1.20166		1.44532			63	0	0	3	4.7619	7	11.1111	5	7.93651	3	4.7619	2	3.1746	7	11.1111	8	12.6984	3	4.7619	2	3.1746	1	1.5873	10	15.873	2	3.1746	3	4.7619	2	3.1746	1	1.5873	0	0	2	3.1746	2	3.1746	0
fdhC	complement(1134132..1134947)	Spy49_1140c	816		4.46003		4.39098			271	25	9.22509	26	9.5941	27	9.9631	21	7.74908	15	5.53506	6	2.21402	12	4.42804	34	12.5461	9	3.32103	7	2.58303	5	1.84502	10	3.69004	14	5.16605	2	0.738007	12	4.42804	5	1.84502	3	1.10701	28	10.3321	5	1.84502	5
gene:Spy49_1141c	complement(1135034..1135576)	Spy49_1141c	543		3.30825		1.62006			180	14	7.77778	36	20	21	11.6667	10	5.55556	12	6.66667	9	5	12	6.66667	21	11.6667	4	2.22222	4	2.22222	2	1.11111	3	1.66667	7	3.88889	1	0.555556	1	0.555556	1	0.555556	3	1.66667	9	5	6	3.33333	4
gene:Spy49_1142c	complement(1135737..1136258)	Spy49_1142c	522		1.63714		-1.37619			173	3	1.7341	20	11.5607	20	11.5607	9	5.20231	15	8.67052	4	2.31214	10	5.78035	13	7.51445	4	2.31214	8	4.62428	10	5.78035	4	2.31214	12	6.93642	5	2.89017	13	7.51445	3	1.7341	6	3.46821	9	5.20231	4	2.31214	1
gpmA	complement(1136365..1137060)	Spy49_1143c	696		-1.14613		1.14847			231	8	3.4632	24	10.3896	12	5.19481	14	6.06061	8	3.4632	10	4.329	9	3.8961	25	10.8225	7	3.0303	6	2.5974	5	2.1645	11	4.7619	18	7.79221	17	7.35931	22	9.52381	0	0	10	4.329	15	6.49351	4	1.7316	6
pyrD	1137357..1138238	Spy49_1144	882		-1.93426		-3.02006			293	15	5.11945	26	8.87372	20	6.82594	19	6.48464	14	4.77816	17	5.80205	19	6.48464	17	5.80205	14	4.77816	8	2.73038	9	3.07167	14	4.77816	20	6.82594	15	5.11945	19	6.48464	4	1.36519	9	3.07167	27	9.21502	7	2.38908	0
gene:Spy49_1145c	complement(1138293..1138466)	Spy49_1145c	174		1.25009		-1.01721			57	8	14.0351	2	3.50877	7	12.2807	3	5.26316	5	8.77193	2	3.50877	1	1.75439	2	3.50877	2	3.50877	0	0	7	12.2807	2	3.50877	6	10.5263	1	1.75439	3	5.26316	0	0	3	5.26316	1	1.75439	2	3.50877	0
cadA	complement(1138538..1140400)	Spy49_1146c	1863		1.45065		1.02998			620	26	4.19355	76	12.2581	61	9.83871	43	6.93548	40	6.45161	15	2.41935	37	5.96774	57	9.19355	13	2.09677	12	1.93548	26	4.19355	17	2.74194	36	5.80645	35	5.64516	37	5.96774	3	0.483871	17	2.74194	45	7.25806	19	3.06452	5
gene:Spy49_1147c	complement(1140732..1141007)	Spy49_1147c	276		-2.14532		-4.0492			91	5	5.49451	5	5.49451	5	5.49451	7	7.69231	3	3.2967	2	2.1978	4	4.3956	19	20.8791	0	0	0	0	3	3.2967	3	3.2967	11	12.0879	4	4.3956	9	9.89011	0	0	4	4.3956	6	6.59341	1	1.0989	0
gene:Spy49_1148c	complement(1141106..1141693)	Spy49_1148c	588		1.27271		1.05859			195	10	5.12821	23	11.7949	13	6.66667	15	7.69231	17	8.71795	8	4.10256	9	4.61538	10	5.12821	12	6.15385	1	0.512821	11	5.64103	11	5.64103	23	11.7949	7	3.58974	8	4.10256	1	0.512821	4	2.05128	5	2.5641	4	2.05128	3
gene:Spy49_1149c	complement(1141671..1142513)	Spy49_1149c	843		1.00514		-1.03741			280	15	5.35714	28	10	25	8.92857	19	6.78571	15	5.35714	9	3.21429	13	4.64286	11	3.92857	10	3.57143	7	2.5	17	6.07143	20	7.14286	25	8.92857	19	6.78571	10	3.57143	1	0.357143	10	3.57143	18	6.42857	7	2.5	1
gene:Spy49_1150c	complement(1142506..1143357)	Spy49_1150c	852		-1.00542		1.1428			283	6	2.12014	30	10.6007	22	7.77385	24	8.48057	25	8.83392	8	2.82686	20	7.06714	29	10.2473	9	3.18021	5	1.76678	6	2.12014	9	3.18021	24	8.48057	10	3.53357	21	7.42049	0	0	7	2.4735	19	6.71378	8	2.82686	1
gene:Spy49_1151c	complement(1143573..1144529)	Spy49_1151c	957		-1.14965		-1.0216			318	11	3.45912	40	12.5786	15	4.71698	16	5.03145	31	9.74843	13	4.08805	22	6.91824	24	7.54717	6	1.88679	7	2.20126	5	1.57233	11	3.45912	20	6.28931	35	11.0063	28	8.80503	3	0.943396	12	3.77358	10	3.14465	8	2.51572	1
recN	complement(1144701..1146362)	Spy49_1152c	1662		-2.2441		-1.5054			553	21	3.79747	58	10.4882	45	8.13743	27	4.88246	44	7.9566	7	1.26582	22	3.9783	46	8.31826	15	2.71248	10	1.80832	30	5.42495	24	4.33996	33	5.96745	39	7.05244	54	9.76492	1	0.180832	29	5.24412	31	5.60579	17	3.07414	0
gene:Spy49_1153c	complement(1146383..1146853)	Spy49_1153c	471		-2.05597		-1.26599			156	2	1.28205	23	14.7436	17	10.8974	6	3.84615	15	9.61538	5	3.20513	7	4.48718	8	5.12821	4	2.5641	4	2.5641	7	4.48718	2	1.28205	15	9.61538	9	5.76923	9	5.76923	0	0	7	4.48718	10	6.41026	5	3.20513	1
gene:Spy49_1154c	complement(1146840..1147667)	Spy49_1154c	828		-2.11898		-1.43855			275	13	4.72727	24	8.72727	17	6.18182	27	9.81818	13	4.72727	10	3.63636	8	2.90909	17	6.18182	7	2.54545	8	2.90909	19	6.90909	7	2.54545	27	9.81818	16	5.81818	18	6.54545	0	0	10	3.63636	28	10.1818	5	1.81818	1
fps	complement(1147867..1148532)	Spy49_1155c	666		-2.05854		-1.73626			221	9	4.0724	32	14.4796	17	7.69231	9	4.0724	12	5.42986	5	2.26244	11	4.97738	23	10.4072	4	1.80995	6	2.71493	12	5.42986	7	3.16742	9	4.0724	16	7.23982	13	5.88235	0	0	10	4.52489	18	8.1448	8	3.61991	0
xseB	complement(1148532..1148747)	Spy49_1156c	216		-1.73902		-1.6286			71	2	2.8169	9	12.6761	2	2.8169	5	7.04225	3	4.22535	1	1.40845	6	8.4507	4	5.6338	0	0	0	0	5	7.04225	3	4.22535	8	11.2676	6	8.4507	10	14.0845	0	0	0	0	3	4.22535	4	5.6338	0
xseA	complement(1148725..1150065)	Spy49_1157c	1341		-1.83058		-2.1812			446	14	3.13901	44	9.86547	30	6.72646	32	7.17489	28	6.27803	13	2.9148	26	5.8296	39	8.74439	15	3.36323	5	1.12108	32	7.17489	13	2.9148	31	6.95067	28	6.27803	28	6.27803	1	0.224215	30	6.72646	22	4.93274	11	2.46637	4
folD	complement(1150218..1151072)	Spy49_1158c	855		-1.11497		-1.77541			284	5	1.76056	28	9.85915	25	8.80282	26	9.15493	9	3.16901	13	4.57746	15	5.28169	23	8.09859	5	1.76056	8	2.8169	13	4.57746	14	4.92958	20	7.04225	15	5.28169	17	5.98592	4	1.40845	12	4.22535	22	7.74648	9	3.16901	1
gene:Spy49_1159c	complement(1151280..1152974)	Spy49_1159c	1695		-1.70916		-2.07605			564	20	3.5461	42	7.44681	43	7.62411	35	6.20567	25	4.43262	20	3.5461	34	6.02837	52	9.21986	37	6.56028	4	0.70922	26	4.60993	29	5.14184	36	6.38298	38	6.73759	36	6.38298	8	1.41844	23	4.07801	40	7.0922	13	2.30496	3
phr	complement(1153152..1154561)	Spy49_1160c	1410		-1.842		-2.81224			469	25	5.33049	43	9.16844	26	5.54371	24	5.11727	22	4.69083	21	4.47761	22	4.69083	35	7.46269	25	5.33049	10	2.1322	40	8.52878	19	4.05117	31	6.60981	29	6.18337	24	5.11727	5	1.0661	23	4.90405	24	5.11727	9	1.91898	12
gtr	complement(1154710..1155444)	Spy49_1161c	735		4.27164		2.69297			244	10	4.09836	25	10.2459	18	7.37705	19	7.78689	14	5.7377	10	4.09836	14	5.7377	16	6.55738	3	1.22951	3	1.22951	8	3.27869	7	2.86885	19	7.78689	17	6.96721	18	7.37705	0	0	8	3.27869	20	8.19672	15	6.14754	0
gene:Spy49_1162c	complement(1155444..1156130)	Spy49_1162c	687		4.54195		3.28832			228	12	5.26316	27	11.8421	23	10.0877	24	10.5263	13	5.70175	11	4.82456	12	5.26316	19	8.33333	10	4.38596	4	1.75439	8	3.50877	10	4.38596	6	2.63158	4	1.75439	6	2.63158	0	0	7	3.07018	16	7.01754	11	4.82456	5
gene:Spy49_1163c	complement(1156257..1156487)	Spy49_1163c	231		-3.16894		-2.76806			76	4	5.26316	8	10.5263	5	6.57895	8	10.5263	5	6.57895	2	2.63158	2	2.63158	4	5.26316	3	3.94737	1	1.31579	0	0	5	6.57895	1	1.31579	7	9.21053	8	10.5263	0	0	6	7.89474	4	5.26316	3	3.94737	0
clpE	1156785..1159067	Spy49_1164	2283		-3.79042		-3.08225			760	25	3.28947	67	8.81579	57	7.5	47	6.18421	31	4.07895	32	4.21053	40	5.26316	51	6.71053	22	2.89474	13	1.71053	41	5.39474	46	6.05263	47	6.18421	52	6.84211	61	8.02632	4	0.526316	43	5.65789	63	8.28947	18	2.36842	0
mutT	1159195..1159650	Spy49_1165	456		1.0696		-1.46379			151	8	5.29801	10	6.62252	10	6.62252	6	3.97351	8	5.29801	7	4.63576	7	4.63576	12	7.94702	10	6.62252	9	5.96026	8	5.29801	6	3.97351	9	5.96026	4	2.64901	14	9.27152	0	0	5	3.31126	12	7.94702	2	1.3245	4
gene:Spy49_1166	1159701..1160003	Spy49_1166	303		-1.26018		-1.74625			100	4	4	10	10	12	12	5	5	7	7	4	4	8	8	4	4	4	4	3	3	4	4	7	7	8	8	5	5	7	7	0	0	5	5	2	2	1	1	0
ileS	complement(1160268..1163024)	Spy49_1167c	2757		-1.09909		-1.46273			918	38	4.13943	72	7.84314	56	6.10022	69	7.51634	55	5.99129	37	4.0305	56	6.10022	84	9.15033	39	4.24837	21	2.28758	31	3.37691	34	3.7037	49	5.33769	65	7.08061	70	7.62527	3	0.326797	38	4.13943	57	6.20915	21	2.28758	23
divIVA	complement(1163342..1164100)	Spy49_1168c	759		1.0687		-1.1651			252	9	3.57143	26	10.3175	10	3.96825	14	5.55556	21	8.33333	5	1.98413	19	7.53968	21	8.33333	6	2.38095	2	0.793651	14	5.55556	12	4.7619	19	7.53968	21	8.33333	35	13.8889	1	0.396825	12	4.7619	1	0.396825	3	1.19048	1
gene:Spy49_1169c	complement(1164110..1164901)	Spy49_1169c	792		-1.2083		-1.19852			263	12	4.56274	31	11.7871	25	9.5057	20	7.60456	18	6.84411	4	1.52091	14	5.32319	12	4.56274	13	4.94297	7	2.6616	12	4.56274	12	4.56274	19	7.22433	16	6.08365	14	5.32319	0	0	13	4.94297	13	4.94297	8	3.04183	0
gene:Spy49_1170c	complement(1164901..1165155)	Spy49_1170c	255		-1.35618		-1.21688			84	8	9.52381	15	17.8571	13	15.4762	7	8.33333	5	5.95238	3	3.57143	2	2.38095	6	7.14286	4	4.7619	0	0	2	2.38095	2	2.38095	3	3.57143	2	2.38095	1	1.19048	0	0	4	4.7619	4	4.7619	2	2.38095	1
gene:Spy49_1171c	complement(1165160..1165828)	Spy49_1171c	669		-1.13344		-1.15203			222	8	3.6036	10	4.5045	11	4.95495	14	6.30631	21	9.45946	8	3.6036	12	5.40541	12	5.40541	8	3.6036	7	3.15315	21	9.45946	10	4.5045	12	5.40541	17	7.65766	16	7.20721	3	1.35135	16	7.20721	6	2.7027	10	4.5045	0
gene:Spy49_1172c	complement(1165828..1166499)	Spy49_1172c	672		-1.23567		-1.20797			223	10	4.4843	18	8.07175	23	10.3139	13	5.8296	13	5.8296	5	2.24215	11	4.93274	17	7.62332	6	2.69058	6	2.69058	8	3.58744	13	5.8296	21	9.41704	10	4.4843	18	8.07175	1	0.44843	12	5.38117	9	4.03587	8	3.58744	1
ftsZ	complement(1166502..1167821)	Spy49_1173c	1320		-1.37124		-1.27519			439	17	3.87244	30	6.83371	34	7.74487	31	7.0615	27	6.15034	13	2.96128	30	6.83371	45	10.2506	2	0.455581	2	0.455581	23	5.23918	25	5.69476	16	3.64465	28	6.37813	33	7.51708	1	0.22779	20	4.55581	50	11.3895	10	2.2779	2
ftsA	complement(1167845..1169209)	Spy49_1174c	1365		-2.17208		-1.29016			454	13	2.86344	30	6.60793	47	10.3524	43	9.47137	34	7.48899	20	4.40529	26	5.72687	30	6.60793	10	2.20264	3	0.660793	18	3.96476	13	2.86344	22	4.84581	22	4.84581	44	9.69163	0	0	23	5.06608	41	9.03084	15	3.30396	0
ftsQ	complement(1169420..1170568)	Spy49_1175c	1149		1.17697		1.32763			382	10	2.6178	41	10.733	20	5.2356	23	6.02094	27	7.06806	22	5.75916	23	6.02094	23	6.02094	8	2.09424	6	1.57068	32	8.37696	18	4.71204	49	12.8272	18	4.71204	36	9.42408	0	0	8	2.09424	10	2.6178	5	1.3089	3
murG	complement(1170569..1171651)	Spy49_1176c	1083		-1.01384		1.32165			360	22	6.11111	44	12.2222	21	5.83333	21	5.83333	19	5.27778	13	3.61111	21	5.83333	30	8.33333	13	3.61111	13	3.61111	16	4.44444	12	3.33333	28	7.77778	21	5.83333	21	5.83333	0	0	11	3.05556	24	6.66667	8	2.22222	2
murD	complement(1171651..1173009)	Spy49_1177c	1359		-1.4743		-1.18492			452	17	3.76106	49	10.8407	36	7.9646	28	6.19469	26	5.75221	16	3.53982	27	5.97345	53	11.7257	12	2.65487	7	1.54867	17	3.76106	23	5.0885	29	6.41593	27	5.97345	25	5.53097	3	0.663717	11	2.43363	33	7.30088	11	2.43363	2
gene:Spy49_1178c	complement(1173365..1173616)	Spy49_1178c	252		-1.08354		1.24949			83	5	6.0241	11	13.253	8	9.63855	8	9.63855	4	4.81928	4	4.81928	3	3.61446	6	7.22892	5	6.0241	0	0	1	1.20482	1	1.20482	7	8.43373	1	1.20482	1	1.20482	0	0	3	3.61446	7	8.43373	8	9.63855	0
gene:Spy49_1179c	complement(1173738..1175579)	Spy49_1179c	1842		-1.67749		-1.52264			613	21	3.42577	52	8.48287	49	7.99347	51	8.31974	29	4.73083	25	4.0783	44	7.17781	34	5.54649	12	1.95759	9	1.46819	23	3.75204	26	4.24144	32	5.22023	45	7.34095	55	8.97227	2	0.326264	39	6.36215	44	7.17781	19	3.09951	2
gene:Spy49_1180c	complement(1175762..1176151)	Spy49_1180c	390		2.58147		2.36168			129	7	5.42636	12	9.30233	8	6.20155	10	7.75194	2	1.55039	6	4.65116	6	4.65116	9	6.97674	7	5.42636	1	0.775194	7	5.42636	4	3.10078	14	10.8527	9	6.97674	4	3.10078	0	0	8	6.20155	8	6.20155	4	3.10078	3
gene:Spy49_1181c	complement(1176161..1177132)	Spy49_1181c	972		1.17221		1.60057			323	13	4.02477	22	6.81115	29	8.97833	28	8.66873	19	5.88235	7	2.16718	18	5.57276	37	11.4551	6	1.85759	5	1.54799	5	1.54799	15	4.64396	15	4.64396	17	5.26316	22	6.81115	3	0.928793	8	2.47678	46	14.2415	5	1.54799	3
gene:Spy49_1182c	complement(1177137..1177340)	Spy49_1182c	204		1.39131		1.1692			67	2	2.98507	14	20.8955	4	5.97015	2	2.98507	1	1.49254	0	0	1	1.49254	1	1.49254	5	7.46269	1	1.49254	3	4.47761	2	2.98507	6	8.95522	5	7.46269	7	10.4478	0	0	6	8.95522	4	5.97015	3	4.47761	0
gene:Spy49_1183c	complement(1177482..1178009)	Spy49_1183c	528		-1.86592		-2.76885			175	3	1.71429	21	12	7	4	11	6.28571	12	6.85714	4	2.28571	13	7.42857	19	10.8571	8	4.57143	6	3.42857	6	3.42857	8	4.57143	12	6.85714	10	5.71429	14	8	0	0	4	2.28571	10	5.71429	5	2.85714	2
gene:Spy49_1184	1178237..1178863	Spy49_1184	627		1.27896		1.5147			208	23	11.0577	48	23.0769	21	10.0962	8	3.84615	21	10.0962	5	2.40385	6	2.88462	11	5.28846	9	4.32692	5	2.40385	9	4.32692	3	1.44231	4	1.92308	5	2.40385	4	1.92308	5	2.40385	5	2.40385	8	3.84615	2	0.961538	6
gene:Spy49_1185c	complement(1178945..1180024)	Spy49_1185c	1080		1.04062		-1.02056			359	14	3.89972	28	7.79944	23	6.40669	33	9.1922	24	6.68524	9	2.50696	19	5.29248	19	5.29248	13	3.62117	8	2.22841	18	5.01393	21	5.84958	26	7.24234	21	5.84958	21	5.84958	8	2.22841	23	6.40669	18	5.01393	10	2.78552	3
gene:Spy49_1186c	complement(1180028..1180648)	Spy49_1186c	621		1.36175		1.0541			206	12	5.82524	12	5.82524	11	5.33981	6	2.91262	16	7.76699	10	4.85437	9	4.36893	5	2.42718	9	4.36893	4	1.94175	12	5.82524	14	6.79612	32	15.534	11	5.33981	17	8.25243	2	0.970874	14	6.79612	7	3.39806	2	0.970874	1
gene:Spy49_1187c	complement(1181096..1182073)	Spy49_1187c	978		-1.00021		-1.17294			325	9	2.76923	29	8.92308	27	8.30769	25	7.69231	25	7.69231	12	3.69231	16	4.92308	28	8.61538	19	5.84615	9	2.76923	19	5.84615	12	3.69231	19	5.84615	17	5.23077	20	6.15385	2	0.615385	16	4.92308	15	4.61538	5	1.53846	1
gene:Spy49_1188c	complement(1182487..1183524)	Spy49_1188c	1038		-1.04186		-1.16818			345	13	3.76812	34	9.85507	24	6.95652	27	7.82609	17	4.92754	11	3.18841	27	7.82609	30	8.69565	14	4.05797	3	0.869565	10	2.89855	16	4.63768	31	8.98551	20	5.7971	16	4.63768	0	0	11	3.18841	33	9.56522	5	1.44928	3
kdtB	complement(1183511..1184002)	Spy49_1189c	492		1.17635		-1.20134			163	8	4.90798	19	11.6564	11	6.74847	14	8.58896	11	6.74847	4	2.45399	11	6.74847	10	6.13497	6	3.68098	5	3.06748	6	3.68098	9	5.52147	10	6.13497	7	4.29448	12	7.36196	0	0	9	5.52147	7	4.29448	3	1.84049	1
gene:Spy49_1190c	complement(1183992..1184531)	Spy49_1190c	540		1.20383		-1.09125			179	7	3.91061	17	9.49721	15	8.37989	16	8.93855	7	3.91061	6	3.35196	12	6.70391	17	9.49721	4	2.23464	0	0	3	1.67598	7	3.91061	14	7.82123	8	4.46927	12	6.70391	2	1.11732	10	5.58659	15	8.37989	6	3.35196	1
asnA	complement(1184654..1185646)	Spy49_1191c	993		1.3081		-2.06493			330	13	3.93939	32	9.69697	20	6.06061	29	8.78788	15	4.54545	13	3.93939	18	5.45455	17	5.15152	9	2.72727	9	2.72727	14	4.24242	14	4.24242	21	6.36364	23	6.9697	27	8.18182	0	0	15	4.54545	27	8.18182	7	2.12121	7
arcC	complement(1185959..1186909)	Spy49_1192c	951		-3.45814		-2.25129			316	9	2.8481	23	7.27848	21	6.64557	36	11.3924	21	6.64557	15	4.74684	17	5.37975	37	11.7089	2	0.632911	2	0.632911	17	5.37975	16	5.06329	24	7.59494	18	5.6962	22	6.96203	1	0.316456	3	0.949367	24	7.59494	6	1.89873	2
gene:Spy49_1193c	complement(1186929..1188260)	Spy49_1193c	1332		-4.34261		-2.24998			443	19	4.28894	48	10.8352	21	4.74041	26	5.86907	16	3.61174	18	4.06321	25	5.64334	46	10.3837	20	4.51467	7	1.58014	22	4.96614	12	2.7088	28	6.32054	33	7.44921	34	7.67494	8	1.80587	17	3.83747	34	7.67494	7	1.58014	2
gene:Spy49_1194c	complement(1188277..1189578)	Spy49_1194c	1302		-4.90611		-2.17305			433	30	6.92841	45	10.3926	47	10.8545	39	9.00693	28	6.46651	14	3.23326	28	6.46651	37	8.54503	8	1.84758	3	0.692841	10	2.30947	12	2.77136	13	3.00231	11	2.54042	17	3.9261	2	0.461894	9	2.07852	46	10.6236	26	6.00462	8
arcB	complement(1189941..1190954)	Spy49_1195c	1014		-5.73775		-3.27366			337	20	5.93472	34	10.089	13	3.85757	27	8.01187	11	3.26409	9	2.67062	22	6.52819	29	8.60534	10	2.96736	10	2.96736	9	2.67062	13	3.85757	24	7.12166	21	6.23145	32	9.49555	2	0.593472	14	4.1543	25	7.4184	9	2.67062	3
gene:Spy49_1196c	complement(1190979..1191419)	Spy49_1196c	441		-7.94837		-3.58281			146	4	2.73973	15	10.274	7	4.79452	8	5.47945	5	3.42466	2	1.36986	13	8.90411	13	8.90411	12	8.21918	1	0.684932	8	5.47945	5	3.42466	9	6.16438	9	6.16438	12	8.21918	2	1.36986	6	4.10959	11	7.53425	3	2.05479	1
arcA	complement(1191519..1192754)	Spy49_1197c	1236		-2.38781		-4.01872			411	17	4.13625	44	10.7056	30	7.29927	26	6.32603	16	3.89294	17	4.13625	24	5.83942	28	6.81265	13	3.16302	10	2.43309	8	1.94647	20	4.86618	24	5.83942	26	6.32603	42	10.219	2	0.486618	22	5.3528	30	7.29927	11	2.6764	1
gene:Spy49_1198c	complement(1193028..1193708)	Spy49_1198c	681		-1.1582		-1.07586			226	18	7.9646	26	11.5044	13	5.75221	13	5.75221	16	7.07965	3	1.32743	18	7.9646	5	2.21239	16	7.07965	6	2.65487	11	4.86726	3	1.32743	18	7.9646	19	8.40708	12	5.30973	0	0	13	5.75221	10	4.42478	6	2.65487	0
argR	1193850..1194323	Spy49_1199	474		1.82948		1.70105			157	5	3.18471	17	10.828	13	8.28025	7	4.4586	9	5.73248	4	2.54777	15	9.55414	9	5.73248	4	2.54777	6	3.82166	12	7.64331	6	3.82166	9	5.73248	7	4.4586	12	7.64331	4	2.54777	7	4.4586	5	3.18471	5	3.18471	1
gene:Spy49_1200c	complement(1194490..1195206)	Spy49_1200c	717		-3.0875		-5.13772			238	11	4.62185	26	10.9244	12	5.04202	16	6.72269	14	5.88235	9	3.78151	10	4.20168	21	8.82353	7	2.94118	6	2.52101	11	4.62185	14	5.88235	14	5.88235	21	8.82353	16	6.72269	3	1.2605	9	3.78151	13	5.46218	3	1.2605	2
gene:Spy49_1201c	complement(1195220..1196299)	Spy49_1201c	1080		1.42491		1.51791			359	13	3.62117	36	10.0279	23	6.40669	21	5.84958	14	3.89972	19	5.29248	14	3.89972	25	6.96379	21	5.84958	4	1.11421	20	5.57103	18	5.01393	24	6.68524	25	6.96379	24	6.68524	4	1.11421	19	5.29248	18	5.01393	9	2.50696	8
yesM	complement(1196372..1198105)	Spy49_1202c	1734		1.22807		1.39037			577	17	2.94627	70	12.1317	40	6.93241	43	7.45234	42	7.27903	16	2.77296	31	5.37262	40	6.93241	23	3.98614	13	2.25303	51	8.83882	20	3.4662	36	6.23917	34	5.89255	25	4.33276	2	0.34662	26	4.50607	26	4.50607	15	2.59965	7
yesN	complement(1198102..1198842)	Spy49_1203c	741		1.10714		1.37667			246	11	4.47154	38	15.4472	14	5.69106	14	5.69106	15	6.09756	8	3.25203	8	3.25203	15	6.09756	11	4.47154	2	0.813008	21	8.53659	8	3.25203	22	8.94309	16	6.50407	18	7.31707	0	0	6	2.43902	13	5.28455	5	2.03252	1
msrA1	complement(1198930..1200036)	Spy49_1204c	1107		1.85871		2.15694			368	16	4.34783	24	6.52174	22	5.97826	27	7.33696	27	7.33696	16	4.34783	17	4.61957	23	6.25	21	5.70652	9	2.44565	14	3.80435	14	3.80435	37	10.0543	26	7.06522	21	5.70652	4	1.08696	13	3.53261	28	7.6087	4	1.08696	5
gene:Spy49_1205c	complement(1200079..1200702)	Spy49_1205c	624		2.52523		2.0133			207	6	2.89855	20	9.66184	7	3.38164	10	4.83092	17	8.21256	6	2.89855	14	6.76329	14	6.76329	7	3.38164	3	1.44928	4	1.93237	2	0.966184	34	16.4251	20	9.66184	8	3.86473	4	1.93237	2	0.966184	16	7.72947	10	4.83092	3
ccdA	complement(1200715..1201404)	Spy49_1206c	690		1.92414		3.03892			229	20	8.73362	40	17.4672	23	10.0437	18	7.86026	13	5.67686	7	3.05677	11	4.80349	12	5.24017	7	3.05677	3	1.31004	6	2.62009	10	4.36681	12	5.24017	3	1.31004	0	0	2	0.873362	2	0.873362	30	13.1004	6	2.62009	4
gene:Spy49_1207c	complement(1202097..1202390)	Spy49_1207c	294		-1.5502		-2.33505			97	3	3.09278	10	10.3093	4	4.12371	11	11.3402	5	5.15464	3	3.09278	7	7.21649	3	3.09278	4	4.12371	2	2.06186	4	4.12371	3	3.09278	6	6.18557	8	8.24742	5	5.15464	2	2.06186	9	9.27835	5	5.15464	2	2.06186	1
gene:Spy49_1208c	complement(1202401..1203426)	Spy49_1208c	1026		-1.78571		-2.13495			341	24	7.03812	43	12.61	19	5.57185	21	6.15836	20	5.8651	9	2.6393	14	4.10557	18	5.27859	14	4.10557	7	2.05279	16	4.69208	15	4.39883	26	7.62463	18	5.27859	23	6.74487	5	1.46628	24	7.03812	19	5.57185	4	1.17302	2
gene:Spy49_1209c	complement(1203423..1204097)	Spy49_1209c	675		-2.06997		-2.07155			224	4	1.78571	22	9.82143	11	4.91071	17	7.58929	14	6.25	7	3.125	8	3.57143	14	6.25	10	4.46429	6	2.67857	14	6.25	6	2.67857	19	8.48214	13	5.80357	18	8.03571	7	3.125	12	5.35714	9	4.01786	10	4.46429	3
gene:Spy49_1210c	complement(1204099..1204947)	Spy49_1210c	849		-2.25431		-2.69165			282	15	5.31915	20	7.0922	16	5.67376	20	7.0922	27	9.57447	6	2.12766	13	4.60993	20	7.0922	9	3.19149	6	2.12766	9	3.19149	14	4.96454	23	8.15603	15	5.31915	25	8.86525	1	0.35461	14	4.96454	18	6.38298	9	3.19149	2
gene:Spy49_1211c	complement(1204952..1206847)	Spy49_1211c	1896		-2.72096		-3.01539			631	32	5.07132	70	11.0935	37	5.86371	25	3.96197	43	6.81458	20	3.16957	35	5.54675	26	4.12044	30	4.75436	15	2.37718	29	4.59588	39	6.18067	53	8.39937	42	6.6561	50	7.92393	5	0.792393	30	4.75436	30	4.75436	12	1.90174	8
gene:Spy49_1212c	complement(1206847..1207575)	Spy49_1212c	729		-1.99563		-2.65225			242	11	4.54545	17	7.02479	15	6.19835	19	7.85124	20	8.26446	7	2.89256	15	6.19835	13	5.3719	16	6.61157	4	1.65289	7	2.89256	12	4.95868	17	7.02479	16	6.61157	17	7.02479	3	1.23967	14	5.78512	13	5.3719	5	2.06612	1
gene:Spy49_1213c	complement(1207708..1210110)	Spy49_1213c	2403		-1.8915		-3.68848			800	32	4	88	11	54	6.75	41	5.125	55	6.875	15	1.875	43	5.375	41	5.125	47	5.875	24	3	33	4.125	49	6.125	61	7.625	60	7.5	50	6.25	12	1.5	34	4.25	39	4.875	18	2.25	4
valS	complement(1210270..1212918)	Spy49_1215c	2649		-1.57193		-1.19247			882	39	4.42177	67	7.59637	54	6.12245	66	7.48299	42	4.7619	38	4.30839	44	4.98866	70	7.93651	30	3.40136	17	1.92744	31	3.51474	42	4.7619	57	6.46259	64	7.25624	78	8.84354	0	0	42	4.7619	52	5.89569	23	2.60771	26
gene:Spy49_1216c	complement(1212920..1213483)	Spy49_1216c	564		-3.09507		-2.62783			187	12	6.41711	13	6.95187	18	9.62567	8	4.27807	7	3.74332	6	3.20856	16	8.55615	13	6.95187	3	1.60428	5	2.6738	14	7.48663	11	5.88235	12	6.41711	9	4.81283	16	8.55615	0	0	9	4.81283	5	2.6738	8	4.27807	2
gene:Spy49_1217c	complement(1213480..1213659)	Spy49_1217c	180		-4.64476		-5.03233			59	2	3.38983	6	10.1695	1	1.69492	2	3.38983	3	5.08475	0	0	1	1.69492	4	6.77966	2	3.38983	1	1.69492	5	8.47458	2	3.38983	6	10.1695	4	6.77966	5	8.47458	2	3.38983	7	11.8644	4	6.77966	1	1.69492	1
gene:Spy49_1218c	complement(1214086..1214481)	Spy49_1218c	396		-1.26491		-1.5696			131	4	3.05344	14	10.687	4	3.05344	12	9.16031	7	5.34351	2	1.52672	8	6.10687	15	11.4504	1	0.763359	1	0.763359	5	3.81679	5	3.81679	20	15.2672	5	3.81679	12	9.16031	0	0	4	3.05344	10	7.63359	1	0.763359	1
gene:Spy49_1219c	complement(1214499..1214753)	Spy49_1219c	255		-1.68998		-1.75885			84	7	8.33333	6	7.14286	3	3.57143	3	3.57143	3	3.57143	1	1.19048	2	2.38095	8	9.52381	5	5.95238	2	2.38095	5	5.95238	3	3.57143	8	9.52381	9	10.7143	9	10.7143	0	0	3	3.57143	4	4.7619	2	2.38095	1
aroA2	1215231..1215983	Spy49_1220	753		1.95769		3.20877			250	8	3.2	26	10.4	21	8.4	12	4.8	17	6.8	8	3.2	8	3.2	19	7.6	11	4.4	6	2.4	16	6.4	9	3.6	13	5.2	17	6.8	15	6	4	1.6	12	4.8	18	7.2	9	3.6	1
aroB	1216039..1217112	Spy49_1221	1074		2.37298		4.0454			357	22	6.16246	40	11.2045	28	7.84314	22	6.16246	23	6.44258	12	3.36134	25	7.0028	16	4.48179	11	3.08123	15	4.20168	22	6.16246	8	2.2409	22	6.16246	23	6.44258	22	6.16246	4	1.12045	12	3.36134	24	6.72269	6	1.68067	0
gene:Spy49_1222c	complement(1217548..1217853)	Spy49_1222c	306		1.62872		1.21976			101	1	0.990099	18	17.8218	7	6.93069	8	7.92079	10	9.90099	2	1.9802	3	2.9703	6	5.94059	2	1.9802	4	3.9604	12	11.8812	1	0.990099	6	5.94059	6	5.94059	7	6.93069	1	0.990099	2	1.9802	3	2.9703	2	1.9802	0
gene:Spy49_1223c	complement(1217855..1218193)	Spy49_1223c	339		1.32231		1.05042			112	2	1.78571	11	9.82143	10	8.92857	12	10.7143	6	5.35714	4	3.57143	7	6.25	8	7.14286	3	2.67857	3	2.67857	9	8.03571	2	1.78571	3	2.67857	6	5.35714	9	8.03571	0	0	4	3.57143	7	6.25	6	5.35714	0
gene:Spy49_1224c	complement(1218246..1219001)	Spy49_1224c	756		1.03365		1.13643			251	9	3.58566	27	10.757	10	3.98406	20	7.96813	7	2.78884	8	3.18725	17	6.77291	18	7.17131	5	1.99203	9	3.58566	14	5.57769	13	5.17928	18	7.17131	10	3.98406	16	6.3745	5	1.99203	17	6.77291	16	6.3745	9	3.58566	3
aroE1	complement(1219236..1220114)	Spy49_1225c	879		-2.12005		-1.43267			292	8	2.73973	41	14.0411	17	5.82192	24	8.21918	15	5.13699	11	3.76712	16	5.47945	32	10.9589	5	1.71233	7	2.39726	12	4.10959	10	3.42466	18	6.16438	17	5.82192	16	5.47945	0	0	12	4.10959	25	8.56164	6	2.05479	0
gene:Spy49_1226c	complement(1220252..1223668)	Spy49_1226c	3417		1.08391		1.19035			1138	45	3.95431	128	11.2478	42	3.69069	70	6.15114	90	7.90861	41	3.60281	71	6.23902	87	7.64499	60	5.27241	34	2.9877	85	7.46924	34	2.9877	59	5.18453	66	5.79965	61	5.36028	18	1.58172	35	3.07557	72	6.32689	13	1.14236	27
gene:Spy49_1227c	complement(1223688..1225172)	Spy49_1227c	1485		1.07232		-1.07426			494	23	4.65587	60	12.1457	27	5.46559	26	5.26316	27	5.46559	13	2.63158	27	5.46559	29	5.87045	29	5.87045	9	1.82186	36	7.28745	18	3.64372	41	8.2996	33	6.68016	38	7.69231	5	1.01215	17	3.4413	18	3.64372	14	2.83401	4
gene:Spy49_1228c	complement(1225172..1226896)	Spy49_1228c	1725		-1.17181		-1.14101			574	25	4.3554	75	13.0662	33	5.74913	38	6.62021	41	7.14286	12	2.09059	28	4.87805	39	6.79443	37	6.44599	14	2.43902	30	5.22648	24	4.18118	27	4.70383	35	6.09756	35	6.09756	2	0.348432	38	6.62021	23	4.00697	15	2.61324	3
gene:Spy49_1229c	complement(1226886..1227491)	Spy49_1229c	606		1.03987		-1.02427			201	23	11.4428	36	17.9104	12	5.97015	17	8.45771	12	5.97015	2	0.995025	14	6.96517	11	5.47264	8	3.9801	3	1.49254	6	2.98507	7	3.48259	10	4.97512	3	1.49254	6	2.98507	3	1.49254	4	1.99005	9	4.47761	7	3.48259	8
gene:Spy49_1230c	complement(1227797..1229242)	Spy49_1230c	1446		1.93965		1.3965			481	14	2.9106	39	8.10811	27	5.61331	30	6.23701	27	5.61331	17	3.5343	32	6.65281	40	8.31601	21	4.3659	3	0.623701	19	3.9501	30	6.23701	55	11.4345	40	8.31601	26	5.40541	2	0.4158	6	1.2474	30	6.23701	15	3.1185	8
gene:Spy49_1231c	complement(1229323..1230249)	Spy49_1231c	927		1.26053		1.49039			308	25	8.11688	29	9.41558	31	10.0649	23	7.46753	22	7.14286	14	4.54545	20	6.49351	26	8.44156	16	5.19481	3	0.974026	9	2.92208	12	3.8961	15	4.87013	8	2.5974	8	2.5974	1	0.324675	10	3.24675	15	4.87013	16	5.19481	5
gene:Spy49_1233c	complement(1230259..1231209)	Spy49_1233c	951		1.9421		1.41971			316	25	7.91139	34	10.7595	29	9.17722	25	7.91139	24	7.59494	12	3.79747	17	5.37975	25	7.91139	19	6.01266	2	0.632911	6	1.89873	18	5.6962	17	5.37975	12	3.79747	5	1.58228	0	0	8	2.53165	17	5.37975	11	3.48101	10
gene:Spy49_1234	1231405..1232100	Spy49_1234	696		1.71565		1.39248			231	12	5.19481	25	10.8225	18	7.79221	11	4.7619	19	8.22511	6	2.5974	7	3.0303	25	10.8225	9	3.8961	9	3.8961	13	5.62771	9	3.8961	11	4.7619	8	3.4632	12	5.19481	3	1.2987	4	1.7316	24	10.3896	6	2.5974	0
gene:Spy49_1235c	complement(1232893..1234335)	Spy49_1235c	1443		1.20782		1.79491			480	22	4.58333	38	7.91667	25	5.20833	34	7.08333	26	5.41667	25	5.20833	15	3.125	43	8.95833	30	6.25	18	3.75	15	3.125	22	4.58333	21	4.375	32	6.66667	32	6.66667	3	0.625	23	4.79167	32	6.66667	8	1.66667	16
hyl	complement(1234359..1236053)	Spy49_1236c	1695		1.30815		1.87134			564	30	5.31915	59	10.461	30	5.31915	28	4.96454	24	4.25532	25	4.43262	30	5.31915	44	7.80142	32	5.67376	15	2.65957	38	6.73759	18	3.19149	30	5.31915	41	7.2695	40	7.0922	5	0.886525	30	5.31915	19	3.36879	12	2.12766	14
gene:Spy49_1237c	complement(1236104..1237144)	Spy49_1237c	1041		1.27698		1.10577			346	14	4.04624	41	11.8497	23	6.6474	24	6.93642	31	8.95954	11	3.17919	21	6.06936	25	7.22543	14	4.04624	9	2.60116	23	6.6474	5	1.44509	20	5.78035	21	6.06936	21	6.06936	5	1.44509	13	3.75723	19	5.49133	5	1.44509	1
gene:Spy49_1238	1237277..1238563	Spy49_1238	1287		-1.12753		1.29261			428	19	4.43925	44	10.2804	23	5.37383	13	3.03738	25	5.84112	20	4.6729	31	7.24299	35	8.17757	24	5.60748	12	2.80374	20	4.6729	18	4.20561	17	3.97196	32	7.47664	27	6.30841	6	1.40187	15	3.50467	24	5.60748	13	3.03738	10
gene:Spy49_1239	1238578..1241283	Spy49_1239	2706		-1.52438		1.21892			901	41	4.5505	89	9.87791	49	5.4384	35	3.88457	65	7.21421	39	4.32852	65	7.21421	67	7.43618	34	3.77358	28	3.10766	56	6.21532	42	4.66149	42	4.66149	59	6.54828	59	6.54828	10	1.10988	45	4.99445	43	4.77248	19	2.10877	14
gene:Spy49_1240c	complement(1241384..1242739)	Spy49_1240c	1356		2.24952		2.15267			451	40	8.86918	68	15.0776	46	10.1996	31	6.87361	34	7.5388	10	2.21729	21	4.65632	23	5.09978	18	3.99113	9	1.99557	25	5.54324	15	3.32594	26	5.76497	23	5.09978	17	3.7694	6	1.33038	16	3.54767	10	2.21729	10	2.21729	3
gene:Spy49_1241c	complement(1243405..1244760)	Spy49_1241c	1356		-1.84109		-1.08512			451	18	3.99113	34	7.5388	35	7.76053	39	8.64745	19	4.21286	18	3.99113	21	4.65632	35	7.76053	20	4.43459	8	1.77384	29	6.43016	14	3.10421	45	9.97783	26	5.76497	22	4.87805	7	1.55211	20	4.43459	30	6.65188	9	1.99557	2
recX	1244875..1245651	Spy49_1242	777		-2.12158		-2.15435			258	8	3.10078	37	14.3411	18	6.97674	6	2.32558	12	4.65116	4	1.55039	10	3.87597	11	4.26357	15	5.81395	6	2.32558	24	9.30233	12	4.65116	33	12.7907	27	10.4651	14	5.42636	1	0.387597	9	3.48837	7	2.71318	3	1.16279	1
gene:Spy49_1243	1245731..1246264	Spy49_1243	534		2.46024		1.37393			177	6	3.38983	14	7.9096	14	7.9096	11	6.21469	7	3.9548	4	2.25989	10	5.64972	8	4.51977	13	7.34463	6	3.38983	2	1.12994	8	4.51977	17	9.60452	16	9.03955	12	6.77966	1	0.564972	9	5.08475	7	3.9548	7	3.9548	5
gene:Spy49_1244	1246634..1246912	Spy49_1244	279		2.24424		1.76114			92	1	1.08696	16	17.3913	12	13.0435	5	5.43478	5	5.43478	2	2.17391	8	8.69565	3	3.26087	2	2.17391	3	3.26087	3	3.26087	7	7.6087	6	6.52174	3	3.26087	3	3.26087	1	1.08696	6	6.52174	5	5.43478	1	1.08696	0
gene:Spy49_1245	1246927..1247034	Spy49_1245	108		2.62108		2.40866			35	1	2.85714	4	11.4286	1	2.85714	4	11.4286	2	5.71429	1	2.85714	4	11.4286	1	2.85714	0	0	2	5.71429	3	8.57143	2	5.71429	3	8.57143	1	2.85714	4	11.4286	0	0	2	5.71429	0	0	0	0	0
gene:Spy49_1247c	complement(1254000..1254548)	Spy49_1247c	549		-4.07029		-8.90872			-	-	-	-	-	-	-	-	-	-	-	-	-	-	-	-	-	-	-	-	-	-	-	-	-	-	-	-	-	-	-	-	-	-	-	-	-	-	-	-
comF	complement(1254628..1255293)	Spy49_1248c	666		8.68605		2.39385			221	8	3.61991	20	9.04977	23	10.4072	14	6.33484	20	9.04977	7	3.16742	9	4.0724	15	6.78733	12	5.42986	2	0.904977	13	5.88235	10	4.52489	19	8.59729	9	4.0724	8	3.61991	11	4.97738	12	5.42986	6	2.71493	2	0.904977	1
gene:Spy49_1249c	complement(1255265..1256590)	Spy49_1249c	1326		5.20048		2.79232			441	18	4.08163	50	11.3379	37	8.39002	28	6.34921	30	6.80272	19	4.30839	26	5.89569	33	7.48299	16	3.62812	13	2.94785	26	5.89569	14	3.1746	31	7.02948	12	2.72109	22	4.98866	9	2.04082	24	5.44218	21	4.7619	10	2.26757	2
gene:Spy49_1250	1256646..1257278	Spy49_1250	633		-1.32399		-1.64933			210	10	4.7619	15	7.14286	22	10.4762	11	5.2381	16	7.61905	5	2.38095	16	7.61905	9	4.28571	9	4.28571	5	2.38095	8	3.80952	10	4.7619	18	8.57143	8	3.80952	16	7.61905	6	2.85714	8	3.80952	15	7.14286	3	1.42857	0
cysM	1257406..1258347	Spy49_1251	942		-1.76859		-3.78116			313	6	1.91693	26	8.30671	30	9.58466	22	7.02875	19	6.07029	16	5.11182	21	6.70927	36	11.5016	9	2.8754	4	1.27796	9	2.8754	9	2.8754	22	7.02875	9	2.8754	27	8.6262	0	0	8	2.55591	30	9.58466	8	2.55591	2
gene:Spy49_1252c	complement(1258365..1258742)	Spy49_1252c	378		1.42182		1.42044			125	6	4.8	13	10.4	13	10.4	4	3.2	8	6.4	5	4	7	5.6	4	3.2	3	2.4	6	4.8	7	5.6	4	3.2	12	9.6	7	5.6	9	7.2	0	0	5	4	9	7.2	2	1.6	1
gene:Spy49_1253c	complement(1258742..1260142)	Spy49_1253c	1401		1.11394		1.25746			466	21	4.50644	42	9.01288	31	6.65236	33	7.08155	18	3.86266	21	4.50644	18	3.86266	40	8.58369	19	4.07725	13	2.7897	17	3.64807	18	3.86266	34	7.29614	39	8.3691	30	6.43777	2	0.429185	13	2.7897	41	8.79828	12	2.57511	4
gene:Spy49_1254c	complement(1260179..1260820)	Spy49_1254c	642		1.22972		1.06468			213	3	1.40845	28	13.1455	13	6.10329	22	10.3286	9	4.22535	5	2.34742	9	4.22535	19	8.92019	6	2.8169	8	3.75587	5	2.34742	7	3.28638	20	9.38967	19	8.92019	17	7.98122	0	0	6	2.8169	10	4.69484	6	2.8169	1
gene:Spy49_1255c	complement(1260813..1261817)	Spy49_1255c	1005		1.4236		1.01267			334	7	2.09581	55	16.4671	28	8.38323	18	5.38922	25	7.48503	3	0.898204	20	5.98802	13	3.89222	10	2.99401	7	2.09581	18	5.38922	21	6.28743	22	6.58683	23	6.88623	20	5.98802	0	0	18	5.38922	11	3.29341	12	3.59281	3
gene:Spy49_1256c	complement(1261814..1262506)	Spy49_1256c	693		1.79544		-1.0403			230	17	7.3913	28	12.1739	32	13.913	19	8.26087	12	5.21739	2	0.869565	14	6.08696	6	2.6087	8	3.47826	2	0.869565	7	3.04348	18	7.82609	14	6.08696	15	6.52174	8	3.47826	3	1.30435	10	4.34783	8	3.47826	6	2.6087	1
gene:Spy49_1257c	complement(1262629..1264527)	Spy49_1257c	1899		-1.10446		1.05381			632	18	2.8481	51	8.06962	43	6.8038	47	7.43671	70	11.0759	32	5.06329	50	7.91139	47	7.43671	24	3.79747	10	1.58228	26	4.11392	28	4.43038	40	6.32911	30	4.74684	36	5.6962	0	0	25	3.9557	39	6.17089	16	2.53165	0
pppL	complement(1264524..1265264)	Spy49_1259c	741		1.38812		1.39953			246	5	2.03252	23	9.34959	23	9.34959	17	6.91057	19	7.72358	4	1.62602	16	6.50407	13	5.28455	4	1.62602	7	2.84553	11	4.47154	15	6.09756	11	4.47154	20	8.13008	20	8.13008	0	0	9	3.65854	21	8.53659	6	2.43902	2
sunL	complement(1265302..1266624)	Spy49_1260c	1323		-1.09602		-1.27162			440	15	3.40909	50	11.3636	33	7.5	27	6.13636	30	6.81818	11	2.5	23	5.22727	37	8.40909	18	4.09091	10	2.27273	19	4.31818	19	4.31818	36	8.18182	33	7.5	24	5.45455	4	0.909091	22	5	22	5	3	0.681818	4
fmt	complement(1266614..1267549)	Spy49_1261c	936		-1.57037		-2.14154			311	10	3.21543	35	11.254	30	9.6463	19	6.10932	17	5.46624	19	6.10932	15	4.82315	24	7.71704	6	1.92926	7	2.2508	14	4.50161	9	2.89389	21	6.75241	15	4.82315	19	6.10932	0	0	8	2.57235	30	9.6463	11	3.53698	2
priA	complement(1267611..1269995)	Spy49_1262c	2385		-1.54148		-1.99481			794	31	3.90428	82	10.3275	58	7.30479	53	6.67506	49	6.17128	38	4.78589	46	5.79345	51	6.42317	33	4.15617	25	3.14861	43	5.41562	24	3.02267	63	7.93451	43	5.41562	47	5.9194	9	1.1335	45	5.66751	38	4.78589	14	1.76322	2
gene:Spy49_1263c	complement(1270060..1270377)	Spy49_1263c	318		1.16234		-1.4121			105	1	0.952381	9	8.57143	8	7.61905	6	5.71429	7	6.66667	5	4.7619	4	3.80952	11	10.4762	1	0.952381	2	1.90476	4	3.80952	1	0.952381	14	13.3333	3	2.85714	19	18.0952	0	0	5	4.7619	3	2.85714	2	1.90476	0
gene:Spy49_1265c	complement(1270393..1271028)	Spy49_1265c	636		1.38349		-1.20751			211	11	5.21327	14	6.63507	13	6.16114	22	10.4265	9	4.2654	11	5.21327	11	5.21327	11	5.21327	10	4.73934	2	0.947867	7	3.31754	4	1.89573	13	6.16114	12	5.6872	25	11.8483	0	0	15	7.109	16	7.58294	5	2.36967	0
gene:Spy49_1266c	complement(1271138..1272745)	Spy49_1266c	1608		-1.28696		1.45163			535	8	1.49533	53	9.90654	47	8.78505	36	6.72897	27	5.04673	11	2.05607	22	4.11215	52	9.71963	9	1.68224	13	2.42991	16	2.99065	19	3.5514	39	7.28972	31	5.79439	67	12.5234	0	0	45	8.41121	27	5.04673	13	2.42991	0
gene:Spy49_1267c	complement(1272875..1273771)	Spy49_1267c	897		-1.58384		-1.84093			298	12	4.02685	40	13.4228	27	9.0604	21	7.04698	23	7.71812	12	4.02685	10	3.3557	11	3.69128	11	3.69128	8	2.68456	12	4.02685	15	5.03356	23	7.71812	16	5.36913	18	6.04027	4	1.34228	14	4.69799	10	3.3557	8	2.68456	3
atoB	1273972..1275159	Spy49_1268	1188		-2.27228		-1.84897			395	9	2.27848	43	10.8861	26	6.58228	34	8.60759	21	5.31646	15	3.79747	26	6.58228	44	11.1392	5	1.26582	8	2.02532	20	5.06329	17	4.3038	23	5.82278	18	4.55696	25	6.32911	2	0.506329	13	3.29114	36	9.11392	10	2.53165	0
atoD1	1275183..1275833	Spy49_1269	651		-2.62151		-1.8783			216	9	4.16667	15	6.94444	17	7.87037	19	8.7963	4	1.85185	7	3.24074	16	7.40741	19	8.7963	3	1.38889	4	1.85185	5	2.31481	13	6.01852	18	8.33333	13	6.01852	14	6.48148	2	0.925926	5	2.31481	26	12.037	7	3.24074	0
atoA	1275835..1276494	Spy49_1270	660		-2.36603		-1.66933			219	6	2.73973	20	9.13242	17	7.76256	21	9.58904	9	4.10959	9	4.10959	19	8.6758	18	8.21918	5	2.28311	4	1.82648	8	3.65297	12	5.47945	12	5.47945	11	5.02283	14	6.39269	2	0.913242	3	1.36986	23	10.5023	6	2.73973	0
gene:Spy49_1271	1276527..1277306	Spy49_1271	780		-2.91883		-1.92675			259	11	4.2471	18	6.94981	23	8.88031	24	9.26641	11	4.2471	7	2.7027	18	6.94981	29	11.1969	8	3.0888	4	1.5444	10	3.861	8	3.0888	21	8.10811	15	5.79151	17	6.56371	3	1.1583	6	2.3166	20	7.72201	6	2.3166	0
gene:Spy49_1272	1277377..1278708	Spy49_1272	1332		-1.35788		1.01703			443	34	7.67494	58	13.0926	54	12.1896	32	7.22348	35	7.90068	20	4.51467	32	7.22348	46	10.3837	13	2.93454	4	0.902935	11	2.48307	19	4.28894	17	3.83747	10	2.25734	8	1.80587	2	0.451467	4	0.902935	28	6.32054	13	2.93454	3
luxS	1278782..1279264	Spy49_1273	483		-1.08224		-1.4207			160	7	4.375	12	7.5	18	11.25	9	5.625	12	7.5	6	3.75	11	6.875	8	5	2	1.25	7	4.375	5	3.125	4	2.5	9	5.625	11	6.875	12	7.5	3	1.875	7	4.375	11	6.875	3	1.875	3
gene:Spy49_1274c	complement(1279411..1280880)	Spy49_1274c	1470		1.90172		1.42658			489	15	3.06748	40	8.17996	20	4.08998	34	6.95297	41	8.38446	17	3.47648	34	6.95297	63	12.8834	17	3.47648	5	1.02249	26	5.31697	20	4.08998	44	8.99796	33	6.74847	34	6.95297	1	0.204499	12	2.45399	27	5.52147	3	0.613497	3
gene:Spy49_1275c	complement(1280894..1282048)	Spy49_1275c	1155		1.95449		1.41002			384	23	5.98958	32	8.33333	26	6.77083	28	7.29167	18	4.6875	14	3.64583	17	4.42708	33	8.59375	10	2.60417	4	1.04167	16	4.16667	14	3.64583	34	8.85417	24	6.25	29	7.55208	4	1.04167	17	4.42708	27	7.03125	8	2.08333	6
gene:Spy49_1276c	complement(1282493..1282819)	Spy49_1276c	327		1.10706		-1.11708			108	7	6.48148	5	4.62963	9	8.33333	7	6.48148	6	5.55556	4	3.7037	6	5.55556	9	8.33333	3	2.77778	0	0	8	7.40741	6	5.55556	13	12.037	6	5.55556	11	10.1852	0	0	4	3.7037	2	1.85185	2	1.85185	0
gene:Spy49_1277c	complement(1282947..1283456)	Spy49_1277c	510		2.26393		2.02106			169	15	8.87574	18	10.6509	11	6.50888	7	4.14201	5	2.95858	5	2.95858	10	5.91716	8	4.73373	12	7.10059	3	1.77515	10	5.91716	9	5.32544	12	7.10059	10	5.91716	15	8.87574	0	0	5	2.95858	8	4.73373	3	1.77515	3
recU	1283537..1284145	Spy49_1278	609		-1.32378		-1.2354			202	12	5.94059	11	5.44554	14	6.93069	15	7.42574	10	4.9505	9	4.45545	9	4.45545	15	7.42574	14	6.93069	8	3.9604	14	6.93069	12	5.94059	18	8.91089	8	3.9604	7	3.46535	3	1.48515	8	3.9604	9	4.45545	6	2.9703	0
pbp1A	1284132..1286297	Spy49_1279	2166		-1.92233		-1.21866			721	19	2.63523	58	8.04438	38	5.27046	36	4.99307	63	8.73786	23	3.19001	69	9.57004	61	8.46047	55	7.62829	10	1.38696	31	4.29958	50	6.93481	43	5.96394	39	5.40915	30	4.16089	0	0	21	2.91262	48	6.65742	19	2.63523	8
pepC	complement(1286764..1288101)	Spy49_1280c	1338		-1.7877		-2.62323			445	25	5.61798	43	9.66292	13	2.92135	33	7.41573	30	6.74157	12	2.69663	22	4.94382	37	8.31461	19	4.26966	8	1.79775	23	5.16854	19	4.26966	33	7.41573	33	7.41573	33	7.41573	1	0.224719	16	3.59551	23	5.16854	13	2.92135	9
nadE	complement(1288286..1289134)	Spy49_1281c	849		1.3649		1.67027			282	11	3.90071	27	9.57447	22	7.80142	15	5.31915	8	2.83688	7	2.48227	14	4.96454	37	13.1206	8	2.83688	5	1.77305	20	7.0922	6	2.12766	22	7.80142	21	7.44681	17	6.02837	0	0	11	3.90071	22	7.80142	6	2.12766	3
gene:Spy49_1282c	complement(1289112..1290566)	Spy49_1282c	1455		1.01394		1.34484			484	21	4.33884	46	9.50413	30	6.19835	35	7.2314	18	3.71901	13	2.68595	31	6.40496	41	8.47107	25	5.16529	7	1.44628	21	4.33884	21	4.33884	36	7.43802	36	7.43802	35	7.2314	2	0.413223	21	4.33884	29	5.99174	11	2.27273	5
aapA	complement(1290737..1292116)	Spy49_1283c	1380		2.43183		2.94795			459	38	8.27887	42	9.15033	54	11.7647	31	6.75381	32	6.97168	17	3.7037	29	6.31808	48	10.4575	18	3.92157	8	1.74292	13	2.83224	17	3.7037	16	3.48584	8	1.74292	15	3.26797	0	0	12	2.61438	32	6.97168	19	4.13943	10
nox2	complement(1292285..1293202)	Spy49_1284c	918		-1.02473		-1.102			305	12	3.93443	16	5.2459	26	8.52459	29	9.5082	13	4.2623	9	2.95082	17	5.57377	25	8.19672	16	5.2459	5	1.63934	13	4.2623	12	3.93443	16	5.2459	24	7.86885	18	5.90164	3	0.983607	11	3.60656	30	9.83607	8	2.62295	2
gene:Spy49_1285c	complement(1293266..1293490)	Spy49_1285c	225		2.04377		1.43091			74	4	5.40541	14	18.9189	10	13.5135	5	6.75676	6	8.10811	1	1.35135	5	6.75676	4	5.40541	2	2.7027	0	0	1	1.35135	0	0	5	6.75676	1	1.35135	3	4.05405	1	1.35135	3	4.05405	1	1.35135	6	8.10811	2
gene:Spy49_1286c	complement(1293594..1294337)	Spy49_1286c	744		-1.01198		-1.80995			247	12	4.8583	30	12.1457	11	4.45344	20	8.09717	17	6.88259	7	2.83401	15	6.07287	20	8.09717	5	2.02429	5	2.02429	14	5.66802	5	2.02429	21	8.50202	14	5.66802	18	7.28745	0	0	13	5.26316	15	6.07287	5	2.02429	0
gene:Spy49_1287c	complement(1294337..1295140)	Spy49_1287c	804		-1.00525		-1.82148			267	16	5.99251	32	11.985	30	11.236	16	5.99251	16	5.99251	11	4.11985	15	5.61798	28	10.4869	12	4.49438	2	0.749064	9	3.37079	11	4.11985	11	4.11985	5	1.87266	11	4.11985	0	0	10	3.74532	22	8.2397	6	2.24719	4
gene:Spy49_1289c	complement(1295335..1296678)	Spy49_1289c	1344		-1.32235		-1.1231			447	17	3.80313	34	7.60626	35	7.82998	33	7.38255	16	3.57942	17	3.80313	28	6.26398	31	6.93512	12	2.68456	9	2.01342	24	5.36913	14	3.13199	51	11.4094	30	6.71141	27	6.04027	1	0.223714	26	5.81655	28	6.26398	12	2.68456	2
mraY	complement(1296836..1297846)	Spy49_1290c	1011		-1.6759		-1.38732			336	28	8.33333	49	14.5833	30	8.92857	30	8.92857	26	7.7381	6	1.78571	14	4.16667	25	7.44048	13	3.86905	7	2.08333	14	4.16667	6	1.78571	19	5.65476	8	2.38095	7	2.08333	1	0.297619	4	1.19048	33	9.82143	11	3.27381	5
ftsI	complement(1297848..1300103)	Spy49_1291c	2256		-1.63145		-1.62274			751	38	5.05992	49	6.52463	49	6.52463	54	7.19041	54	7.19041	28	3.72836	71	9.45406	46	6.12517	28	3.72836	4	0.532623	41	5.45939	34	4.5273	65	8.65513	41	5.45939	30	3.99467	0	0	21	2.79627	65	8.65513	26	3.46205	7
ftsL	complement(1300107..1300430)	Spy49_1292c	324		-1.18176		-1.19444			107	2	1.86916	9	8.41121	13	12.1495	5	4.6729	8	7.47664	0	0	7	6.54206	10	9.34579	2	1.86916	1	0.934579	8	7.47664	10	9.34579	10	9.34579	3	2.80374	7	6.54206	0	0	8	7.47664	2	1.86916	2	1.86916	0
mraW	complement(1300435..1301385)	Spy49_1293c	951		-1.19258		-1.53139			316	13	4.11392	35	11.0759	22	6.96203	17	5.37975	17	5.37975	13	4.11392	15	4.74684	27	8.5443	9	2.8481	10	3.16456	13	4.11392	6	1.89873	33	10.443	25	7.91139	23	7.27848	1	0.316456	15	4.74684	16	5.06329	6	1.89873	0
gene:Spy49_1294c	complement(1301736..1301942)	Spy49_1294c	207		1.14905		-1.0648			68	2	2.94118	10	14.7059	4	5.88235	6	8.82353	3	4.41176	1	1.47059	1	1.47059	3	4.41176	1	1.47059	2	2.94118	2	2.94118	4	5.88235	5	7.35294	1	1.47059	11	16.1765	1	1.47059	2	2.94118	4	5.88235	4	5.88235	1
proA	complement(1301917..1303167)	Spy49_1295c	1251		-1.08201		-1.12928			416	14	3.36538	38	9.13462	33	7.93269	35	8.41346	21	5.04808	14	3.36538	23	5.52885	50	12.0192	6	1.44231	10	2.40385	21	5.04808	15	3.60577	28	6.73077	27	6.49038	24	5.76923	1	0.240385	19	4.56731	23	5.52885	12	2.88462	2
proB	complement(1303160..1303981)	Spy49_1296c	822		-1.15154		-1.16235			273	11	4.0293	27	9.89011	23	8.42491	26	9.52381	22	8.05861	6	2.1978	13	4.7619	20	7.32601	3	1.0989	4	1.4652	15	5.49451	13	4.7619	16	5.86081	16	5.86081	14	5.12821	0	0	9	3.2967	21	7.69231	13	4.7619	1
gene:Spy49_1297c	complement(1304045..1305673)	Spy49_1297c	1629		1.14674		1.47998			542	40	7.38007	91	16.7897	48	8.85609	38	7.01107	34	6.27306	21	3.87454	29	5.35055	29	5.35055	23	4.24354	9	1.66052	21	3.87454	20	3.69004	29	5.35055	13	2.39852	11	2.02952	5	0.922509	15	2.76753	30	5.53506	27	4.98155	9
gene:Spy49_1298c	complement(1305678..1306412)	Spy49_1298c	735		1.40598		1.27033			244	10	4.09836	28	11.4754	22	9.01639	13	5.32787	15	6.14754	7	2.86885	14	5.7377	15	6.14754	6	2.45902	8	3.27869	9	3.68852	9	3.68852	17	6.96721	16	6.55738	23	9.42623	1	0.409836	6	2.45902	19	7.78689	4	1.63934	2
gene:Spy49_1299c	complement(1306446..1306712)	Spy49_1299c	267		1.03121		-1.25576			88	1	1.13636	16	18.1818	4	4.54545	5	5.68182	7	7.95455	3	3.40909	0	0	6	6.81818	6	6.81818	2	2.27273	5	5.68182	7	7.95455	6	6.81818	6	6.81818	6	6.81818	1	1.13636	6	6.81818	0	0	1	1.13636	0
tkt	complement(1306904..1308889)	Spy49_1300c	1986		-1.24305		-1.31665			661	26	3.93343	55	8.32073	31	4.68986	38	5.74887	42	6.35401	26	3.93343	35	5.29501	87	13.1619	19	2.87443	19	2.87443	26	3.93343	31	4.68986	29	4.38729	30	4.53858	52	7.86687	1	0.151286	26	3.93343	57	8.6233	20	3.02572	11
tal	complement(1309107..1309751)	Spy49_1301c	645		1.27199		1.1034			214	9	4.20561	15	7.00935	24	11.215	15	7.00935	9	4.20561	7	3.27103	22	10.2804	24	11.215	3	1.40187	4	1.86916	4	1.86916	7	3.27103	14	6.54206	14	6.54206	14	6.54206	1	0.46729	6	2.80374	13	6.07477	7	3.27103	2
gene:Spy49_1303c	complement(1309877..1311376)	Spy49_1303c	1500		1.01074		1.52975			499	27	5.41082	90	18.0361	27	5.41082	17	3.40681	33	6.61323	10	2.00401	18	3.60721	37	7.41483	24	4.80962	21	4.20842	32	6.41283	15	3.00601	27	5.41082	24	4.80962	33	6.61323	5	1.002	27	5.41082	17	3.40681	11	2.20441	4
npx	complement(1311366..1312712)	Spy49_1304c	1347		-1.17975		1.04714			448	16	3.57143	58	12.9464	32	7.14286	24	5.35714	24	5.35714	12	2.67857	26	5.80357	44	9.82143	18	4.01786	15	3.34821	27	6.02679	19	4.24107	22	4.91071	24	5.35714	27	6.02679	7	1.5625	12	2.67857	30	6.69643	9	2.00893	2
glpF1	complement(1312821..1313522)	Spy49_1305c	702		-1.35111		-1.05598			233	11	4.72103	33	14.1631	18	7.72532	22	9.44206	15	6.43777	11	4.72103	15	6.43777	30	12.8755	5	2.14592	4	1.71674	4	1.71674	6	2.57511	4	1.71674	7	3.00429	3	1.28755	1	0.429185	4	1.71674	29	12.4464	6	2.57511	5
glpO	complement(1313524..1315362)	Spy49_1306c	1839		-1.22355		1.29088			612	20	3.26797	67	10.9477	30	4.90196	43	7.02614	42	6.86275	23	3.75817	34	5.55556	47	7.67974	18	2.94118	13	2.12418	24	3.92157	26	4.24837	35	5.71895	53	8.66013	41	6.69935	0	0	32	5.22876	47	7.67974	14	2.28758	3
glpK	complement(1315378..1316904)	Spy49_1307c	1527		-1.65219		-1.0762			508	20	3.93701	36	7.08661	40	7.87402	29	5.70866	33	6.49606	13	2.55906	34	6.69291	50	9.84252	15	2.95276	8	1.5748	30	5.90551	21	4.13386	31	6.10236	32	6.29921	32	6.29921	0	0	14	2.75591	42	8.26772	16	3.14961	12
gene:Spy49_1308c	complement(1317264..1317656)	Spy49_1308c	393		-3.35933		-3.75083			130	2	1.53846	11	8.46154	7	5.38462	7	5.38462	15	11.5385	2	1.53846	6	4.61538	11	8.46154	4	3.07692	1	0.769231	7	5.38462	7	5.38462	15	11.5385	15	11.5385	8	6.15385	2	1.53846	3	2.30769	2	1.53846	5	3.84615	0
gene:Spy49_1309c	complement(1317784..1318041)	Spy49_1309c	258		-2.54315		-1.35774			85	0	0	7	8.23529	5	5.88235	6	7.05882	3	3.52941	4	4.70588	3	3.52941	3	3.52941	2	2.35294	3	3.52941	3	3.52941	2	2.35294	12	14.1176	5	5.88235	11	12.9412	0	0	8	9.41176	7	8.23529	1	1.17647	0
glyS	complement(1318195..1320234)	Spy49_1310c	2040		-2.5227		-1.44304			679	34	5.00736	76	11.1929	29	4.27099	58	8.54197	39	5.74374	20	2.94551	37	5.44919	77	11.3402	14	2.06186	12	1.7673	26	3.82916	29	4.27099	37	5.44919	45	6.62739	58	8.54197	0	0	32	4.71281	36	5.30191	17	2.50368	3
glyQ	complement(1320606..1321523)	Spy49_1311c	918		-2.3286		-1.36277			305	13	4.2623	30	9.83607	13	4.2623	18	5.90164	17	5.57377	15	4.91803	14	4.59016	25	8.19672	17	5.57377	6	1.96721	15	4.91803	12	3.93443	13	4.2623	14	4.59016	31	10.1639	2	0.655738	15	4.91803	21	6.88525	8	2.62295	6
gene:Spy49_1312c	complement(1321896..1322402)	Spy49_1312c	507		3.54703		2.20083			168	10	5.95238	28	16.6667	19	11.3095	12	7.14286	3	1.78571	5	2.97619	10	5.95238	12	7.14286	6	3.57143	5	2.97619	4	2.38095	6	3.57143	14	8.33333	4	2.38095	8	4.7619	2	1.19048	5	2.97619	8	4.7619	5	2.97619	2
gene:Spy49_1313c	complement(1322561..1323400)	Spy49_1313c	840		1.63398		1.01885			279	7	2.50896	26	9.319	18	6.45161	15	5.37634	15	5.37634	11	3.94265	18	6.45161	32	11.4695	13	4.6595	6	2.15054	11	3.94265	12	4.30108	18	6.45161	16	5.73477	22	7.8853	2	0.716846	8	2.86738	16	5.73477	7	2.50896	6
nagA	complement(1323522..1324670)	Spy49_1314c	1149		-1.84683		-1.72762			382	11	2.87958	28	7.32984	20	5.2356	33	8.63874	17	4.45026	15	3.9267	24	6.28272	45	11.7801	18	4.71204	13	3.40314	16	4.18848	11	2.87958	21	5.49738	22	5.75916	21	5.49738	6	1.57068	7	1.83246	40	10.4712	10	2.6178	4
gene:Spy49_1316c	complement(1324787..1326418)	Spy49_1316c	1632		-1.53103		-1.61277			543	32	5.89319	69	12.7072	63	11.6022	25	4.60405	42	7.73481	10	1.84162	35	6.44567	48	8.83978	15	2.76243	12	2.20994	19	3.49908	20	3.68324	21	3.8674	23	4.23573	24	4.41989	5	0.92081	18	3.31492	47	8.65562	13	2.39411	2
gene:Spy49_1318c	complement(1327469..1328311)	Spy49_1318c	843		-14.3868		-12.2985			280	6	2.14286	35	12.5	21	7.5	17	6.07143	21	7.5	6	2.14286	17	6.07143	18	6.42857	8	2.85714	3	1.07143	13	4.64286	13	4.64286	20	7.14286	13	4.64286	20	7.14286	4	1.42857	13	4.64286	23	8.21429	8	2.85714	1
gene:Spy49_1319	1328604..1329161	Spy49_1319	558		1.62968		-1.43999			185	7	3.78378	27	14.5946	13	7.02703	8	4.32432	11	5.94595	3	1.62162	12	6.48649	16	8.64865	6	3.24324	5	2.7027	9	4.86486	7	3.78378	19	10.2703	6	3.24324	11	5.94595	0	0	12	6.48649	4	2.16216	6	3.24324	3
gene:Spy49_1320c	complement(1329198..1330022)	Spy49_1320c	825		1.10946		-1.0671			274	8	2.91971	37	13.5036	19	6.93431	17	6.20438	18	6.56934	11	4.0146	13	4.74453	27	9.85401	6	2.18978	2	0.729927	20	7.29927	10	3.64964	12	4.37956	21	7.66423	21	7.66423	2	0.729927	8	2.91971	14	5.10949	7	2.55474	1
gene:Spy49_1321c	complement(1330024..1330641)	Spy49_1321c	618		-1.33068		-1.35			205	11	5.36585	26	12.6829	24	11.7073	16	7.80488	7	3.41463	6	2.92683	9	4.39024	27	13.1707	2	0.97561	2	0.97561	3	1.46341	5	2.43902	9	4.39024	5	2.43902	10	4.87805	2	0.97561	10	4.87805	19	9.26829	6	2.92683	6
lacD1	complement(1330838..1331815)	Spy49_1322c	978		-1.03309		-1.36352			325	11	3.38462	32	9.84615	16	4.92308	22	6.76923	20	6.15385	9	2.76923	20	6.15385	39	12	16	4.92308	6	1.84615	15	4.61538	9	2.76923	20	6.15385	17	5.23077	28	8.61538	5	1.53846	11	3.38462	20	6.15385	5	1.53846	4
lacC1	complement(1331897..1332160)	Spy49_1323c	264		-1.55245		-1.34496			87	5	5.74713	7	8.04598	7	8.04598	5	5.74713	7	8.04598	2	2.29885	5	5.74713	6	6.89655	1	1.14943	3	3.44828	6	6.89655	2	2.29885	5	5.74713	5	5.74713	6	6.89655	2	2.29885	2	2.29885	8	9.1954	3	3.44828	0
gene:Spy49_1324c	complement(1331965..1332315)	Spy49_1324c	351		-1.05837		-1.17345			116	5	4.31034	14	12.069	4	3.44828	12	10.3448	9	7.75862	4	3.44828	9	7.75862	8	6.89655	3	2.58621	0	0	4	3.44828	5	4.31034	12	10.3448	5	4.31034	2	1.72414	2	1.72414	6	5.17241	3	2.58621	5	4.31034	4
lacB	complement(1332325..1332840)	Spy49_1325c	516		-1.35093		-1.29167			171	7	4.09357	10	5.84795	15	8.77193	12	7.01754	3	1.75439	3	1.75439	11	6.43275	14	8.18713	6	3.50877	7	4.09357	2	1.16959	8	4.67836	15	8.77193	13	7.60234	14	8.18713	6	3.50877	4	2.33918	16	9.35673	4	2.33918	1
lacA	complement(1332855..1333280)	Spy49_1326c	426		-1.21032		-1.62381			141	4	2.83688	9	6.38298	13	9.21986	11	7.80142	4	2.83688	3	2.12766	6	4.25532	18	12.766	4	2.83688	3	2.12766	2	1.41844	8	5.67376	8	5.67376	10	7.0922	9	6.38298	0	0	6	4.25532	15	10.6383	8	5.67376	0
gene:Spy49_1327c	complement(1333538..1334989)	Spy49_1327c	1452		-1.48971		-1.29407			483	31	6.41822	61	12.6294	59	12.2153	30	6.21118	23	4.7619	20	4.14079	28	5.7971	45	9.31677	9	1.86335	6	1.24224	8	1.65631	17	3.51967	24	4.96894	16	3.31263	11	2.27743	2	0.414079	9	1.86335	49	10.1449	25	5.17598	10
gene:Spy49_1328c	complement(1335015..1335320)	Spy49_1328c	306		-1.07182		-1.29085			101	3	2.9703	6	5.94059	12	11.8812	8	7.92079	5	4.9505	6	5.94059	5	4.9505	8	7.92079	3	2.9703	3	2.9703	3	2.9703	2	1.9802	5	4.9505	7	6.93069	9	8.91089	2	1.9802	4	3.9604	5	4.9505	5	4.9505	0
gene:Spy49_1329c	complement(1335313..1335786)	Spy49_1329c	474		-1.00483		-1.76471			157	11	7.00637	17	10.828	11	7.00637	13	8.28025	8	5.09554	5	3.18471	12	7.64331	9	5.73248	7	4.4586	5	3.18471	9	5.73248	8	5.09554	9	5.73248	10	6.36943	10	6.36943	2	1.27389	3	1.91083	7	4.4586	1	0.636943	0
lacR1	1336023..1336793	Spy49_1330	771		-1.29335		-1.52751			256	12	4.6875	23	8.98438	28	10.9375	15	5.85938	16	6.25	3	1.17188	19	7.42188	14	5.46875	8	3.125	3	1.17188	15	5.85938	19	7.42188	17	6.64062	13	5.07812	22	8.59375	2	0.78125	10	3.90625	13	5.07812	3	1.17188	1
copZ	complement(1336997..1337200)	Spy49_1331c	204		1.86148		1.71454			67	2	2.98507	7	10.4478	1	1.49254	7	10.4478	3	4.47761	2	2.98507	7	10.4478	3	4.47761	1	1.49254	2	2.98507	4	5.97015	1	1.49254	8	11.9403	2	2.98507	4	5.97015	2	2.98507	3	4.47761	5	7.46269	2	2.98507	1
copA	complement(1337214..1339445)	Spy49_1332c	2232		2.18169		2.35102			743	30	4.03769	94	12.6514	47	6.32571	70	9.42127	51	6.86406	24	3.23015	41	5.51817	75	10.0942	18	2.42261	15	2.01884	36	4.84522	20	2.69179	35	4.71063	36	4.84522	40	5.38358	7	0.942127	18	2.42261	57	7.6716	21	2.82638	8
copY	complement(1339445..1339882)	Spy49_1334c	438		2.01372		2.67476			145	1	0.689655	16	11.0345	10	6.89655	9	6.2069	10	6.89655	2	1.37931	8	5.51724	11	7.58621	4	2.75862	3	2.06897	10	6.89655	3	2.06897	12	8.27586	9	6.2069	10	6.89655	6	4.13793	7	4.82759	5	3.44828	6	4.13793	3
gene:Spy49_1335	1340045..1341046	Spy49_1335	1002		8.32785		5.89643			333	8	2.4024	33	9.90991	24	7.20721	17	5.10511	24	7.20721	17	5.10511	25	7.50751	22	6.60661	18	5.40541	8	2.4024	12	3.6036	18	5.40541	29	8.70871	23	6.90691	16	4.8048	0	0	5	1.5015	20	6.00601	7	2.1021	7
rbfA	complement(1341098..1341448)	Spy49_1336c	351		1.98149		1.22067			116	1	0.862069	11	9.48276	9	7.75862	8	6.89655	4	3.44828	2	1.72414	7	6.03448	6	5.17241	4	3.44828	1	0.862069	8	6.89655	5	4.31034	13	11.2069	11	9.48276	7	6.03448	0	0	7	6.03448	7	6.03448	5	4.31034	0
infB	complement(1341654..1344515)	Spy49_1337c	2862		1.39878		1.30739			953	23	2.41343	50	5.24659	62	6.50577	80	8.39454	59	6.19098	28	2.93809	53	5.56139	98	10.2833	14	1.46905	23	2.41343	44	4.617	53	5.56139	94	9.86359	45	4.72193	91	9.54879	1	0.104932	60	6.29591	57	5.98111	15	1.57398	3
gene:Spy49_1338c	complement(1344535..1344837)	Spy49_1338c	303		1.37746		1.2053			100	2	2	13	13	5	5	11	11	7	7	2	2	5	5	12	12	2	2	1	1	4	4	6	6	9	9	3	3	6	6	0	0	4	4	6	6	2	2	0
gene:Spy49_1339c	complement(1344830..1345126)	Spy49_1339c	297		1.20813		-1.00712			98	4	4.08163	9	9.18367	9	9.18367	6	6.12245	6	6.12245	3	3.06122	2	2.04082	5	5.10204	3	3.06122	1	1.02041	4	4.08163	3	3.06122	14	14.2857	9	9.18367	4	4.08163	0	0	7	7.14286	6	6.12245	3	3.06122	0
nusA	complement(1345142..1346299)	Spy49_1340c	1158		1.22692		-1.08474			385	17	4.41558	18	4.67532	29	7.53247	40	10.3896	25	6.49351	11	2.85714	15	3.8961	31	8.05195	10	2.5974	8	2.07792	12	3.11688	13	3.37662	25	6.49351	27	7.01299	47	12.2078	1	0.25974	26	6.75325	18	4.67532	11	2.85714	1
gene:Spy49_1341c	complement(1346474..1347010)	Spy49_1341c	537		1.48041		-1.15867			178	3	1.68539	17	9.55056	21	11.7978	17	9.55056	12	6.74157	10	5.61798	12	6.74157	10	5.61798	8	4.49438	1	0.561798	5	2.80899	5	2.80899	15	8.42697	17	9.55056	11	6.17978	0	0	3	1.68539	8	4.49438	3	1.68539	0
gene:Spy49_1342c	complement(1347269..1347904)	Spy49_1342c	636		1.73175		1.61877			211	10	4.73934	19	9.00474	12	5.6872	13	6.16114	12	5.6872	8	3.79147	8	3.79147	9	4.2654	12	5.6872	8	3.79147	4	1.89573	14	6.63507	15	7.109	14	6.63507	16	7.58294	0	0	12	5.6872	16	7.58294	6	2.8436	3
gene:Spy49_1343c	complement(1347904..1348695)	Spy49_1343c	792		2.03597		1.64618			263	8	3.04183	31	11.7871	19	7.22433	13	4.94297	15	5.70342	9	3.42205	15	5.70342	11	4.18251	13	4.94297	7	2.6616	16	6.08365	14	5.32319	24	9.12548	12	4.56274	15	5.70342	2	0.760456	13	4.94297	11	4.18251	8	3.04183	7
gene:Spy49_1344c	complement(1348759..1349793)	Spy49_1344c	1035		1.74517		1.28605			344	25	7.26744	74	21.5116	22	6.39535	21	6.10465	27	7.84884	10	2.90698	11	3.19767	16	4.65116	21	6.10465	7	2.03488	13	3.77907	13	3.77907	23	6.68605	7	2.03488	9	2.61628	4	1.16279	17	4.94186	11	3.19767	10	2.90698	3
gene:Spy49_1345c	complement(1349796..1350521)	Spy49_1345c	726		1.7967		1.22301			241	12	4.97925	31	12.8631	21	8.71369	14	5.80913	15	6.22407	9	3.73444	12	4.97925	17	7.05394	6	2.48963	5	2.07469	9	3.73444	11	4.56432	13	5.39419	16	6.639	16	6.639	2	0.829876	7	2.90456	17	7.05394	7	2.90456	1
hit	1350593..1351012	Spy49_1346	420		-3.51126		-2.52773			139	5	3.59712	10	7.19424	14	10.0719	9	6.47482	9	6.47482	6	4.31655	10	7.19424	13	9.35252	3	2.15827	7	5.03597	9	6.47482	8	5.7554	5	3.59712	5	3.59712	11	7.91367	2	1.43885	5	3.59712	5	3.59712	3	2.15827	0
gene:Spy49_1347	1351009..1351365	Spy49_1347	357		-2.18384		-1.60295			118	2	1.69492	12	10.1695	10	8.47458	5	4.23729	11	9.32203	1	0.847458	7	5.9322	10	8.47458	4	3.38983	4	3.38983	11	9.32203	7	5.9322	10	8.47458	6	5.08475	6	5.08475	2	1.69492	5	4.23729	2	1.69492	2	1.69492	1
gene:Spy49_1348c	complement(1351476..1352759)	Spy49_1348c	1284		1.59943		1.78619			427	7	1.63934	35	8.19672	27	6.32319	24	5.62061	57	13.3489	13	3.0445	42	9.83607	32	7.49415	19	4.44965	5	1.17096	20	4.68384	25	5.8548	25	5.8548	23	5.38642	19	4.44965	0	0	14	3.27869	28	6.55738	11	2.57611	1
gene:Spy49_1349c	complement(1352768..1353292)	Spy49_1349c	525		2.01268		2.2576			174	6	3.44828	22	12.6437	10	5.74713	15	8.62069	13	7.47126	3	1.72414	8	4.5977	13	7.47126	7	4.02299	1	0.574713	10	5.74713	5	2.87356	12	6.89655	12	6.89655	14	8.04598	1	0.574713	7	4.02299	10	5.74713	4	2.29885	1
gene:Spy49_1350c	complement(1353267..1353728)	Spy49_1350c	462		1.6176		2.59476			153	3	1.96078	21	13.7255	12	7.84314	6	3.92157	10	6.53595	3	1.96078	10	6.53595	6	3.92157	10	6.53595	3	1.96078	5	3.26797	2	1.30719	8	5.22876	12	7.84314	10	6.53595	0	0	8	5.22876	19	12.4183	4	2.61438	1
gene:Spy49_1351c	complement(1353882..1355342)	Spy49_1351c	1461		1.57177		2.5731			486	47	9.67078	51	10.4938	50	10.2881	39	8.02469	38	7.81893	14	2.88066	40	8.23045	59	12.1399	8	1.64609	3	0.617284	3	0.617284	20	4.11523	13	2.6749	15	3.08642	13	2.6749	4	0.823045	8	1.64609	44	9.0535	13	2.6749	4
gene:Spy49_1352	1355607..1356002	Spy49_1352	396		-1.57864		1.05849			131	3	2.29008	15	11.4504	10	7.63359	4	3.05344	3	2.29008	5	3.81679	14	10.687	7	5.34351	10	7.63359	6	4.58015	6	4.58015	6	4.58015	10	7.63359	9	6.87023	4	3.05344	1	0.763359	6	4.58015	5	3.81679	5	3.81679	2
gene:Spy49_1353	1356019..1356420	Spy49_1353	402		-1.72034		1.05			133	7	5.26316	16	12.0301	8	6.01504	3	2.25564	5	3.7594	4	3.00752	6	4.51128	15	11.2782	6	4.51128	3	2.25564	3	2.25564	11	8.27068	11	8.27068	9	6.76692	10	7.5188	0	0	2	1.50376	7	5.26316	6	4.51128	1
manL	1356772..1357764	Spy49_1354	993		-1.81447		-1.96115			330	11	3.33333	27	8.18182	26	7.87879	27	8.18182	15	4.54545	14	4.24242	15	4.54545	36	10.9091	2	0.606061	6	1.81818	16	4.84848	19	5.75758	23	6.9697	23	6.9697	21	6.36364	0	0	11	3.33333	27	8.18182	9	2.72727	2
manM	1357853..1358662	Spy49_1355	810		-1.38971		-1.23452			269	13	4.83271	32	11.8959	27	10.0372	23	8.55019	12	4.46097	8	2.97398	12	4.46097	47	17.4721	4	1.48699	4	1.48699	9	3.34572	9	3.34572	5	1.85874	8	2.97398	7	2.60223	1	0.371747	4	1.48699	29	10.7807	12	4.46097	3
manN	1358679..1359590	Spy49_1356	912		-1.30259		-1.08489			303	16	5.28053	38	12.5413	27	8.91089	15	4.9505	14	4.62046	13	4.29043	16	5.28053	29	9.57096	7	2.31023	3	0.990099	14	4.62046	8	2.64026	16	5.28053	12	3.9604	11	3.63036	1	0.330033	10	3.30033	32	10.5611	12	3.9604	9
gene:Spy49_1357	1359704..1360063	Spy49_1357	360		1.51964		-1.04414			119	8	6.72269	9	7.56303	11	9.2437	7	5.88235	7	5.88235	2	1.68067	8	6.72269	6	5.04202	4	3.36134	5	4.20168	5	4.20168	8	6.72269	12	10.084	5	4.20168	4	3.36134	0	0	4	3.36134	10	8.40336	3	2.52101	1
serS	1360454..1361731	Spy49_1358	1278		-2.18822		-2.13829			425	16	3.76471	37	8.70588	26	6.11765	26	6.11765	19	4.47059	16	3.76471	28	6.58824	36	8.47059	15	3.52941	8	1.88235	18	4.23529	16	3.76471	27	6.35294	32	7.52941	37	8.70588	2	0.470588	27	6.35294	25	5.88235	10	2.35294	4
accA	complement(1361964..1362734)	Spy49_1359c	771		1.34758		1.39439			256	9	3.51562	25	9.76562	21	8.20312	14	5.46875	10	3.90625	9	3.51562	10	3.90625	26	10.1562	9	3.51562	3	1.17188	13	5.07812	9	3.51562	13	5.07812	16	6.25	18	7.03125	0	0	14	5.46875	26	10.1562	9	3.51562	2
accD	complement(1362731..1363597)	Spy49_1360c	867		1.41049		1.61123			288	16	5.55556	26	9.02778	20	6.94444	19	6.59722	16	5.55556	11	3.81944	19	6.59722	25	8.68056	5	1.73611	8	2.77778	12	4.16667	8	2.77778	21	7.29167	12	4.16667	20	6.94444	4	1.38889	13	4.51389	22	7.63889	11	3.81944	0
accC	complement(1363606..1364970)	Spy49_1361c	1365		1.26356		1.42665			454	17	3.74449	29	6.38767	46	10.1322	27	5.94714	25	5.50661	16	3.52423	18	3.96476	55	12.1145	16	3.52423	9	1.98238	13	2.86344	24	5.28634	23	5.06608	22	4.84581	38	8.37004	4	0.881057	18	3.96476	37	8.14978	17	3.74449	0
fabz	complement(1365002..1365424)	Spy49_1362c	423		1.26736		1.33958			140	7	5	12	8.57143	8	5.71429	16	11.4286	3	2.14286	7	5	7	5	14	10	3	2.14286	4	2.85714	5	3.57143	4	2.85714	10	7.14286	7	5	9	6.42857	1	0.714286	6	4.28571	10	7.14286	7	5	0
accB	complement(1365421..1365921)	Spy49_1363c	501		1.35713		1.52207			166	7	4.21687	12	7.22892	10	6.0241	21	12.6506	13	7.83133	13	7.83133	7	4.21687	14	8.43373	1	0.60241	2	1.20482	10	6.0241	8	4.81928	9	5.42169	8	4.81928	17	10.241	1	0.60241	2	1.20482	8	4.81928	3	1.80723	0
fabF	complement(1365923..1367155)	Spy49_1364c	1233		1.14077		1.37157			410	19	4.63415	24	5.85366	34	8.29268	23	5.60976	25	6.09756	15	3.65854	26	6.34146	53	12.9268	11	2.68293	10	2.43902	10	2.43902	21	5.12195	23	5.60976	19	4.63415	28	6.82927	4	0.97561	12	2.92683	40	9.7561	11	2.68293	2
fabG	complement(1367170..1367904)	Spy49_1365c	735		-1.06776		1.19967			244	8	3.27869	16	6.55738	25	10.2459	21	8.60656	18	7.37705	4	1.63934	14	5.7377	26	10.6557	3	1.22951	2	0.819672	12	4.91803	14	5.7377	12	4.91803	8	3.27869	16	6.55738	1	0.409836	8	3.27869	23	9.42623	13	5.32787	0
fabD	complement(1367894..1368832)	Spy49_1366c	939		1.1483		1.39639			312	13	4.16667	36	11.5385	17	5.44872	30	9.61538	19	6.08974	12	3.84615	16	5.12821	28	8.97436	8	2.5641	5	1.60256	13	4.16667	13	4.16667	17	5.44872	16	5.12821	20	6.41026	3	0.961538	15	4.80769	22	7.05128	9	2.88462	0
fabK	complement(1368857..1369828)	Spy49_1367c	972		-1.07624		1.14686			323	7	2.16718	19	5.88235	30	9.28793	37	11.4551	14	4.33437	9	2.78638	13	4.02477	43	13.3127	5	1.54799	6	1.85759	10	3.09598	11	3.40557	22	6.81115	16	4.95356	20	6.19195	1	0.309598	12	3.71517	36	11.1455	10	3.09598	2
acpP2	complement(1370029..1370253)	Spy49_1368c	225		1.27788		-1.12228			74	4	5.40541	6	8.10811	6	8.10811	9	12.1622	3	4.05405	0	0	6	8.10811	4	5.40541	1	1.35135	0	0	3	4.05405	1	1.35135	4	5.40541	8	10.8108	15	20.2703	0	0	0	0	3	4.05405	1	1.35135	0
fabH	complement(1370314..1371288)	Spy49_1369c	975		-1.07791		1.4372			324	12	3.7037	30	9.25926	32	9.87654	16	4.93827	29	8.95062	7	2.16049	20	6.17284	41	12.6543	5	1.54321	6	1.85185	16	4.93827	7	2.16049	17	5.24691	24	7.40741	10	3.08642	3	0.925926	13	4.01235	22	6.79012	11	3.39506	3
gene:Spy49_1370c	complement(1371289..1371723)	Spy49_1370c	435		1.12357		-1.069			144	4	2.77778	19	13.1944	10	6.94444	12	8.33333	9	6.25	1	0.694444	9	6.25	6	4.16667	5	3.47222	6	4.16667	4	2.77778	6	4.16667	9	6.25	10	6.94444	10	6.94444	0	0	11	7.63889	7	4.86111	6	4.16667	0
phaB	complement(1371797..1372588)	Spy49_1371c	792		1.05946		-1.1407			263	18	6.84411	27	10.2662	16	6.08365	26	9.88593	12	4.56274	6	2.28137	11	4.18251	29	11.0266	4	1.52091	3	1.14068	11	4.18251	9	3.42205	18	6.84411	15	5.70342	16	6.08365	4	1.52091	12	4.56274	20	7.60456	4	1.52091	2
dnaJ	complement(1372809..1373945)	Spy49_1372c	1137		-3.44459		-2.76744			378	18	4.7619	17	4.49735	16	4.2328	21	5.55556	19	5.02646	15	3.96825	22	5.82011	30	7.93651	13	3.43915	9	2.38095	23	6.08466	13	3.43915	30	7.93651	23	6.08466	23	6.08466	8	2.1164	15	3.96825	56	14.8148	7	1.85185	0
gene:Spy49_1373	1374008..1374217	Spy49_1373	210		6.26197		4.68357			69	7	10.1449	8	11.5942	5	7.24638	5	7.24638	7	10.1449	2	2.89855	4	5.7971	1	1.44928	3	4.34783	0	0	3	4.34783	5	7.24638	3	4.34783	2	2.89855	0	0	2	2.89855	9	13.0435	3	4.34783	0	0	0
dnaK	complement(1374226..1376052)	Spy49_1374c	1827		-4.47555		-3.5053			608	17	2.79605	45	7.40132	40	6.57895	47	7.73026	32	5.26316	19	3.125	40	6.57895	71	11.6776	7	1.15132	3	0.493421	28	4.60526	24	3.94737	52	8.55263	53	8.71711	52	8.55263	0	0	17	2.79605	48	7.89474	13	2.13816	0
grpE	complement(1376233..1376805)	Spy49_1375c	573		-3.96456		-3.26342			190	5	2.63158	19	10	6	3.15789	15	7.89474	10	5.26316	5	2.63158	7	3.68421	16	8.42105	4	2.10526	6	3.15789	10	5.26316	7	3.68421	12	6.31579	13	6.84211	32	16.8421	1	0.526316	13	6.84211	4	2.10526	5	2.63158	0
hrcA	complement(1376808..1377851)	Spy49_1376c	1044		-3.80738		-4.14465			347	18	5.18732	42	12.1037	23	6.62824	31	8.93372	28	8.06916	9	2.59366	20	5.76369	23	6.62824	14	4.03458	10	2.88184	18	5.18732	11	3.17003	17	4.89914	24	6.91643	21	6.05187	0	0	16	4.61095	15	4.32277	7	2.01729	0
gene:Spy49_1377c	complement(1377978..1378547)	Spy49_1377c	570		2.05583		1.80974			189	5	2.6455	25	13.2275	12	6.34921	6	3.1746	11	5.82011	7	3.7037	11	5.82011	17	8.99471	14	7.40741	3	1.5873	10	5.29101	7	3.7037	22	11.6402	9	4.7619	6	3.1746	2	1.0582	13	6.87831	6	3.1746	3	1.5873	0
gene:Spy49_1378c	complement(1378544..1379287)	Spy49_1378c	744		1.66728		1.58414			247	5	2.02429	24	9.7166	15	6.07287	18	7.28745	18	7.28745	10	4.04858	15	6.07287	21	8.50202	13	5.26316	6	2.42915	14	5.66802	8	3.23887	19	7.69231	16	6.47773	19	7.69231	0	0	9	3.64372	10	4.04858	5	2.02429	2
gene:Spy49_1379c	complement(1379277..1379984)	Spy49_1379c	708		1.63161		1.99587			235	11	4.68085	18	7.65957	21	8.93617	9	3.82979	14	5.95745	7	2.97872	18	7.65957	13	5.53191	7	2.97872	2	0.851064	5	2.12766	9	3.82979	11	4.68085	16	6.80851	23	9.78723	1	0.425532	18	7.65957	21	8.93617	5	2.12766	6
gene:Spy49_1380c	complement(1380376..1380615)	Spy49_1380c	240		1.18437		1.68382			79	5	6.32911	6	7.59494	13	16.4557	5	6.32911	6	7.59494	1	1.26582	2	2.53165	9	11.3924	1	1.26582	0	0	3	3.79747	1	1.26582	3	3.79747	1	1.26582	1	1.26582	1	1.26582	2	2.53165	12	15.1899	5	6.32911	2
gene:Spy49_1381c	complement(1380834..1381049)	Spy49_1381c	216		2.98859		2.50898			71	2	2.8169	8	11.2676	5	7.04225	7	9.85915	5	7.04225	2	2.8169	3	4.22535	7	9.85915	7	9.85915	3	4.22535	1	1.40845	2	2.8169	7	9.85915	2	2.8169	2	2.8169	1	1.40845	1	1.40845	4	5.6338	2	2.8169	0
gatB	complement(1381046..1382485)	Spy49_1382c	1440		-1.14106		1.31173			479	20	4.17537	38	7.93319	32	6.68058	27	5.63674	26	5.42797	19	3.9666	20	4.17537	50	10.4384	17	3.54906	8	1.67015	23	4.80167	25	5.21921	33	6.88935	30	6.26305	41	8.5595	0	0	21	4.38413	33	6.88935	12	2.50522	4
gatA	complement(1382485..1383951)	Spy49_1383c	1467		-1.64271		-1.24306			488	20	4.09836	39	7.9918	37	7.58197	31	6.35246	37	7.58197	20	4.09836	34	6.96721	55	11.2705	21	4.30328	6	1.22951	14	2.86885	15	3.07377	33	6.7623	33	6.7623	27	5.53279	0	0	13	2.66393	43	8.81148	9	1.84426	1
gatC	complement(1383951..1384253)	Spy49_1384c	303		-2.13604		-1.49456			100	4	4	8	8	6	6	9	9	6	6	2	2	10	10	8	8	0	0	2	2	1	1	4	4	9	9	8	8	12	12	0	0	3	3	4	4	4	4	0
gene:Spy49_1385c	complement(1384485..1384733)	Spy49_1385c	249		2.4712		1.23324			82	2	2.43902	10	12.1951	5	6.09756	4	4.87805	10	12.1951	5	6.09756	4	4.87805	9	10.9756	1	1.21951	3	3.65854	3	3.65854	0	0	5	6.09756	2	2.43902	2	2.43902	3	3.65854	7	8.53659	7	8.53659	0	0	0
gene:Spy49_1386c	complement(1385248..1385802)	Spy49_1386c	555		3.43463		1.14311			184	8	4.34783	17	9.23913	14	7.6087	10	5.43478	12	6.52174	4	2.17391	11	5.97826	19	10.3261	10	5.43478	9	4.8913	7	3.80435	4	2.17391	11	5.97826	15	8.15217	8	4.34783	2	1.08696	7	3.80435	11	5.97826	2	1.08696	3
codY	complement(1385949..1386731)	Spy49_1387c	783		2.75832		2.22149			260	7	2.69231	28	10.7692	25	9.61538	15	5.76923	18	6.92308	6	2.30769	21	8.07692	19	7.30769	9	3.46154	0	0	5	1.92308	16	6.15385	14	5.38462	14	5.38462	21	8.07692	2	0.769231	13	5	19	7.30769	7	2.69231	1
gene:Spy49_1388c	complement(1386949..1388130)	Spy49_1388c	1182		-1.06153		-1.67765			393	14	3.56234	44	11.1959	32	8.14249	30	7.63359	21	5.34351	18	4.58015	7	1.78117	29	7.37913	15	3.81679	8	2.03562	14	3.56234	16	4.07125	19	4.83461	28	7.12468	27	6.87023	5	1.27226	20	5.08906	29	7.37913	13	3.30789	4
gene:Spy49_1389	1388395..1388847	Spy49_1389	453		-6.11864		-5.96531			150	5	3.33333	19	12.6667	14	9.33333	10	6.66667	8	5.33333	2	1.33333	9	6	13	8.66667	5	3.33333	3	2	5	3.33333	8	5.33333	10	6.66667	12	8	10	6.66667	0	0	7	4.66667	7	4.66667	3	2	0
gene:Spy49_1390c	complement(1388970..1390358)	Spy49_1390c	1389		1.34424		-1.19568			462	29	6.27706	34	7.35931	34	7.35931	32	6.92641	31	6.70996	17	3.67965	23	4.97835	31	6.70996	14	3.0303	12	2.5974	28	6.06061	16	3.4632	39	8.44156	31	6.70996	25	5.41126	0	0	20	4.329	33	7.14286	11	2.38095	2
asnB	1390430..1391395	Spy49_1391	966		-1.5376		-1.56185			321	9	2.80374	34	10.5919	28	8.72274	23	7.16511	16	4.98442	17	5.29595	26	8.09969	26	8.09969	9	2.80374	12	3.73832	9	2.80374	14	4.36137	15	4.6729	16	4.98442	16	4.98442	2	0.623053	9	2.80374	28	8.72274	12	3.73832	0
gene:Spy49_1392c	complement(1391744..1392448)	Spy49_1392c	705		1.64661		1.15899			234	22	9.40171	40	17.094	26	11.1111	16	6.83761	17	7.26496	4	1.7094	13	5.55556	14	5.98291	13	5.55556	4	1.7094	9	3.84615	9	3.84615	12	5.12821	8	3.4188	2	0.854701	3	1.28205	10	4.2735	7	2.99145	5	2.13675	0
gene:Spy49_1393c	complement(1392461..1393363)	Spy49_1393c	903		2.3655		1.47045			300	5	1.66667	46	15.3333	31	10.3333	18	6	21	7	8	2.66667	9	3	13	4.33333	12	4	8	2.66667	16	5.33333	9	3	24	8	19	6.33333	17	5.66667	2	0.666667	11	3.66667	20	6.66667	11	3.66667	0
recG	complement(1393655..1395670)	Spy49_1394c	2016		1.4892		1.44305			671	27	4.02385	66	9.83607	46	6.85544	52	7.74963	41	6.11028	23	3.42772	35	5.2161	57	8.49478	22	3.27869	14	2.08644	33	4.91803	21	3.12966	52	7.74963	36	5.36513	45	6.70641	1	0.149031	29	4.32191	41	6.11028	25	3.72578	5
gene:Spy49_1395c	complement(1396045..1397499)	Spy49_1395c	1455		1.51856		1.48337			484	20	4.13223	63	13.0165	30	6.19835	25	5.16529	38	7.85124	13	2.68595	25	5.16529	40	8.26446	14	2.89256	14	2.89256	30	6.19835	13	2.68595	27	5.57851	31	6.40496	26	5.3719	9	1.8595	21	4.33884	32	6.61157	12	2.47934	1
gene:Spy49_1396c	complement(1397436..1398116)	Spy49_1396c	681		1.51401		1.57303			226	13	5.75221	45	19.9115	27	11.9469	17	7.52212	16	7.07965	7	3.09735	14	6.19469	10	4.42478	5	2.21239	5	2.21239	5	2.21239	3	1.32743	12	5.30973	4	1.76991	7	3.09735	5	2.21239	11	4.86726	9	3.9823	5	2.21239	6
gene:Spy49_1397c	complement(1398113..1398706)	Spy49_1397c	594		1.45297		1.44492			197	23	11.6751	30	15.2284	19	9.64467	8	4.06091	13	6.59898	4	2.03046	7	3.5533	19	9.64467	9	4.56853	4	2.03046	2	1.01523	5	2.53807	10	5.07614	6	3.04569	1	0.507614	1	0.507614	4	2.03046	20	10.1523	10	5.07614	2
cycC	complement(1398703..1400373)	Spy49_1398c	1671		1.57621		1.20988			556	40	7.19424	86	15.4676	41	7.3741	27	4.85612	41	7.3741	14	2.51799	22	3.95683	47	8.45324	15	2.69784	9	1.61871	23	4.13669	20	3.59712	31	5.57554	29	5.21583	25	4.4964	12	2.15827	24	4.31655	30	5.39568	12	2.15827	8
cycD	complement(1400366..1402129)	Spy49_1400c	1764		1.63107		1.17221			587	32	5.45145	88	14.9915	42	7.15503	26	4.4293	47	8.00681	11	1.87394	34	5.79216	45	7.6661	23	3.91823	8	1.36286	35	5.96252	21	3.57751	30	5.11073	32	5.45145	18	3.06644	4	0.681431	28	4.77002	38	6.47359	20	3.40716	5
fhuC2	complement(1402126..1402962)	Spy49_1401c	837		1.33889		1.02956			278	10	3.59712	41	14.7482	18	6.47482	20	7.19424	14	5.03597	5	1.79856	18	6.47482	17	6.11511	7	2.51799	6	2.15827	22	7.91367	11	3.95683	17	6.11511	18	6.47482	17	6.11511	0	0	14	5.03597	15	5.39568	4	1.43885	4
fhuB2	complement(1402959..1403981)	Spy49_1402c	1023		1.31464		1.1742			340	18	5.29412	71	20.8824	33	9.70588	28	8.23529	31	9.11765	14	4.11765	11	3.23529	34	10	10	2.94118	4	1.17647	8	2.35294	5	1.47059	9	2.64706	11	3.23529	1	0.294118	2	0.588235	12	3.52941	30	8.82353	6	1.76471	2
fhuD2	complement(1403983..1405728)	Spy49_1403c	1746		1.09389		1.00288			581	23	3.95869	58	9.98279	33	5.67986	41	7.0568	39	6.71256	22	3.78657	32	5.50775	32	5.50775	24	4.13081	8	1.37694	33	5.67986	26	4.47504	50	8.60585	39	6.71256	32	5.50775	5	0.860585	18	3.09811	40	6.88468	21	3.61446	5
gene:Spy49_1405c	complement(1405925..1409752)	Spy49_1405c	3828		1.04782		1.12977			1275	39	3.05882	148	11.6078	78	6.11765	77	6.03922	100	7.84314	30	2.35294	94	7.37255	66	5.17647	35	2.7451	28	2.19608	71	5.56863	65	5.09804	141	11.0588	88	6.90196	80	6.27451	2	0.156863	37	2.90196	74	5.80392	17	1.33333	5
isp2	complement(1410242..1411753)	Spy49_1407c	1512		1.10813		1.14456			503	12	2.38569	37	7.35586	23	4.57256	24	4.77137	60	11.9284	21	4.17495	34	6.75944	49	9.74155	22	4.37376	7	1.39165	24	4.77137	24	4.77137	40	7.95229	40	7.95229	20	3.97614	2	0.397614	14	2.7833	35	6.95825	9	1.78926	6
alr	complement(1411840..1412940)	Spy49_1408c	1101		2.65971		1.54917			366	10	2.73224	42	11.4754	27	7.37705	32	8.74317	29	7.9235	11	3.00546	20	5.46448	31	8.46995	12	3.27869	8	2.18579	16	4.37158	16	4.37158	22	6.01093	20	5.46448	17	4.64481	4	1.0929	14	3.82514	27	7.37705	5	1.36612	3
acpS	complement(1412937..1413293)	Spy49_1409c	357		2.22326		1.38368			118	7	5.9322	9	7.62712	14	11.8644	5	4.23729	10	8.47458	4	3.38983	4	3.38983	8	6.77966	4	3.38983	2	1.69492	6	5.08475	4	3.38983	9	7.62712	4	3.38983	8	6.77966	1	0.847458	7	5.9322	10	8.47458	1	0.847458	1
secA	complement(1413409..1415928)	Spy49_1410c	2520		1.49576		-1.04266			839	24	2.86055	67	7.9857	59	7.03218	61	7.27056	44	5.24434	21	2.50298	47	5.60191	67	7.9857	27	3.21812	13	1.54946	40	4.76758	37	4.41001	50	5.95948	58	6.91299	71	8.46246	5	0.595948	65	7.74732	54	6.43623	27	3.21812	2
pmi	complement(1417389..1418342)	Spy49_1412c	954		-1.33473		-1.63798			317	11	3.47003	29	9.14826	16	5.04732	26	8.20189	20	6.30915	16	5.04732	21	6.62461	19	5.99369	14	4.4164	9	2.83912	13	4.10095	12	3.78549	19	5.99369	22	6.94006	20	6.30915	1	0.315457	9	2.83912	23	7.25552	10	3.15457	7
scrK	complement(1418389..1419393)	Spy49_1413c	1005		3.41076		1.59117			334	16	4.79042	28	8.38323	19	5.68862	25	7.48503	14	4.19162	15	4.49102	22	6.58683	38	11.3772	13	3.89222	11	3.29341	11	3.29341	5	1.49701	17	5.08982	19	5.68862	19	5.68862	6	1.79641	8	2.39521	39	11.6766	7	2.09581	2
endoS	complement(1419562..1422093)	Spy49_1414c	2532		2.53366		1.41643			843	29	3.44009	74	8.77817	44	5.21945	50	5.9312	49	5.81257	19	2.25386	65	7.71056	52	6.16845	33	3.91459	21	2.4911	38	4.50771	47	5.57533	73	8.65955	70	8.30368	60	7.11744	3	0.355872	31	3.67734	59	6.99881	16	1.89798	10
scrA	complement(1422324..1424207)	Spy49_1415c	1884		1.31619		-1.09631			627	35	5.58214	73	11.6427	43	6.85805	66	10.5263	26	4.14673	26	4.14673	42	6.69856	66	10.5263	17	2.71132	11	1.75439	24	3.82775	19	3.0303	24	3.82775	27	4.30622	27	4.30622	1	0.15949	12	1.91388	70	11.1643	13	2.07337	5
scrB	1424449..1425888	Spy49_1416	1440		1.11578		1.15208			479	24	5.01044	45	9.39457	26	5.42797	27	5.63674	26	5.42797	25	5.21921	23	4.80167	28	5.84551	29	6.05428	14	2.92276	35	7.30689	22	4.5929	24	5.01044	37	7.72443	18	3.75783	3	0.626305	19	3.9666	40	8.35073	6	1.25261	8
scrR	1425893..1426858	Spy49_1417	966		1.01391		-1.02874			321	8	2.49221	33	10.2804	36	11.215	20	6.23053	21	6.54206	16	4.98442	17	5.29595	21	6.54206	10	3.11526	6	1.86916	15	4.6729	20	6.23053	26	8.09969	14	4.36137	20	6.23053	2	0.623053	12	3.73832	18	5.60748	6	1.86916	0
nusB	complement(1426999..1427451)	Spy49_1418c	453		-2.14907		-2.0806			150	8	5.33333	22	14.6667	7	4.66667	8	5.33333	12	8	3	2	9	6	11	7.33333	5	3.33333	2	1.33333	5	3.33333	9	6	10	6.66667	8	5.33333	14	9.33333	0	0	7	4.66667	7	4.66667	2	1.33333	1
gene:Spy49_1419c	complement(1427444..1427833)	Spy49_1419c	390		-1.78424		-1.97266			129	3	2.32558	8	6.20155	10	7.75194	17	13.1783	9	6.97674	5	3.87597	10	7.75194	8	6.20155	6	4.65116	3	2.32558	4	3.10078	4	3.10078	10	7.75194	9	6.97674	10	7.75194	0	0	1	0.775194	8	6.20155	4	3.10078	0
efp	complement(1427879..1428436)	Spy49_1420c	558		-1.44954		-1.59537			185	6	3.24324	12	6.48649	13	7.02703	16	8.64865	8	4.32432	8	4.32432	21	11.3514	14	7.56757	9	4.86486	2	1.08108	7	3.78378	7	3.78378	12	6.48649	8	4.32432	17	9.18919	0	0	6	3.24324	13	7.02703	6	3.24324	0
comEB	complement(1428532..1428993)	Spy49_1421c	462		-1.07087		-1.19194			153	4	2.61438	8	5.22876	12	7.84314	10	6.53595	5	3.26797	4	2.61438	11	7.18954	15	9.80392	7	4.57516	7	4.57516	6	3.92157	8	5.22876	9	5.88235	8	5.22876	9	5.88235	6	3.92157	6	3.92157	12	7.84314	5	3.26797	1
pepP	complement(1429028..1430101)	Spy49_1422c	1074		-1.32195		-1.67868			357	17	4.7619	38	10.6443	27	7.56303	19	5.32213	24	6.72269	7	1.96078	26	7.28291	32	8.96359	14	3.92157	10	2.80112	14	3.92157	7	1.96078	15	4.20168	22	6.16246	25	7.0028	5	1.40056	16	4.48179	30	8.40336	9	2.52101	0
uvrA	complement(1430216..1433074)	Spy49_1423c	2859		-1.64785		-1.28516			952	31	3.2563	89	9.34874	70	7.35294	70	7.35294	62	6.51261	40	4.20168	54	5.67227	52	5.46218	30	3.15126	26	2.73109	31	3.2563	42	4.41176	55	5.77731	61	6.40756	65	6.82773	12	1.2605	55	5.77731	87	9.13866	18	1.89076	2
gene:Spy49_1424	1433247..1434191	Spy49_1424	945		-2.02653		1.46364			314	18	5.73248	33	10.5096	32	10.1911	15	4.77707	19	6.05096	7	2.2293	24	7.64331	21	6.6879	12	3.82166	4	1.27389	10	3.18471	20	6.36943	17	5.41401	15	4.77707	29	9.23567	1	0.318471	13	4.14013	5	1.59236	15	4.77707	4
gene:Spy49_1425	1434323..1434979	Spy49_1425	657		-1.22471		2.25402			218	9	4.12844	33	15.1376	19	8.7156	4	1.83486	14	6.42202	10	4.58716	18	8.25688	21	9.63303	8	3.66972	2	0.917431	9	4.12844	13	5.9633	14	6.42202	7	3.21101	8	3.66972	0	0	5	2.29358	13	5.9633	6	2.75229	5
rpsR	complement(1435112..1435351)	Spy49_1426c	240		3.47735		2.81439			79	3	3.79747	4	5.06329	4	5.06329	7	8.86076	3	3.79747	3	3.79747	4	5.06329	7	8.86076	3	3.79747	0	0	3	3.79747	3	3.79747	9	11.3924	4	5.06329	4	5.06329	0	0	11	13.9241	4	5.06329	3	3.79747	0
ssb2	complement(1435516..1436007)	Spy49_1427c	492		3.55616		2.55775			163	9	5.52147	7	4.29448	6	3.68098	12	7.36196	13	7.97546	7	4.29448	12	7.36196	13	7.97546	4	2.45399	0	0	10	6.13497	18	11.0429	4	2.45399	9	5.52147	8	4.90798	1	0.613497	11	6.74847	13	7.97546	4	2.45399	2
rpsF	complement(1436029..1436319)	Spy49_1428c	291		3.25329		1.88924			96	3	3.125	10	10.4167	10	10.4167	5	5.20833	3	3.125	1	1.04167	3	3.125	11	11.4583	4	4.16667	2	2.08333	0	0	7	7.29167	6	6.25	8	8.33333	10	10.4167	0	0	7	7.29167	3	3.125	2	2.08333	1
gene:Spy49_1429c	complement(1436492..1436785)	Spy49_1429c	294		2.74486		1.73778			97	15	15.4639	19	19.5876	9	9.27835	7	7.21649	4	4.12371	3	3.09278	2	2.06186	5	5.15464	5	5.15464	0	0	3	3.09278	3	3.09278	5	5.15464	2	2.06186	1	1.03093	1	1.03093	1	1.03093	4	4.12371	5	5.15464	3
mutY	1436953..1438107	Spy49_1430	1155		-1.42147		-1.18204			384	20	5.20833	31	8.07292	30	7.8125	15	3.90625	14	3.64583	28	7.29167	21	5.46875	22	5.72917	18	4.6875	5	1.30208	24	6.25	23	5.98958	27	7.03125	24	6.25	22	5.72917	0	0	18	4.6875	20	5.20833	11	2.86458	11
gene:Spy49_1431	1438284..1438871	Spy49_1431	588		2.0715		-1.11153			195	12	6.15385	25	12.8205	17	8.71795	15	7.69231	12	6.15385	5	2.5641	10	5.12821	9	4.61538	10	5.12821	2	1.02564	12	6.15385	5	2.5641	17	8.71795	6	3.07692	14	7.17949	0	0	9	4.61538	5	2.5641	7	3.58974	3
trx2	complement(1438923..1439237)	Spy49_1432c	315		-1.47648		-2.02338			104	4	3.84615	10	9.61538	8	7.69231	8	7.69231	3	2.88462	4	3.84615	7	6.73077	8	7.69231	0	0	1	0.961538	6	5.76923	1	0.961538	8	7.69231	8	7.69231	12	11.5385	2	1.92308	2	1.92308	5	4.80769	5	4.80769	2
gene:Spy49_1433c	complement(1439318..1439713)	Spy49_1433c	396		2.0594		1.42976			131	8	6.10687	21	16.0305	17	12.9771	8	6.10687	7	5.34351	7	5.34351	4	3.05344	5	3.81679	9	6.87023	2	1.52672	2	1.52672	1	0.763359	6	4.58015	4	3.05344	1	0.763359	4	3.05344	8	6.10687	8	6.10687	6	4.58015	3
mutS2	complement(1439822..1442161)	Spy49_1434c	2340		1.74019		1.41144			779	29	3.72272	88	11.2965	60	7.70218	43	5.5199	60	7.70218	23	2.9525	39	5.00642	51	6.54685	14	1.79718	25	3.20924	41	5.26316	43	5.5199	53	6.80359	42	5.39153	65	8.34403	0	0	43	5.5199	40	5.13479	18	2.31065	2
gene:Spy49_1435c	complement(1442310..1442855)	Spy49_1435c	546		1.56633		1.49502			181	18	9.94475	39	21.547	18	9.94475	13	7.18232	13	7.18232	6	3.31492	7	3.8674	10	5.52486	10	5.52486	5	2.76243	5	2.76243	4	2.20994	5	2.76243	4	2.20994	2	1.10497	2	1.10497	4	2.20994	10	5.52486	3	1.65746	3
gene:Spy49_1436c	complement(1442858..1443166)	Spy49_1436c	309		1.34576		-1.10106			102	3	2.94118	12	11.7647	8	7.84314	5	4.90196	3	2.94118	1	0.980392	9	8.82353	8	7.84314	2	1.96078	1	0.980392	5	4.90196	6	5.88235	10	9.80392	6	5.88235	13	12.7451	0	0	4	3.92157	2	1.96078	4	3.92157	0
gene:Spy49_1437	1443323..1444225	Spy49_1437	903		-1.51001		1.05466			300	11	3.66667	40	13.3333	17	5.66667	19	6.33333	29	9.66667	11	3.66667	10	3.33333	30	10	11	3.66667	9	3	20	6.66667	18	6	32	10.6667	13	4.33333	10	3.33333	0	0	1	0.333333	17	5.66667	2	0.666667	0
spi	1444236..1444829	Spy49_1438	594		1.12446		1.44136			197	14	7.1066	20	10.1523	12	6.09137	12	6.09137	9	4.56853	6	3.04569	12	6.09137	9	4.56853	7	3.5533	2	1.01523	10	5.07614	10	5.07614	17	8.62944	12	6.09137	15	7.61421	0	0	10	5.07614	13	6.59898	4	2.03046	3
recD	1444887..1447340	Spy49_1439	2454		-1.11839		-1.11564			817	38	4.65116	96	11.7503	65	7.95594	31	3.79437	63	7.71114	24	2.93758	50	6.11995	62	7.58874	26	3.18237	14	1.71359	57	6.97674	35	4.28397	49	5.99755	61	7.46634	53	6.48715	3	0.367197	29	3.54957	46	5.63035	12	1.46879	3
gene:Spy49_1440	1447431..1447913	Spy49_1440	483		-2.29097		-2.68901			160	9	5.625	26	16.25	17	10.625	10	6.25	12	7.5	2	1.25	12	7.5	14	8.75	6	3.75	0	0	12	7.5	6	3.75	8	5	3	1.875	4	2.5	1	0.625	2	1.25	10	6.25	6	3.75	0
dinP	complement(1448006..1449100)	Spy49_1441c	1095		-1.47154		1.15829			364	15	4.12088	35	9.61538	29	7.96703	23	6.31868	21	5.76923	12	3.2967	20	5.49451	30	8.24176	13	3.57143	8	2.1978	7	1.92308	11	3.02198	36	9.89011	25	6.86813	22	6.04396	4	1.0989	21	5.76923	24	6.59341	7	1.92308	1
pfl	1449309..1451636	Spy49_1442	2328		-2.46081		-2.61808			775	33	4.25806	56	7.22581	41	5.29032	61	7.87097	39	5.03226	24	3.09677	58	7.48387	58	7.48387	40	5.16129	18	2.32258	22	2.83871	47	6.06452	41	5.29032	55	7.09677	56	7.22581	7	0.903226	39	5.03226	52	6.70968	20	2.58065	8
gene:Spy49_1443c	complement(1451724..1452113)	Spy49_1443c	390		2.95098		1.42778			129	3	2.32558	16	12.4031	10	7.75194	13	10.0775	9	6.97674	3	2.32558	9	6.97674	9	6.97674	6	4.65116	5	3.87597	3	2.32558	6	4.65116	8	6.20155	7	5.42636	4	3.10078	3	2.32558	5	3.87597	6	4.65116	3	2.32558	1
cppA	complement(1452098..1452850)	Spy49_1444c	753		2.03369		1.2227			250	15	6	25	10	20	8	15	6	13	5.2	10	4	13	5.2	15	6	6	2.4	7	2.8	12	4.8	11	4.4	18	7.2	19	7.6	23	9.2	1	0.4	8	3.2	12	4.8	4	1.6	3
gene:Spy49_1445	1453112..1454044	Spy49_1445	933		#NUM!		#NUM!			310	27	8.70968	43	13.871	33	10.6452	22	7.09677	16	5.16129	9	2.90323	23	7.41935	24	7.74194	3	0.967742	10	3.22581	6	1.93548	10	3.22581	14	4.51613	8	2.58065	4	1.29032	3	0.967742	8	2.58065	26	8.3871	16	5.16129	5
glpF2	complement(1454380..1455327)	Spy49_1447c	948		-1.07405		1.241			315	21	6.66667	39	12.381	23	7.30159	31	9.84127	18	5.71429	15	4.7619	15	4.7619	29	9.20635	14	4.44444	7	2.22222	7	2.22222	14	4.44444	15	4.7619	6	1.90476	7	2.22222	0	0	6	1.90476	31	9.84127	9	2.85714	8
norA	complement(1455730..1456926)	Spy49_1449c	1197		-2.13425		-7.35944			398	30	7.53769	55	13.8191	32	8.0402	32	8.0402	23	5.77889	8	2.01005	28	7.03518	38	9.54774	22	5.52764	5	1.25628	8	2.01005	9	2.26131	15	3.76884	8	2.01005	9	2.26131	5	1.25628	13	3.26633	40	10.0503	15	3.76884	3
gene:Spy49_1450	1457032..1457751	Spy49_1450	720		-1.09849		-1.00297			239	11	4.60251	25	10.4603	26	10.8787	12	5.02092	17	7.11297	3	1.25523	13	5.43933	4	1.67364	14	5.85774	6	2.51046	9	3.76569	16	6.69456	22	9.20502	12	5.02092	19	7.94979	2	0.83682	9	3.76569	12	5.02092	7	2.92887	0
pepXP	1457773..1460055	Spy49_1451	2283		-1.20022		-1.05488			760	35	4.60526	94	12.3684	44	5.78947	36	4.73684	52	6.84211	27	3.55263	42	5.52632	43	5.65789	34	4.47368	21	2.76316	42	5.52632	46	6.05263	43	5.65789	52	6.84211	44	5.78947	7	0.921053	31	4.07895	43	5.65789	15	1.97368	9
gene:Spy49_1452c	complement(1460135..1460356)	Spy49_1452c	222		3.16501		-1.52051			73	2	2.73973	8	10.9589	5	6.84932	4	5.47945	5	6.84932	0	0	8	10.9589	5	6.84932	2	2.73973	1	1.36986	3	4.10959	1	1.36986	10	13.6986	4	5.47945	5	6.84932	0	0	5	6.84932	3	4.10959	2	2.73973	0
gene:Spy49_1453	1460526..1460900	Spy49_1453	375		3.20939		2.13987			124	4	3.22581	19	15.3226	5	4.03226	3	2.41935	14	11.2903	2	1.6129	5	4.03226	9	7.25806	4	3.22581	1	0.806452	7	5.64516	6	4.83871	12	9.67742	6	4.83871	13	10.4839	0	0	4	3.22581	4	3.22581	4	3.22581	2
gene:Spy49_1454c	complement(1461245..1461424)	Spy49_1454c	180		1.17563		1.41843			59	2	3.38983	4	6.77966	4	6.77966	8	13.5593	0	0	3	5.08475	4	6.77966	3	5.08475	3	5.08475	0	0	2	3.38983	1	1.69492	3	5.08475	4	6.77966	6	10.1695	0	0	3	5.08475	4	6.77966	4	6.77966	1
spd3	1461662..1462462	Spy49_1455	801		-1.52488		-2.82561			266	10	3.7594	34	12.782	10	3.7594	16	6.01504	13	4.88722	13	4.88722	26	9.77444	10	3.7594	10	3.7594	5	1.8797	11	4.13534	19	7.14286	16	6.01504	18	6.76692	17	6.39098	0	0	9	3.38346	18	6.76692	6	2.25564	5
gene:Spy49_1456	1462842..1463168	Spy49_1456	327		-1.16263		-2.32071			108	7	6.48148	18	16.6667	12	11.1111	3	2.77778	11	10.1852	1	0.925926	7	6.48148	5	4.62963	3	2.77778	1	0.925926	1	0.925926	8	7.40741	10	9.25926	3	2.77778	7	6.48148	1	0.925926	5	4.62963	3	2.77778	1	0.925926	1
gene:Spy49_1457c	complement(1463218..1464084)	Spy49_1457c	867		1.17501		1.18928			288	17	5.90278	33	11.4583	22	7.63889	20	6.94444	21	7.29167	4	1.38889	18	6.25	18	6.25	9	3.125	6	2.08333	9	3.125	18	6.25	23	7.98611	19	6.59722	15	5.20833	5	1.73611	8	2.77778	12	4.16667	9	3.125	2
gene:Spy49_1458c	complement(1464072..1464596)	Spy49_1458c	525		-1.15848		-1.49308			174	11	6.32184	12	6.89655	14	8.04598	13	7.47126	8	4.5977	7	4.02299	8	4.5977	5	2.87356	11	6.32184	6	3.44828	5	2.87356	10	5.74713	14	8.04598	10	5.74713	18	10.3448	0	0	3	1.72414	11	6.32184	5	2.87356	3
gene:Spy49_1459c	complement(1464736..1465944)	Spy49_1459c	1209		-4.56433		-4.4205			402	18	4.47761	23	5.72139	26	6.46766	25	6.21891	24	5.97015	16	3.9801	25	6.21891	35	8.70647	19	4.72637	8	1.99005	16	3.9801	16	3.9801	23	5.72139	33	8.20896	21	5.22388	5	1.24378	13	3.23383	37	9.20398	6	1.49254	13
gene:Spy49_1460c	complement(1466060..1466287)	Spy49_1460c	228		-3.266		-4.53417			75	1	1.33333	15	20	6	8	5	6.66667	3	4	3	4	7	9.33333	7	9.33333	1	1.33333	1	1.33333	6	8	4	5.33333	4	5.33333	3	4	2	2.66667	0	0	1	1.33333	4	5.33333	2	2.66667	0
gene:Spy49_1461c	complement(1466284..1466559)	Spy49_1461c	276		-5.15292		-6.35263			91	3	3.2967	9	9.89011	10	10.989	5	5.49451	2	2.1978	0	0	10	10.989	6	6.59341	1	1.0989	3	3.2967	4	4.3956	5	5.49451	8	8.79121	5	5.49451	8	8.79121	0	0	4	4.3956	4	4.3956	4	4.3956	0
gene:Spy49_1462c	complement(1466569..1467186)	Spy49_1462c	618		-4.45841		-5.81679			205	4	1.95122	14	6.82927	15	7.31707	16	7.80488	8	3.90244	4	1.95122	17	8.29268	22	10.7317	7	3.41463	3	1.46341	11	5.36585	5	2.43902	19	9.26829	14	6.82927	24	11.7073	0	0	3	1.46341	13	6.34146	5	2.43902	1
gene:Spy49_1463c	complement(1467189..1467350)	Spy49_1463c	162		-4.43449		-4.19319			53	0	0	10	18.8679	3	5.66038	1	1.88679	0	0	1	1.88679	2	3.77358	7	13.2075	0	0	1	1.88679	4	7.54717	4	7.54717	6	11.3208	2	3.77358	9	16.9811	0	0	0	0	2	3.77358	1	1.88679	0
gene:Spy49_1464c	complement(1467364..1469274)	Spy49_1464c	1911		-4.86616		-4.97395			636	13	2.04403	50	7.86164	61	9.59119	29	4.55975	63	9.90566	6	0.943396	42	6.60377	46	7.2327	20	3.14465	7	1.10063	38	5.97484	41	6.44654	42	6.60377	30	4.71698	32	5.03145	1	0.157233	38	5.97484	58	9.1195	15	2.35849	4
gene:Spy49_1465c	complement(1469290..1470294)	Spy49_1465c	1005		-6.23791		-5.75517			334	12	3.59281	24	7.18563	21	6.28743	17	5.08982	29	8.68263	10	2.99401	24	7.18563	25	7.48503	9	2.69461	3	0.898204	9	2.69461	21	6.28743	41	12.2754	21	6.28743	20	5.98802	0	0	10	2.99401	29	8.68263	8	2.39521	1
gene:Spy49_1466c	complement(1470291..1472342)	Spy49_1466c	2052		-5.19002		-6.25592			683	31	4.5388	54	7.9063	50	7.32064	50	7.32064	35	5.12445	17	2.48902	42	6.14934	31	4.5388	24	3.51391	7	1.02489	26	3.80673	33	4.83163	65	9.51684	54	7.9063	75	10.981	4	0.585652	30	4.39239	39	5.7101	7	1.02489	9
gene:Spy49_1467c	complement(1472339..1473118)	Spy49_1467c	780		-4.33708		-6.88307			259	13	5.01931	24	9.26641	20	7.72201	19	7.33591	14	5.40541	7	2.7027	23	8.88031	5	1.9305	9	3.4749	4	1.5444	7	2.7027	19	7.33591	22	8.49421	16	6.17761	19	7.33591	2	0.772201	12	4.6332	19	7.33591	5	1.9305	0
gene:Spy49_1468c	complement(1473151..1476786)	Spy49_1468c	3636		-5.07279		-6.33722			1211	55	4.5417	88	7.26672	91	7.51445	89	7.3493	133	10.9827	21	1.7341	83	6.85384	189	15.6069	9	0.743187	3	0.247729	66	5.45004	39	3.22048	68	5.61519	38	3.1379	28	2.31214	0	0	30	2.47729	131	10.8175	42	3.46821	8
gene:Spy49_1470c	complement(1476801..1477130)	Spy49_1470c	330		-5.52212		-7.39481			109	3	2.75229	12	11.0092	8	7.33945	6	5.50459	1	0.917431	1	0.917431	6	5.50459	7	6.42202	6	5.50459	3	2.75229	3	2.75229	5	4.58716	15	13.7615	8	7.33945	9	8.25688	1	0.917431	3	2.75229	7	6.42202	4	3.66972	1
gene:Spy49_1471c	complement(1477172..1477531)	Spy49_1471c	360		-4.16187		-6.51931			119	7	5.88235	10	8.40336	7	5.88235	11	9.2437	5	4.20168	3	2.52101	8	6.72269	9	7.56303	2	1.68067	3	2.52101	3	2.52101	5	4.20168	7	5.88235	8	6.72269	14	11.7647	0	0	7	5.88235	6	5.04202	4	3.36134	0
gene:Spy49_1472c	complement(1477584..1478237)	Spy49_1472c	654		-6.74667		-7.43555			217	8	3.68664	14	6.45161	14	6.45161	7	3.22581	14	6.45161	3	1.38249	13	5.99078	22	10.1382	6	2.76498	2	0.921659	11	5.06912	8	3.68664	27	12.4424	11	5.06912	29	13.3641	0	0	2	0.921659	19	8.75576	5	2.30415	2
gene:Spy49_1474c	complement(1478247..1478636)	Spy49_1474c	390		-7.89559		-8.48998			129	6	4.65116	9	6.97674	9	6.97674	9	6.97674	13	10.0775	6	4.65116	9	6.97674	5	3.87597	6	4.65116	0	0	7	5.42636	4	3.10078	9	6.97674	11	8.52713	6	4.65116	1	0.775194	8	6.20155	3	2.32558	6	4.65116	2
gene:Spy49_1475c	complement(1478633..1478989)	Spy49_1475c	357		-7.32065		-5.78828			118	3	2.54237	13	11.0169	7	5.9322	11	9.32203	4	3.38983	3	2.54237	8	6.77966	8	6.77966	3	2.54237	1	0.847458	4	3.38983	4	3.38983	17	14.4068	6	5.08475	5	4.23729	0	0	7	5.9322	11	9.32203	3	2.54237	0
gene:Spy49_1476c	complement(1478979..1479287)	Spy49_1476c	309		-8.43399		-6.42806			102	5	4.90196	4	3.92157	5	4.90196	6	5.88235	4	3.92157	3	2.94118	8	7.84314	6	5.88235	10	9.80392	1	0.980392	4	3.92157	1	0.980392	10	9.80392	9	8.82353	9	8.82353	2	1.96078	5	4.90196	7	6.86275	3	2.94118	0
gene:Spy49_1477c	complement(1479284..1479637)	Spy49_1477c	354		-8.14381		-8.41191			117	7	5.98291	14	11.9658	6	5.12821	8	6.83761	9	7.69231	1	0.854701	5	4.2735	7	5.98291	5	4.2735	2	1.7094	2	1.7094	5	4.2735	10	8.54701	13	11.1111	6	5.12821	1	0.854701	6	5.12821	6	5.12821	4	3.4188	0
gene:Spy49_1478c	complement(1479651..1479893)	Spy49_1478c	243		-5.49531		-9.63246			80	3	3.75	10	12.5	4	5	10	12.5	5	6.25	2	2.5	2	2.5	3	3.75	3	3.75	0	0	1	1.25	1	1.25	12	15	7	8.75	7	8.75	0	0	3	3.75	6	7.5	1	1.25	0
gene:Spy49_1479c	complement(1479903..1480985)	Spy49_1479c	1083		-5.83843		-7.35697			360	14	3.88889	33	9.16667	22	6.11111	25	6.94444	16	4.44444	15	4.16667	30	8.33333	36	10	6	1.66667	2	0.555556	11	3.05556	17	4.72222	34	9.44444	23	6.38889	31	8.61111	0	0	7	1.94444	24	6.66667	13	3.61111	1
gene:Spy49_1480c	complement(1480988..1481368)	Spy49_1480c	381		-9.1534		-9.34776			126	2	1.5873	10	7.93651	9	7.14286	14	11.1111	10	7.93651	2	1.5873	7	5.55556	9	7.14286	3	2.38095	2	1.5873	1	0.793651	6	4.7619	12	9.52381	11	8.73016	11	8.73016	2	1.5873	3	2.38095	10	7.93651	2	1.5873	0
gene:Spy49_1481c	complement(1481378..1481911)	Spy49_1481c	534		-6.99629		-8.49652			177	4	2.25989	12	6.77966	4	2.25989	15	8.47458	6	3.38983	3	1.69492	14	7.9096	24	13.5593	3	1.69492	0	0	13	7.34463	9	5.08475	23	12.9944	13	7.34463	20	11.2994	0	0	4	2.25989	5	2.82486	4	2.25989	1
gene:Spy49_1482c	complement(1482055..1482321)	Spy49_1482c	267		-6.97989		-6.48721			88	1	1.13636	6	6.81818	9	10.2273	6	6.81818	1	1.13636	0	0	3	3.40909	10	11.3636	1	1.13636	1	1.13636	8	9.09091	10	11.3636	13	14.7727	3	3.40909	4	4.54545	0	0	7	7.95455	1	1.13636	3	3.40909	1
gene:Spy49_1483c	complement(1482324..1482638)	Spy49_1483c	315		-2.39544		-7.13023			104	1	0.961538	12	11.5385	8	7.69231	5	4.80769	6	5.76923	1	0.961538	5	4.80769	3	2.88462	5	4.80769	4	3.84615	8	7.69231	5	4.80769	7	6.73077	8	7.69231	10	9.61538	0	0	2	1.92308	10	9.61538	2	1.92308	2
gene:Spy49_1484c	complement(1482708..1482893)	Spy49_1484c	186		-1.07825		-2.95478			61	4	6.55738	7	11.4754	1	1.63934	2	3.27869	8	13.1148	3	4.91803	0	0	3	4.91803	1	1.63934	1	1.63934	2	3.27869	2	3.27869	7	11.4754	5	8.19672	8	13.1148	0	0	3	4.91803	0	0	3	4.91803	1
gene:Spy49_1485c	complement(1482897..1484459)	Spy49_1485c	1563		-3.28785		-4.72931			520	18	3.46154	41	7.88462	40	7.69231	22	4.23077	32	6.15385	13	2.5	23	4.42308	39	7.5	22	4.23077	10	1.92308	16	3.07692	35	6.73077	54	10.3846	40	7.69231	43	8.26923	4	0.769231	28	5.38462	23	4.42308	13	2.5	4
gene:Spy49_1486c	complement(1484440..1485942)	Spy49_1486c	1503		-4.44546		-6.6386			500	16	3.2	52	10.4	29	5.8	25	5	33	6.6	11	2.2	29	5.8	29	5.8	25	5	10	2	27	5.4	19	3.8	41	8.2	43	8.6	43	8.6	0	0	31	6.2	25	5	11	2.2	1
gene:Spy49_1487c	complement(1485954..1487243)	Spy49_1487c	1290		-3.94116		-4.58679			429	27	6.29371	30	6.99301	30	6.99301	30	6.99301	25	5.82751	9	2.0979	32	7.45921	22	5.12821	16	3.7296	9	2.0979	13	3.0303	21	4.8951	37	8.62471	27	6.29371	30	6.99301	5	1.1655	24	5.59441	24	5.59441	7	1.6317	11
gene:Spy49_1488c	complement(1487221..1487703)	Spy49_1488c	483		-3.32652		-4.93377			160	5	3.125	7	4.375	10	6.25	8	5	9	5.625	2	1.25	12	7.5	12	7.5	7	4.375	3	1.875	11	6.875	5	3.125	14	8.75	10	6.25	20	12.5	0	0	11	6.875	8	5	3	1.875	3
gene:Spy49_1489c	complement(1488535..1488975)	Spy49_1489c	441		2.7236		1.29843			146	5	3.42466	16	10.9589	8	5.47945	7	4.79452	8	5.47945	8	5.47945	8	5.47945	8	5.47945	10	6.84932	1	0.684932	5	3.42466	7	4.79452	13	8.90411	9	6.16438	13	8.90411	1	0.684932	10	6.84932	4	2.73973	3	2.05479	2
gene:Spy49_1491c	complement(1489415..1489936)	Spy49_1491c	522		4.67967		3.04677			173	7	4.04624	12	6.93642	10	5.78035	11	6.35838	7	4.04624	6	3.46821	8	4.62428	11	6.35838	7	4.04624	2	1.15607	5	2.89017	12	6.93642	16	9.24855	13	7.51445	20	11.5607	3	1.7341	9	5.20231	6	3.46821	3	1.7341	5
gene:Spy49_1492c	complement(1489933..1490226)	Spy49_1492c	294		2.58528		2.70085			97	1	1.03093	7	7.21649	10	10.3093	5	5.15464	4	4.12371	0	0	3	3.09278	5	5.15464	2	2.06186	2	2.06186	8	8.24742	5	5.15464	9	9.27835	10	10.3093	5	5.15464	3	3.09278	8	8.24742	4	4.12371	4	4.12371	2
gene:Spy49_1493c	complement(1490223..1490408)	Spy49_1493c	186		2.95974		2.1415			61	2	3.27869	8	13.1148	4	6.55738	3	4.91803	1	1.63934	2	3.27869	2	3.27869	7	11.4754	1	1.63934	0	0	0	0	4	6.55738	4	6.55738	5	8.19672	8	13.1148	0	0	3	4.91803	2	3.27869	4	6.55738	1
gene:Spy49_1494c	complement(1490506..1490991)	Spy49_1494c	486		2.39598		2.08903			161	14	8.69565	10	6.21118	7	4.34783	13	8.07453	7	4.34783	7	4.34783	8	4.96894	4	2.48447	2	1.24224	4	2.48447	7	4.34783	9	5.59006	14	8.69565	11	6.8323	10	6.21118	4	2.48447	7	4.34783	12	7.45342	7	4.34783	4
gene:Spy49_1496c	complement(1491276..1491680)	Spy49_1496c	405		2.2193		1.81685			134	14	10.4478	6	4.47761	8	5.97015	11	8.20896	10	7.46269	1	0.746269	6	4.47761	4	2.98507	8	5.97015	1	0.746269	2	1.49254	6	4.47761	9	6.71642	13	9.70149	15	11.194	1	0.746269	5	3.73134	10	7.46269	4	2.98507	0
gene:Spy49_1497c	complement(1491664..1491954)	Spy49_1497c	291		1.38853		2.20173			96	4	4.16667	7	7.29167	5	5.20833	9	9.375	7	7.29167	1	1.04167	5	5.20833	5	5.20833	3	3.125	0	0	3	3.125	9	9.375	9	9.375	10	10.4167	5	5.20833	2	2.08333	2	2.08333	4	4.16667	5	5.20833	1
gene:Spy49_1498c	complement(1492193..1492549)	Spy49_1498c	357		2.04868		1.93625			118	4	3.38983	10	8.47458	8	6.77966	6	5.08475	3	2.54237	4	3.38983	5	4.23729	5	4.23729	8	6.77966	0	0	4	3.38983	3	2.54237	17	14.4068	12	10.1695	9	7.62712	0	0	9	7.62712	2	1.69492	7	5.9322	2
gene:Spy49_1499c	complement(1492625..1492987)	Spy49_1499c	363		4.42316		1.98482			120	4	3.33333	7	5.83333	5	4.16667	11	9.16667	7	5.83333	9	7.5	3	2.5	5	4.16667	9	7.5	0	0	4	3.33333	4	3.33333	17	14.1667	12	10	8	6.66667	1	0.833333	6	5	4	3.33333	2	1.66667	2
gene:Spy49_1500c	complement(1493196..1493621)	Spy49_1500c	426		1.80999		1.6901			141	6	4.25532	7	4.96454	7	4.96454	11	7.80142	11	7.80142	3	2.12766	7	4.96454	11	7.80142	3	2.12766	1	0.70922	13	9.21986	15	10.6383	4	2.83688	8	5.67376	10	7.0922	1	0.70922	10	7.0922	7	4.96454	4	2.83688	2
gene:Spy49_1501c	complement(1493614..1494288)	Spy49_1501c	675		1.77084		1.81071			224	7	3.125	17	7.58929	13	5.80357	14	6.25	10	4.46429	5	2.23214	28	12.5	14	6.25	6	2.67857	2	0.892857	18	8.03571	11	4.91071	23	10.2679	13	5.80357	18	8.03571	0	0	7	3.125	11	4.91071	4	1.78571	3
gene:Spy49_1502c	complement(1494289..1494435)	Spy49_1502c	147		4.11336		1.97906			48	0	0	5	10.4167	6	12.5	2	4.16667	5	10.4167	2	4.16667	2	4.16667	1	2.08333	2	4.16667	0	0	2	4.16667	0	0	7	14.5833	3	6.25	7	14.5833	0	0	0	0	2	4.16667	2	4.16667	0
gene:Spy49_1504c	complement(1494793..1495047)	Spy49_1504c	255		1.87219		1.56043			84	5	5.95238	6	7.14286	9	10.7143	3	3.57143	4	4.7619	2	2.38095	8	9.52381	1	1.19048	3	3.57143	1	1.19048	3	3.57143	3	3.57143	5	5.95238	11	13.0952	9	10.7143	1	1.19048	4	4.7619	2	2.38095	2	2.38095	2
gene:Spy49_1505c	complement(1495034..1495381)	Spy49_1505c	348		2.30704		2.01178			115	3	2.6087	9	7.82609	11	9.56522	6	5.21739	8	6.95652	3	2.6087	2	1.73913	4	3.47826	4	3.47826	1	0.869565	2	1.73913	8	6.95652	10	8.69565	8	6.95652	9	7.82609	2	1.73913	10	8.69565	9	7.82609	6	5.21739	0
gene:Spy49_1506c	complement(1495522..1497093)	Spy49_1506c	1572		1.99936		1.84811			523	17	3.25048	52	9.94264	44	8.413	20	3.82409	30	5.73614	5	0.956023	29	5.54493	28	5.35373	21	4.0153	8	1.52964	18	3.44168	34	6.50096	56	10.7075	38	7.26577	45	8.60421	8	1.52964	24	4.58891	25	4.78011	13	2.48566	8
gene:Spy49_1507c	complement(1497209..1497652)	Spy49_1507c	444		1.92836		2.04083			147	6	4.08163	16	10.8844	7	4.7619	12	8.16327	6	4.08163	6	4.08163	6	4.08163	5	3.40136	7	4.7619	4	2.72109	6	4.08163	9	6.12245	17	11.5646	10	6.80272	17	11.5646	0	0	6	4.08163	4	2.72109	2	1.36054	1
gene:Spy49_1509c	complement(1498078..1498350)	Spy49_1509c	273		2.53754		1.60699			90	3	3.33333	8	8.88889	2	2.22222	6	6.66667	3	3.33333	2	2.22222	8	8.88889	7	7.77778	2	2.22222	3	3.33333	1	1.11111	6	6.66667	11	12.2222	7	7.77778	7	7.77778	2	2.22222	4	4.44444	3	3.33333	4	4.44444	1
gene:Spy49_1510c	complement(1498523..1498702)	Spy49_1510c	180		-1.45353		-2.55513			59	0	0	7	11.8644	0	0	3	5.08475	3	5.08475	2	3.38983	9	15.2542	0	0	2	3.38983	1	1.69492	4	6.77966	1	1.69492	10	16.9492	3	5.08475	4	6.77966	1	1.69492	3	5.08475	3	5.08475	3	5.08475	0
gene:Spy49_1511c	complement(1498833..1498967)	Spy49_1511c	135		2.17429		1.71788			44	2	4.54545	3	6.81818	3	6.81818	0	0	2	4.54545	2	4.54545	1	2.27273	4	9.09091	1	2.27273	1	2.27273	3	6.81818	3	6.81818	8	18.1818	1	2.27273	3	6.81818	0	0	2	4.54545	2	4.54545	1	2.27273	2
gene:Spy49_1512c	complement(1499249..1499608)	Spy49_1512c	360		1.99889		1.6039			119	5	4.20168	10	8.40336	10	8.40336	7	5.88235	5	4.20168	4	3.36134	10	8.40336	4	3.36134	3	2.52101	1	0.840336	2	1.68067	12	10.084	10	8.40336	9	7.56303	10	8.40336	1	0.840336	7	5.88235	5	4.20168	2	1.68067	2
gene:Spy49_1513c	complement(1499682..1499939)	Spy49_1513c	258		1.97968		1.54691			85	1	1.17647	8	9.41176	3	3.52941	5	5.88235	3	3.52941	3	3.52941	5	5.88235	8	9.41176	6	7.05882	0	0	2	2.35294	3	3.52941	10	11.7647	2	2.35294	11	12.9412	0	0	5	5.88235	4	4.70588	4	4.70588	2
gene:Spy49_1514c	complement(1500142..1500483)	Spy49_1514c	342		2.89045		1.97412			113	1	0.884956	7	6.19469	11	9.73451	8	7.07965	9	7.9646	2	1.76991	10	8.84956	6	5.30973	4	3.53982	1	0.884956	5	4.42478	5	4.42478	17	15.0442	5	4.42478	10	8.84956	0	0	6	5.30973	5	4.42478	1	0.884956	0
gene:Spy49_1516c	complement(1500755..1500904)	Spy49_1516c	150		2.16087		1.63609			49	2	4.08163	7	14.2857	4	8.16327	4	8.16327	3	6.12245	2	4.08163	4	8.16327	2	4.08163	0	0	2	4.08163	1	2.04082	0	0	4	8.16327	3	6.12245	5	10.2041	1	2.04082	1	2.04082	3	6.12245	1	2.04082	0
gene:Spy49_1517c	complement(1500936..1501664)	Spy49_1517c	729		2.18361		2.08863			242	8	3.30579	24	9.91736	17	7.02479	16	6.61157	12	4.95868	6	2.47934	13	5.3719	16	6.61157	7	2.89256	8	3.30579	13	5.3719	14	5.78512	24	9.91736	11	4.54545	18	7.43802	0	0	12	4.95868	12	4.95868	8	3.30579	3
gene:Spy49_1518c	complement(1501697..1501885)	Spy49_1518c	189		2.13713		2.27529			62	5	8.06452	5	8.06452	6	9.67742	1	1.6129	5	8.06452	1	1.6129	2	3.22581	1	1.6129	3	4.83871	0	0	3	4.83871	2	3.22581	9	14.5161	3	4.83871	7	11.2903	0	0	3	4.83871	3	4.83871	3	4.83871	0
gene:Spy49_1520c	complement(1502073..1502255)	Spy49_1520c	183		1.58143		1.88779			60	9	15	9	15	2	3.33333	5	8.33333	3	5	2	3.33333	2	3.33333	5	8.33333	3	5	2	3.33333	5	8.33333	1	1.66667	0	0	4	6.66667	4	6.66667	1	1.66667	2	3.33333	1	1.66667	0	0	0
gene:Spy49_1521c	complement(1502532..1503293)	Spy49_1521c	762		2.28542		1.87062			253	10	3.95257	25	9.88142	16	6.32411	14	5.5336	19	7.50988	7	2.7668	18	7.11462	15	5.92885	8	3.16206	4	1.58103	18	7.11462	17	6.71937	24	9.48617	11	4.34783	14	5.5336	1	0.395257	8	3.16206	17	6.71937	4	1.58103	3
gene:Spy49_1522	1503460..1503732	Spy49_1522	273		1.8353		-1.13161			90	3	3.33333	13	14.4444	7	7.77778	5	5.55556	7	7.77778	4	4.44444	8	8.88889	7	7.77778	4	4.44444	0	0	3	3.33333	1	1.11111	9	10	5	5.55556	5	5.55556	0	0	3	3.33333	4	4.44444	1	1.11111	1
gene:Spy49_1525	1504006..1504473	Spy49_1525	468		-1.54442		-3.47844			155	18	11.6129	22	14.1935	16	10.3226	9	5.80645	15	9.67742	10	6.45161	5	3.22581	7	4.51613	3	1.93548	1	0.645161	11	7.09677	8	5.16129	5	3.22581	6	3.87097	10	6.45161	1	0.645161	3	1.93548	3	1.93548	1	0.645161	1
gene:Spy49_1526	1504589..1505368	Spy49_1526	780		-4.22074		-4.43402			259	11	4.2471	25	9.65251	21	8.10811	17	6.56371	18	6.94981	12	4.6332	17	6.56371	12	4.6332	4	1.5444	5	1.9305	12	4.6332	19	7.33591	24	9.26641	17	6.56371	19	7.33591	2	0.772201	13	5.01931	7	2.7027	4	1.5444	0
gene:Spy49_1528c	complement(1505502..1505660)	Spy49_1528c	159		1.66453		1.38497			52	3	5.76923	8	15.3846	3	5.76923	3	5.76923	3	5.76923	0	0	5	9.61538	2	3.84615	0	0	1	1.92308	0	0	1	1.92308	5	9.61538	2	3.84615	4	7.69231	0	0	1	1.92308	6	11.5385	2	3.84615	3
gene:Spy49_1529	1506024..1506782	Spy49_1529	759		-1.26763		-2.25401			252	8	3.1746	18	7.14286	18	7.14286	18	7.14286	20	7.93651	9	3.57143	8	3.1746	14	5.55556	19	7.53968	6	2.38095	5	1.98413	17	6.74603	22	8.73016	21	8.33333	19	7.53968	0	0	6	2.38095	15	5.95238	7	2.77778	2
gene:Spy49_1530	1506855..1507277	Spy49_1530	423		-1.16276		-1.87309			140	5	3.57143	7	5	7	5	11	7.85714	11	7.85714	1	0.714286	7	5	17	12.1429	4	2.85714	1	0.714286	5	3.57143	11	7.85714	25	17.8571	5	3.57143	9	6.42857	1	0.714286	0	0	5	3.57143	7	5	1
gene:Spy49_1531	1507398..1508534	Spy49_1531	1137		2.84435		1.2976			378	12	3.1746	33	8.73016	37	9.78836	19	5.02646	18	4.7619	10	2.6455	26	6.87831	13	3.43915	19	5.02646	12	3.1746	14	3.7037	24	6.34921	40	10.582	23	6.08466	23	6.08466	0	0	24	6.34921	16	4.2328	12	3.1746	3
gene:Spy49_1532	1508573..1508893	Spy49_1532	321		1.14483		-1.38535			106	5	4.71698	9	8.49057	2	1.88679	6	5.66038	1	0.943396	2	1.88679	11	10.3774	11	10.3774	1	0.943396	0	0	12	11.3208	4	3.77358	12	11.3208	10	9.43396	5	4.71698	0	0	1	0.943396	6	5.66038	8	7.54717	0
gene:Spy49_1533c	complement(1508950..1509687)	Spy49_1533c	738		1.15811		1.16438			245	13	5.30612	35	14.2857	16	6.53061	13	5.30612	17	6.93878	6	2.44898	10	4.08163	17	6.93878	10	4.08163	6	2.44898	16	6.53061	4	1.63265	16	6.53061	12	4.89796	13	5.30612	6	2.44898	14	5.71429	11	4.4898	6	2.44898	4
dnaQ	complement(1509840..1510427)	Spy49_1534c	588		-1.534		-1.24131			195	12	6.15385	19	9.74359	11	5.64103	13	6.66667	10	5.12821	5	2.5641	13	6.66667	19	9.74359	9	4.61538	5	2.5641	8	4.10256	11	5.64103	10	5.12821	20	10.2564	11	5.64103	0	0	6	3.07692	10	5.12821	3	1.53846	0
gene:Spy49_1535c	complement(1510476..1511057)	Spy49_1535c	582		1.30999		-1.20234			193	5	2.59067	22	11.399	9	4.66321	16	8.29016	8	4.14508	3	1.5544	9	4.66321	15	7.77202	2	1.03627	0	0	14	7.25389	6	3.10881	24	12.4352	14	7.25389	27	13.9896	0	0	9	4.66321	6	3.10881	4	2.07254	0
gene:Spy49_1536c	complement(1511183..1511698)	Spy49_1536c	516		1.29865		1.31108			171	9	5.26316	21	12.2807	11	6.43275	11	6.43275	10	5.84795	3	1.75439	5	2.92398	3	1.75439	8	4.67836	8	4.67836	7	4.09357	8	4.67836	15	8.77193	10	5.84795	7	4.09357	3	1.75439	13	7.60234	5	2.92398	8	4.67836	6
gene:Spy49_1537c	complement(1511601..1512305)	Spy49_1537c	705		-1.50837		1.40208			234	7	2.99145	24	10.2564	22	9.40171	19	8.11966	17	7.26496	5	2.13675	14	5.98291	14	5.98291	8	3.4188	5	2.13675	13	5.55556	8	3.4188	13	5.55556	18	7.69231	18	7.69231	4	1.7094	9	3.84615	10	4.2735	4	1.7094	2
gene:Spy49_1538	1512526..1513695	Spy49_1538	1170		-1.55672		-1.3664			389	19	4.88432	46	11.8252	23	5.9126	20	5.14139	30	7.71208	14	3.59897	29	7.45501	23	5.9126	11	2.82776	11	2.82776	11	2.82776	12	3.08483	36	9.2545	27	6.94087	19	4.88432	3	0.771208	10	2.57069	38	9.76864	6	1.54242	1
deoC	complement(1513790..1514461)	Spy49_1540c	672		1.21927		1.43326			223	7	3.13901	13	5.8296	21	9.41704	19	8.52018	12	5.38117	3	1.34529	23	10.3139	25	11.2108	6	2.69058	2	0.896861	6	2.69058	5	2.24215	19	8.52018	15	6.72646	18	8.07175	6	2.69058	4	1.79372	15	6.72646	3	1.34529	1
nupC	complement(1514491..1515693)	Spy49_1541c	1203		1.20739		1.05002			400	24	6	53	13.25	49	12.25	39	9.75	38	9.5	8	2	13	3.25	30	7.5	9	2.25	2	0.5	12	3	15	3.75	16	4	9	2.25	10	2.5	4	1	9	2.25	43	10.75	16	4	1
udp	complement(1515714..1516493)	Spy49_1542c	780		1.67206		1.20358			259	6	2.3166	19	7.33591	13	5.01931	23	8.88031	14	5.40541	9	3.4749	14	5.40541	29	11.1969	9	3.4749	6	2.3166	8	3.0888	10	3.861	13	5.01931	14	5.40541	20	7.72201	5	1.9305	11	4.2471	26	10.0386	8	3.0888	2
gene:Spy49_1543	1516733..1517491	Spy49_1543	759		1.09598		-1.02928			252	7	2.77778	29	11.5079	19	7.53968	13	5.15873	21	8.33333	10	3.96825	20	7.93651	11	4.36508	15	5.95238	8	3.1746	16	6.34921	13	5.15873	21	8.33333	7	2.77778	18	7.14286	2	0.793651	6	2.38095	10	3.96825	5	1.98413	1
rpsN2	1517700..1517969	Spy49_1544	270		-1.61344		-1.99103			89	2	2.24719	9	10.1124	4	4.49438	2	2.24719	5	5.61798	4	4.49438	1	1.1236	7	7.86517	4	4.49438	2	2.24719	5	5.61798	4	4.49438	13	14.6067	7	7.86517	2	2.24719	1	1.1236	9	10.1124	5	5.61798	2	2.24719	1
gcp	complement(1518141..1519169)	Spy49_1545c	1029		-1.40841		1.05661			342	12	3.50877	38	11.1111	20	5.84795	28	8.18713	20	5.84795	14	4.09357	13	3.80117	45	13.1579	10	2.92398	15	4.38596	11	3.21637	11	3.21637	16	4.67836	19	5.55556	21	6.14035	4	1.16959	12	3.50877	24	7.01754	8	2.33918	1
gene:Spy49_1546c	complement(1519159..1519614)	Spy49_1546c	456		-1.20943		1.05747			151	6	3.97351	20	13.245	11	7.28477	6	3.97351	8	5.29801	4	2.64901	9	5.96026	7	4.63576	8	5.29801	4	2.64901	10	6.62252	4	2.64901	8	5.29801	10	6.62252	12	7.94702	0	0	8	5.29801	9	5.96026	6	3.97351	1
gene:Spy49_1547c	complement(1519586..1520284)	Spy49_1547c	699		-1.54407		-1.37876			232	5	2.15517	31	13.3621	14	6.03448	17	7.32759	15	6.46552	11	4.74138	14	6.03448	24	10.3448	10	4.31034	3	1.2931	13	5.60345	9	3.87931	14	6.03448	12	5.17241	14	6.03448	3	1.2931	7	3.01724	10	4.31034	5	2.15517	1
gene:Spy49_1548	1520568..1520798	Spy49_1548	231		-1.28976		1.30346			76	4	5.26316	8	10.5263	4	5.26316	4	5.26316	3	3.94737	1	1.31579	6	7.89474	3	3.94737	6	7.89474	1	1.31579	2	2.63158	3	3.94737	6	7.89474	7	9.21053	10	13.1579	0	0	5	6.57895	2	2.63158	1	1.31579	0
gene:Spy49_1549	1520800..1522482	Spy49_1549	1683		1.38987		2.02731			560	22	3.92857	45	8.03571	64	11.4286	39	6.96429	29	5.17857	25	4.46429	30	5.35714	42	7.5	14	2.5	17	3.03571	19	3.39286	28	5	29	5.17857	30	5.35714	35	6.25	3	0.535714	22	3.92857	52	9.28571	14	2.5	1
glnA	complement(1522710..1524056)	Spy49_1550c	1347		-1.77315		-1.62054			448	21	4.6875	37	8.25893	30	6.69643	29	6.47321	18	4.01786	20	4.46429	21	4.6875	39	8.70536	22	4.91071	11	2.45536	8	1.78571	29	6.47321	27	6.02679	29	6.47321	32	7.14286	3	0.669643	18	4.01786	32	7.14286	17	3.79464	5
glnR	complement(1524094..1524465)	Spy49_1551c	372		-2.1109		-1.6526			123	5	4.06504	13	10.5691	9	7.31707	4	3.25203	7	5.69106	3	2.43902	7	5.69106	6	4.87805	3	2.43902	2	1.62602	8	6.50407	4	3.25203	8	6.50407	8	6.50407	9	7.31707	0	0	13	10.5691	7	5.69106	7	5.69106	0
gene:Spy49_1552c	complement(1524532..1525083)	Spy49_1552c	552		2.01364		1.81051			183	19	10.3825	24	13.1148	17	9.28962	18	9.83607	11	6.01093	2	1.0929	12	6.55738	9	4.91803	2	1.0929	4	2.18579	3	1.63934	9	4.91803	14	7.65027	5	2.73224	4	2.18579	4	2.18579	6	3.27869	13	7.10383	4	2.18579	3
pgk	complement(1525345..1526541)	Spy49_1553c	1197		-2.14514		-3.07098			398	15	3.76884	37	9.29648	26	6.53266	36	9.04523	18	4.52261	12	3.01508	17	4.27136	44	11.0553	6	1.50754	3	0.753769	8	2.01005	17	4.27136	34	8.54271	27	6.78392	34	8.54271	0	0	10	2.51256	46	11.5578	5	1.25628	3
lppC	complement(1526726..1527580)	Spy49_1554c	855		-1.69699		-2.62087			284	12	4.22535	29	10.2113	9	3.16901	19	6.69014	22	7.74648	9	3.16901	18	6.33803	15	5.28169	12	4.22535	1	0.352113	19	6.69014	13	4.57746	29	10.2113	20	7.04225	19	6.69014	1	0.352113	14	4.92958	14	4.92958	5	1.76056	4
gene:Spy49_1555c	complement(1527820..1528701)	Spy49_1555c	882		-3.5446		-3.15212			293	10	3.41297	26	8.87372	27	9.21502	25	8.53242	14	4.77816	9	3.07167	19	6.48464	29	9.89761	11	3.75427	3	1.02389	19	6.48464	13	4.43686	21	7.16724	11	3.75427	24	8.19113	1	0.341297	13	4.43686	12	4.09556	5	1.70648	1
gene:Spy49_1556c	complement(1528938..1530602)	Spy49_1556c	1665		-1.85495		-1.7938			554	18	3.2491	43	7.76173	28	5.05415	63	11.3718	33	5.95668	17	3.06859	34	6.13718	53	9.56679	15	2.70758	8	1.44404	24	4.33213	22	3.97112	34	6.13718	40	7.22022	44	7.94224	2	0.361011	6	1.08303	50	9.02527	20	3.61011	0
asp	complement(1530602..1530967)	Spy49_1557c	366		-1.42762		-1.51484			121	3	2.47934	8	6.61157	9	7.43802	20	16.5289	11	9.09091	0	0	7	5.78512	6	4.95868	4	3.30579	0	0	4	3.30579	8	6.61157	11	9.09091	7	5.78512	7	5.78512	0	0	2	1.65289	10	8.26446	4	3.30579	0
rpmB	complement(1531119..1531307)	Spy49_1558c	189		2.86214		1.42973			62	1	1.6129	3	4.83871	2	3.22581	7	11.2903	4	6.45161	2	3.22581	5	8.06452	5	8.06452	1	1.6129	1	1.6129	2	3.22581	4	6.45161	10	16.129	1	1.6129	1	1.6129	1	1.6129	5	8.06452	4	6.45161	2	3.22581	1
fba	complement(1531689..1532570)	Spy49_1559c	882		-2.10421		-1.74479			293	10	3.41297	19	6.48464	22	7.50853	24	8.19113	11	3.75427	11	3.75427	12	4.09556	39	13.3106	8	2.73038	8	2.73038	8	2.73038	14	4.77816	17	5.80205	12	4.09556	29	9.89761	2	0.682594	7	2.38908	31	10.5802	7	2.38908	2
gene:Spy49_1560c	complement(1532916..1533842)	Spy49_1560c	927		1.16065		1.30097			308	17	5.51948	28	9.09091	17	5.51948	16	5.19481	17	5.51948	14	4.54545	16	5.19481	27	8.76623	15	4.87013	6	1.94805	12	3.8961	16	5.19481	32	10.3896	13	4.22078	19	6.16883	1	0.324675	9	2.92208	19	6.16883	10	3.24675	4
pyrG	complement(1534010..1535614)	Spy49_1561c	1605		1.80728		2.13493			534	16	2.99625	46	8.61423	36	6.74157	44	8.2397	23	4.30712	23	4.30712	30	5.61798	40	7.49064	21	3.93258	12	2.24719	21	3.93258	28	5.24345	36	6.74157	31	5.80524	39	7.30337	5	0.93633	26	4.86891	39	7.30337	16	2.99625	2
rpoE	complement(1535871..1536479)	Spy49_1562c	609		2.08778		1.28194			202	8	3.9604	13	6.43564	14	6.93069	9	4.45545	10	4.9505	6	2.9703	5	2.47525	11	5.44554	7	3.46535	1	0.49505	3	1.48515	9	4.45545	10	4.9505	31	15.3465	40	19.802	0	0	10	4.9505	9	4.45545	4	1.9802	2
tig	complement(1536663..1537946)	Spy49_1563c	1284		1.44197		-1.14128			427	16	3.74707	30	7.02576	23	5.38642	41	9.60187	20	4.68384	14	3.27869	22	5.15222	43	10.0703	9	2.10773	5	1.17096	15	3.51288	18	4.21546	35	8.19672	37	8.66511	53	12.4122	0	0	10	2.34192	24	5.62061	11	2.57611	1
gene:Spy49_1564	1538267..1539112	Spy49_1564	846		-1.54065		-1.38705			281	21	7.47331	34	12.0996	33	11.7438	15	5.33808	22	7.82918	8	2.84698	18	6.40569	12	4.27046	11	3.91459	6	2.13523	13	4.62633	19	6.76157	14	4.98221	5	1.77936	14	4.98221	0	0	11	3.91459	22	7.82918	2	0.711744	1
gene:Spy49_1565c	complement(1539177..1539737)	Spy49_1565c	561		-2.2164		-1.18228			186	3	1.6129	20	10.7527	16	8.60215	23	12.3656	12	6.45161	6	3.22581	3	1.6129	16	8.60215	1	0.537634	7	3.76344	9	4.83871	8	4.30108	7	3.76344	7	3.76344	15	8.06452	2	1.07527	11	5.91398	16	8.60215	4	2.15054	0
gene:Spy49_1566c	complement(1539751..1540221)	Spy49_1566c	471		-2.12616		1.1603			156	13	8.33333	21	13.4615	13	8.33333	13	8.33333	12	7.69231	3	1.92308	6	3.84615	10	6.41026	5	3.20513	2	1.28205	6	3.84615	3	1.92308	6	3.84615	2	1.28205	0	0	0	0	7	4.48718	23	14.7436	6	3.84615	5
thiD	complement(1540211..1540975)	Spy49_1567c	765		-2.95641		-2.34886			254	10	3.93701	29	11.4173	20	7.87402	23	9.05512	15	5.90551	10	3.93701	12	4.72441	20	7.87402	11	4.33071	1	0.393701	14	5.51181	9	3.54331	22	8.66142	13	5.11811	15	5.90551	5	1.9685	6	2.3622	15	5.90551	4	1.5748	0
truA	complement(1540965..1541714)	Spy49_1568c	750		-2.21852		-1.83603			249	12	4.81928	20	8.03213	15	6.0241	19	7.63052	8	3.21285	7	2.81124	23	9.23695	11	4.41767	12	4.81928	9	3.61446	14	5.62249	14	5.62249	18	7.22892	12	4.81928	14	5.62249	2	0.803213	13	5.22088	20	8.03213	6	2.40964	0
comX2	complement(1542131..1542388)	Spy49_1569c	258		#NUM!		#NUM!			85	3	3.52941	13	15.2941	7	8.23529	2	2.35294	5	5.88235	3	3.52941	2	2.35294	3	3.52941	6	7.05882	2	2.35294	4	4.70588	0	0	9	10.5882	4	4.70588	10	11.7647	0	0	8	9.41176	1	1.17647	1	1.17647	2
gene:Spy49_1571c	complement(1548174..1549316)	Spy49_1571c	1143		1.03848		1.16372			380	13	3.42105	44	11.5789	32	8.42105	23	6.05263	29	7.63158	11	2.89474	31	8.15789	37	9.73684	10	2.63158	3	0.789474	23	6.05263	12	3.15789	22	5.78947	20	5.26316	16	4.21053	3	0.789474	9	2.36842	36	9.47368	5	1.31579	1
hsdR	1549597..1552575	Spy49_1572	2979		-1.73636		-1.65975			992	45	4.53629	85	8.56855	66	6.65323	60	6.04839	51	5.14113	29	2.92339	58	5.84677	75	7.56048	39	3.93145	21	2.11694	69	6.95565	55	5.54435	83	8.36694	71	7.15726	75	7.56048	4	0.403226	45	4.53629	38	3.83065	14	1.41129	9
hsdS	1552588..1553730	Spy49_1573	1143		-1.82435		-1.85589			380	19	5	43	11.3158	33	8.68421	11	2.89474	37	9.73684	12	3.15789	22	5.78947	16	4.21053	16	4.21053	3	0.789474	25	6.57895	16	4.21053	34	8.94737	13	3.42105	30	7.89474	1	0.263158	11	2.89474	32	8.42105	3	0.789474	3
hsdM	1553743..1555323	Spy49_1574	1581		-1.09949		-1.34789			526	29	5.51331	57	10.8365	31	5.89354	19	3.61217	31	5.89354	17	3.23194	37	7.03422	36	6.84411	23	4.37262	11	2.09125	26	4.94297	32	6.08365	39	7.41445	45	8.55513	33	6.27376	1	0.190114	12	2.28137	31	5.89354	13	2.47148	3
gene:Spy49_1575c	complement(1555533..1555733)	Spy49_1575c	201		5.16108		2.25449			66	4	6.06061	9	13.6364	4	6.06061	8	12.1212	4	6.06061	2	3.0303	1	1.51515	0	0	2	3.0303	1	1.51515	2	3.0303	7	10.6061	9	13.6364	2	3.0303	1	1.51515	1	1.51515	2	3.0303	2	3.0303	4	6.06061	1
salR	complement(1555876..1556481)	Spy49_1576c	606		3.87605		2.15839			201	9	4.47761	23	11.4428	24	11.9403	12	5.97015	14	6.96517	2	0.995025	10	4.97512	7	3.48259	10	4.97512	5	2.48756	11	5.47264	9	4.47761	21	10.4478	15	7.46269	14	6.96517	0	0	5	2.48756	7	3.48259	3	1.49254	0
salK	complement(1556462..1557883)	Spy49_1577c	1422		2.90382		1.88165			473	33	6.97674	73	15.4334	56	11.8393	33	6.97674	33	6.97674	8	1.69133	21	4.43975	10	2.11416	24	5.074	7	1.47992	18	3.8055	27	5.70825	24	5.074	29	6.13108	19	4.01691	6	1.2685	19	4.01691	16	3.38266	11	2.32558	6
salY	complement(1558064..1559971)	Spy49_1578c	1908		2.11635		-1.07045			635	39	6.14173	97	15.2756	76	11.9685	54	8.50394	54	8.50394	12	1.88976	49	7.71654	23	3.62205	33	5.19685	4	0.629921	10	1.5748	36	5.66929	38	5.98425	12	1.88976	28	4.40945	3	0.472441	19	2.99213	32	5.03937	14	2.20472	2
salX	complement(1559973..1560710)	Spy49_1579c	738		3.02474		-1.08274			245	8	3.26531	25	10.2041	23	9.38776	16	6.53061	22	8.97959	4	1.63265	11	4.4898	13	5.30612	10	4.08163	3	1.22449	8	3.26531	12	4.89796	21	8.57143	21	8.57143	16	6.53061	3	1.22449	10	4.08163	13	5.30612	6	2.44898	0
salT	complement(1560707..1561168)	Spy49_1580c	462		1.41974		-2.16237			153	3	1.96078	14	9.15033	12	7.84314	10	6.53595	10	6.53595	5	3.26797	9	5.88235	4	2.61438	9	5.88235	5	3.26797	5	3.26797	9	5.88235	12	7.84314	10	6.53595	12	7.84314	3	1.96078	10	6.53595	6	3.92157	5	3.26797	0
salB	complement(1561242..1562867)	Spy49_1582c	1626		1.27948		-1.86903			541	37	6.83919	57	10.536	42	7.7634	27	4.99076	52	9.61183	13	2.40296	22	4.06654	14	2.5878	32	5.91497	12	2.21811	17	3.14233	33	6.09982	51	9.42699	27	4.99076	46	8.50277	4	0.739372	19	3.51201	26	4.80591	8	1.47874	2
salA	complement(1562951..1563097)	Spy49_1583c	147		8.01581		-2.87329			48	2	4.16667	2	4.16667	3	6.25	4	8.33333	4	8.33333	1	2.08333	3	6.25	3	6.25	0	0	0	0	0	0	3	6.25	5	10.4167	3	6.25	5	10.4167	3	6.25	0	0	4	8.33333	2	4.16667	1
lacG	complement(1563609..1565042)	Spy49_1584c	1434		-1.28899		-2.86215			477	28	5.87002	27	5.66038	28	5.87002	33	6.91824	20	4.19287	19	3.98323	21	4.40252	29	6.07966	33	6.91824	15	3.14465	11	2.30608	24	5.03145	37	7.75681	40	8.38574	37	7.75681	3	0.628931	13	2.72537	40	8.38574	9	1.88679	10
lacE	complement(1565103..1566800)	Spy49_1585c	1698		-1.42143		-3.09627			565	40	7.07965	60	10.6195	51	9.02655	41	7.25664	24	4.24779	27	4.77876	39	6.90265	65	11.5044	16	2.83186	5	0.884956	16	2.83186	30	5.30973	32	5.66372	19	3.36283	24	4.24779	2	0.353982	9	1.59292	43	7.61062	16	2.83186	6
lacF	complement(1566800..1567117)	Spy49_1586c	318		-1.13342		-2.74201			105	2	1.90476	15	14.2857	4	3.80952	2	1.90476	4	3.80952	0	0	6	5.71429	16	15.2381	4	3.80952	4	3.80952	5	4.7619	3	2.85714	7	6.66667	8	7.61905	9	8.57143	1	0.952381	3	2.85714	7	6.66667	5	4.7619	0
lacD2	complement(1567141..1568124)	Spy49_1587c	984		-2.91625		-3.13567			327	15	4.58716	29	8.8685	14	4.28135	24	7.33945	21	6.42202	11	3.36391	18	5.50459	34	10.3976	11	3.36391	2	0.611621	9	2.75229	8	2.44648	27	8.25688	20	6.11621	38	11.6208	3	0.917431	14	4.28135	18	5.50459	7	2.14067	4
[truncated: 220 more rows]
[truncated: 1 more columns]
